# Supplementary material for: Single‐Cell Reveal GALNT7‐Dependent Ferroptosis Suppression as a Mechanism of Immunotherapy Resistance in Non‐Small Cell Lung Cancer
Source: Adv Sci (Weinh). 2026 Jun 19:e76082. Online ahead of print. doi: 10.1002/advs.76082 (PMC13336806; doi:10.1002/advs.76082)
Supplement: Supplementary file 2 — Supporting File 2: advs76082‐sup‐0002‐FigureS1‐S8.zip. [file ADVS-9999-e76082-s001.zip]

Archive with 8 entries (8 files):
- Figure S8.jpg
- Figure S1.pdf
- Figure S2.pdf
- Figure S3.pdf
- Figure S4.pdf
- Figure S5.pdf
- Figure S6.pdf
- Figure S7.jpg
