# Supplementary material for: Single‐Cell Reveal GALNT7‐Dependent Ferroptosis Suppression as a Mechanism of Immunotherapy Resistance in Non‐Small Cell Lung Cancer
Source: Adv Sci (Weinh). 2026 Jun 19:e76082. Online ahead of print. doi: 10.1002/advs.76082 (PMC13336806; doi:10.1002/advs.76082)
Supplement: Supplementary file 3 — Supporting File 3: advs76082‐sup‐0003‐TableS1‐S6.zip. [file ADVS-9999-e76082-s002.zip › Table S1.xlsx]

## Sheet: Table S1
Table S1. Overview of Raw Data Analyzed in This Study, related to Figures 1
Note that this table contains the following worksheets:
Worksheet	Title
A	Overview of in house data for single cell RNA-seq analyzed in this work.
B	Overview of public data for single cell RNA-seq analyzed in this work.
C	Overview of in house data for spatial transcriptomic analyzed in this work.
D	Overview of expressed genes of public data and in house data for single cell RNA-seq analyzed in this work.
E	Overview of public data for bulk RNA-seq analyzed in this work.

## Sheet: Table S1A
Table S1A. Overview of in house for single cell RNA-seq analyzed in this work
Name of Sample	Patient ID	Data Type	Platform	Data Accession Number	Sample Resource	Tissue Material	Sex	Age	Clinical stage	Pathology	PD-1 antibody	Best Overall Response (RECIST 1.1)	Treatment Response
Immune_P16	P16	Single-cell RNA sequencing	10x Chromium (3' kit)	In-house	Post_surgery	Tumor	Male	59	IIIA	LUSC	Nivolumab	SD	NR
Immune_P17	P17	Single-cell RNA sequencing	10x Chromium (3' kit)	In-house	Post_surgery	Tumor	Female	66	IIIA	LUAD	Penpulimab	SD	NR
Immune_P18	P18	Single-cell RNA sequencing	10x Chromium (3' kit)	In-house	Post_surgery	Tumor	Male	68	IIIB	LUAD	Pembrolizumab	PR	R
Immune_P19	P19	Single-cell RNA sequencing	10x Chromium (3' kit)	In-house	Post_surgery	Tumor	Male	58	IIIA	LUAD	Durvalumab	PR	R
Immune_P20	P20	Single-cell RNA sequencing	10x Chromium (3' kit)	In-house	Post_surgery	Tumor	Female	74	IIIA	LUSC	Tislelizumab	SD	NR
Immune_P21	P21	Single-cell RNA sequencing	10x Chromium (3' kit)	In-house	Post_surgery	Tumor	Female	74	IIIA	LUSC	Tislelizumab	SD	NR
Immune_P22	P22	Single-cell RNA sequencing	10x Chromium (3' kit)	In-house	Post_surgery	Tumor	Male	53	IIIB	LUAD	Pembrolizumab	SD	NR
Immune_P24	P24	Spatial transcriptomics	10x Chromium (3' kit)	In-house	Post_surgery	Tumor	Male	72	IIA	LUSC	Camrelizumab	SD	NR

## Sheet: Table S1B
Table S1B. Overview of public data for single cell RNA-seq analyzed in this work
Name of Sample	Patient ID	Treatment Response	Data Type	Platform	Data Accession Number	Sample Resource	Tissue Material	Sex	Age	Clinical stage	Pathology	PD-1 antibody	Chemotherapy	Best Overall Response (RECIST 1.1)
Immune_P02	P02	NR	Single-cell RNA sequencing	10x Chromium (3' kit)	GSE207422	Post_surgery	Tumor	Female	67	IIIA	LUAD	Toripalimab	Carboplatin+Pemetrexed	SD
Immune_P03	P03	R	Single-cell RNA sequencing	10x Chromium (3' kit)	GSE207422	Post_surgery	Tumor	Male	66	IIIA	LUSC	Toripalimab	Carboplatin+Gemcitabine	PR
Immune_P04	P04	NR	Single-cell RNA sequencing	10x Chromium (3' kit)	GSE207422	Post_surgery	Tumor	Male	66	IIIA	LUAD	Toripalimab	Carboplatin+Pemetrexed	SD
Immune_P05	P05	NR	Single-cell RNA sequencing	10x Chromium (3' kit)	GSE207422	Pre_biopsy	Tumor	Female	34	IIIA	LUAD	Toripalimab	Carboplatin+Pemetrexed	SD
Immune_P06	P06	R	Single-cell RNA sequencing	10x Chromium (3' kit)	GSE207422	Post_surgery	Tumor	Female	45	IIIA	LUAD	Toripalimab	Carboplatin+Pemetrexed	PR
Immune_P07	P07	NR	Single-cell RNA sequencing	10x Chromium (3' kit)	GSE207422	Post_surgery	Tumor	Male	57	IIIA	LUSC	Toripalimab	Carboplatin+Gemcitabine	SD
Immune_P08	P08	NR	Single-cell RNA sequencing	10x Chromium (3' kit)	GSE207422	Pre_biopsy	Tumor	Female	61	IIIA	LUAD	Camrelizumab	Carboplatin+Pemetrexed	SD
Immune_P09	P09	NR	Single-cell RNA sequencing	10x Chromium (3' kit)	GSE207422	Post_surgery	Tumor	Male	66	IIIA	LUSC	Sintilimab	Carboplatin+Gemcitabine	SD
Immune_P10	P10	R	Single-cell RNA sequencing	10x Chromium (3' kit)	GSE207422	Post_surgery	Tumor	Male	70	IIIA	LUSC	Sintilimab	Carboplatin+Gemcitabine	PR
Immune_P11	P11	NR	Single-cell RNA sequencing	10x Chromium (3' kit)	GSE207422	Post_surgery	Tumor	Female	67	IIIA	LUAD	Sintilimab	Carboplatin+Pemetrexed	SD
Immune_P12	P12	NR	Single-cell RNA sequencing	10x Chromium (3' kit)	GSE207422	Post_surgery	Tumor	Male	77	IIIA	LUAD	Sintilimab	Carboplatin+Pemetrexed	SD
Immune_P13	P13	NR	Single-cell RNA sequencing	10x Chromium (3' kit)	GSE207422	Post_surgery	Tumor	Male	59	IIIA	LUSC	Sintilimab	Carboplatin+Gemcitabine	SD
Immune_P14	P14	R	Single-cell RNA sequencing	10x Chromium (3' kit)	GSE207422	Post_surgery	Tumor	Male	79	IIIA	LUSC	Sintilimab	Carboplatin+Gemcitabine	PR
Immune_P15	P15	NR	Single-cell RNA sequencing	10x Chromium (3' kit)	GSE207422	Post_surgery	Tumor	Male	55	IIIA	LUAD	Sintilimab	Carboplatin+Pemetrexed	SD

## Sheet: Table S1C
Table S1C. Overview of in house data for spatial transcriptomic analyzed in this work
Name of Sample	Patient ID	Data Type	Platform	Data Accession Number	Sample Resource	Tissue Material	Sex	Age	Clinical stage	Pathology	PD-1 antibody	Chemotherapy	Best Overall Response (RECIST 1.1)	Treatment Response
Immune_P24	P24	Spatial transcriptomics	10x Chromium (3' kit)	In-house	Post_surgery	Tumor	Male	72	IIA	LUSC	Camrelizumab	Nab-paclitaxel+Lobaplatin	SD	NR

## Sheet: Table S1D
Table S1D. OveResponderview of expResponderessed genes of public data and in house data foResponder single cell ResponderNA-seq analyzed in this woResponderk
Gene Status	Gene_name	p_val	avg_log2FC	pct.1	pct.2	p_val_adj	DiffeResponderence
Responder	IL1Responder2	0	-2.2898	0.065	0.362	0	-0.297
Responder	SPAResponderCL1	0	-2.71167	0.066	0.435	0	-0.369
Responder	SEResponderPINB9	0	-2.47469	0.108	0.452	0	-0.344
Responder	GSTA1	0	-2.04751	0.121	0.519	0	-0.398
Responder	AL078590.2	0	-0.927339	0.035	0.285	0	-0.25
Responder	TUSC3	0	-0.611008	0.099	0.45	0	-0.351
Responder	PResponderSS21	0	-0.597245	0.021	0.356	0	-0.335
Responder	MYH11	0	-2.14055	0.023	0.327	0	-0.304
Responder	AFF2	0	-0.886293	0.011	0.278	0	-0.267
Responder	AL365357.1	0	-1.51824	0.067	0.49	0	-0.423
Responder	SLC35G1	6.402949803843522e-299	-1.00127	0.048	0.312	2.3223498938540455e-294	-0.264
Responder	ResponderPS20	9.90666226748144e-298	-1.34142	0.865	0.977	3.593146404415518e-293	-0.112
Responder	AL354707.1	4.121365320612906e-295	-0.291384	0.017	0.22	1.494819201786301e-290	-0.203
Responder	CCDC190	4.4257092564366e-278	-0.650098	0.06	0.333	1.6052047473095549e-273	-0.273
Responder	CLC	7.792291796213469e-265	-0.926567	0.001	0.127	2.826264234486625e-260	-0.126
Responder	JAKMIP2	1.6243062913419633e-241	-0.344609	0.02	0.205	5.891358918697301e-237	-0.185
Responder	SEResponderPINB1	6.792869122431851e-239	-1.84957	0.648	0.838	2.4637736307060324e-234	-0.19
Responder	SEMA6A	7.191075094584692e-237	-0.418282	0.027	0.225	2.608202936805868e-232	-0.198
Responder	LAYN	5.698355526513039e-234	-0.413177	0.041	0.264	2.0667935494662793e-229	-0.223
Responder	BTNL9	4.903140710973541e-217	-0.277457	0.009	0.15	1.7783691358701032e-212	-0.141
Responder	CD38	8.572678143671535e-215	-0.320368	0.056	0.296	3.109310362709666e-210	-0.24
Responder	HOResponderMAD1	7.128997241456891e-209	-0.419204	0.046	0.258	2.5856872994764146e-204	-0.212
Responder	SGCB	4.901822890941105e-204	-0.346851	0.071	0.319	1.777891162544339e-199	-0.248
Responder	NELL1	5.391581653269965e-197	-0.681025	0.053	0.264	1.9555266656410162e-192	-0.211
Responder	ALDH1A1	1.4184101614740772e-194	-1.06017	0.255	0.595	5.144573655666478e-190	-0.34
Responder	GBP1P1	4.614762992339744e-193	-0.315562	0.028	0.203	1.6737745373216252e-188	-0.175
Responder	ResponderPL12P4	7.02058854976254e-192	-0.427811	0.071	0.304	2.5463674669988735e-187	-0.233
Responder	SOX2	1.0881938682379753e-187	-1.29407	0.253	0.574	3.946879160099137e-183	-0.321
Responder	SCN9A	2.313962188449708e-187	-0.888554	0.122	0.381	8.39274085750709e-183	-0.259
Responder	SPIDResponder	1.016854763673605e-185	-1.6244	0.221	0.5	3.688132227844166e-181	-0.279
Responder	FGF2	1.0576782596778289e-184	-0.377938	0.032	0.209	3.836199047851485e-180	-0.177
Responder	ACKResponder3	9.054293581746768e-183	-1.17078	0.111	0.359	3.283992282099553e-178	-0.248
Responder	DMKN	6.075847193148801e-182	-0.468669	0.193	0.527	2.20370977695507e-177	-0.334
Responder	SCGB1A1	2.2837634100449355e-177	-1.85689	0.064	0.282	8.28320988823298e-173	-0.218
Responder	IFITM1	8.950963858587574e-177	-0.474269	0.1	0.357	3.2465145915097133e-172	-0.257
Responder	C11oResponderf88	5.607655573572183e-169	-0.865191	0.019	0.161	2.033896676534631e-164	-0.142
Responder	HOXC10	7.853004447682028e-168	-0.294186	0.038	0.215	2.8482847131742715e-163	-0.177
Responder	C4oResponderf3	1.1479557449566438e-164	-0.927481	0.593	0.817	4.163635486957747e-160	-0.224
Responder	MYB	9.279114299373792e-163	-0.303483	0.03	0.191	3.3655347563828744e-158	-0.161
Responder	CHST9	1.5619699450318784e-160	-0.821128	0.039	0.211	5.665264990630623e-156	-0.172
Responder	TResponderPV4	2.818981167440769e-160	-0.314132	0.062	0.265	1.022444469430767e-155	-0.203
Responder	KIAA1324	3.94966265957639e-160	-0.436982	0.068	0.284	1.4325426466283566e-155	-0.216
Responder	CTSB	9.378489342703472e-160	-1.05415	0.683	0.876	3.401578084598549e-155	-0.193
Responder	ABCA13	6.430117216197531e-159	-0.515747	0.113	0.356	2.3322035143148446e-154	-0.243
Responder	CDHResponder3	8.840776759629468e-158	-0.914787	0.019	0.153	3.206549730717608e-153	-0.134
Responder	AIM2	2.6758513554697663e-157	-0.35481	0.035	0.202	9.705312866288843e-153	-0.167
Responder	FAM216B	6.350633508864818e-156	-1.15666	0.013	0.134	2.3033747736652696e-151	-0.121
Responder	ResponderPS3AP47	6.8755568030812145e-155	-0.712332	0.242	0.529	2.4937644524775563e-150	-0.287
Responder	OLFM1	2.376832104400626e-152	-1.06816	0.11	0.329	8.620770042661071e-148	-0.219
Responder	CFAP73	2.305490092211861e-150	-0.458937	0.012	0.126	8.36201256445242e-146	-0.114
Responder	CDHResponder4	5.890837410295818e-149	-0.426863	0.011	0.122	2.1366067287142933e-144	-0.111
Responder	ZBBX	2.175221389800956e-148	-0.453553	0.012	0.127	7.889527980808067e-144	-0.115
Responder	DYDC2	3.275879150583982e-148	-0.457175	0.011	0.123	1.1881613679168102e-143	-0.112
Responder	EResponderICH3	3.820978978717864e-148	-0.781445	0.014	0.133	1.385869075580969e-143	-0.119
Responder	HIST2H2BE	4.569436156615783e-148	-0.774814	0.213	0.486	1.6573344940045443e-143	-0.273
Responder	MPDZ	3.3865106272805173e-147	-0.272301	0.051	0.234	1.2282874045146436e-142	-0.183
Responder	STOML3	1.1026098279393887e-146	-0.401188	0.01	0.119	3.999165845936163e-142	-0.109
Responder	WDResponder38	2.622553656480834e-146	-0.662117	0.013	0.129	9.512002112055986e-142	-0.116
Responder	TEKT1	4.637467056360547e-146	-0.592592	0.013	0.127	1.6820093013419704e-141	-0.114
Responder	C9oResponderf24	7.38290990109812e-146	-1.46331	0.022	0.155	2.677781421128288e-141	-0.133
Responder	ZDHHC2	7.922234830295083e-146	-0.85865	0.196	0.446	2.8733945729480264e-141	-0.25
Responder	C1oResponderf87	8.323956108523652e-146	-0.351476	0.009	0.114	3.0190988805615285e-141	-0.105
Responder	DResponderC1	3.9312836203724466e-145	-0.450989	0.013	0.126	1.4258765691090865e-140	-0.113
Responder	TMEM116	5.535618960931884e-144	-0.508631	0.111	0.34	2.0077689971299944e-139	-0.229
Responder	DNAH12	2.3328915884585936e-143	-0.574684	0.015	0.132	8.461397791339319e-139	-0.117
Responder	AC005912.1	4.695524614578256e-143	-0.621466	0.158	0.404	1.7030667777075334e-138	-0.246
Responder	SPAG6	3.4724884198707824e-142	-0.733026	0.017	0.139	1.2594715498871328e-137	-0.122
Responder	LResponderResponderIQ1	9.622301615586188e-142	-0.855955	0.028	0.171	3.4900087959731103e-137	-0.143
Responder	FAM92B	1.8965219855507712e-141	-0.497256	0.013	0.127	6.878685241592647e-137	-0.114
Responder	LPAResponder3	5.486060526460146e-141	-0.30574	0.053	0.231	1.989794152947095e-136	-0.178
Responder	C1oResponderf194	5.686404511678813e-141	-1.25829	0.021	0.151	2.0624589163859052e-136	-0.13
Responder	CFAP157	5.737938081305264e-141	-0.412002	0.014	0.13	2.0811501420894193e-136	-0.116
Responder	C1oResponderf158	5.811459029085211e-141	-0.328462	0.01	0.115	2.107816189849206e-136	-0.105
Responder	KLHL9	2.4800461877838403e-140	-0.441561	0.162	0.415	8.995127523091988e-136	-0.253
Responder	C2oResponderf40	8.366761386233764e-140	-0.886638	0.012	0.123	3.034624354786986e-135	-0.111
Responder	CTNNAL1	3.7284874565454926e-139	-0.345502	0.122	0.363	1.3523224004890501e-134	-0.241
Responder	EFCAB1	1.0148625420733413e-138	-0.737227	0.017	0.138	3.680906440100009e-134	-0.121
Responder	LResponderResponderC10B	1.4863590645345765e-137	-0.425853	0.011	0.117	5.391024327066909e-133	-0.106
Responder	AL590867.2	1.6295130955437982e-137	-0.782923	0.264	0.528	5.910243997537356e-133	-0.264
Responder	ResponderOPN1L	2.884073020637837e-137	-0.514018	0.015	0.13	1.0460532845853435e-132	-0.115
Responder	LDHB	5.5391658509096266e-136	-1.83384	0.387	0.703	2.0090554541249214e-131	-0.316
Responder	C6oResponderf118	9.503062579404288e-136	-0.294781	0.01	0.11	3.446760797549935e-131	-0.1
Responder	FBXO27	2.50361752780641e-135	-0.540335	0.091	0.294	9.08062077335385e-131	-0.203
Responder	FAM183A	5.3842465192098394e-135	-0.823174	0.026	0.159	1.952866212517409e-130	-0.133
Responder	MTATP6P1	3.675373478752164e-134	-1.0115	0.429	0.671	1.33305796074341e-129	-0.242
Responder	DNAH9	7.536056501410527e-134	-0.435687	0.014	0.126	2.7333276930615983e-129	-0.112
Responder	CFAP52	1.8440213575592368e-133	-0.320383	0.012	0.117	6.688265463867352e-129	-0.105
Responder	AC013264.1	1.3201175068895673e-132	-0.436409	0.014	0.124	4.788066197488461e-128	-0.11
Responder	VWA3B	1.3306542301598727e-132	-0.491589	0.013	0.121	4.826282892789858e-128	-0.108
Responder	C9oResponderf72	4.985235720470932e-132	-0.336151	0.091	0.303	1.808144995814807e-127	-0.212
Responder	MAP3K19	6.447344250246508e-132	-0.332668	0.011	0.114	2.3384517595644083e-127	-0.103
Responder	ResponderPL39P3	9.378037852430267e-132	-0.824435	0.202	0.437	3.401414329076458e-127	-0.235
Responder	ResponderASSF9	2.266064803383128e-131	-0.400078	0.103	0.319	8.219017041870604e-127	-0.216
Responder	ITGB8	2.873479140658093e-131	-0.587292	0.208	0.476	1.0422108843166905e-126	-0.268
Responder	TPPP3	3.3886886592374446e-131	-2.10451	0.072	0.256	1.2290773767054211e-126	-0.184
Responder	ResponderPL12P47	5.694221724348151e-131	-0.383042	0.108	0.329	2.065294219421074e-126	-0.221
Responder	OMG	1.4552691879816387e-130	-0.658085	0.012	0.116	5.2782613448094034e-126	-0.104
Responder	ResponderPL3P4	4.616988542615205e-130	-0.732158	0.296	0.549	1.674581744406535e-125	-0.253
Responder	ResponderResponderAGA	6.664502637189234e-130	-0.766696	0.34	0.588	2.417215106508535e-125	-0.248
Responder	USP21	3.115664520125194e-128	-0.37011	0.128	0.354	1.1300515214494077e-123	-0.226
Responder	LINC00668	3.919875622916145e-128	-0.283596	0.038	0.188	1.4217388884316857e-123	-0.15
Responder	HIST2H2BD	5.299002631399002e-128	-0.329563	0.062	0.238	1.9219482544084183e-123	-0.176
Responder	CFAP126	6.668558008193255e-128	-0.528671	0.016	0.128	2.4186859895716935e-123	-0.112
Responder	FAM166B	8.071445752692322e-128	-0.48138	0.014	0.12	2.9275133745015054e-123	-0.106
Responder	STMND1	1.0384664594867524e-127	-0.484163	0.016	0.126	3.766517848558451e-123	-0.11
Responder	GPResponder162	3.3041726381449367e-127	-0.331748	0.013	0.117	1.1984234158551685e-122	-0.104
Responder	TMEM123	7.890590516755445e-127	-0.768701	0.561	0.751	2.8619171804272e-122	-0.19
Responder	CIDEB	9.351704361712927e-127	-0.263078	0.066	0.248	3.3918631719932786e-122	-0.182
Responder	AL357093.2	2.968462217116965e-126	-0.588095	0.016	0.126	1.0766612461483232e-121	-0.11
Responder	NEK1	3.033292936831772e-126	-0.367298	0.09	0.292	1.1001753481888838e-121	-0.202
Responder	TCF7L1	4.5490012502667436e-126	-0.372653	0.119	0.35	1.6499227534717479e-121	-0.231
Responder	IGFBP2	1.3345028902529692e-125	-1.34599	0.307	0.52	4.8402419829475195e-121	-0.213
Responder	ResponderSPH4A	1.4714825014874689e-125	-0.536345	0.015	0.123	5.337067032895049e-121	-0.108
Responder	ResponderPL15P3	2.1590890071901463e-125	-0.772913	0.36	0.614	7.831015829078662e-121	-0.254
Responder	CCDC65	4.410479323835584e-125	-0.356641	0.013	0.116	1.5996808507551664e-120	-0.103
Responder	TResponderIM54	7.223576828831048e-125	-0.390942	0.028	0.158	2.6199913158170213e-120	-0.13
Responder	DResponderC3	9.739668879254996e-125	-0.490911	0.024	0.148	3.532577902505787e-120	-0.124
Responder	DPYSL3	2.8825183296621993e-124	-0.599007	0.169	0.406	1.0454893981684797e-119	-0.237
Responder	WDResponder63	5.0672179233589764e-123	-0.302	0.013	0.116	1.8378799408023007e-118	-0.103
Responder	JAG2	5.54800751316259e-123	-0.287871	0.085	0.284	2.0122623250240715e-118	-0.199
Responder	SLC25A6	1.0273694104084651e-122	-0.719396	0.73	0.835	3.7262688515515027e-118	-0.105
Responder	PResponderDX6	4.459223236238821e-122	-0.990217	0.719	0.866	1.6173602677838203e-117	-0.147
Responder	DYNLResponderB2	4.6731061260564655e-121	-0.333035	0.015	0.119	1.6949355919206802e-116	-0.104
Responder	FAM81B	5.025591151837675e-121	-0.529625	0.018	0.129	1.822781910771525e-116	-0.111
Responder	TResponderIM2	2.185541775514816e-120	-0.847942	0.324	0.559	7.926960019792238e-116	-0.235
Responder	CLMN	4.0770954792212054e-120	-0.34655	0.097	0.303	1.4787625303135311e-115	-0.206
Responder	BNIP3L	6.504456572352346e-120	-0.708963	0.419	0.67	2.359166398792196e-115	-0.251
Responder	ResponderPL22P1	8.626810041170801e-120	-1.01306	0.271	0.486	3.1289440019326495e-115	-0.215
Responder	NOA1	3.580387868082257e-119	-0.461715	0.202	0.443	1.2986066797534346e-114	-0.241
Responder	CCDC173	4.663611615902052e-119	-0.45185	0.016	0.123	1.691491933087674e-114	-0.107
Responder	NFE2L2	5.658448106654316e-119	-0.827945	0.492	0.727	2.0523191282835204e-114	-0.235
Responder	ZMYND10	6.228693851300963e-119	-0.829579	0.021	0.137	2.2591472598668594e-114	-0.116
Responder	PACResponderG	1.218964139469896e-118	-0.330004	0.014	0.114	4.4211829338573134e-114	-0.1
Responder	MAPK15	2.1924017924687166e-118	-0.416022	0.022	0.14	7.951841301284035e-114	-0.118
Responder	CFAP43	5.38344971242677e-118	-0.562205	0.019	0.13	1.9525772106971895e-113	-0.111
Responder	LResponderResponderC46	1.0353717617101386e-117	-0.729118	0.023	0.14	3.755293379722673e-113	-0.117
Responder	TTC25	1.36864527989285e-117	-0.297009	0.016	0.12	4.964076430171367e-113	-0.104
Responder	INHBB	1.3725402416891764e-117	-0.364635	0.079	0.266	4.9782034566066427e-113	-0.187
Responder	FTLP3	1.6632069111067742e-117	-0.384355	0.106	0.309	6.03245146658427e-113	-0.203
Responder	ResponderSPH9	1.866132432450608e-117	-0.291779	0.014	0.116	6.768462332498356e-113	-0.102
Responder	CCDC170	5.1391209703350175e-117	-1.25259	0.028	0.153	1.8639591759405109e-112	-0.125
Responder	NPResponder3	5.347201197442212e-116	-0.374761	0.044	0.191	1.9394298743122904e-111	-0.147
Responder	IFT57	9.129682877711334e-116	-0.739685	0.279	0.555	3.311335979745901e-111	-0.276
Responder	ResponderPL39L	1.3723574839971513e-115	-0.387265	0.152	0.382	4.977540594457668e-111	-0.23
Responder	CAV1	3.222216766349854e-114	-0.532514	0.156	0.395	1.168698021155092e-109	-0.239
Responder	SAXO2	3.242235555425108e-114	-0.808147	0.024	0.142	1.1759588359526866e-109	-0.118
Responder	AC004889.1	5.0147261240649405e-114	-0.556766	0.103	0.291	1.818841165198354e-109	-0.188
Responder	CYP2S1	3.4595067295650475e-113	-0.502047	0.142	0.358	1.2547630908132428e-108	-0.216
Responder	PKIG	5.957525639045122e-113	-0.393167	0.069	0.24	2.1607945492816656e-108	-0.171
Responder	SNHG6	5.994843585836434e-113	-0.782987	0.541	0.732	2.1743297685828747e-108	-0.191
Responder	ENKUResponder	1.150483846216866e-112	-0.812971	0.024	0.139	4.1728049102285735e-108	-0.115
Responder	LResponderResponderC34	4.527660326947328e-112	-0.2972	0.02	0.129	1.642182400583796e-107	-0.109
Responder	CFAP45	8.205979475638622e-112	-0.372292	0.017	0.12	2.976308755814128e-107	-0.103
Responder	CCDC74A	9.070431157733895e-112	-0.383905	0.026	0.145	3.289845380910084e-107	-0.119
Responder	PIGC	1.0277903717820964e-111	-0.490571	0.226	0.467	3.727795678453663e-107	-0.241
Responder	DAResponderS2	1.1821851030896166e-111	-0.508638	0.121	0.318	4.287785368906039e-107	-0.197
Responder	MFSD10	1.3722435247665913e-111	-0.342001	0.249	0.53	4.9771272643284264e-107	-0.281
Responder	APOL1	9.096015569097453e-110	-1.2199	0.328	0.555	3.2991248469116464e-105	-0.227
Responder	F11Responder	1.732064352927291e-109	-0.89294	0.615	0.772	6.282197408067285e-105	-0.157
Responder	FGFResponder3	1.3867686575618827e-108	-0.430926	0.104	0.295	5.029809920976948e-104	-0.191
Responder	CCDC88C	4.418522880378171e-108	-0.433812	0.191	0.429	1.6025982487131626e-103	-0.238
Responder	IGSF9	6.902199518846865e-108	-0.518099	0.144	0.349	2.503427765485758e-103	-0.205
Responder	AResponderMC3	9.094860010000753e-108	-0.544218	0.022	0.132	3.2987057256272734e-103	-0.11
Responder	MATResponder3	4.862242505413558e-107	-0.72197	0.355	0.572	1.7635353567134975e-102	-0.217
Responder	C5oResponderf49	5.056979495054633e-107	-0.493961	0.025	0.139	1.8341664628563154e-102	-0.114
Responder	ResponderFX3	7.96004097808531e-107	-0.442158	0.061	0.221	2.887106862751542e-102	-0.16
Responder	SPSB1	1.2777863392090983e-106	-0.783068	0.269	0.484	4.634531052311399e-102	-0.215
Responder	ResponderPL34P27	1.332842332477503e-106	-0.479376	0.194	0.431	4.834219139895904e-102	-0.237
Responder	NEK5	8.165099617233423e-106	-0.307471	0.018	0.122	2.961481631170562e-101	-0.104
Responder	IFT74	1.584904590905355e-105	-0.330775	0.123	0.327	5.748448951213723e-101	-0.204
Responder	AC007969.1	2.483300112304984e-105	-0.72374	0.397	0.627	9.006929507330177e-101	-0.23
Responder	SLC22A4	2.783240944242271e-105	-0.328537	0.018	0.12	1.0094814904766718e-100	-0.102
Responder	AGPAT5	3.01126251340801e-105	-0.340537	0.124	0.324	1.0921849136130853e-100	-0.2
Responder	MAPK10	7.22492852630161e-105	-0.271506	0.099	0.29	2.620481576489594e-100	-0.191
Responder	UTP3	1.1142481839975929e-104	-0.374777	0.19	0.423	4.0413781633592696e-100	-0.233
Responder	AL136380.1	1.4947698919758837e-104	-0.420561	0.177	0.401	5.42153039819653e-100	-0.224
Responder	MT1X	6.061193274167646e-104	-1.28708	0.33	0.547	2.1983948005406053e-99	-0.217
Responder	CFAP300	7.717347462052012e-104	-0.335818	0.02	0.124	2.7990819244862647e-99	-0.104
Responder	ECI2	7.87332634348091e-103	-0.295957	0.143	0.363	2.855655464780526e-98	-0.22
Responder	AL109918.1	8.347127856952163e-103	-0.30815	0.061	0.217	3.02750327371655e-98	-0.156
Responder	SNTN	1.3842398397221128e-102	-0.958843	0.027	0.14	5.0206378986721034e-98	-0.113
Responder	MResponderPS14	1.5037772781851572e-102	-0.647773	0.302	0.532	5.454200187977565e-98	-0.23
Responder	ResponderPL10AP2	4.7167378822297216e-102	-0.437077	0.173	0.392	1.71076082988472e-97	-0.219
Responder	CCDC17	7.190091916579121e-102	-0.54706	0.025	0.135	2.607846338143247e-97	-0.11
Responder	C9oResponderf116	1.1191629855932283e-101	-0.651695	0.05	0.191	4.059204148746639e-97	-0.141
Responder	ALCAM	3.046559503573605e-101	-0.877016	0.483	0.665	1.1049871319461465e-96	-0.182
Responder	CEResponderNA2	2.4962561775015584e-100	-0.581028	0.077	0.238	9.053921155798151e-96	-0.161
Responder	LResponderResponderC75A-AS1	2.8626284463564194e-100	-0.813011	0.441	0.668	1.0382753374934734e-95	-0.227
Responder	PResponderSS12	9.316380796833315e-100	-0.273246	0.037	0.163	3.379051315011443e-95	-0.126
Responder	KResponderT5	2.232258505895961e-99	-0.891447	0.235	0.456	8.0964016008846515e-95	-0.221
Responder	MAP9	3.1520399427606598e-99	-0.46659	0.173	0.394	1.1432448872392913e-94	-0.221
Responder	CC2D2A	3.6893270839434476e-99	-0.535029	0.082	0.25	1.3381189333462883e-94	-0.168
Responder	SPATA18	4.4464110892521946e-99	-0.800404	0.043	0.173	1.612713302071771e-94	-0.13
Responder	CCDC34	6.013662168847123e-99	-0.457736	0.212	0.445	2.1811552686408515e-94	-0.233
Responder	GJB6	7.646898463293672e-99	-1.41313	0.128	0.309	2.773530072636615e-94	-0.181
Responder	WDResponder54	4.487458664604425e-98	-0.604789	0.132	0.328	1.627601257652025e-93	-0.196
Responder	STEAP1	5.927691546431635e-98	-0.305282	0.117	0.313	2.149973723890754e-93	-0.196
Responder	AL049873.1	1.1819291615188145e-97	-0.265989	0.094	0.273	4.28685706882874e-93	-0.179
Responder	ResponderP1	1.7058085746096833e-97	-0.352504	0.026	0.136	6.186967700109321e-93	-0.11
Responder	SOResponderBS3	2.799367084937042e-97	-0.361132	0.203	0.435	1.0153304417066652e-92	-0.232
Responder	CCDC114	1.2320904072818889e-96	-0.511338	0.025	0.133	4.468791907211411e-92	-0.108
Responder	EEF1B2	1.2724491594219251e-96	-0.596231	0.699	0.84	4.615173101223323e-92	-0.141
Responder	PResponderResponder29	6.4468285585432844e-96	-0.467948	0.032	0.148	2.3382647181836493e-91	-0.116
Responder	FHAD1	1.3085374739931296e-95	-0.343253	0.022	0.126	4.746065418173081e-91	-0.104
Responder	BOLA1	1.1128471624697099e-94	-0.40992	0.181	0.396	4.036296658277637e-90	-0.215
Responder	CHResponderM3	2.162414302459824e-94	-0.272143	0.062	0.209	7.843076675021782e-90	-0.147
Responder	NAT14	1.5186009921460332e-93	-0.26512	0.077	0.238	5.507965798513663e-89	-0.161
Responder	SAResponderAF	2.302145393267165e-93	-0.715926	0.538	0.722	8.349881341380008e-89	-0.184
Responder	TNFResponderSF21	7.897141315722509e-93	-0.4878	0.277	0.508	2.864293155212554e-88	-0.231
Responder	NPHP1	9.757167369842339e-93	-0.328151	0.057	0.198	3.538924605041816e-88	-0.141
Responder	SNHG7	2.159027322620507e-92	-0.578732	0.368	0.588	7.830792099144578e-88	-0.22
Responder	STOM	3.3789030328633896e-92	-0.528471	0.339	0.585	1.2255281300195513e-87	-0.246
Responder	ALDOC	3.4663057667234935e-92	-0.606529	0.161	0.354	1.257229101590611e-87	-0.193
Responder	DTX3	1.2399310598080766e-91	-0.318907	0.114	0.299	4.497229953923894e-87	-0.185
Responder	IGHM	1.8376548731704988e-91	-0.28758	0.104	0.286	6.665174224989399e-87	-0.182
Responder	DCK	3.652867328796587e-91	-0.303737	0.111	0.293	1.324894980154522e-86	-0.182
Responder	CEP126	4.388528712778731e-91	-0.586791	0.038	0.156	1.5917193641248458e-86	-0.118
Responder	ResponderPS28P7	4.7965216607014135e-91	-0.337201	0.132	0.324	1.7396984063364027e-86	-0.192
Responder	TCF4	1.507768231444951e-90	-0.706213	0.203	0.402	5.468675375450837e-86	-0.199
Responder	METTL13	2.9306176081044645e-90	-0.30316	0.106	0.281	1.0629350064594893e-85	-0.175
Responder	SINHCAF	4.431506170027895e-90	-0.446417	0.394	0.635	1.6073072878691175e-85	-0.241
Responder	AC016739.1	1.1000171293842479e-89	-0.518189	0.236	0.453	3.989762128276667e-85	-0.217
Responder	AL355309.1	1.3596254060110316e-89	-0.546764	0.304	0.529	4.9313613476020115e-85	-0.225
Responder	KYNU	1.6171660360514317e-89	-0.34886	0.089	0.26	5.865461212758543e-85	-0.171
Responder	AES	1.8523323999863362e-89	-0.646354	0.42	0.633	6.718409614750442e-85	-0.213
Responder	CFAP53	4.484800756978791e-89	-0.520634	0.048	0.176	1.6266372345562075e-84	-0.128
Responder	ResponderPS23P8	1.2049833540113483e-87	-0.329466	0.137	0.327	4.3704746249991605e-83	-0.19
Responder	ADD3	2.963603412512714e-87	-0.478296	0.325	0.595	1.0748989577183613e-82	-0.27
Responder	SSB	7.152374618736994e-87	-0.479899	0.48	0.724	2.5941662742159077e-82	-0.244
Responder	PCM1	8.089185822832988e-87	-0.657888	0.345	0.575	2.933947697941525e-82	-0.23
Responder	WNT5A	8.215266109259695e-87	-0.570365	0.131	0.304	2.9796770178284915e-82	-0.173
Responder	ITM2C	1.4916130060057946e-86	-0.329986	0.173	0.387	5.410080372783018e-82	-0.214
Responder	ZC2HC1A	1.7290541202970533e-86	-0.384724	0.2	0.424	6.271279294317412e-82	-0.224
Responder	CEBPD	5.763590200438682e-86	-0.88542	0.61	0.752	2.09045416569911e-81	-0.142
Responder	ADAM23	2.011763661050675e-84	-0.858061	0.133	0.299	7.296666798630798e-80	-0.166
Responder	CCDC191	2.1433727022119155e-84	-0.267398	0.059	0.196	7.774012790922618e-80	-0.137
Responder	ELOVL6	3.168604779180166e-84	-0.267165	0.087	0.247	1.1492529534086463e-79	-0.16
Responder	NPNT	7.164906715560891e-84	-0.550103	0.159	0.343	2.5987116657339352e-79	-0.184
Responder	SNHG8	1.8748164967608553e-83	-0.693142	0.514	0.684	6.799959433751622e-79	-0.17
Responder	FAM162A	1.8637567815681092e-82	-0.759112	0.419	0.617	6.759845846747532e-78	-0.198
Responder	PTMAP5	2.4231509437904958e-82	-0.486534	0.29	0.512	8.788768473128129e-78	-0.222
Responder	CLCA2	4.660606381607124e-82	-0.855784	0.165	0.343	1.690401934608904e-77	-0.178
Responder	SH3KBP1	8.388764069391545e-82	-0.298798	0.171	0.381	3.042604727968313e-77	-0.21
Responder	ResponderAB6B	1.3169981310848072e-81	-0.65145	0.182	0.372	4.776752221444596e-77	-0.19
Responder	ResponderSPH1	4.779135883823467e-81	-1.28095	0.039	0.151	1.7333925850627714e-76	-0.112
Responder	IFI27L2	7.972565800214919e-81	-0.327566	0.22	0.445	2.891649615737951e-76	-0.225
Responder	MNS1	1.0615785939910672e-80	-0.517666	0.035	0.142	3.8503455604056004e-76	-0.107
Responder	H2AFY2	9.3671403131728e-80	-0.26559	0.141	0.33	3.3974617915877747e-75	-0.189
Responder	WDResponder86-AS1	1.4089264180773143e-79	-0.300171	0.028	0.128	5.110176118366419e-75	-0.1
Responder	AL022718.1	2.2116628866523028e-79	-0.547575	0.42	0.633	8.021701289887903e-75	-0.213
Responder	PGD	2.688434229099025e-79	-1.59	0.462	0.595	9.750950948942164e-75	-0.133
Responder	GPC3	4.138817510094804e-79	-0.841877	0.161	0.329	1.5011491109113854e-74	-0.168
Responder	AC007906.2	5.486965921729626e-79	-1.08016	0.039	0.149	1.9901225398113356e-74	-0.11
Responder	ResponderALB	6.26543770891568e-79	-0.533702	0.31	0.529	2.272474257023717e-74	-0.219
Responder	DNALI1	7.227539277136443e-79	-0.513569	0.094	0.247	2.621428495817388e-74	-0.153
Responder	POLResponder1D	7.26063404410724e-79	-0.436482	0.469	0.7	2.633431967797696e-74	-0.231
Responder	ResponderPS4Y1	1.0475177432633213e-78	-0.692031	0.133	0.301	3.7993468548160664e-74	-0.168
Responder	NFIX	1.6616802328938422e-78	-0.462743	0.282	0.503	6.026914204705966e-74	-0.221
Responder	GPX2	2.269064000701105e-78	-1.05268	0.25	0.438	8.229895130542907e-74	-0.188
Responder	POLResponder2B	3.8078346474098544e-78	-0.438218	0.293	0.505	1.3811016266155542e-73	-0.212
Responder	ALOX15	5.680254256294423e-78	-1.06162	0.032	0.133	2.060228218757987e-73	-0.101
Responder	PIFO	1.2768740412865327e-77	-1.22869	0.05	0.169	4.6312221477462544e-73	-0.119
Responder	CFAP36	2.5890738875302105e-77	-0.362174	0.26	0.487	9.390570990072074e-73	-0.227
Responder	AL031727.1	3.6609331316696814e-77	-0.406446	0.315	0.546	1.3278204468565934e-72	-0.231
Responder	INTS10	5.474544844141885e-77	-0.345052	0.205	0.407	1.9856174149702617e-72	-0.202
Responder	ResponderPL13AP25	6.629911663674098e-77	-0.401576	0.233	0.438	2.404668960414595e-72	-0.205
Responder	WDResponder66	7.946566687542203e-77	-0.465378	0.183	0.384	2.882219737571557e-72	-0.201
Responder	MT-ND4L	1.0156809659812002e-76	-0.641798	0.659	0.844	3.6838748636138133e-72	-0.185
Responder	GM2A	1.161504061395351e-76	-0.706968	0.246	0.422	4.212775230680938e-72	-0.176
Responder	SEResponderPING1	4.328203123298636e-76	-0.400633	0.202	0.424	1.5698392728204152e-71	-0.222
Responder	ENSA	7.866436162569565e-76	-0.735412	0.638	0.77	2.8531563961639814e-71	-0.132
Responder	FZD7	3.0441750043213576e-75	-0.352691	0.121	0.284	1.1041222740673564e-70	-0.163
Responder	FOXJ1	1.1006928852462138e-74	-0.780544	0.06	0.185	3.9922130947880175e-70	-0.125
Responder	HIST1H2BD	1.3177100444153944e-74	-0.405525	0.268	0.488	4.7793343310946354e-70	-0.22
Responder	ResponderFX2	1.5894472528380388e-74	-0.374573	0.066	0.198	5.764925186043567e-70	-0.132
Responder	THAP9-AS1	1.8071751579624443e-74	-0.264855	0.16	0.354	6.554624297929785e-70	-0.194
Responder	AC024293.1	3.3844049163759894e-74	-0.588603	0.354	0.551	1.2275236631695713e-69	-0.197
Responder	SPEF2	7.864917141081793e-74	-0.392424	0.07	0.205	2.852605447070366e-69	-0.135
Responder	TP63	8.61049070412088e-74	-0.7215	0.195	0.382	3.1230249783846436e-69	-0.187
Responder	EMP2	9.041196599807528e-74	-0.763438	0.625	0.769	3.2792420067501903e-69	-0.144
Responder	EPB41L4A-AS1	1.2936876986475678e-73	-0.417793	0.251	0.459	4.692205282994728e-69	-0.208
Responder	DNAH11	2.2367760394557514e-73	-0.306455	0.053	0.174	8.11278669510601e-69	-0.121
Responder	TSGA10	2.3741319865331337e-73	-0.283274	0.055	0.178	8.610976715155676e-69	-0.123
Responder	SSBP4	4.211736058853866e-73	-0.334705	0.191	0.392	1.5275966685462973e-68	-0.201
Responder	MResponderPL9	3.89731578400329e-72	-0.430805	0.32	0.53	1.4135564348579934e-67	-0.21
Responder	FAM208A	1.0211650433923934e-71	-0.265757	0.138	0.312	3.703765612384211e-67	-0.174
Responder	C1oResponderf43	1.666090515143696e-71	-0.663507	0.625	0.758	6.042910298426186e-67	-0.133
Responder	APH1A	1.6742530238484358e-71	-0.695786	0.535	0.674	6.072515717498277e-67	-0.139
Responder	PSIP1	1.7241624539406674e-71	-0.467112	0.272	0.477	6.253537220442801e-67	-0.205
Responder	NTResponderK2	1.8052197405494705e-71	-0.993307	0.201	0.371	6.54753199897293e-67	-0.17
Responder	UQCResponderB	2.0324257753843475e-71	-0.468155	0.757	0.868	7.371608287319029e-67	-0.111
Responder	MResponderPS21	3.5711651616444336e-71	-0.599701	0.616	0.743	1.295261604128436e-66	-0.127
Responder	DDResponder1	3.944312371584706e-71	-0.540626	0.512	0.697	1.4306020971737728e-66	-0.185
Responder	TMEM131	3.950651623742874e-71	-0.353743	0.226	0.427	1.4329013439315404e-66	-0.201
Responder	CAPS	9.563602808587638e-71	-1.90688	0.093	0.232	3.4687187386747363e-66	-0.139
Responder	GCLC	6.248988294149505e-70	-0.746896	0.294	0.489	2.2665080542880254e-65	-0.195
Responder	TMEM231	1.748879370992603e-69	-0.457826	0.05	0.162	6.343185478590171e-65	-0.112
Responder	SMC5	1.7764627073205704e-68	-0.398818	0.297	0.507	6.443230239451708e-64	-0.21
Responder	FGFBP2	4.379651766176024e-68	-1.35107	0.111	0.251	1.5884996955920437e-63	-0.14
Responder	SPAResponderT	4.918323199586215e-68	-0.275864	0.203	0.399	1.7838758244899202e-63	-0.196
Responder	IQCA1	7.046245763340186e-68	-0.38054	0.068	0.193	2.5556733383634855e-63	-0.125
Responder	NEK11	1.6069576672740855e-67	-0.336807	0.049	0.16	5.828435459203108e-63	-0.111
Responder	AC008038.1	2.2253002504088445e-67	-0.335993	0.23	0.422	8.07116400823288e-63	-0.192
Responder	ResponderPS21P4	3.105335666874769e-67	-0.271372	0.177	0.369	1.1263052463754786e-62	-0.192
Responder	MIResponder1244-2	4.319916945339445e-67	-0.456267	0.288	0.491	1.5668338760746166e-62	-0.203
Responder	CYB5Responder3	4.406175117701556e-67	-0.407056	0.41	0.621	1.5981197151903543e-62	-0.211
Responder	PTResponderHD1	8.3996822392235e-67	-0.302004	0.314	0.535	3.0465647481663635e-62	-0.221
Responder	EHBP1	2.103536972152047e-66	-0.409648	0.22	0.406	7.6295285979954745e-62	-0.186
Responder	CENPC	2.3309253984859347e-66	-0.301288	0.136	0.303	8.454266420308485e-62	-0.167
Responder	C10oResponderf95	3.525512603827291e-66	-0.344288	0.046	0.152	1.2787034214081585e-61	-0.106
Responder	PGM2	5.221011055761556e-66	-0.432549	0.168	0.333	1.8936607099247166e-61	-0.165
Responder	CD4	1.0554660838877631e-65	-0.472432	0.046	0.152	3.828175486260917e-61	-0.106
Responder	ResponderPL9P9	1.1017348086626025e-65	-0.470463	0.368	0.565	3.9959921510192596e-61	-0.197
Responder	HACD4	1.1351468793465904e-65	-0.390498	0.055	0.168	4.1171777313900835e-61	-0.113
Responder	AL445524.1	1.211600694990195e-65	-0.52668	0.171	0.341	4.394475720729437e-61	-0.17
Responder	CASC19	1.7680913258558163e-65	-0.609003	0.14	0.294	6.412867238879046e-61	-0.154
Responder	CPNE1	1.8551640352392187e-65	-0.413862	0.365	0.568	6.728679955812646e-61	-0.203
Responder	AC008026.1	2.8986864071316014e-64	-0.320972	0.171	0.343	1.0513535598666317e-59	-0.172
Responder	ACSL3	4.138239779355749e-63	-0.426223	0.361	0.566	1.5009395679723302e-58	-0.205
Responder	ResponderPS13P2	4.2094302425730734e-63	-0.324704	0.305	0.513	1.5267603489812538e-58	-0.208
Responder	GResponderSF1	5.8814789538482e-63	-0.565184	0.405	0.573	2.133212416560742e-58	-0.168
Responder	ResponderEEP4	1.067612892792869e-62	-0.506548	0.248	0.428	3.8722319621597355e-58	-0.18
Responder	NUP54	1.4065699254919678e-62	-0.311568	0.197	0.378	5.101629119759367e-58	-0.181
Responder	FAM84A	2.994785102094084e-62	-0.390542	0.165	0.334	1.0862085565295242e-57	-0.169
Responder	PLPP2	2.316893514636289e-61	-0.316629	0.28	0.488	8.40337277758582e-57	-0.208
Responder	ResponderPS19P3	2.7641976731712237e-61	-0.294741	0.16	0.326	1.0025744960592028e-56	-0.166
Responder	SF3B4	3.8289450942637274e-61	-0.606515	0.455	0.628	1.388758385689454e-56	-0.173
Responder	MResponderGBP	4.904061544291862e-61	-0.378482	0.178	0.339	1.7787031221146582e-56	-0.161
Responder	UBXN10	5.453664202975463e-61	-0.483613	0.047	0.148	1.9780440064192003e-56	-0.101
Responder	VDAC3	8.610652867667205e-61	-0.416654	0.436	0.652	3.123083795102895e-56	-0.216
Responder	ATP5MC3	1.1985855630995006e-60	-0.498832	0.697	0.85	4.347269837361889e-56	-0.153
Responder	IResponderX3	3.3975086391220307e-60	-0.586963	0.28	0.465	1.2322763834095605e-55	-0.185
Responder	TUBA1A	3.8178980368443285e-60	-1.27079	0.208	0.359	1.3847516179634379e-55	-0.151
Responder	AC090114.1	6.321678238891972e-60	-0.280008	0.163	0.333	2.292872697246118e-55	-0.17
Responder	UBAC1	9.024306339508888e-60	-0.496782	0.281	0.457	3.273115909339873e-55	-0.176
Responder	HNResponderNPD	9.792991832216681e-60	-0.602142	0.627	0.758	3.55191813754499e-55	-0.131
Responder	CDC42EP3	1.4258413199572451e-59	-0.301808	0.228	0.417	5.171526467484928e-55	-0.189
Responder	UNC119B	1.436825142995077e-59	-0.332338	0.136	0.289	5.211364793643144e-55	-0.153
Responder	PDHB	2.2616800875269217e-59	-0.28155	0.285	0.498	8.203113677460145e-55	-0.213
Responder	CCDC146	4.405093561128819e-59	-0.7719	0.072	0.188	1.5977274346214225e-54	-0.116
Responder	SLC6A6	1.0747437829252496e-58	-0.470202	0.217	0.393	3.8980957006698807e-54	-0.176
Responder	SEPT7	1.1920980080493769e-58	-0.475258	0.363	0.553	4.32373947519509e-54	-0.19
Responder	AC116533.1	3.984900856663808e-58	-0.598808	0.376	0.541	1.4453235407119633e-53	-0.165
Responder	ResponderPL37P6	4.2955496409381136e-58	-0.364027	0.348	0.545	1.5579958547682537e-53	-0.197
Responder	PEX19	5.8671533750164134e-58	-0.386621	0.273	0.453	2.128016529118453e-53	-0.18
Responder	ResponderBM19	7.097807718395258e-58	-0.309396	0.13	0.278	2.57437485946196e-53	-0.148
Responder	OSCP1	9.596993481890567e-58	-0.309247	0.068	0.183	3.4808295358817085e-53	-0.115
Responder	ResponderPL13AP5	1.5055848062795266e-57	-0.292787	0.238	0.421	5.460756092375843e-53	-0.183
Responder	FOXA1	1.9538576784180325e-57	-0.541719	0.228	0.401	7.086641799622204e-53	-0.173
Responder	CKS1B	3.647859130475386e-57	-0.507056	0.299	0.494	1.3230785066234225e-52	-0.195
Responder	NSD3	4.366980236894383e-57	-0.332422	0.437	0.652	1.5839037319215928e-52	-0.215
Responder	DBI	4.570533740174932e-57	-0.559603	0.606	0.787	1.6577325875614478e-52	-0.181
Responder	C6oResponderf48	1.4789148702837358e-56	-0.552929	0.336	0.511	5.36402423451911e-52	-0.175
Responder	TCTN1	1.5847171706281574e-56	-0.45355	0.149	0.301	5.747769177868327e-52	-0.152
Responder	CNOT7	1.6684746967103164e-56	-0.446462	0.368	0.536	6.0515577249683175e-52	-0.168
Responder	NCSTN	1.8172094761696028e-56	-0.513181	0.357	0.512	6.591018770067149e-52	-0.155
Responder	CNTResponderL	2.182323859718329e-56	-0.357037	0.11	0.246	7.915288639198378e-52	-0.136
Responder	SLC44A4	2.239702507094625e-56	-0.933456	0.175	0.323	8.123400993232204e-52	-0.148
Responder	VPS72	4.932957827295031e-56	-0.442232	0.35	0.531	1.789183803959908e-51	-0.181
Responder	MTCO1P12	6.54512207474955e-56	-0.34101	0.274	0.468	2.3739157765116617e-51	-0.194
Responder	GPNMB	7.985317169121145e-56	-1.47329	0.305	0.44	2.896274537240239e-51	-0.135
Responder	ACADVL	3.0859850417014264e-55	-0.289931	0.418	0.622	1.1192867746251072e-50	-0.204
Responder	PAIP2	3.487499840191891e-55	-0.424926	0.529	0.687	1.2649161920375988e-50	-0.158
Responder	SCGB3A2	6.603502036662803e-55	-1.51696	0.089	0.215	2.395090188697599e-50	-0.126
Responder	DMAC1	1.0007225491877393e-54	-0.408176	0.33	0.51	3.6296206859039303e-50	-0.18
Responder	AKResponder1C3	1.1018616128113486e-54	-0.705144	0.311	0.485	3.9964520696667614e-50	-0.174
Responder	ResponderABGAP1	4.081850274049651e-54	-0.402954	0.294	0.464	1.4804870943978084e-49	-0.17
Responder	SDAD1	5.377210748282533e-54	-0.377649	0.297	0.468	1.9503143384020748e-49	-0.171
Responder	XResponderN2	5.701930407463585e-54	-0.356152	0.409	0.622	2.0680901587870425e-49	-0.213
Responder	MDH1	6.052833464875589e-54	-0.448688	0.535	0.719	2.1953626977103762e-49	-0.184
Responder	ANKResponderD65	1.5475553829589838e-53	-0.306783	0.246	0.427	5.6129833739922345e-49	-0.181
Responder	ResponderPL13P12	1.613957688553723e-53	-0.357495	0.24	0.416	5.853824536384353e-49	-0.176
Responder	CEResponderS2	2.0504092409050567e-53	-0.52559	0.546	0.687	7.43683431676264e-49	-0.141
Responder	FANK1	2.0693594974547274e-53	-0.322095	0.064	0.171	7.505566897268296e-49	-0.107
Responder	PTGResponder1	2.423504970638103e-53	-0.434119	0.281	0.473	8.7900525285044e-49	-0.192
Responder	ResponderPS27AP16	2.881719620370474e-53	-0.343384	0.286	0.467	1.0451997063083708e-48	-0.181
Responder	ABCC5	1.5208188183529784e-52	-0.454934	0.285	0.461	5.516009854166253e-48	-0.176
Responder	IGFBP7	1.5263225156036148e-52	-1.05235	0.107	0.234	5.535971764094311e-48	-0.127
Responder	FAM200B	1.758362414192591e-52	-0.281056	0.245	0.429	6.377580476276528e-48	-0.184
Responder	CH25H	1.9557175256856442e-52	-0.29553	0.083	0.203	7.093387465661832e-48	-0.12
Responder	LZTFL1	2.628254763736563e-52	-0.338485	0.133	0.273	9.532680028072514e-48	-0.14
Responder	SNHG16	2.6287613165102243e-52	-0.393239	0.541	0.701	9.534517294982584e-48	-0.16
Responder	SNW1	3.8566757894488765e-52	-0.280961	0.389	0.581	1.3988163088331075e-47	-0.192
Responder	IQCG	4.3318454320496736e-52	-0.460554	0.111	0.241	1.5711603382044165e-47	-0.13
Responder	DDX39B	6.3194644324023394e-52	-0.417891	0.584	0.736	2.2920697496323283e-47	-0.152
Responder	DNAH5	1.048049305770532e-51	-0.758044	0.07	0.176	3.8012748320297196e-47	-0.106
Responder	HIST1H1C	1.422561542681183e-51	-0.388223	0.33	0.517	5.159630715304651e-47	-0.187
Responder	CNIH4	1.5705165949691078e-51	-0.491014	0.548	0.67	5.6962636899529535e-47	-0.122
Responder	UFC1	3.892436706646722e-51	-0.485984	0.523	0.691	1.411786793500766e-46	-0.168
Responder	ANP32B	5.501513187586373e-51	-0.272053	0.619	0.842	1.9953988331375775e-46	-0.223
Responder	SSBP2	5.519356030788827e-51	-0.266919	0.224	0.404	2.0018704323671074e-46	-0.18
Responder	DMTN	6.095643442191711e-51	-0.288147	0.242	0.412	2.2108898764829334e-46	-0.17
Responder	DYNC2H1	6.476723229932597e-51	-0.520534	0.063	0.163	2.3491075154965528e-46	-0.1
Responder	CACYBP	6.977238350945621e-51	-0.601051	0.54	0.698	2.530644349887977e-46	-0.158
Responder	PAICS	8.183965782318923e-51	-0.650204	0.373	0.515	2.9683243892470737e-46	-0.142
Responder	ZNF395	9.95184384123329e-51	-0.283047	0.218	0.385	3.609533761215314e-46	-0.167
Responder	ALKBH5	1.7497411603223545e-50	-0.272925	0.31	0.494	6.346311188489179e-46	-0.184
Responder	KCNE3	2.2577116265567793e-50	-0.312493	0.089	0.209	8.188720069521438e-46	-0.12
Responder	LResponderResponderC23	2.30077602565137e-50	-0.424463	0.106	0.232	8.34491464503752e-46	-0.126
Responder	MAResponderCKS	3.479741997668712e-50	-0.412059	0.45	0.629	1.2621024225544418e-45	-0.179
Responder	PPT1	4.5344245064511825e-50	-0.459708	0.303	0.46	1.6446357684898437e-45	-0.157
Responder	UBE2Responder2	1.819500483644069e-49	-0.450127	0.506	0.655	6.599328254177038e-45	-0.149
Responder	PPP4Responder3B	2.556019418470828e-49	-0.444691	0.426	0.575	9.270682430793692e-45	-0.149
Responder	PLAC8	9.371713021537645e-49	-1.07689	0.355	0.476	3.399120312911704e-44	-0.121
Responder	CLK2	1.0225850737840852e-48	-0.288924	0.226	0.386	3.7089160626148773e-44	-0.16
Responder	VPS37A	1.447122378816818e-48	-0.268569	0.214	0.373	5.248712867968599e-44	-0.159
Responder	LAResponderP7	1.479126076711255e-48	-0.341933	0.355	0.542	5.364790280231722e-44	-0.187
Responder	MTND2P28	1.8105737803543407e-48	-0.368751	0.3	0.488	6.566951101345194e-44	-0.188
Responder	LBH	2.113392487683288e-48	-0.296502	0.192	0.355	7.665274552827285e-44	-0.163
Responder	PTK2B	2.4824180449488988e-48	-0.420745	0.208	0.364	9.003730249029655e-44	-0.156
Responder	BNIP3	3.6947504491696183e-48	-0.438578	0.405	0.579	1.3400859879138206e-43	-0.174
Responder	SPAST	4.4666925403099314e-48	-0.367986	0.19	0.337	1.620069384370412e-43	-0.147
Responder	ResponderB1CC1	4.4992838790662734e-48	-0.33205	0.437	0.627	1.6318902629373374e-43	-0.19
Responder	ResponderPL26P19	6.115221447249849e-48	-0.315596	0.286	0.456	2.2179908189175204e-43	-0.17
Responder	C17oResponderf97	9.857088065657224e-48	-0.358341	0.076	0.182	3.5751658414138754e-43	-0.106
Responder	EPB41L4B	1.5112298117525084e-47	-0.275898	0.146	0.287	5.481230527226348e-43	-0.141
Responder	TMEM14A	1.687978427095957e-47	-0.353	0.307	0.496	6.1222977550770364e-43	-0.189
Responder	CFAP44	2.022304798041882e-47	-0.327077	0.067	0.169	7.334899502497906e-43	-0.102
Responder	VAMP4	3.3152045849622035e-47	-0.268014	0.167	0.314	1.2024247029657912e-42	-0.147
Responder	PResponderXL2A	5.334783424583045e-47	-0.391255	0.405	0.586	1.93492594809627e-42	-0.181
Responder	ISCA1	5.483213574004682e-47	-0.270621	0.246	0.423	1.988761563291498e-42	-0.177
Responder	ID3	9.026176122953195e-47	-0.579337	0.222	0.371	3.273794079795124e-42	-0.149
Responder	CResponderEG1	1.5807792525765451e-46	-0.57065	0.484	0.604	5.733486349095129e-42	-0.12
Responder	CKB	2.398923147860179e-46	-0.592438	0.29	0.454	8.70089425728887e-42	-0.164
Responder	ATResponderAID	3.340038091842528e-46	-0.390683	0.541	0.69	1.211431815911285e-41	-0.149
Responder	PTPResponderZ1	6.960414318794442e-46	-0.31138	0.148	0.287	2.524542273426744e-41	-0.139
Responder	CSPP1	8.599615046543321e-46	-0.463456	0.178	0.321	3.1190803773812627e-41	-0.143
Responder	AC073861.1	1.7941449433426407e-45	-0.316238	0.207	0.352	6.507363709503758e-41	-0.145
Responder	TResponderIM16L	2.55068625310123e-45	-0.335488	0.168	0.311	9.251339039998162e-41	-0.143
Responder	MT-ATP8	5.3820420062853926e-45	-0.517411	0.561	0.727	1.952066635679712e-40	-0.166
Responder	SCNM1	9.098500639415878e-45	-0.263336	0.283	0.46	3.300026181916139e-40	-0.177
Responder	ResponderPL7P9	9.369337085131344e-45	-0.433792	0.322	0.484	3.3982585607771382e-40	-0.162
Responder	NDUFB5	9.474263714265727e-45	-0.373972	0.478	0.657	3.4363154491641793e-40	-0.179
Responder	ASPH	1.331180354599339e-44	-0.405424	0.554	0.69	4.8281911461318025e-40	-0.136
Responder	TSPO	1.3650534189983683e-44	-0.353153	0.543	0.71	4.951048750707082e-40	-0.167
Responder	LSM2	3.0324479131196353e-44	-0.385099	0.363	0.526	1.0998688580884918e-39	-0.163
Responder	DCAF6	3.256534011991112e-44	-0.456193	0.367	0.513	1.1811448861491764e-39	-0.146
Responder	GCC2	3.7860022054100196e-44	-0.295555	0.368	0.562	1.3731829999022142e-39	-0.194
Responder	WDResponder45B	4.4379107701447667e-44	-0.354773	0.442	0.604	1.6096302363315068e-39	-0.162
Responder	TSPAN7	4.601584610203729e-44	-0.268189	0.136	0.268	1.6689947381208924e-39	-0.132
Responder	MResponderPS25	5.426729694019155e-44	-0.272897	0.312	0.49	1.9682748600207474e-39	-0.178
Responder	ZNF385A	8.608201907655149e-44	-0.424525	0.215	0.366	3.1221948319065224e-39	-0.151
Responder	MSLN	1.104093023132318e-43	-0.308723	0.108	0.229	4.0045453949009175e-39	-0.121
Responder	GNL3	1.2591481472562728e-43	-0.393329	0.413	0.582	4.566930330098501e-39	-0.169
Responder	MPC2	1.3118165883937768e-43	-0.443397	0.407	0.567	4.7579587661042286e-39	-0.16
Responder	MSI2	2.285088576469198e-43	-0.551526	0.442	0.564	8.288016266853781e-39	-0.122
Responder	PResponderCP	3.514570611573103e-43	-0.345698	0.229	0.374	1.2747347608175644e-38	-0.145
Responder	TMEM173	4.466194090803763e-43	-0.386521	0.257	0.419	1.619888596734525e-38	-0.162
Responder	FAM210B	5.034354860979964e-43	-0.410427	0.381	0.547	1.825960508077433e-38	-0.166
Responder	A4GALT	5.680120111689168e-43	-0.283322	0.196	0.347	2.0601795645096613e-38	-0.151
Responder	ABCC1	5.920810767018957e-43	-0.462343	0.24	0.371	2.1474780651977758e-38	-0.131
Responder	FIP1L1	6.3173990623777445e-43	-0.272924	0.274	0.442	2.2913206399244079e-38	-0.168
Responder	EIF3D	6.433373870434188e-43	-0.318625	0.54	0.684	2.33338470280648e-38	-0.144
Responder	IGFBP5	6.697826553671925e-43	-0.475888	0.076	0.177	2.429301691016807e-38	-0.101
Responder	C1Responder	9.769334386448863e-43	-0.341293	0.27	0.44	3.5433375819650024e-38	-0.17
Responder	ATXN10	1.0231533373455591e-42	-0.305636	0.383	0.558	3.7109771545523427e-38	-0.175
Responder	ABHD4	1.0508586231101039e-42	-0.309254	0.169	0.302	3.8114642260203467e-38	-0.133
Responder	GBP6	3.817047674046982e-42	-0.300531	0.158	0.294	1.3844431913768403e-37	-0.136
Responder	SGK1	5.6882491104963204e-42	-0.69177	0.399	0.518	2.0631279523770155e-37	-0.119
Responder	TCTN2	7.6176597303865806e-42	-0.305201	0.088	0.191	2.762925184211213e-37	-0.103
Responder	NDUFB6	1.2836680831344353e-41	-0.432647	0.425	0.585	4.655864137528597e-37	-0.16
Responder	METAP1	1.4331403678355408e-41	-0.390705	0.304	0.452	5.198000114139506e-37	-0.148
Responder	UBXN4	1.4386556566338243e-41	-0.367218	0.617	0.754	5.218004066610881e-37	-0.137
Responder	ResponderPResponderD2	2.575216986360344e-41	-0.358415	0.301	0.446	9.340312009528967e-37	-0.145
Responder	GBE1	2.6151869624981383e-41	-0.303289	0.24	0.389	9.485283112980747e-37	-0.149
Responder	CA12	4.120213058071891e-41	-0.561019	0.165	0.291	1.4944012761626749e-36	-0.126
Responder	PAK2	4.4960046241337437e-41	-0.402843	0.531	0.685	1.6307008771733088e-36	-0.154
Responder	UBE2Q1	9.992116701232675e-41	-0.434084	0.474	0.595	3.624140727537091e-36	-0.121
Responder	HMGA1	1.2679541325968725e-40	-0.448271	0.567	0.707	4.598869638928857e-36	-0.14
Responder	SResponderEBF2	2.295672664260083e-40	-0.308131	0.332	0.482	8.32640475327132e-36	-0.15
Responder	SMAResponderCA5	2.5709986322714157e-40	-0.376443	0.423	0.576	9.325012039248425e-36	-0.153
Responder	EResponderGIC3	2.657172103477373e-40	-0.367001	0.589	0.722	9.637563219312432e-36	-0.133
Responder	CYP4F11	2.9093098768747785e-40	-0.491921	0.208	0.34	1.0552066923424822e-35	-0.132
Responder	COA6	7.39826523276773e-40	-0.542406	0.408	0.563	2.6833507999248553e-35	-0.155
Responder	SNAPIN	1.009191197996253e-39	-0.382851	0.345	0.494	3.6603364751324094e-35	-0.149
Responder	PResponderOS1	1.4772311438195155e-39	-0.277899	0.143	0.274	5.357917358633382e-35	-0.131
Responder	MT-ResponderNResponder2	2.4711906297855393e-39	-0.465384	0.514	0.753	8.963008414232151e-35	-0.239
Responder	CD47	2.7798369170167518e-39	-0.453075	0.543	0.703	1.008246849801976e-34	-0.16
Responder	ACO2	3.440283227455043e-39	-0.354586	0.401	0.552	1.2477907265979442e-34	-0.151
Responder	STOML2	3.586104191598134e-39	-0.264798	0.348	0.511	1.3006799902926432e-34	-0.163
Responder	CTDSP1	4.7824209033689984e-39	-0.269337	0.323	0.492	1.7345840616519357e-34	-0.169
Responder	MTND1P23	8.363109493672742e-39	-0.477498	0.439	0.628	3.0332998133551033e-34	-0.189
Responder	ResponderDH11	8.6073970487338e-39	-0.41646	0.394	0.534	3.121902909575749e-34	-0.14
Responder	MOResponderN2	1.7578064350644472e-38	-0.431469	0.165	0.292	6.3755639399787505e-34	-0.127
Responder	FABP5	2.0124404804037526e-38	-0.35517	0.279	0.457	7.2991216224244105e-34	-0.178
Responder	EFHC1	2.737300265488996e-38	-0.516809	0.131	0.245	9.928188062928588e-34	-0.114
Responder	CYP4F3	7.620615803910315e-38	-0.389294	0.142	0.26	2.7639973520782712e-33	-0.118
Responder	APOL2	1.0132430191636128e-37	-0.427901	0.275	0.415	3.675032430506424e-33	-0.14
Responder	NPL	1.083536196792831e-37	-0.436131	0.151	0.269	3.929985785767598e-33	-0.118
Responder	AP000902.1	1.1987806449824795e-37	-0.372367	0.206	0.339	4.347977399351453e-33	-0.133
Responder	NELFE	1.5762790141749878e-37	-0.280021	0.365	0.524	5.717163984412681e-33	-0.159
Responder	ODF3B	1.628309171300788e-37	-0.413516	0.177	0.301	5.905877364307958e-33	-0.124
Responder	ZNF638	2.1353872861109138e-37	-0.274084	0.375	0.548	7.745049686724284e-33	-0.173
Responder	TSTD1	2.5718817754788166e-37	-0.336283	0.519	0.676	9.328215199661667e-33	-0.157
Responder	ResponderCAN3	2.5906129271191694e-37	-0.32861	0.214	0.355	9.396153086661228e-33	-0.141
Responder	PFDN2	8.694414095284063e-37	-0.449779	0.514	0.64	3.1534639923595296e-32	-0.126
Responder	FOXE1	1.0579793061586956e-36	-0.271381	0.14	0.258	3.837290943437589e-32	-0.118
Responder	DPY30	1.3806066044817608e-36	-0.338474	0.526	0.667	5.007460154455346e-32	-0.141
Responder	IGFBP4	2.1161202988095163e-36	-0.309868	0.381	0.537	7.675168323782115e-32	-0.156
Responder	ResponderNF130	2.9154684767349225e-36	-0.295528	0.376	0.536	1.0574404165117563e-31	-0.16
Responder	AResponderPC2	3.349631749121247e-36	-0.284851	0.684	0.87	1.2149114354062761e-31	-0.186
Responder	TResponderAF3IP1	3.775342261025328e-36	-0.385267	0.166	0.29	1.3693166380738866e-31	-0.124
Responder	UBAP2L	4.525474146117265e-36	-0.408916	0.417	0.544	1.6413894727967321e-31	-0.127
Responder	POGK	7.106788330032788e-36	-0.32094	0.291	0.428	2.577632127302892e-31	-0.137
Responder	CYB561	1.1405274954221392e-35	-0.326118	0.396	0.567	4.136693225896099e-31	-0.171
Responder	ID1	1.3685971023638935e-35	-0.37281	0.376	0.523	4.963901690273842e-31	-0.147
Responder	GLO1	2.2089677988687687e-35	-0.323398	0.556	0.7	8.011926206497025e-31	-0.144
Responder	PResponderKX	4.540757470297415e-35	-0.358317	0.241	0.375	1.6469327344768725e-30	-0.134
Responder	APPL2	9.862626307292544e-35	-0.369191	0.25	0.391	3.577174561655006e-30	-0.141
Responder	ResponderPL6P27	5.856516514369998e-34	-0.278967	0.377	0.549	2.1241585397619984e-29	-0.172
Responder	NTS	6.454126774751936e-34	-0.361491	0.134	0.25	2.340911781202527e-29	-0.116
Responder	EIF5A	1.5034088856921493e-33	-0.266632	0.593	0.737	5.452864028405426e-29	-0.144
Responder	AC007098.1	1.8857054732771716e-33	-0.813291	0.325	0.492	6.839453751576301e-29	-0.167
Responder	C20oResponderf96	6.653633596288162e-33	-0.281443	0.138	0.25	2.4132729053737163e-28	-0.112
Responder	MLF1	1.182883442811194e-32	-0.277304	0.251	0.4	4.290318247076201e-28	-0.149
Responder	HNResponderNPDL	1.234791446171612e-32	-0.324387	0.669	0.775	4.478588575264437e-28	-0.106
Responder	PResponderSS23	1.5810551584491223e-32	-0.660714	0.188	0.304	5.734487059694967e-28	-0.116
Responder	UBE2L6	1.6328133443750923e-32	-0.308389	0.385	0.54	5.92221400004846e-28	-0.155
Responder	KIF9	1.6330813660751192e-32	-0.336145	0.136	0.243	5.923186114754457e-28	-0.107
Responder	P4HA1	1.837413439216017e-32	-0.38254	0.399	0.535	6.664298544036494e-28	-0.136
Responder	NDUFS2	2.666173894857768e-32	-0.35208	0.531	0.646	9.670212716649124e-28	-0.115
Responder	SDHC	2.788993575557037e-32	-0.425898	0.524	0.638	1.0115679698545374e-27	-0.114
Responder	ATXN7L3B	4.1707894383520557e-32	-0.340288	0.375	0.521	1.5127453292902907e-27	-0.146
Responder	UBA6	5.178188815393074e-32	-0.291527	0.308	0.447	1.8781290833430678e-27	-0.139
Responder	OGFResponderL1	6.194801404152842e-32	-0.354422	0.24	0.366	2.246854469286236e-27	-0.126
Responder	NOTCH3	1.3774959703948257e-31	-0.36827	0.293	0.412	4.9961778846220326e-27	-0.119
Responder	AResponderHGAP18	1.4403528341799163e-31	-0.650745	0.198	0.307	5.224159729570557e-27	-0.109
Responder	LYN	2.1038105166587597e-31	-0.281376	0.337	0.479	7.630520743921321e-27	-0.142
Responder	HADHB	3.667196666518854e-31	-0.282436	0.447	0.602	1.3300922309463884e-26	-0.155
Responder	SLC6A8	4.823728230072323e-31	-0.754362	0.288	0.394	1.7495662290472316e-26	-0.106
Responder	MKNK2	7.265020542263888e-31	-0.583786	0.575	0.684	2.635022950679112e-26	-0.109
Responder	NCL	1.3561954665213529e-30	-0.322427	0.712	0.82	4.9189209570729467e-26	-0.108
Responder	HADHA	1.4075749174442029e-30	-0.33782	0.526	0.655	5.105274225570124e-26	-0.129
Responder	DIAPH2	2.1139678847945098e-30	-0.31599	0.243	0.367	7.667361518149687e-26	-0.124
Responder	G3BP2	5.137293364116444e-30	-0.408735	0.443	0.565	1.8632963031650342e-25	-0.122
Responder	FN1	5.498153010648977e-30	-0.920299	0.171	0.28	1.994180096962384e-25	-0.109
Responder	GSResponder	5.8113318430407936e-30	-0.295	0.353	0.485	2.1077700594708956e-25	-0.132
Responder	ICMT	1.116113675364845e-29	-0.269255	0.278	0.414	4.048144300548293e-25	-0.136
Responder	HCP5	1.329378078362836e-29	-0.331571	0.351	0.48	4.821654290222006e-25	-0.129
Responder	EIF3F	1.4454076278176258e-29	-0.302465	0.52	0.658	5.242493466094529e-25	-0.138
Responder	ILF2	1.4818676820301255e-29	-0.371438	0.578	0.697	5.374734082723266e-25	-0.119
Responder	CEResponderS6	2.14898793709312e-29	-0.29658	0.318	0.448	7.794379247836747e-25	-0.13
Responder	DUOX1	2.9164858309734266e-29	-0.283482	0.165	0.277	1.0578094108940617e-24	-0.112
Responder	KCTD12	4.56041363822108e-29	-0.511985	0.146	0.25	1.6540620265827857e-24	-0.104
Responder	AResponderL4C	5.281292201749881e-29	-0.287713	0.26	0.392	1.9155246815746816e-24	-0.132
Responder	USP10	5.797430704502146e-29	-0.318047	0.363	0.493	2.1027281165229285e-24	-0.13
Responder	COX5A	5.973429041167512e-29	-0.292396	0.645	0.759	2.1665627132314566e-24	-0.114
Responder	GON7	6.091299211505223e-29	-0.287952	0.139	0.24	2.2093142240129446e-24	-0.101
Responder	TPResponder	7.20060944692372e-29	-0.286068	0.539	0.674	2.6116610463992333e-24	-0.135
Responder	WASF2	7.534081698080799e-29	-0.432512	0.532	0.646	2.732611431893906e-24	-0.114
Responder	SF3B6	9.852663185500668e-29	-0.41414	0.535	0.642	3.573560937381092e-24	-0.107
Responder	HMGB2	2.031211067359377e-28	-0.477595	0.372	0.522	7.36720254131246e-24	-0.15
Responder	CCT4	2.368345325656717e-28	-0.339976	0.615	0.723	8.589988496156913e-24	-0.108
Responder	JADE2	3.3969372558092427e-28	-0.302191	0.218	0.338	1.2320691426820123e-23	-0.12
Responder	MAP1B	3.6126587054250773e-28	-0.384978	0.406	0.528	1.3103113124576756e-23	-0.122
Responder	GSTO1	4.682833007632088e-28	-0.280513	0.479	0.635	1.6984635318681583e-23	-0.156
Responder	MTUS1	1.1370017685581373e-27	-0.346843	0.413	0.53	4.123905414560364e-23	-0.117
Responder	EXT1	1.3507008022145619e-27	-0.329444	0.307	0.427	4.898991809632216e-23	-0.12
Responder	ResponderNF187	1.4114634483369707e-27	-0.39917	0.525	0.634	5.1193779271181927e-23	-0.109
Responder	PIGX	1.5599936887065667e-27	-0.333648	0.279	0.405	5.658097108938718e-23	-0.126
Responder	DAResponderS	2.3250952444000252e-27	-0.302712	0.439	0.575	8.433120451438892e-23	-0.136
Responder	MGST2	2.721878646728784e-27	-0.29646	0.415	0.559	9.8722538516853e-23	-0.144
Responder	NAV2	3.348764390498074e-27	-0.321166	0.263	0.395	1.2145968444336516e-22	-0.132
Responder	UResponderI1	4.321223649687845e-27	-0.297492	0.426	0.55	1.5673078177417813e-22	-0.124
Responder	C1S	4.385069227228435e-27	-0.453698	0.289	0.396	1.5904646087157533e-22	-0.107
Responder	SOS1	7.791160226202122e-27	-0.267055	0.286	0.415	2.82585381404351e-22	-0.129
Responder	LGALS9	1.3727635225201703e-26	-0.275878	0.293	0.428	4.979013296180658e-22	-0.135
Responder	ResponderTResponderAF	1.5072611048368637e-26	-0.354344	0.497	0.619	5.466836027243305e-22	-0.122
Responder	CSE1L	2.1556449929043087e-26	-0.288105	0.275	0.396	7.8185243892639275e-22	-0.121
Responder	PYUResponderF	2.672370126156445e-26	-0.273173	0.488	0.619	9.692686447569427e-22	-0.131
Responder	DNAJA4	5.239719896413711e-26	-0.67767	0.29	0.412	1.900446406429253e-21	-0.122
Responder	GJB2	2.76824373608874e-25	-0.441005	0.158	0.26	1.004042003079386e-20	-0.102
Responder	NME4	4.735734128050019e-25	-0.283744	0.412	0.535	1.7176507682437418e-20	-0.123
Responder	SAMHD1	5.2081041296237105e-25	-0.581186	0.25	0.352	1.8889793678145198e-20	-0.102
Responder	ABCE1	6.821617147629364e-25	-0.346619	0.369	0.476	2.4742005394451704e-20	-0.107
Responder	CDKN2A	1.1198872757758873e-24	-0.422948	0.327	0.44	4.0618311492391433e-20	-0.113
Responder	GResponderINA	2.444366834783535e-24	-0.282663	0.512	0.628	8.8657185097598815e-20	-0.116
Responder	HK1	4.962152542136943e-24	-0.274555	0.36	0.477	1.7997727270330692e-19	-0.117
Responder	TAP1	1.0866379793365013e-23	-0.452974	0.486	0.602	3.9412359510534905e-19	-0.116
Responder	PSENEN	1.2077786870705009e-23	-0.748964	0.473	0.598	4.380613298004707e-19	-0.125
Responder	VDAC2	1.309372511593093e-23	-0.266721	0.589	0.698	4.749094099548148e-19	-0.109
Responder	PPP2Responder2A	2.8066976007677854e-23	-0.293819	0.465	0.573	1.0179892197984758e-18	-0.108
Responder	H2AFV	7.346977176822939e-23	-0.384237	0.62	0.733	2.66474862203368e-18	-0.113
Responder	SYNE2	3.921945958278828e-22	-0.291075	0.482	0.588	1.422489799067731e-17	-0.106
Responder	H1F0	1.5002652107425933e-21	-0.298715	0.588	0.699	5.441461919363386e-17	-0.111
Responder	KIF3B	1.15486200527396e-20	-0.280752	0.303	0.417	4.188684493128653e-16	-0.114
Responder	CEBPZ	1.9857213537203512e-20	-0.282908	0.439	0.552	7.202211349943714e-16	-0.113
Responder	CNOT6L	2.425131629610268e-20	-0.273615	0.309	0.412	8.795952420596442e-16	-0.103
Responder	NDUFC1	3.2501561770811816e-20	-0.269705	0.632	0.738	1.1788316454273447e-15	-0.106
Responder	SResponderEBF1	3.635265848313263e-20	-0.282912	0.402	0.516	1.3185109231832204e-15	-0.114
Responder	ATP5IF1	5.861338133769217e-14	-0.301609	0.609	0.714	2.125907341118095e-9	-0.105
Responder	FOSB	4.2980663778516134e-203	1.4986403277864793	0.744	0.467	1.5589086752467802e-198	0.27699999999999997
Responder	S100A14	1.6366316068846645e-198	0.9956322611835855	0.762	0.394	5.936062838170678e-194	0.368
Responder	IEResponder3	5.751554273976535e-196	1.2139384181179693	0.716	0.386	2.086088735171289e-191	0.32999999999999996
Responder	DDX3X	1.1268368330622997e-191	1.0683346401869627	0.778	0.594	4.087037193516961e-187	0.18400000000000005
Responder	S100A9	5.720909022903004e-187	1.2949209016931418	0.581	0.208	2.0749737026069195e-182	0.373
Responder	NNMT	9.831756041030498e-187	1.43652756527603	0.469	0.088	3.5659779160817614e-182	0.381
Responder	NAPSA	3.5525470631639436e-182	2.4723242881528784	0.579	0.268	1.2885088198095625e-177	0.31099999999999994
Responder	ResponderBM3	5.621882446487913e-178	1.0325653385651579	0.781	0.609	2.039056763341166e-173	0.17200000000000004
Responder	LPP	1.1781962614051717e-176	1.3917945158946736	0.7	0.489	4.273317840116558e-172	0.21099999999999997
Responder	SMIM22	2.4477117514833853e-176	1.3829962727780418	0.376	0.021	8.877850522630239e-172	0.355
Responder	EResponderGIC1	1.2843286691259904e-172	1.0012732786601495	0.707	0.487	4.658260082919967e-168	0.21999999999999997
Responder	ELL2	6.097181882942526e-168	1.019701066359175	0.586	0.284	2.2114478689432542e-163	0.302
Responder	HSPA1A	1.1876008810877678e-167	0.9420703835074864	0.849	0.605	4.307428395705334e-163	0.244
Responder	SQSTM1	1.3693711077021926e-167	1.0184603583190264	0.855	0.74	4.966709007635853e-163	0.11499999999999999
Responder	DUSP1	5.430321532840906e-164	1.1721535313067133	0.778	0.583	1.9695776199613966e-159	0.19500000000000006
Responder	APLP2	8.691677480454181e-163	0.9267570072438787	0.842	0.72	3.1524714221607314e-158	0.122
Responder	AQP1	2.6154479495428846e-161	2.4926550347196894	0.441	0.09	9.486229712992042e-157	0.351
Responder	CXCL2	9.314775601762949e-155	1.7420848826944404	0.497	0.168	3.3784691107594215e-150	0.32899999999999996
Responder	ATF3	6.720923080014486e-152	1.3715606669504152	0.634	0.39	2.4376788011212541e-147	0.244
Responder	IDS	6.194182664880837e-151	1.1279989211856467	0.697	0.497	2.2466300525522794e-146	0.19999999999999996
Responder	ResponderND1	1.248554928951974e-148	1.425671594560294	0.377	0.057	4.528508727308809e-144	0.32
Responder	VMP1	2.9133530883847104e-147	0.9789762544566818	0.847	0.722	1.0566731651571345e-142	0.125
Responder	AZGP1	6.54151034416566e-146	3.0618287555962755	0.434	0.149	2.372605801828885e-141	0.28500000000000003
Responder	SLC5A3	4.218629352291916e-144	1.5539073076622412	0.479	0.194	1.530096866076278e-139	0.285
Responder	MEG3	4.03309705016498e-143	2.0085723973372005	0.301	0.005	1.4628043000948383e-138	0.296
Responder	PLS3	4.935593818358918e-141	0.9301353386021285	0.786	0.605	1.7901398779187795e-136	0.18100000000000005
Responder	ITGA1	6.499335801848911e-140	1.1887239654732051	0.349	0.049	2.3573090953306003e-135	0.3
Responder	SFTPA1	1.9032807692284034e-137	0.866455245774679	0.534	0.202	6.903199349991419e-133	0.332
Responder	COL1A2	4.636988648990642e-133	1.266676071678429	0.362	0.076	1.6818357829889058e-128	0.286
Responder	MUC1	2.11889882591245e-129	1.340173398367843	0.631	0.435	7.685246041584456e-125	0.196
Responder	SEC22B	1.7312345398488004e-128	0.8747630097315986	0.549	0.307	6.279187676031599e-124	0.24200000000000005
Responder	SFTPA2	1.431214102060905e-127	0.4284644172180423	0.587	0.284	5.191013548174902e-123	0.303
Responder	SResponderPX2	1.5032188838949865e-127	1.005194768945858	0.399	0.12	5.452174891887116e-123	0.279
Responder	SPTB	7.653968008545858e-127	0.9406716443445582	0.303	0.029	2.7760941966995825e-122	0.27399999999999997
Non-Responder	LINC00922	9.23422858658721e-127	1.2058337245802184	0.267	0	3.349254708355181e-122	0.267
Non-Responder	TIMP1	4.405204112340115e-126	1.494163502022802	0.596	0.343	1.5977675315457599e-121	0.25299999999999995
Non-Responder	SEResponderINC2	8.828895711892025e-126	0.9174780001154771	0.653	0.455	3.2022404747032374e-121	0.198
Non-Responder	NFKBIZ	1.1059841533526286e-123	1.0663053784898477	0.662	0.484	4.011404524209984e-119	0.17800000000000005
Non-Responder	OGT	4.056233995900069e-121	1.347843992891776	0.543	0.329	1.471196070312955e-116	0.21400000000000002
Non-Responder	FHOD1	1.2195526132331829e-119	0.7739795938766424	0.392	0.112	4.423317328196754e-115	0.28
Non-Responder	ZBTB16	3.1619393921668737e-118	0.9488616494707255	0.297	0.034	1.1468354175389251e-113	0.263
Non-Responder	FAM3B	1.8052688475481628e-115	0.5127235324516267	0.333	0.058	6.547710110057186e-111	0.275
Non-Responder	CPEB4	3.070849869037751e-114	0.7979537837947408	0.462	0.195	1.1137972474999923e-109	0.267
Non-Responder	CALU	1.4008864719752749e-113	0.7033251089398721	0.708	0.585	5.081015233854321e-109	0.123
Non-Responder	SLC16A7	1.3692140962592664e-112	0.5191727297545475	0.304	0.041	4.966139527132359e-108	0.263
Non-Responder	C15oResponderf48	1.78330966287037e-112	1.6133089350749064	0.47	0.208	6.468064147230832e-108	0.262
Non-Responder	CResponderEB3L2	4.947318706813106e-112	0.7530316158979778	0.447	0.188	1.7943924949611136e-107	0.259
Non-Responder	KResponderT18	6.414816536550442e-112	0.41626465868500206	0.814	0.591	2.3266539578068454e-107	0.22299999999999998
Non-Responder	ISG15	2.5269157487996393e-111	0.6632310830213359	0.618	0.37	9.165123420896291e-107	0.248
Non-Responder	CSNK1A1	2.8601536611648394e-111	1.242297782851748	0.656	0.523	1.0373777329044873e-106	0.133
Non-Responder	POLResponder2J3	1.7347695931175708e-110	1.2133095148611466	0.603	0.421	6.292009314237429e-106	0.182
Non-Responder	CXCL14	2.0092287713905275e-109	2.3217309695803356	0.632	0.45	7.287472753833443e-105	0.182
Non-Responder	ZNF704	5.948550274809432e-108	0.8627499870939616	0.353	0.1	2.1575391846733808e-103	0.253
Non-Responder	HMGB3	1.5329857619963267e-107	0.7823370287106644	0.609	0.402	5.560139358760676e-103	0.20699999999999996
Non-Responder	TOX3	1.6451523119361505e-107	0.6558077236409793	0.319	0.063	5.966967435392418e-103	0.256
Non-Responder	LMNA	2.4982707861404365e-106	0.5821886402306098	0.765	0.618	9.061228141331362e-102	0.14700000000000002
Non-Responder	PDLIM3	2.7533476911198322e-105	1.2482974471436523	0.3	0.057	9.986392075691632e-101	0.243
Non-Responder	PAK3	6.46160814590098e-105	0.6883750747624582	0.249	0.015	2.3436252745182856e-100	0.23399999999999999
Non-Responder	ResponderNF19A	1.8320414923897192e-104	1.109674041433851	0.608	0.434	6.644814492897512e-100	0.174
Non-Responder	PDZK1IP1	2.7080636812993815e-104	1.1418880928485842	0.521	0.288	9.822146972072857e-100	0.23300000000000004
Non-Responder	PPP1Responder14D	1.1474583574692623e-103	0.6559026963863169	0.235	0.006	4.161831462541015e-99	0.22899999999999998
Non-Responder	ELF3	2.8086999462421956e-103	0.8750085638737548	0.8	0.675	1.0187154705020443e-98	0.125
Non-Responder	G0S2	2.0512870856774834e-101	0.8438129807683943	0.462	0.194	7.440018259752233e-97	0.268
Non-Responder	CTNND1	2.1429039540808235e-101	0.6591139075978429	0.753	0.637	7.772312641451147e-97	0.11599999999999999
Non-Responder	PLAAT4	1.2746503409409767e-100	1.304720495530197	0.385	0.141	4.623156786592923e-96	0.24400000000000002
Non-Responder	OResponder5AN1	1.8333996863478546e-100	0.9359297699001852	0.223	0.002	6.649740662383668e-96	0.221
Non-Responder	KCNQ1OT1	3.29251741268599e-100	1.1611930039030067	0.399	0.16	1.1941960655812085e-95	0.23900000000000002
Non-Responder	LINC00342	4.873357326388639e-100	1.2984654470044643	0.329	0.091	1.7675667022811593e-95	0.23800000000000002
Non-Responder	CLPTM1L	5.650622349635408e-100	0.6645886787560186	0.697	0.555	2.0494807262127625e-95	0.1419999999999999
Non-Responder	FTX	2.033447917646787e-99	1.3822350335767484	0.453	0.247	7.375315597304898e-95	0.20600000000000002
Non-Responder	NResponderGN	2.181765133643447e-99	0.9977386056788848	0.342	0.082	7.913262139724783e-95	0.26
Non-Responder	HLA-DQA2	3.343685630050117e-99	1.1429314606083296	0.333	0.09	1.2127547780191774e-94	0.24300000000000002
Non-Responder	NAPResponderT	1.6295568780586514e-98	0.45117310634274943	0.28	0.044	5.910402796718729e-94	0.23600000000000004
Non-Responder	SFTA2	3.033907451170097e-98	0.8258149597223046	0.596	0.312	1.100398232539394e-93	0.284
Non-Responder	S100A13	4.7066795677769665e-98	1.0950678397108502	0.625	0.41	1.7071126792327057e-93	0.21500000000000002
Non-Responder	SELENOP	1.9477071101452866e-97	0.4798187583169615	0.601	0.314	7.064333688496955e-93	0.287
Non-Responder	ATP10B	4.3595207869142475e-97	0.6659456431441241	0.248	0.024	1.5811981894137975e-92	0.224
Non-Responder	TSC22D3	6.883914450442583e-97	0.848094761620976	0.523	0.299	2.4967957711755246e-92	0.22400000000000003
Non-Responder	CTSE	6.020503440851125e-96	1.0445920998759328	0.416	0.147	2.1836365979967032e-91	0.269
Non-Responder	ABCC3	1.1005165528182828e-95	0.8023761302470382	0.485	0.265	3.9915735370719116e-91	0.21999999999999997
Non-Responder	GLB1L3	1.6158006795995926e-95	0.6414958547103548	0.214	0.002	5.860509064907723e-91	0.212
Non-Responder	PPP1Responder12B	4.013738939101422e-95	0.8226398069071714	0.377	0.144	1.4557831132120859e-90	0.233
Non-Responder	PCSK1N	9.76749312002396e-95	1.4324093392740733	0.483	0.283	3.5426697546326905e-90	0.2
Non-Responder	SYT12	2.159701689596816e-94	0.7694807530957603	0.285	0.057	7.833238028167652e-90	0.22799999999999998
Non-Responder	LINC02697	4.851854199285782e-94	0.8787000909310287	0.208	0	1.7597675180809533e-89	0.208
Non-Responder	C4BPA	7.122424472940105e-94	0.5941118513309842	0.221	0.008	2.5833033563353763e-89	0.213
Non-Responder	CALHM6	7.522578697307244e-94	0.5171549638825099	0.216	0.005	2.7284392935133375e-89	0.211
Non-Responder	LResponderATD2	9.463834549620981e-94	0.8375765883951887	0.309	0.081	3.43253279114753e-89	0.22799999999999998
Non-Responder	BACE2	1.1739435570252247e-93	0.6920256482071596	0.496	0.264	4.25789328133049e-89	0.23199999999999998
Non-Responder	LPCAT1	4.179335927341957e-93	0.9410104205605347	0.54	0.32	1.515845140846928e-88	0.22000000000000003
Non-Responder	ANKResponderD22	1.1987565278343941e-91	0.4614095400520861	0.305	0.075	4.347889926455347e-87	0.22999999999999998
Non-Responder	DKK1	1.3002217802417675e-91	0.8954534219657928	0.258	0.038	4.715904396936891e-87	0.22
Non-Responder	SAA1	9.019131707263565e-90	2.1798896581688356	0.481	0.294	3.271239070224495e-85	0.187
Non-Responder	PELI1	2.9088742666693732e-89	0.6680569925572627	0.454	0.238	1.0550486965209816e-84	0.21600000000000003
Non-Responder	ICAM1	8.471166107945907e-89	0.7389451952036936	0.485	0.243	3.0724919473519805e-84	0.242
Non-Responder	IResponderAK1	5.370296572877356e-88	0.6187137121587473	0.54	0.365	1.9478065669826173e-83	0.17500000000000004
Non-Responder	IResponderX2	1.0341630998872469e-87	0.6544554901929254	0.462	0.23	3.750909563291044e-83	0.232
Non-Responder	HPGD	1.7189061322969297e-87	0.8794910850833593	0.267	0.05	6.234472541840964e-83	0.21700000000000003
Non-Responder	FNIP2	4.06550447921178e-86	0.8107300917922676	0.442	0.228	1.4745584746101126e-81	0.214
Non-Responder	CD24	4.5762020583670626e-86	0.41810321864107935	0.719	0.44	1.6597884865697336e-81	0.27899999999999997
Non-Responder	CEACAM6	2.0676164347596407e-85	0.9635108001746007	0.528	0.291	7.499244808873217e-81	0.23700000000000004
Non-Responder	CTTN	7.643202029385175e-85	0.6222491372754266	0.641	0.478	2.772189376058003e-80	0.16300000000000003
Non-Responder	AFAP1-AS1	8.178175164416682e-85	0.4960746009104804	0.237	0.033	2.9662241321339304e-80	0.204
Non-Responder	NUPResponder1	8.425800395427459e-85	1.5650651473106425	0.512	0.317	3.0560378034215392e-80	0.195
Non-Responder	FOXQ1	8.875260239864551e-85	0.6882751633466285	0.394	0.162	3.2190568889988726e-80	0.232
Non-Responder	SH3PXD2A	1.0034587319595408e-84	0.5511581331048312	0.389	0.166	3.6395448208172545e-80	0.223
Non-Responder	MUC20	1.238918405438478e-84	0.872836728033848	0.385	0.164	4.49355705652536e-80	0.221
Non-Responder	GPResponderC5A	3.359468774630091e-84	0.6880403302480187	0.605	0.348	1.2184793245583339e-79	0.257
Non-Responder	XIAP	3.7773124282774705e-84	0.6594618605500515	0.603	0.455	1.3700312177362385e-79	0.14799999999999996
Non-Responder	CKLF	8.991846177064833e-84	1.6634822182966646	0.475	0.295	3.261342608421415e-79	0.18
Non-Responder	NResponderP1	1.8654599293791265e-82	0.643054307373234	0.334	0.119	6.766023163858092e-78	0.21500000000000002
Non-Responder	GLResponderX	3.1662636952126565e-82	0.8027609360208328	0.432	0.224	1.1484038422536304e-77	0.208
Non-Responder	QPResponderT	5.064545698861684e-82	0.5210178379072876	0.215	0.018	1.8369107249771326e-77	0.197
Non-Responder	ZBTB20	5.873800795660584e-82	0.8953759517073507	0.438	0.236	2.1304275485860938e-77	0.202
Non-Responder	IEResponder2	1.5078975744771664e-81	0.651196504533426	0.718	0.596	5.469144502628683e-77	0.122
Non-Responder	SPDEF	2.192748232679371e-81	0.5155476484159937	0.259	0.053	7.95309783992808e-77	0.20600000000000002
Non-Responder	PLTP	3.8014015559940147e-81	1.4413227341154087	0.451	0.272	1.3787683443590291e-76	0.179
Non-Responder	SAA2	3.3736233028971326e-80	0.5259016888307054	0.287	0.072	1.2236131719607899e-75	0.21499999999999997
Non-Responder	GABResponderE	4.607718619843344e-80	0.6276467649692498	0.358	0.148	1.6712195434171808e-75	0.21
Non-Responder	MEG8	1.4776821036216055e-79	0.7611402790939205	0.181	0.001	5.359552989835563e-75	0.18
Non-Responder	SAA4	1.872123021970668e-77	0.6001168222414878	0.201	0.015	6.790190200687613e-73	0.186
Non-Responder	TMEM238	1.906293655578839e-77	0.4273356532802907	0.414	0.201	6.914127088784448e-73	0.21299999999999997
Non-Responder	HNResponderNPH1	4.861525824048448e-77	0.675431078583993	0.759	0.658	1.763275416382372e-72	0.10099999999999998
Non-Responder	BHMT2	4.926313292430403e-77	0.4224771482674959	0.175	0	1.786773831164507e-72	0.175
Non-Responder	GNG4	5.1969540277899154e-77	0.9204896050927346	0.206	0.021	1.8849352258794024e-72	0.185
Non-Responder	PIGResponder	7.212819299711169e-77	1.1179500807311906	0.526	0.311	2.616089560005241e-72	0.21500000000000002
Non-Responder	AL365226.2	9.466749585918849e-77	0.5188692874422328	0.217	0.027	3.4335900748127665e-72	0.19
Non-Responder	VEGFA	1.6472504084943203e-76	0.8568727043247772	0.726	0.57	5.9745772316089e-72	0.15600000000000003
Non-Responder	S100A4	2.3776178181283493e-76	1.7873227381894197	0.634	0.513	8.623619826351523e-72	0.121
Non-Responder	CAPN8	6.301316324902996e-76	0.7303394189539174	0.402	0.187	2.2854874310423167e-71	0.21500000000000002
Non-Responder	ANKHD1	2.3472041046284663e-75	0.6590573556815539	0.325	0.131	8.513309287487447e-71	0.194
Non-Responder	MMP15	2.5902385165228065e-75	0.46163057036164923	0.278	0.076	9.39479509942822e-71	0.202
Non-Responder	UPP1	1.1172300257226719e-73	0.5492036323767504	0.453	0.229	4.0521933032961307e-69	0.224
Non-Responder	CELF2	1.5313472884476284e-73	0.5080198752286526	0.451	0.232	5.554196615199548e-69	0.219
Non-Responder	AC020916.1	2.4001892719445607e-73	0.8363465988989656	0.406	0.208	8.705486489342921e-69	0.19800000000000004
Non-Responder	ResponderNASE1	3.957409443823573e-73	0.2911593765840985	0.535	0.276	1.43535240527481e-68	0.259
Non-Responder	PResponderOM2	4.22772974141951e-73	0.45752056124988605	0.317	0.112	1.5333975772128563e-68	0.20500000000000002
Non-Responder	ResponderPS6KA3	6.037569772501782e-73	0.5954265556758173	0.596	0.457	2.1898265564863963e-68	0.13899999999999996
Non-Responder	CD83	8.74023823653819e-73	0.7366308650403054	0.304	0.104	3.1700844083924015e-68	0.2
Non-Responder	GSE1	8.80782490863506e-73	0.6035325709817024	0.468	0.281	3.1945980943619364e-68	0.187
Non-Responder	MT1E	9.494658191293613e-73	0.9261035662300787	0.464	0.262	3.443712525982193e-68	0.202
Non-Responder	CYBA	1.4276354706155187e-71	0.6836081812898993	0.469	0.294	5.178033851922486e-67	0.175
Non-Responder	CEACAM1	2.1985654783991023e-71	0.6299505009626747	0.326	0.128	7.974196990153544e-67	0.198
Non-Responder	PDP1	3.777818422385589e-71	0.651934951084137	0.4	0.217	1.3702147417992532e-66	0.18300000000000002
Non-Responder	KIF22	6.858164297009817e-70	0.6897993011233808	0.438	0.258	2.4874561905254605e-65	0.18
Non-Responder	CDC42EP1	8.989637387455103e-70	0.6126679696902128	0.542	0.368	3.260541480429966e-65	0.17400000000000004
Non-Responder	TNNC2	9.067632661169622e-70	0.47835604438261103	0.191	0.02	3.288830366206222e-65	0.171
Non-Responder	SLC22A31	2.716165615716108e-69	0.5501645224596348	0.314	0.107	9.851532688202323e-65	0.20700000000000002
Non-Responder	IFI44L	3.395352027123354e-69	0.7167824931825548	0.411	0.217	1.2314941802376405e-64	0.19399999999999998
Non-Responder	PCSK7	6.920497237278574e-69	0.6283024831373507	0.386	0.2	2.5100643479609387e-64	0.186
Non-Responder	UBE2H	8.622924201916474e-69	0.5648865870059747	0.722	0.617	3.127534608035105e-64	0.10499999999999998
Non-Responder	SLC43A3	9.400770966543975e-69	0.5752369751383664	0.329	0.133	3.4096596295654996e-64	0.196
Non-Responder	MPZL2	2.278083794987467e-68	0.5771379469160924	0.678	0.568	8.262609924419542e-64	0.1100000000000001
Non-Responder	GALNT6	2.4173179922718537e-68	0.6658529390634795	0.375	0.186	8.767612357970013e-64	0.189
Non-Responder	TMEM161B-AS1	3.6300467069438533e-68	0.6103948473489509	0.309	0.122	1.3166179406085356e-63	0.187
Non-Responder	FABP3	4.7239522586181046e-68	0.47196842811314926	0.18	0.015	1.7133774842007864e-63	0.16499999999999998
Non-Responder	C2	1.1710353682629992e-67	0.5070917728422963	0.365	0.149	4.247345280689898e-63	0.216
Non-Responder	IFResponderD1	2.91516292838163e-67	0.5482365369082404	0.441	0.255	1.057329594124017e-62	0.186
Non-Responder	PLCG2	5.156422146335482e-67	0.5281229740475774	0.226	0.047	1.8702343124758794e-62	0.179
Non-Responder	SLC38A2	8.487687599865006e-67	0.5930264198566668	0.647	0.505	3.0784842924710376e-62	0.14200000000000002
Non-Responder	PIGA	1.4574111764254436e-66	0.5736302520407207	0.367	0.185	5.286030336895084e-62	0.182
Non-Responder	EResponderResponderFI1	2.161546392048879e-66	0.6404890921570923	0.536	0.359	7.839928763961284e-62	0.17700000000000005
Non-Responder	ST14	1.0802365153732543e-65	0.5025114793857792	0.49	0.31	3.918017841258793e-61	0.18
Non-Responder	AL928596.1	1.643849288032389e-65	0.35297704633603105	0.153	0.001	5.962241367693475e-61	0.152
Non-Responder	CDC42	1.7246256442901184e-65	0.7559924267721125	0.354	0.175	6.25521721184026e-61	0.179
Non-Responder	P2ResponderY6	3.7312702307968484e-65	0.3659022689184362	0.194	0.028	1.353331712710017e-60	0.166
Non-Responder	KMT2C	5.223664795791235e-65	0.5590554602281803	0.529	0.365	1.8946232214334808e-60	0.16400000000000003
Non-Responder	PTPN22	1.7809668088629125e-64	0.3903443546159752	0.184	0.022	6.459566615745783e-60	0.162
Non-Responder	ResponderHEB	2.8049168300140697e-64	0.49551380350147933	0.607	0.494	1.017343334246103e-59	0.11299999999999999
Non-Responder	LAMB3	3.657397958248758e-63	0.8633990218812023	0.522	0.36	1.3265382394568245e-58	0.16200000000000003
Non-Responder	ALPL	5.194851995252163e-63	0.3918763664868571	0.336	0.123	1.8841728186779594e-58	0.21300000000000002
Non-Responder	GDF15	7.31117269967663e-63	0.36420989648160584	0.414	0.194	2.6517623381727136e-58	0.21999999999999997
Non-Responder	MResponderPS6	1.47031045419299e-62	0.7428541402619988	0.539	0.409	5.332816017357975e-58	0.13000000000000006
Non-Responder	VWA2	2.693697809129837e-62	0.4545129766225002	0.219	0.053	9.770041953713918e-58	0.166
Non-Responder	IGSF9B	5.614836009138984e-62	0.37859919725622365	0.153	0.005	2.0365010205147097e-57	0.148
Non-Responder	C4BPB	7.992040312578446e-62	0.4191554630274964	0.202	0.039	2.8987130213722025e-57	0.163
Non-Responder	PDXDC1	8.51132139192115e-62	0.44062639067127085	0.481	0.313	3.0870562688498006e-57	0.16799999999999998
Non-Responder	AC009133.1	1.833792090495725e-61	0.6532729801293793	0.317	0.139	6.651163912227995e-57	0.178
Non-Responder	DDResponder2	4.3970221498629786e-61	0.37018617016672567	0.16	0.011	1.5947999337553023e-56	0.149
Non-Responder	A1BG	7.799441217415841e-61	0.29949551092467375	0.153	0.007	2.8288573295567256e-56	0.146
Non-Responder	PABPN1	1.6164639662406136e-60	0.5742524780360614	0.624	0.513	5.862914805554705e-56	0.11099999999999999
Non-Responder	SPResponderY4	3.4872783109604744e-60	0.35449374966686154	0.243	0.071	1.264835843385364e-55	0.172
Non-Responder	SLC34A2	5.026684561027273e-60	0.4190065306126902	0.559	0.359	1.823178490284592e-55	0.20000000000000007
Non-Responder	GALNT10	5.948783212058835e-60	0.6689453266449364	0.328	0.155	2.1576236710137396e-55	0.17300000000000001
Non-Responder	ZDHHC9	7.544759239190127e-60	0.48441204757733725	0.605	0.478	2.736484176054259e-55	0.127
Non-Responder	Z83843.1	9.041699639418864e-60	0.42148017753261147	0.178	0.025	3.279424459217222e-55	0.153
Non-Responder	MAGIX	1.087659574865515e-59	0.4425645325820646	0.25	0.083	3.944941278037223e-55	0.16699999999999998
Non-Responder	MVP	1.724774671562516e-59	0.6957773213481009	0.519	0.401	6.2557577337572454e-55	0.118
Non-Responder	IGHA1	1.7992956589153535e-59	0.742504816202423	0.391	0.235	6.526045354885987e-55	0.15600000000000003
Non-Responder	SCNN1A	2.2093856021596075e-59	0.4887727508413844	0.597	0.416	8.013441579032896e-55	0.181
Non-Responder	CPNE7	2.313521486553105e-59	0.39648992181506526	0.161	0.015	8.391142431728113e-55	0.14600000000000002
Non-Responder	MCTP2	3.5992354798850603e-59	0.46836441203419943	0.298	0.125	1.3054427085543115e-54	0.173
Non-Responder	ResponderResponderAD	5.896997271243417e-59	0.9386354284731983	0.405	0.214	2.1388409102799872e-54	0.19100000000000003
Non-Responder	PIP	6.156068307738572e-59	0.7169107509457588	0.23	0.064	2.23280597521678e-54	0.166
Non-Responder	PAResponderM1	2.195955376177438e-57	0.5787878604117174	0.373	0.199	7.964730149395568e-53	0.174
Non-Responder	GCNT3	2.5945503931452143e-57	0.41498828200366994	0.172	0.024	9.410434275937693e-53	0.148
Non-Responder	CALB2	6.396119768247213e-57	0.9292484020473529	0.191	0.04	2.319872639943264e-52	0.151
Non-Responder	EGResponder1	6.445896672797439e-57	0.878636562258194	0.659	0.547	2.337926723223631e-52	0.11199999999999999
Non-Responder	KLF6	2.0837643665312126e-56	0.5559296532892481	0.721	0.575	7.557813357408708e-52	0.14600000000000002
Non-Responder	ATP11A	3.8188137855959345e-56	0.5974565556426453	0.372	0.192	1.3850837600356456e-51	0.18
Non-Responder	SDC4	4.593267888117306e-56	0.4275327789230434	0.733	0.589	1.665978263020147e-51	0.14400000000000002
Non-Responder	CALD1	9.655045937886486e-56	0.5710754698683052	0.461	0.291	3.5018851616714283e-51	0.17000000000000004
Non-Responder	WFDC2	9.851316946927934e-56	1.177475202079227	0.603	0.491	3.5730726566507617e-51	0.11199999999999999
Non-Responder	BTG3	1.2792829192613692e-55	0.44870302271037066	0.519	0.381	4.639959148160986e-51	0.138
Non-Responder	TK2	1.399601957670064e-55	0.5530590174113239	0.316	0.155	5.0763563004693216e-51	0.161
Non-Responder	SHResponderOOM1	1.529595699363376e-55	0.4090183292623251	0.251	0.087	5.547843601590964e-51	0.164
Non-Responder	PGM2L1	3.510552361742185e-55	0.748346667360868	0.443	0.297	1.2732773416038904e-50	0.14600000000000002
Non-Responder	CYSLTResponder1	4.86238737789938e-55	0.3041604773382458	0.171	0.025	1.763587901964105e-50	0.14600000000000002
Non-Responder	SEC24A	5.7268685422677094e-55	0.4287510819096698	0.321	0.158	2.0771352202804981e-50	0.163
Non-Responder	TIMP3	1.0223534667629171e-54	0.46286212082211403	0.22	0.061	3.7080760239491004e-50	0.159
Non-Responder	NCEH1	1.7218214296190532e-54	0.3987447265964412	0.373	0.201	6.245046325228306e-50	0.172
Non-Responder	HEResponderPUD1	1.8873201815949512e-53	0.5157635863836627	0.616	0.496	6.845310298644889e-49	0.12
Non-Responder	CXCL8	1.9876861631056032e-53	0.48991115621913117	0.329	0.148	7.209337713584022e-49	0.18100000000000002
Non-Responder	ZFP36L2	2.208604006094764e-53	0.5263496327794482	0.559	0.428	8.01060673010571e-49	0.13100000000000006
Non-Responder	SLC6A14	3.8601720216203624e-53	0.4490211502048828	0.311	0.135	1.4000843922417056e-48	0.176
Non-Responder	TNIK	5.256106146199916e-53	0.3701488565577913	0.257	0.094	1.9063896992267097e-48	0.163
Non-Responder	CHI3L1	1.2725856763381209e-52	0.5236647532957978	0.342	0.162	4.6156682480783646e-48	0.18000000000000002
Non-Responder	PXDN	1.5266008297568567e-52	0.38593946936377316	0.174	0.031	5.536981209528119e-48	0.143
Non-Responder	AResponderSE	1.5892206999265985e-52	0.3024437565897962	0.174	0.032	5.764103478633773e-48	0.142
Non-Responder	DUSP6	2.6127765333895578e-52	0.468731613753836	0.546	0.351	9.476540486603926e-48	0.19500000000000006
Non-Responder	COMTD1	1.0586170225850485e-51	0.4361260664362187	0.431	0.274	3.839603940915971e-47	0.15699999999999997
Non-Responder	ZFAND2A	2.704621957943141e-51	0.6862685589998165	0.42	0.281	9.809663841459772e-47	0.13899999999999996
Non-Responder	LGMN	3.096841397255288e-51	0.5181432080422101	0.484	0.36	1.123224374784493e-46	0.124
Non-Responder	MAFK	4.6065249252994847e-51	0.5823455610834992	0.32	0.162	1.6707865904061232e-46	0.158
Non-Responder	LAD1	8.507590644759693e-51	0.5382798917496867	0.541	0.421	3.0857031268543406e-46	0.12000000000000005
Non-Responder	EFNA5	1.2105948631113673e-50	0.4087914062094081	0.288	0.126	4.390827568504929e-46	0.16199999999999998
Non-Responder	EHD4	1.5432747640065792e-50	0.4786416541464159	0.431	0.277	5.597457569051863e-46	0.15399999999999997
Non-Responder	IGLC1	2.605804485018891e-50	1.0580344663259056	0.137	0.011	9.451252867163518e-46	0.126
Non-Responder	NAA10	2.9828727892719693e-50	0.42430884865971963	0.485	0.317	1.0818879606689432e-45	0.16799999999999998
Non-Responder	UPK3BL1	3.116593424853639e-50	0.4119071342637744	0.236	0.086	1.130388435194415e-45	0.15
Non-Responder	SLC4A2	4.176023567841119e-50	0.3971574364265234	0.44	0.291	1.514643748055974e-45	0.14900000000000002
Non-Responder	MUC21	4.1980937103823103e-50	0.4079044052237375	0.27	0.105	1.5226485887556638e-45	0.16500000000000004
Non-Responder	PET100	5.332425219356605e-50	0.6081210464872937	0.397	0.25	1.9340706270606404e-45	0.14700000000000002
Non-Responder	TENT5A	7.434693661489919e-50	0.3397636975462587	0.407	0.237	2.6965633910223936e-45	0.16999999999999998
Non-Responder	ResponderEX1BD	9.126926324723788e-50	0.6289544566975172	0.452	0.335	3.310336177977318e-45	0.11699999999999999
Non-Responder	CLDN2	1.5955366622954057e-49	0.45251010429732513	0.121	0.002	5.787011474145437e-45	0.119
Non-Responder	TLE5	1.6382375037540802e-49	0.5700157112342035	0.331	0.173	5.94188742611605e-45	0.15800000000000003
Non-Responder	SLC40A1	2.771613179014307e-49	0.5834077953967854	0.423	0.274	1.0052641000284892e-44	0.14899999999999997
Non-Responder	GATAD1	2.9183763544928927e-49	0.44597800593102077	0.503	0.378	1.0584951037745722e-44	0.125
Non-Responder	ACAD8	3.435539906609936e-49	0.43897430953873706	0.29	0.139	1.2460703241274237e-44	0.15099999999999997
Non-Responder	SLC1A7	3.4689096421362244e-49	0.49393570436383955	0.16	0.028	1.2581735272028086e-44	0.132
Non-Responder	TANC2	3.8236695778613334e-49	0.565870881244509	0.403	0.258	1.3868449558903055e-44	0.14500000000000002
Non-Responder	TSPAN8	9.106677893569592e-49	0.2960483277028779	0.163	0.028	3.3029920719976913e-44	0.135
Non-Responder	IGFBP6	1.1982779952022678e-48	0.6059907157611885	0.182	0.044	4.3461542885986255e-44	0.138
Non-Responder	CNN3	1.2975831884904131e-48	0.46715430036894645	0.565	0.406	4.706334224654729e-44	0.15899999999999992
Non-Responder	MX1	2.325464179433558e-48	0.8698491600972414	0.456	0.327	8.434458578805515e-44	0.129
Non-Responder	AResponderPC1B	2.637153360179745e-48	0.4014849437988889	0.486	0.302	9.564955237371936e-44	0.184
Non-Responder	CSF2	3.4284940417506416e-48	0.5004447576917805	0.151	0.022	1.2435147889429578e-43	0.129
Non-Responder	NFIA	3.578801764818496e-48	0.4398999669321275	0.488	0.323	1.2980314000996684e-43	0.16499999999999998
Non-Responder	MICALL2	5.3818456186088415e-48	0.3598003010940992	0.24	0.091	1.951995405869427e-43	0.149
Non-Responder	OCLN	1.1521441873565555e-47	0.42687597913311803	0.458	0.293	4.178826967542227e-43	0.16500000000000004
Non-Responder	COX17	1.5605990920332036e-47	0.4219969623533948	0.597	0.493	5.66029290680443e-43	0.10399999999999998
Non-Responder	SEResponderPINA1	1.5843652538195597e-47	0.5169758056758056	0.598	0.444	5.746492775603543e-43	0.15399999999999997
Non-Responder	MXD1	1.9274679278864148e-47	0.4418612413895727	0.325	0.17	6.990926174444026e-43	0.155
Non-Responder	DTX4	3.5841395758785764e-47	0.5247573732586015	0.319	0.168	1.2999674241711597e-42	0.151
Non-Responder	ResponderPS9	4.1088986365741533e-47	0.7778288260836699	0.494	0.33	1.4902975354854453e-42	0.16399999999999998
Non-Responder	AC092071.1	6.462201992781733e-47	0.32182420279489765	0.111	0	2.3438406627819346e-42	0.111
Non-Responder	TEAD1	9.675380285030959e-47	0.4490976108847925	0.48	0.336	3.5092604293807286e-42	0.14399999999999996
Non-Responder	DSC2	1.3565896364331315e-46	1.1387455553686539	0.409	0.283	4.920350611342968e-42	0.126
Non-Responder	VDResponder	3.0689657682178833e-46	0.292563172598271	0.213	0.07	1.1131138841326262e-41	0.143
Non-Responder	SAMD4A	3.481154117883403e-46	0.4316526627986398	0.208	0.068	1.2626145985563103e-41	0.13999999999999999
Non-Responder	CP	4.104053465318952e-46	0.4251305301183166	0.412	0.213	1.488540191871184e-41	0.19899999999999998
Non-Responder	AMD1	4.613752122479198e-46	0.42710141082334463	0.556	0.435	1.673407894823205e-41	0.12100000000000005
Non-Responder	TIMM10	5.315836446873377e-46	0.4676260506283916	0.485	0.367	1.9280538792809738e-41	0.118
Non-Responder	UBE2G2	5.3754942513163605e-46	0.44233716866438155	0.492	0.367	1.949691764952444e-41	0.125
Non-Responder	ResponderASGResponderP1	5.853680492048272e-46	0.2762070122296049	0.224	0.079	2.1231299144659083e-41	0.14500000000000002
Non-Responder	HPCAL1	8.529718731375115e-46	1.1869510128928757	0.455	0.317	3.093728983869754e-41	0.138
Non-Responder	MEF2C	9.54962806312043e-46	0.3107673847385244	0.227	0.078	3.4636500984937797e-41	0.14900000000000002
Non-Responder	CResponderABP2	9.693037520895498e-46	0.6356411433757938	0.313	0.156	3.515664708828797e-41	0.157
Non-Responder	MAST4	1.8981351054130497e-45	0.43837150199554786	0.463	0.32	6.884536027333131e-41	0.14300000000000002
Non-Responder	FAM83A	1.9373258676176242e-45	1.2496648863431734	0.389	0.243	7.026680921849123e-41	0.14600000000000002
Non-Responder	EResponderAP2	2.0892900393750272e-45	0.4914238576623776	0.342	0.198	7.577854972813224e-41	0.14400000000000002
Non-Responder	LINC-PINT	2.2883337825896487e-45	0.48935158274825996	0.277	0.131	8.299786629452656e-41	0.14600000000000002
Non-Responder	BIResponderC3	2.7169895016969703e-45	0.5332561435487287	0.363	0.206	9.854520922654911e-41	0.157
Non-Responder	ADGResponderF1	3.7909614150139916e-45	0.6913559211291043	0.345	0.194	1.3749817052255748e-40	0.15099999999999997
Non-Responder	DUSP8	3.812920154442307e-45	0.2893045392879342	0.206	0.066	1.3829461400162247e-40	0.13999999999999999
Non-Responder	AF117829.1	4.244444505841257e-45	0.401384543907522	0.189	0.056	1.539460022268624e-40	0.133
Non-Responder	ZNF275	4.354076024114102e-45	0.30670358976837225	0.26	0.114	1.5792233739461847e-40	0.14600000000000002
Non-Responder	SEZ6L2	5.629077453607247e-45	0.5197049008585912	0.35	0.219	2.0416663924233485e-40	0.13099999999999998
Non-Responder	XDH	6.163077088955187e-45	0.39083491203818527	0.19	0.057	2.2353480601640463e-40	0.133
Non-Responder	KLHL2	7.644733430252752e-45	0.31636630267763366	0.257	0.109	2.7727448151526732e-40	0.14800000000000002
Non-Responder	SEResponderPINA3	8.557222340244528e-45	0.5516623049643423	0.241	0.093	3.10370454280669e-40	0.148
Non-Responder	MICOS13	1.1482751381406684e-44	0.5619104805856201	0.317	0.173	4.164793926036204e-40	0.14400000000000002
Non-Responder	PPP1Responder14B	1.4151081367996047e-44	0.4955835720099808	0.692	0.59	5.1325972121721664e-40	0.10199999999999998
Non-Responder	C11oResponderf86	1.5625503720099787e-44	0.37060070360914465	0.137	0.019	5.667370199280192e-40	0.11800000000000001
Non-Responder	ZSCAN31	1.7665287835510434e-44	0.2819230228272591	0.172	0.041	6.407199897939634e-40	0.13099999999999998
Non-Responder	NOTCH2	1.9309141722929432e-44	0.4786843563485054	0.328	0.193	7.003425702906505e-40	0.135
Non-Responder	AL627171.2	2.3169707145461426e-44	0.3033384281937446	0.148	0.027	8.40365278165886e-40	0.121
Non-Responder	COL18A1	2.75582136616213e-44	0.3437570755576479	0.216	0.08	9.995364095070045e-40	0.136
Non-Responder	MACC1	3.057539683158326e-44	0.41620274876828617	0.374	0.207	1.1089696430815248e-39	0.167
Non-Responder	SDC3	3.4620873540652694e-44	0.2801894299110281	0.205	0.068	1.2556990833194733e-39	0.13699999999999998
Non-Responder	SEResponderTAD1	3.56645250976617e-44	0.4288070126120587	0.394	0.258	1.2935523252921899e-39	0.136
Non-Responder	ZFHX3	3.749935800082326e-44	0.4655520314351663	0.422	0.293	1.3601017146898596e-39	0.129
Non-Responder	GALNT7	3.778404930514748e-44	0.3823719256073425	0.429	0.292	1.3704274682976992e-39	0.137
Non-Responder	AFF4	4.760548921775607e-44	0.47407100202425523	0.545	0.444	1.7266510939280127e-39	0.10100000000000003
Non-Responder	COL8A1	5.826322922018973e-44	0.32980020200520943	0.202	0.064	2.1132073238162816e-39	0.138
Non-Responder	MIF	5.94096586837887e-44	0.5488570726054913	0.486	0.277	2.154788320461016e-39	0.20899999999999996
Non-Responder	BEX2	6.147381402624596e-44	0.580748880630143	0.405	0.287	2.2296552347319408e-39	0.11800000000000005
Non-Responder	GResponderIPAP1	9.0847661232546e-44	0.4310427328545534	0.355	0.218	3.2950446729044435e-39	0.13699999999999998
Non-Responder	ZBTB44	9.598707504042276e-44	0.3485842844277743	0.411	0.261	3.4814512117161334e-39	0.14999999999999997
Non-Responder	HLA-DResponderB5	1.253415483921565e-43	0.4334994088428894	0.41	0.215	4.5461379601835166e-39	0.19499999999999998
Non-Responder	MLLT11	1.3503897435080983e-43	0.32058133980279596	0.152	0.031	4.897863599703873e-39	0.121
Non-Responder	ATP13A4	1.564241400027595e-43	0.41144301881941114	0.232	0.09	5.673503557900087e-39	0.14200000000000002
Non-Responder	DLG3	1.6622847333194107e-43	0.4193686820323287	0.383	0.248	6.029106727749503e-39	0.135
Non-Responder	ResponderAB7B	3.860350036448125e-43	0.41045716531743887	0.208	0.076	1.4001489582197347e-38	0.132
Non-Responder	PIK3Responder3	4.296678722143851e-43	0.35366034104354965	0.241	0.101	1.558405372521575e-38	0.13999999999999999
Non-Responder	MResponderOH6	4.963013484260633e-43	0.2649277333991774	0.186	0.054	1.8000849907413314e-38	0.132
Non-Responder	ResponderUNX1	5.002227311174435e-43	0.5156209743346084	0.509	0.398	1.8143078457629674e-38	0.11099999999999999
Non-Responder	KMT2A	7.781013069179675e-43	0.48573727594786764	0.467	0.347	2.8221734401914683e-38	0.12000000000000005
Non-Responder	MGLL	9.059575168127466e-43	0.34424815973430656	0.486	0.32	3.2859079134798323e-38	0.16599999999999998
Non-Responder	BNIP5	9.206379238444973e-43	0.3535545687608298	0.102	0	3.3391537497839917e-38	0.102
Non-Responder	PHKB	9.435608410672871e-43	0.4707615146829801	0.464	0.343	3.4222951705510503e-38	0.121
Non-Responder	ATP6V0C	1.1695482158274547e-42	0.5042913790021208	0.361	0.201	4.241951378806178e-38	0.15999999999999998
Non-Responder	EMP1	2.1881987242424172e-42	0.830013050055116	0.562	0.437	7.936596772827247e-38	0.12500000000000006
Non-Responder	BCAM	3.426967131798332e-42	0.3621493382042883	0.437	0.281	1.242960978703255e-37	0.15599999999999997
Non-Responder	ITGA3	4.202856893655204e-42	0.5964970973960868	0.491	0.362	1.5243761953287425e-37	0.129
Non-Responder	WDResponder83OS	5.651730651665489e-42	0.5149553430672593	0.331	0.178	2.0498827073590726e-37	0.15300000000000002
Non-Responder	PResponderSS8	6.18404121397262e-42	0.4470290189025996	0.491	0.347	2.2429517483078692e-37	0.14400000000000002
Non-Responder	WDResponder45	7.209135820442364e-42	0.4463010642318959	0.439	0.323	2.6147535620744454e-37	0.11599999999999999
Non-Responder	INTS1	7.374193481903047e-42	0.3324785208771845	0.281	0.14	2.674619975886235e-37	0.14100000000000001
Non-Responder	ResponderBMS3	1.062165962052692e-41	0.29110148393343194	0.196	0.064	3.852475944365114e-37	0.132
Non-Responder	TFCP2L1	1.4323922500420512e-41	0.3392386386156019	0.236	0.096	5.19528669090252e-37	0.13999999999999999
Non-Responder	DENND1B	1.4394467775480941e-41	0.40784910635794436	0.33	0.198	5.220873462166937e-37	0.132
Non-Responder	PSMB10	1.8260827536330914e-41	0.4360496996720855	0.27	0.135	6.623202147427222e-37	0.135
Non-Responder	ETV5	1.8754852456171832e-41	0.2959453139749537	0.29	0.147	6.802384985853524e-37	0.143
Non-Responder	KCNK5	2.0595939757815203e-41	0.3069431681138869	0.202	0.07	7.470147350159574e-37	0.132
Non-Responder	CEResponderT1	2.1073069458742643e-41	0.34694008254096187	0.201	0.072	7.643202292685956e-37	0.129
Non-Responder	PHACTResponder2	2.9834747866223354e-41	0.2751774206365691	0.394	0.229	1.0821063051079211e-36	0.165
Non-Responder	ETFB	3.00038651573727e-41	0.41708236713299995	0.479	0.374	1.0882401892579078e-36	0.10499999999999998
Non-Responder	MYBPH	3.686239400594601e-41	0.2977206327556855	0.109	0.006	1.3369990305956618e-36	0.103
Non-Responder	ZNF185	6.656297142065272e-41	0.3306101425478556	0.215	0.082	2.414238973427074e-36	0.133
Non-Responder	FASTK	6.67620223406681e-41	0.4217093963040429	0.374	0.247	2.421458550296032e-36	0.127
Non-Responder	ResponderBM47	1.6232335967239367e-40	0.37850947590508	0.578	0.459	5.887468255317719e-36	0.11899999999999994
Non-Responder	PLAU	1.7421696618310332e-40	0.4363746372884387	0.402	0.243	6.318849363461157e-36	0.15900000000000003
Non-Responder	SPResponderED1	2.0734402249962694e-40	0.37323046494511714	0.395	0.259	7.52036769606147e-36	0.136
Non-Responder	TMEM63A	2.20354109370838e-40	0.5584808998150244	0.331	0.204	7.992243546880295e-36	0.12700000000000003
Non-Responder	SIL1	2.3079005089090163e-40	0.4672708641996451	0.386	0.271	8.370755145813002e-36	0.11499999999999999
Non-Responder	GEM	6.895822914695437e-40	0.43767285369525355	0.227	0.1	2.501114971160035e-35	0.127
Non-Responder	QSOX1	8.564396318001663e-40	0.4763123438245068	0.508	0.385	3.106306544539203e-35	0.123
Non-Responder	AL683813.1	1.5195806765919358e-39	0.2847770755172219	0.137	0.027	5.511519113998951e-35	0.11000000000000001
Non-Responder	SMIM14	1.6248134504651642e-39	0.32670104180664983	0.63	0.478	5.893198384837151e-35	0.15200000000000002
Non-Responder	TPCN1	1.7752964666859537e-39	0.33642671070311725	0.272	0.135	6.439000284669954e-35	0.137
Non-Responder	IL18	3.908222486150853e-39	0.33778227364564417	0.333	0.185	1.4175122957269142e-34	0.14800000000000002
Non-Responder	HIF1A	9.790904898424489e-39	0.3652117169199731	0.66	0.556	3.5511612066585623e-34	0.10399999999999998
Non-Responder	VIPResponder1	1.5818903135111166e-38	0.28267312354930846	0.177	0.054	5.73751616710482e-34	0.123
Non-Responder	LLGL2	1.743415660525614e-38	0.44817515520770024	0.418	0.295	6.3233686007264015e-34	0.123
Non-Responder	ResponderAB31	1.8360179257191183e-38	0.5754920853082477	0.468	0.337	6.659237016583242e-34	0.131
Non-Responder	AResponderHGEF12	2.6944549582201093e-38	0.3900277076261115	0.539	0.437	9.772788133464337e-34	0.10200000000000004
Non-Responder	ATP7A	3.047190810378195e-38	0.36599983239258116	0.283	0.155	1.1052161069241714e-33	0.12799999999999997
Non-Responder	EFNB1	3.5707069053871313e-38	0.2863503975480406	0.235	0.109	1.2950953945839126e-33	0.126
Non-Responder	PTPResponderG	4.4468972772117413e-38	0.2940184041960811	0.195	0.071	1.6128896424446985e-33	0.12400000000000001
Non-Responder	TNF	5.017438202175536e-38	0.30113934407213544	0.113	0.012	1.819824835929067e-33	0.101
Non-Responder	FOLResponder1	6.686188834091904e-38	0.37655744111014	0.505	0.358	2.4250806901251334e-33	0.14700000000000002
Non-Responder	AResponderResponderDC3	1.484073692682941e-37	0.49052740717557153	0.551	0.449	5.3827352833610266e-33	0.10200000000000004
Non-Responder	OCIAD2	1.5258515737261128e-37	0.3637919096446858	0.641	0.535	5.534263657904611e-33	0.10599999999999998
Non-Responder	ResponderNF128	1.8100807269214998e-37	0.2748974777327179	0.232	0.104	6.56516279654428e-33	0.128
Non-Responder	EBP	3.09919400047898e-37	0.33171765446720247	0.351	0.227	1.124077663973726e-32	0.12399999999999997
Non-Responder	ZC3H12A	3.5845866628199762e-37	0.4237555009698485	0.446	0.327	1.3001295826048053e-32	0.119
Non-Responder	AResponderL5B	5.6973148414024546e-37	0.4705023256259237	0.395	0.284	2.0664160929766702e-32	0.11100000000000004
Non-Responder	NDUFA3	6.3895862406142125e-37	0.41103705868609886	0.365	0.243	2.317502929470775e-32	0.122
Non-Responder	TBC1D8B	8.055086812421444e-37	0.32309251349526596	0.224	0.101	2.9215799868652577e-32	0.123
Non-Responder	OAS1	8.51259409954421e-37	0.46913285109803265	0.382	0.257	3.087517879904685e-32	0.125
Non-Responder	TMEM63B	1.557644236192406e-36	0.4859290244091034	0.346	0.226	5.649575644669857e-32	0.11999999999999997
Non-Responder	KResponderT7	2.7169860682017937e-36	0.40760787008602284	0.593	0.403	9.854508469367906e-32	0.18999999999999995
Non-Responder	COL21A1	2.8824950653064646e-36	0.34871039374548707	0.202	0.082	1.0454809601866547e-31	0.12000000000000001
Non-Responder	SDF2L1	2.9387781498825226e-36	0.3763966681255182	0.443	0.323	1.065894834962391e-31	0.12
Non-Responder	FAM91A1	5.337558059292303e-36	0.36832624656375323	0.427	0.32	1.9359323081053181e-31	0.10699999999999998
Non-Responder	AResponderL6IP4	6.048971052786342e-36	0.4215357019049516	0.35	0.201	2.1939618008456064e-31	0.14899999999999997
Non-Responder	VPS37B	7.181291975337338e-36	0.3883684858571678	0.392	0.27	2.6046545994548525e-31	0.122
Non-Responder	WASHC1	2.289608650934081e-35	0.2997814830515361	0.199	0.081	8.304410576937911e-31	0.11800000000000001
Non-Responder	AResponderResponderB1	2.576340167588326e-35	0.36978582957976996	0.246	0.124	9.344385787842858e-31	0.122
Non-Responder	DCUN1D3	2.6711475297991784e-35	0.2929722745091453	0.201	0.082	9.68825209058162e-31	0.11900000000000001
Non-Responder	SGSM3	2.7195902810946296e-35	0.3360062508992834	0.198	0.082	9.863953949530222e-31	0.116
Non-Responder	C2CD4A	2.83845892337705e-35	0.29866084142628446	0.14	0.034	1.029509051508856e-30	0.10600000000000001
Non-Responder	MAFB	3.882069067566432e-35	0.32897708660377456	0.284	0.155	1.4080264508063449e-30	0.12899999999999998
Non-Responder	AC004951.1	4.131245627953302e-35	0.30144956463713407	0.144	0.039	1.4984027892586627e-30	0.10499999999999998
Non-Responder	CResponderEB5	7.692763269183601e-35	0.37034444851634674	0.237	0.115	2.7901652377328923e-30	0.12199999999999998
Non-Responder	HNResponderNPUL2	8.217846379177098e-35	0.31974324564340273	0.492	0.391	2.9806128817275337e-30	0.10099999999999998
Non-Responder	GNL3L	1.6173114888032751e-34	0.35623730440280343	0.234	0.117	5.865988769889479e-30	0.117
Non-Responder	NFATC2IP	2.2381647193015818e-34	0.3747498331851264	0.433	0.325	8.117823436906837e-30	0.10799999999999998
Non-Responder	TMPResponderSS11E	2.49638339313027e-34	0.41920008574318846	0.246	0.126	9.05438256688349e-30	0.12
Non-Responder	IL1ResponderN	4.064386568619204e-34	0.5646362598817344	0.178	0.063	1.4741530084381852e-29	0.11499999999999999
Non-Responder	ADAM15	5.178887785680559e-34	0.4282252047712116	0.39	0.287	1.8783825998663389e-29	0.10300000000000004
Non-Responder	ENDOD1	6.741641635670294e-34	0.30307205369333184	0.364	0.232	2.4451934212576156e-29	0.13199999999999998
Non-Responder	SCEL	8.510671020097115e-34	0.5628555992072373	0.224	0.103	3.086820378989224e-29	0.12100000000000001
Non-Responder	APOBEC3A	1.0219656700861051e-33	0.28788834158044485	0.144	0.037	3.706669485402303e-29	0.10699999999999998
Non-Responder	AC016831.5	1.189392925624354e-33	0.30892851478078276	0.149	0.044	4.313928141239532e-29	0.105
Non-Responder	CIITA	1.4831004628913739e-33	0.36796838705331747	0.205	0.088	5.379205378907013e-29	0.11699999999999999
Non-Responder	CBResponder3-AS1	1.5828863157304054e-33	0.26766054996866934	0.173	0.063	5.74112866715418e-29	0.10999999999999999
Non-Responder	MResponderPL14	1.6782617341371782e-33	0.4290915012876373	0.617	0.514	6.087055309715545e-29	0.10299999999999998
Non-Responder	PHLDA1	1.7067858202732845e-33	0.45933263921166556	0.332	0.197	6.190512170131202e-29	0.135
Non-Responder	TMEM176B	1.8939349446083305e-33	0.42192365653745956	0.212	0.09	6.869302044094415e-29	0.122
Non-Responder	ResponderAB11FIP1	2.9293731511590933e-33	0.4190867997333807	0.67	0.562	1.0624836419254032e-28	0.10799999999999998
Non-Responder	FAM50A	3.5775276210975976e-33	0.34442154445634765	0.499	0.376	1.2975692681720987e-28	0.123
Non-Responder	MResponderOH1	5.2610819014905165e-33	0.3547837429209382	0.289	0.173	1.9081944056706104e-28	0.11599999999999999
Non-Responder	CDKN1A	5.6899034899920706e-33	0.46297044834390144	0.548	0.434	2.063727995820124e-28	0.11400000000000005
Non-Responder	MIResponder29B2CHG	6.765896476252097e-33	0.2977835126750224	0.152	0.047	2.4539906519366356e-28	0.105
Non-Responder	MIResponder100HG	8.000701372465939e-33	0.35080738319345944	0.152	0.049	2.901854387793396e-28	0.103
Non-Responder	ANKResponderD36C	1.1133711535824156e-32	0.7079942799860942	0.311	0.202	4.0381971740434214e-28	0.10899999999999999
Non-Responder	TM9SF1	1.4674810864180137e-32	0.3549765068197415	0.266	0.155	5.322553900438136e-28	0.11100000000000002
Non-Responder	SPP1	1.8535069297656467e-32	0.7820573716654878	0.195	0.081	6.722669634260001e-28	0.114
Non-Responder	MED14	2.7166615381316393e-32	0.3322976708910287	0.334	0.222	9.853331398803456e-28	0.11200000000000002
Non-Responder	KResponderTCAP2	2.7600887498676055e-32	0.49659337314260565	0.385	0.245	1.0010841895769805e-27	0.14
Non-Responder	ResponderPL36A	2.818188704920286e-32	0.39106811893911253	0.49	0.324	1.0221570432745879e-27	0.16599999999999998
Non-Responder	NKX2-1	3.03198553755315e-32	0.3622955508704895	0.462	0.332	1.0997011544705275e-27	0.13
Non-Responder	KLHL36	4.46552782392988e-32	0.3437929001099658	0.325	0.214	1.6196469417393675e-27	0.11100000000000002
Non-Responder	HDAC8	4.780451763382149e-32	0.35705759456701563	0.267	0.153	1.7338698545787055e-27	0.11400000000000002
Non-Responder	IFI44	4.80573874439571e-32	0.36273591555933016	0.339	0.222	1.743041442592324e-27	0.11700000000000002
Non-Responder	FAM199X	4.8803103005634777e-32	0.33080528621310934	0.335	0.225	1.7700885460143733e-27	0.11000000000000001
Non-Responder	VPS51	5.505615563244678e-32	0.39721857836637203	0.334	0.223	1.9968867647888446e-27	0.11100000000000002
Non-Responder	ICAM4	5.686113962393446e-32	0.271652599128345	0.142	0.04	2.062353534160103e-27	0.10199999999999998
Non-Responder	TAF10	6.887335004742644e-32	0.43750214585335345	0.288	0.177	2.498036406220157e-27	0.11099999999999999
Non-Responder	DTX2	7.385578768577505e-32	0.43463810202849745	0.388	0.288	2.678749419363061e-27	0.10000000000000003
Non-Responder	MIResponder222HG	8.106116399719319e-32	0.3736246796224809	0.176	0.068	2.940088418178197e-27	0.10799999999999998
Non-Responder	ALDH7A1	9.437739489993017e-32	0.28726701073796657	0.283	0.158	3.423068113020467e-27	0.12499999999999997
Non-Responder	AResponderMCX6	9.963156661405762e-32	0.3175778436427626	0.214	0.104	3.6136369210918696e-27	0.11
Non-Responder	EDEM3	1.6084460371328674e-31	0.3262551295194467	0.367	0.251	5.83383377668091e-27	0.11599999999999999
Non-Responder	NEUResponderL1B	1.9397508298937233e-31	0.3218986055008875	0.209	0.095	7.035476260024535e-27	0.11399999999999999
Non-Responder	SEC24D	1.9575707680099369e-31	0.30516000037295	0.369	0.256	7.10010917557204e-27	0.11299999999999999
Non-Responder	SNHG9	2.2012109682627264e-31	0.29020763781601727	0.297	0.176	7.983792181888909e-27	0.121
Non-Responder	FAM122B	4.414001729236498e-31	0.2902930041330803	0.326	0.214	1.6009584271940778e-26	0.11200000000000002
Non-Responder	GCHFResponder	5.0695451117813085e-31	0.2936741007508886	0.297	0.173	1.8387240120430805e-26	0.124
Non-Responder	TResponderIO	6.006968337804689e-31	0.369632860914572	0.307	0.199	2.1787274161217606e-26	0.10799999999999998
Non-Responder	EPAS1	6.188798009053997e-31	0.3295902446156687	0.351	0.215	2.2446770378838845e-26	0.13599999999999998
Non-Responder	SEC23A	9.197210257099872e-31	0.3353948128654323	0.344	0.239	3.3358281602501235e-26	0.10499999999999998
Non-Responder	NSUN5	9.784754325714897e-31	0.38908007097958874	0.318	0.213	3.548930393936793e-26	0.10500000000000001
Non-Responder	IGLC2	2.2593115767903457e-30	0.5520943961328089	0.284	0.165	8.194523089018584e-26	0.11899999999999997
Non-Responder	MGAT4B	2.8762411094832544e-30	0.3028133648597289	0.387	0.284	1.0432126504095764e-25	0.10300000000000004
Non-Responder	ST3GAL5	3.0002755416038706e-30	0.3395508576381314	0.318	0.189	1.0881999389397238e-25	0.129
Non-Responder	ASS1	3.898785487982211e-30	0.3837616952989839	0.358	0.231	1.414089496491148e-25	0.12699999999999997
Non-Responder	ResponderASSF8	4.138230318793989e-30	0.2884183371674813	0.239	0.126	1.50093613662658e-25	0.11299999999999999
Non-Responder	MAP3K1	6.009878537829464e-30	0.3364608772217513	0.301	0.191	2.1797829456707465e-25	0.10999999999999999
Non-Responder	GADD45A	9.348639635563276e-30	0.3994037529630826	0.429	0.322	3.3907515958188003e-25	0.10699999999999998
Non-Responder	ACAA1	1.028236844207686e-29	0.34880102621387205	0.349	0.242	3.729415033941277e-25	0.10699999999999998
Non-Responder	ZNF655	3.5683236530895126e-29	0.3292902517157513	0.403	0.298	1.2942309889755662e-24	0.10500000000000004
Non-Responder	KResponderT80	3.736602374608273e-29	0.5170091291506015	0.248	0.136	1.3552656812704207e-24	0.11199999999999999
Non-Responder	CHMP4A	4.550951065528031e-29	0.3462660610318925	0.249	0.142	1.650629951467017e-24	0.10700000000000001
Non-Responder	CADPS2	4.602404965485771e-29	0.27123286138464303	0.303	0.182	1.669292280981689e-24	0.121
Non-Responder	CCL28	5.901557999013782e-29	0.4048461316399945	0.267	0.162	2.140495086242299e-24	0.10500000000000001
Non-Responder	MAN2A1	6.017722249838239e-29	0.3564521755267586	0.392	0.292	2.1826278600163292e-24	0.10000000000000003
Non-Responder	TIPAResponderP	9.799799142810271e-29	0.38049511031865735	0.442	0.339	3.554387149097286e-24	0.10299999999999998
Non-Responder	DUSP5	9.950784637038487e-29	0.4572651182955604	0.296	0.182	3.609149587853859e-24	0.11399999999999999
Non-Responder	TAOK3	1.8526896593119085e-28	0.2638444775012496	0.41	0.293	6.719705394324293e-24	0.11699999999999999
Non-Responder	MICAL2	3.931575681641048e-28	0.3111205828189622	0.303	0.186	1.425982499731208e-23	0.11699999999999999
Non-Responder	IResponderF7	4.1443346542784e-28	0.2672053371580736	0.307	0.186	1.5031501791067756e-23	0.121
Non-Responder	CXXC5	4.415431854228627e-28	0.29095888359358074	0.334	0.21	1.601477133528723e-23	0.12400000000000003
Non-Responder	SFTA3	8.475454469067936e-28	0.34936455221275714	0.246	0.134	3.07404733593094e-23	0.11199999999999999
Non-Responder	CXCL3	9.79498101097585e-28	0.5094345005763605	0.192	0.089	3.552639612680941e-23	0.10300000000000001
Non-Responder	VSTM2L	1.0378548444273536e-27	0.3489110752056465	0.275	0.161	3.7642995207380114e-23	0.11400000000000002
Non-Responder	GResponderAMD2B	1.9871776668021917e-27	0.31206068883637655	0.306	0.198	7.20749339749155e-23	0.10799999999999998
Non-Responder	CIT	1.9957536641462877e-27	0.27128445797743134	0.183	0.081	7.238598539858586e-23	0.102
Non-Responder	ZFYVE19	2.238077040326261e-27	0.28551426959036397	0.251	0.148	8.117505425263349e-23	0.10300000000000001
Non-Responder	ResponderAB12	3.022540486279114e-27	0.290991128216182	0.402	0.298	1.0962754343734348e-22	0.10400000000000004
Non-Responder	LCN2	3.556193980078833e-27	0.3974221580589439	0.492	0.381	1.2898315565745928e-22	0.11099999999999999
Non-Responder	DEPP1	8.214656542009067e-27	0.30803685500871814	0.19	0.09	2.979455927786689e-22	0.1
Non-Responder	DDIT4	2.633537333280397e-26	0.3423304590909948	0.616	0.504	9.551839907808e-22	0.11199999999999999
Non-Responder	FMO5	2.686738783587026e-26	0.38538563581775975	0.249	0.147	9.744801568070142e-22	0.10200000000000001
Non-Responder	SOResponderBS2	3.508689089115016e-26	0.28356749908035256	0.271	0.15	1.2726015326220163e-21	0.12100000000000002
Non-Responder	GBP3	3.772161257827585e-26	0.3192957472678886	0.345	0.241	1.368162888214065e-21	0.10399999999999998
Non-Responder	TSC22D2	1.707893957394854e-25	0.27073522913402687	0.317	0.215	6.194531383471136e-21	0.10200000000000001
Non-Responder	LIPH	2.564057054389439e-25	0.37445201154911584	0.342	0.226	9.299834936270496e-21	0.11600000000000002
Non-Responder	S100A8	3.0929729259754734e-25	1.243215232375419	0.188	0.087	1.1218212802513043e-20	0.101
Non-Responder	PBX1	6.692852015547057e-25	0.2796992668273009	0.377	0.27	2.4274974260389175e-20	0.10699999999999998
Non-Responder	DPP4	8.64301193341059e-25	0.34147185375360734	0.297	0.192	3.1348204282480205e-20	0.10499999999999998
Non-Responder	KDM7A	1.1813426877943264e-24	0.2897759921228445	0.326	0.225	4.284729928630022e-20	0.101
Non-Responder	SResponderGN	1.5365691338340866e-24	0.6629864487616504	0.256	0.155	5.573136248416232e-20	0.101
Non-Responder	FILIP1L	1.760282669677611e-24	0.3192753444805597	0.237	0.13	6.384545242920696e-20	0.10699999999999998
Non-Responder	C16oResponderf89	6.5051106649410974e-24	0.2961895126528824	0.347	0.23	2.359403638174136e-19	0.11699999999999997
Non-Responder	EFNB2	8.779958565918017e-24	0.29378515532389254	0.272	0.17	3.184490971858465e-19	0.10200000000000001
Non-Responder	ResponderNASEK	3.0774353366553947e-23	0.3118009049392192	0.313	0.199	1.1161857966049117e-18	0.11399999999999999
Non-Responder	SEPTIN7	4.6500694688766957e-23	0.312795924734098	0.296	0.183	1.6865801963615776e-18	0.11299999999999999
Non-Responder	NResponderP2	2.4791341928569765e-21	0.27030617231505766	0.352	0.244	8.991819717492254e-17	0.10799999999999998
Non-Responder	ResponderPL34	0	-1.01042	0.949	0.991	0	-0.042
Non-Responder	ResponderPS6	0	-1.26167	0.931	0.989	0	-0.058
Non-Responder	ResponderPL12	5.38482933558448e-292	-1.59943	0.925	0.975	1.9530776000164908e-287	-0.05
Non-Responder	HLA-A	1.0149012901159882e-270	-0.903594	0.934	0.982	3.681046979250689e-266	-0.048
Non-Responder	ResponderPL35A	1.4719176397260161e-241	-1.18604	0.919	0.984	5.338645279286261e-237	-0.065
Non-Responder	ResponderPL37A	5.331353189569726e-200	-0.792434	0.944	0.987	1.93368180185694e-195	-0.043
Non-Responder	NDN	1.2159565477397367e-186	-0.262928	0.065	0.299	4.410274398652025e-182	-0.234
Non-Responder	ResponderPL27A	1.4984067315751097e-183	-0.970311	0.952	0.983	5.4347212154229226e-179	-0.031
Non-Responder	ResponderPS17	4.550378787072672e-182	-1.03918	0.873	0.959	1.6504223860712581e-177	-0.086
Non-Responder	HLA-C	1.036949534134477e-173	-0.793325	0.917	0.976	3.761015960305748e-169	-0.059
Non-Responder	GAS5	1.1033189200969073e-165	-1.55413	0.726	0.803	4.0017377231914824e-161	-0.077
Non-significant	ResponderPL23	7.844089977590242e-164	-0.685107	0.939	0.98	2.845051434871981e-159	-0.041
Non-significant	UBC	9.336011594624686e-164	0.733376821438271	0.917	0.825	3.3861714053703737e-159	0.09200000000000008
Non-significant	SOX5	4.847631690002232e-156	-0.257233	0.025	0.174	1.7582360139638096e-151	-0.149
Non-significant	ResponderPS27A	8.489110779915779e-143	-0.665579	0.947	0.986	3.079000479875453e-138	-0.039
Non-significant	JUN	3.190385526215947e-140	0.9278069458133156	0.835	0.742	1.157152830358524e-135	0.09299999999999997
Non-significant	PTMA	1.6812727159404058e-136	-0.513295	0.947	0.99	6.097976140715852e-132	-0.043
Non-significant	ACTB	5.328226344577265e-135	0.6528628361906552	0.985	0.975	1.9325476951781742e-130	0.010000000000000009
Non-significant	ResponderPL27	3.056266205273112e-133	-0.57254	0.894	0.957	1.1085077526525577e-128	-0.063
Non-significant	APOBEC4	1.5940666202057877e-132	-0.268108	0.009	0.104	5.781679631486392e-128	-0.095
Non-significant	NAP1L1	9.556645415392435e-132	-0.681551	0.781	0.878	3.4661952921628363e-127	-0.097
Non-significant	MAL2	2.756865428384241e-130	1.1538814538871665	0.776	0.684	9.999150908749643e-126	0.09199999999999997
Non-significant	ResponderPL7	9.29784322239835e-128	-1.29719	0.834	0.906	3.3723277367638816e-123	-0.072
Non-significant	TPT1	1.2063641404183166e-127	-0.327266	0.957	0.996	4.375482737297234e-123	-0.039
Non-significant	TMEM212	2.1182559054684417e-127	-0.27664	0.008	0.1	7.682914169134037e-123	-0.092
Non-significant	TSPAN19	5.0422715498558254e-123	-0.407134	0.01	0.105	1.828831891132708e-118	-0.095
Non-significant	CCDC60	7.807889632118208e-123	-0.265219	0.01	0.103	2.8319215695692737e-118	-0.093
Non-significant	ResponderPL21	1.180553814304936e-122	-0.484555	0.895	0.96	4.281868684484003e-118	-0.065
Non-significant	DNAI2	3.8713081760356897e-121	-0.268711	0.011	0.108	1.4041234754481446e-116	-0.097
Non-significant	DTHD1	4.1179317113937865e-121	-0.326852	0.012	0.11	1.4935738317225264e-116	-0.098
Non-significant	ResponderPL10A	3.3822425946611823e-119	-0.724112	0.907	0.959	1.2267393890836108e-114	-0.052
Non-significant	ResponderPS24	3.370760995002292e-118	-0.492165	0.954	0.983	1.2225750128873312e-113	-0.029
Non-significant	ResponderPL13A	8.514356688215317e-118	-0.651486	0.946	0.977	3.0881571708156954e-113	-0.031
Non-significant	FOS	6.100094707085187e-117	0.9014056123694334	0.831	0.739	2.212504350259797e-112	0.09199999999999997
Non-significant	CCDC78	3.1273989814504474e-115	-0.269365	0.013	0.112	1.1343076105720773e-110	-0.099
Non-significant	ResponderGS22	2.5940288929063503e-113	-0.318587	0.012	0.107	9.408542794571332e-109	-0.095
Non-significant	ResponderPS29	3.678656713092974e-113	-0.55531	0.968	0.989	1.3342487898388218e-108	-0.021
Non-significant	ResponderPS19	3.7153849620495e-113	-0.729017	0.951	0.974	1.3475701257353537e-108	-0.023
Non-significant	ResponderPS18	4.5550981784565574e-113	-1.12012	0.959	0.979	1.6521341093261934e-108	-0.02
Non-significant	CTSD	2.29546001405093e-111	1.4302478592073475	0.802	0.733	8.325633470962722e-107	0.06900000000000006
Non-significant	KTN1	7.806056572979212e-110	-0.639947	0.719	0.814	2.83125671901956e-105	-0.095
Non-significant	TMEM232	1.0657872767120094e-109	-0.319189	0.016	0.115	3.865610452634458e-105	-0.099
Non-significant	ResponderPL9	3.6891198663002797e-109	-0.442385	0.927	0.968	1.3380437755071114e-104	-0.041
Non-significant	UQCResponderQ	4.2147811879608783e-106	0.7496050160601517	0.844	0.799	1.5287011368734107e-101	0.04499999999999993
Non-significant	KCNResponderG	1.096322109447344e-105	-0.277702	0.016	0.114	3.976360290965517e-101	-0.098
Non-significant	BResponderI3	5.2018311838571945e-105	0.5932348155775589	0.799	0.743	1.8867041703850044e-100	0.05600000000000005
Non-significant	SULF2	1.6805147833248968e-104	-0.254206	0.042	0.179	6.0952271191194e-100	-0.137
Non-significant	NEAT1	8.710931903448618e-104	3.354589239570122	0.836	0.758	3.1594550013808138e-99	0.07799999999999996
Non-significant	CABCOCO1	5.354234959451769e-101	-0.390019	0.018	0.116	1.9419810197931565e-96	-0.098
Non-significant	ResponderPS4X	2.1819444707618133e-100	-0.504445	0.946	0.978	7.913912595453096e-96	-0.032
Non-significant	CASC1	1.0812210436156942e-99	-0.337763	0.018	0.114	3.921588725194123e-95	-0.096
Non-significant	ResponderPL38	1.3656679226457703e-98	-0.66135	0.928	0.975	4.953277555436209e-94	-0.047
Non-significant	CCDC39	6.210309136004816e-98	-0.466828	0.019	0.119	2.2524791236289467e-93	-0.1
Non-significant	C7oResponderf57	5.211398194013369e-97	-0.316414	0.02	0.119	1.890174124968649e-92	-0.099
Non-significant	DNAH6	7.8191939520481e-97	-0.329848	0.02	0.118	2.8360216464078457e-92	-0.098
Non-significant	ResponderPS3A	4.870375927322928e-95	-0.59531	0.898	0.939	1.7664853488400259e-90	-0.041
Non-significant	PTP4A2	4.77815086393721e-93	0.7207223007067336	0.771	0.68	1.733035318350026e-88	0.09099999999999997
Non-significant	EEF1D	1.9200266097664553e-91	0.6686795649079746	0.869	0.803	6.9639365136229335e-87	0.06599999999999995
Non-significant	ResponderPL3	7.01924384846606e-91	-0.625917	0.894	0.937	2.54587974383864e-86	-0.043
Non-significant	HNResponderNPA1	8.862664650564643e-90	-0.572968	0.764	0.858	3.2144884687597963e-85	-0.094
Non-significant	HSPB1	2.4144364086082496e-89	0.8610880143245216	0.932	0.939	8.757160854022122e-85	-0.007
Non-significant	MALAT1	9.835783913780479e-89	0.935683164770051	0.941	0.915	3.5674388255281798e-84	0.025999999999999912
Non-significant	CLTA	1.7114677688890225e-87	-0.525617	0.702	0.801	6.207493597760485e-83	-0.099
Non-significant	SCD5	4.17307176342821e-87	-0.254848	0.125	0.316	1.5135731285954117e-82	-0.191
Non-significant	DNAH7	3.36579049347869e-86	-0.342778	0.025	0.124	1.220772211984721e-81	-0.099
Non-significant	BCAP31	1.575256602421337e-85	0.5425037111891213	0.755	0.693	5.713455696982189e-81	0.062000000000000055
Non-significant	GAPDH	1.4959878214302217e-81	-1.06452	0.911	0.924	5.425947828327414e-77	-0.013
Non-significant	PIH1D2	2.0094840463085313e-81	-0.261001	0.024	0.119	7.288398635961043e-77	-0.095
Non-significant	MT-TS1	1.310254957884795e-78	-0.254713	0.137	0.319	4.752294732248151e-74	-0.182
Non-significant	TMEM98	2.6484929472820155e-78	-0.250599	0.208	0.432	9.60608391979187e-74	-0.224
Non-significant	COL4A5	4.470011409919548e-78	-0.25752	0.086	0.238	1.62127313837782e-73	-0.152
Non-significant	ResponderIBC1	5.5110715722585505e-78	-0.273092	0.024	0.116	1.998865659258176e-73	-0.092
Non-significant	CFAP65	1.7079833194975105e-77	-0.308789	0.026	0.12	6.19485549981747e-73	-0.094
Non-significant	DNAH10	1.9549253746277663e-77	-0.260664	0.023	0.113	7.090514333774908e-73	-0.09
Non-significant	AResponderF4	3.2581326677172705e-76	0.532165898644614	0.751	0.665	1.181724718581054e-71	0.08599999999999997
Non-significant	MAP1A	9.571444457945118e-76	-0.374073	0.027	0.121	3.4715629048966944e-71	-0.094
Non-significant	SEResponderF2	1.614442400790019e-75	0.5181699592839935	0.924	0.909	5.8555825876653985e-71	0.015000000000000013
Non-significant	VAPA	1.3577927595295884e-73	0.4529388590720651	0.788	0.709	4.924714338813817e-69	0.07900000000000007
Non-significant	NWD1	3.3232607827360416e-72	-0.396585	0.026	0.116	1.2053466858983622e-67	-0.09
Non-significant	PHLDA2	4.1244680015042734e-72	0.25883564479719623	0.609	0.357	1.4959445441455998e-67	0.252
Non-significant	AK7	1.3465250627439545e-70	-0.40208	0.031	0.126	4.883846402572323e-66	-0.095
Non-significant	TBL1XResponder1	4.447604382032341e-70	0.7420460556786743	0.593	0.493	1.61314610936313e-65	0.09999999999999998
Non-significant	ResponderBM39	6.072846600673478e-70	-0.507037	0.729	0.814	2.2026214620642705e-65	-0.085
Non-significant	MResponderPL33	1.5546341215976265e-69	0.5776277053540937	0.711	0.648	5.6386579590345914e-65	0.06299999999999994
Non-significant	S100A11	6.6932270967312925e-68	-0.725126	0.966	0.992	2.42763346798444e-63	-0.026
Non-significant	CD164L2	1.2320580591803499e-67	-0.254248	0.032	0.127	4.468674580647129e-63	-0.095
Non-significant	CNPY3	4.493167287057757e-67	-0.254171	0.248	0.461	1.6296717750158484e-62	-0.213
Non-significant	ResponderPS3	9.960574935012991e-67	-0.621058	0.935	0.959	3.6127005289292117e-62	-0.024
Non-significant	CYP2B7P	9.79013922508106e-66	-0.262798	0.074	0.207	3.5508834969369004e-61	-0.133
Non-significant	JUND	2.5221954718515466e-65	0.47786366194788377	0.874	0.806	9.14800297640556e-61	0.06799999999999995
Non-significant	SSResponder4	7.0591276869356184e-65	0.8518250409392492	0.799	0.74	2.560345612051549e-60	0.05900000000000005
Non-significant	TMED2	3.4390918409268375e-64	0.48073167456622734	0.741	0.683	1.2473586107041639e-59	0.05799999999999994
Non-significant	ResponderPL29	3.6258218594744535e-64	-0.609732	0.92	0.958	1.3150855884313843e-59	-0.038
Non-significant	POLResponder2L	6.151080283167796e-63	0.7481870366821335	0.73	0.703	2.2309968187049597e-58	0.027000000000000024
Non-significant	DNAAF1	7.030415861026138e-63	-0.672938	0.039	0.136	2.54993183279418e-58	-0.097
Non-significant	NDUFB11	1.3139710877196428e-62	0.7511830413190865	0.718	0.671	4.7657731351591444e-58	0.04699999999999993
Non-significant	ResponderPL10	1.1666815143015263e-61	0.4940950462718945	0.922	0.884	4.2315538523716356e-57	0.038000000000000034
Non-significant	ResponderPS26	1.5944571512058674e-61	0.5760170996054472	0.872	0.815	5.783096087423681e-57	0.05700000000000005
Non-significant	EIF4A2	5.099845988706839e-61	-0.568495	0.803	0.886	1.8497141401039706e-56	-0.083
Non-significant	CMPK1	1.25913926267835e-60	0.47999025357045955	0.646	0.562	4.566898105734376e-56	0.08399999999999996
Non-significant	PCBP2	1.327534088243128e-60	0.4048563972399484	0.841	0.799	4.814966138057825e-56	0.041999999999999926
Non-significant	PPP1Responder15A	3.377450480544669e-60	0.8684198343386551	0.725	0.671	1.2250012892935516e-55	0.05399999999999994
Non-significant	SPINT1	1.5719921218839e-58	0.64527764975187	0.692	0.606	5.701615426072906e-54	0.08599999999999997
Non-significant	EEF1A1	1.6086580077572483e-58	-0.314017	0.984	0.997	5.834602594135539e-54	-0.013
Non-significant	DNAJB1	2.4258412106041126e-58	0.6621030852127547	0.791	0.764	8.798526070861116e-54	0.027000000000000024
Non-significant	CHD1L	9.32833324035769e-58	-0.25542	0.166	0.329	3.3833864662777345e-53	-0.163
Non-significant	ATP6V0B	1.2162320838918042e-57	0.44590621903200733	0.696	0.626	4.411273768275574e-53	0.06999999999999995
Non-significant	COPS4	1.5418418496594505e-57	-0.253305	0.166	0.334	5.592260388714827e-53	-0.168
Non-significant	CFAP57	4.158988412683066e-57	-0.274118	0.03	0.113	1.5084650972801481e-52	-0.083
Non-significant	NDUFB2	7.702062000944618e-57	0.4348283013759364	0.771	0.755	2.793537887742613e-52	0.016000000000000014
Non-significant	SPATA17	7.916759289843684e-57	-0.279287	0.035	0.122	2.8714085944263045e-52	-0.087
Non-significant	GGCT	2.0223984275073442e-56	0.5283401419848259	0.659	0.562	7.335239096569138e-52	0.09699999999999998
Non-significant	NFKBIA	3.831710698044576e-56	0.7454884112833242	0.739	0.644	1.3897614701807676e-51	0.09499999999999997
Non-significant	WDResponder78	7.150500768955689e-56	-0.540632	0.044	0.137	2.5934866289002285e-51	-0.093
Non-significant	ResponderPL8	3.732275185249369e-55	-0.505017	0.949	0.978	1.353696209689946e-50	-0.029
Non-significant	DYNC1LI2	4.142172962593648e-55	0.417395617952218	0.72	0.62	1.502366133532716e-50	0.09999999999999998
Non-significant	PDCL3	1.0297356254970312e-54	-0.261066	0.245	0.441	3.734851113677732e-50	-0.196
Non-significant	MAGED1	1.582554992777678e-54	0.6764648982737217	0.575	0.482	5.739926958804638e-50	0.09299999999999997
Non-significant	ResponderPL35	2.319791233254775e-54	-0.529671	0.899	0.924	8.413882803015069e-50	-0.025
Non-significant	IFT172	5.403670916203424e-54	-0.258966	0.113	0.25	1.9599114413069817e-49	-0.137
Non-significant	TPM4	5.990592519142062e-54	0.7264946458611437	0.717	0.68	2.172787906692826e-49	0.03699999999999992
Non-significant	MOResponderF4L2	1.0900216306790948e-53	0.455760604083703	0.775	0.7	3.953508454473077e-49	0.07500000000000007
Non-significant	ResponderPS7	2.12140940238206e-53	-0.708747	0.901	0.933	7.694351902439732e-49	-0.032
Non-significant	CANX	3.085776525879809e-53	0.5050821514892916	0.857	0.781	1.1192111459366067e-48	0.07599999999999996
Non-significant	ResponderPS13	4.896174123423369e-53	-0.367638	0.934	0.974	1.7758423545656557e-48	-0.04
Non-significant	STAResponderD4	8.992349977313037e-53	-0.261061	0.116	0.251	3.261525336771439e-48	-0.135
Non-significant	MYL6	1.3255201486823468e-52	0.3736174728326853	0.927	0.868	4.8076615792708717e-48	0.05900000000000005
Non-significant	PSMB4	6.851532408179612e-52	-0.722158	0.678	0.775	2.485050804446745e-47	-0.097
Non-significant	EIF1	1.0197226031208554e-51	-0.409885	0.925	0.965	3.6985338815193427e-47	-0.04
Non-significant	GUK1	2.4572167188788695e-51	0.5994055041502622	0.694	0.62	8.91232503937366e-47	0.07399999999999995
Non-significant	CD99	4.6197203606568137e-51	-0.262879	0.516	0.708	1.6755725748102262e-46	-0.192
Non-significant	GAPDHP40	7.776994658857629e-51	-0.255495	0.134	0.273	2.8207159627676618e-46	-0.139
Non-significant	ResponderPL4	2.7563441180907643e-50	-0.332646	0.87	0.914	9.997260116315203e-46	-0.044
Non-significant	FTL	1.7222669419528805e-49	-0.43431	0.931	0.975	6.246662198463097e-45	-0.044
Non-significant	EIF1AX	3.8096372744634924e-49	0.37028266972836166	0.768	0.72	1.3817554394479087e-44	0.04800000000000004
Non-significant	HSPA8	8.747093236378177e-49	0.4051163237214248	0.893	0.844	3.1725707168343647e-44	0.049000000000000044
Non-significant	MT-ND5	3.3165805573118144e-48	-0.544906	0.927	0.927	1.2029237681369952e-43	0
Non-significant	TXNDC17	5.274474589773576e-48	0.5613646320968728	0.68	0.599	1.913051933710876e-43	0.08100000000000007
Non-significant	BPIFB1	6.930812137306451e-48	-1.01844	0.034	0.115	2.5138055622010497e-43	-0.081
Non-significant	KResponderT8	1.0718273145794553e-47	0.38154873018211255	0.817	0.727	3.887517669979684e-43	0.08999999999999997
Non-significant	ResponderPL32	1.1055410261422937e-47	-0.559824	0.954	0.983	4.009797301818099e-43	-0.029
Non-significant	ATP6AP1	1.7205060264428384e-47	0.44202064289995135	0.613	0.543	6.240275357908175e-43	0.06999999999999995
Non-significant	TMED9	6.841307403903143e-47	0.4205270879645626	0.722	0.692	2.48134219539567e-42	0.030000000000000027
Non-significant	ATP6V0E1	8.329848612668727e-47	0.4477036029020187	0.822	0.805	3.021236091814947e-42	0.016999999999999904
Non-significant	CCDC113	8.064646752033979e-46	-0.581901	0.064	0.159	2.925047376962724e-41	-0.095
Non-significant	C6oResponderf62	1.1256977614902546e-45	0.4408007040277828	0.675	0.604	4.082905780925153e-41	0.07100000000000006
Non-significant	HLA-E	1.9662516667580993e-45	-0.453115	0.849	0.868	7.131594795331626e-41	-0.019
Non-significant	ResponderPS11	4.97402948998164e-44	-0.327361	0.927	0.959	1.804080496016341e-39	-0.032
Non-significant	EPHX1	5.76474630252149e-44	-0.612302	0.589	0.688	2.0908734839245444e-39	-0.099
Non-significant	ResponderPS8	6.521461417442289e-44	-0.269754	0.96	0.989	2.3653340561063183e-39	-0.029
Non-significant	VMA21	7.77852470908271e-44	0.42732979826348483	0.518	0.429	2.821270911984299e-39	0.08900000000000002
Non-significant	ResponderPL26	1.0632424645766295e-43	-0.693662	0.864	0.913	3.856380419019435e-39	-0.049
Non-significant	CCNI	3.3281048900732024e-43	-0.366599	0.79	0.838	1.2071036436295505e-38	-0.048
Non-significant	UQCResponderH	3.9737188938340155e-43	-0.397501	0.755	0.815	1.4412678427935973e-38	-0.06
Non-significant	FAM229B	5.119049166307177e-43	-0.277675	0.062	0.155	1.856679132619613e-38	-0.093
Non-significant	CCNL1	5.350569537965246e-43	0.5374195912910198	0.642	0.576	1.9406515714199948e-38	0.06600000000000006
Non-significant	SPACA9	6.213668470166691e-43	-0.331865	0.064	0.156	2.253697554129459e-38	-0.092
Non-significant	GSTK1	7.136588962218399e-43	0.5253964745911924	0.581	0.503	2.5884408165966136e-38	0.07799999999999996
Non-significant	GTF2I	1.0541762541419234e-42	0.7438028783762439	0.498	0.424	3.823497273772756e-38	0.07400000000000001
Non-significant	MResponderPS33	1.5383918774032573e-42	0.4208976426948132	0.541	0.46	5.579747339341614e-38	0.08100000000000002
Non-significant	DNAJB6	1.8721828106183162e-42	0.3969110372276565	0.63	0.55	6.790407054112633e-38	0.07999999999999996
Non-significant	DAP	3.406477860103631e-42	0.4065028432938914	0.549	0.45	1.235529519859587e-37	0.09900000000000003
Non-significant	FNDC3B	6.395006337809924e-42	0.42823609006291796	0.547	0.448	2.3194687987236595e-37	0.09900000000000003
Non-significant	SCD	1.0604869138131646e-41	-1.30309	0.477	0.553	3.846386036400348e-37	-0.076
Non-significant	ResponderBBP4	1.441858404820034e-41	0.34464578244271005	0.578	0.478	5.2296204342822636e-37	0.09999999999999998
Non-significant	FNTA	1.6131953835238084e-41	-0.254252	0.373	0.56	5.8510596560408535e-37	-0.187
Non-significant	GPI	4.5409210946815447e-41	-1.00773	0.616	0.703	1.6469920810409963e-36	-0.087
Non-significant	CST3	5.268101458612937e-41	0.34798628247179764	0.849	0.792	1.910740399038912e-36	0.05699999999999994
Non-significant	FAM133B	1.275978573648516e-40	0.5401910940729333	0.573	0.49	4.627974286623167e-36	0.08299999999999996
Non-significant	TMEM219	1.4477333245552148e-40	0.4127425558286424	0.629	0.547	5.250928768161764e-36	0.08199999999999996
Non-significant	GOLPH3	2.5692919472468065e-40	0.46482755343937776	0.564	0.484	9.318821892664167e-36	0.07999999999999996
Non-significant	DYNLResponderB1	3.2812129720833053e-40	-0.261101	0.605	0.749	1.1900959449746149e-35	-0.144
Non-significant	PSME2	6.20926388744715e-40	0.5995723398952721	0.589	0.527	2.2521000119770813e-35	0.061999999999999944
Non-significant	TNFAIP8L1	6.349952094811132e-40	-0.572393	0.068	0.159	2.3031276247879975e-35	-0.091
Non-significant	ResponderPL6	7.14074468143965e-40	-0.420691	0.901	0.939	2.589948095958161e-35	-0.038
Non-significant	ZFAS1	8.215873109794061e-40	-0.655241	0.723	0.749	2.9798971769223063e-35	-0.026
Non-significant	ATP5MG	9.06894092909174e-40	0.43701463755980274	0.765	0.746	3.289304874981574e-35	0.019000000000000017
Non-significant	KLK6	9.141884014873397e-40	0.3468979037347958	0.103	0.005	3.315761332194581e-35	0.09799999999999999
Non-significant	ZDHHC3	1.0056006707786007e-39	-0.254597	0.358	0.54	3.647313632913985e-35	-0.182
Non-significant	UBA1	1.6154703486343932e-39	0.32494501789248464	0.68	0.598	5.859310954496944e-35	0.08200000000000007
Non-significant	MLEC	1.7510697263360523e-39	0.42441597162243794	0.618	0.538	6.351129897420862e-35	0.07999999999999996
Non-significant	SPA17	1.8331176092942156e-39	-0.513953	0.081	0.176	6.648717568910119e-35	-0.095
Non-significant	FMO2	3.295945141942005e-39	-0.285753	0.038	0.113	1.1954393029823654e-34	-0.075
Non-significant	HNResponderNPAB	3.319550983183811e-39	0.355531302853932	0.672	0.605	1.2040011416007684e-34	0.06700000000000006
Non-significant	VPS35L	4.7387792330977067e-39	0.2574968422726174	0.228	0.094	1.7187552278445381e-34	0.134
Non-significant	HSP90B1	5.993709648500198e-39	-0.326932	0.807	0.873	2.173918489511022e-34	-0.066
Non-significant	PJA2	7.151486074655507e-39	0.44914600264935023	0.537	0.454	2.5938439992775523e-34	0.08300000000000002
Non-significant	ResponderPL7A	8.765040538688419e-39	-0.626641	0.862	0.901	3.1790802033822893e-34	-0.039
Non-significant	MT-ND4	9.454833387874424e-39	-0.266564	0.978	0.969	3.4292680697820535e-34	0.009000000000000008
Non-significant	CELF1	5.743896492955939e-38	0.49509480312491183	0.643	0.586	2.083311257995119e-33	0.05700000000000005
Non-significant	STK33	1.0226882861218693e-37	-0.319853	0.085	0.183	3.70929041376402e-33	-0.098
Non-significant	MAP6	1.4363044711885717e-37	-0.360083	0.062	0.147	5.20947631700095e-33	-0.085
Non-significant	CUL3	1.7143467117942345e-37	-0.260335	0.332	0.495	6.217935523677689e-33	-0.163
Non-significant	CLDN4	1.9608099705666773e-37	0.49521172864114194	0.83	0.77	7.111857763245339e-33	0.05999999999999994
Non-significant	NPEPPS	3.3867125961859543e-37	0.4479615206682971	0.579	0.508	1.2283606586366456e-32	0.07099999999999995
Non-significant	C21oResponderf58	4.489624222755842e-37	-0.370768	0.065	0.151	1.628386705593544e-32	-0.086
Non-significant	PPIL6	7.422385477315402e-37	-0.358151	0.054	0.133	2.6920992126222964e-32	-0.079
Non-significant	SPAG17	7.609671603762167e-37	-0.515725	0.065	0.149	2.760027890684538e-32	-0.084
Non-significant	XBP1	1.1428895861593686e-36	0.31739478350433536	0.71	0.625	4.1452605290000296e-32	0.08499999999999996
Non-significant	MESP1	1.8054294567548215e-36	0.2577283334119388	0.185	0.065	6.548292639649738e-32	0.12
Non-significant	MYL12A	2.036840073818806e-36	0.45195161058927247	0.779	0.727	7.38761894774081e-32	0.052000000000000046
Non-significant	TResponderIB1	3.522340923276687e-36	0.5149456888216397	0.539	0.455	1.2775530528724543e-31	0.08400000000000002
Non-significant	ResponderAP2B	7.589340118117289e-36	0.9184646769099706	0.496	0.419	2.7526536608411407e-31	0.07700000000000001
Non-significant	HLA-DResponderB3	7.795603489263222e-36	-0.288243	0.066	0.155	2.827465385555771e-31	-0.089
Non-significant	EGFL6	1.786009002508347e-35	0.26868449497508234	0.119	0.021	6.477854652097775e-31	0.09799999999999999
Non-significant	NDUFS6	1.8559353047756416e-35	0.3705531792703127	0.72	0.689	6.731477350421252e-31	0.031000000000000028
Non-significant	ACBD3	2.884104097416158e-35	0.35537696851330935	0.552	0.463	1.0460645561328404e-30	0.08900000000000002
Non-significant	PLEKHB1	3.8159075635078703e-35	-0.358161	0.096	0.193	1.3840296732843046e-30	-0.097
Non-significant	ATOX1	3.894941674804727e-35	0.5316997262348815	0.442	0.356	1.4126953454516744e-30	0.08600000000000002
Non-significant	SNHG5	4.207731080618309e-35	0.5316772921428929	0.62	0.56	1.5261440629402607e-30	0.05999999999999994
Non-significant	PTCHD1	4.467109794771077e-35	0.26111298548889994	0.112	0.016	1.62022072256347e-30	0.096
Non-significant	ResponderGCC	4.5758908732536697e-35	-0.252349	0.138	0.257	1.659675619729106e-30	-0.119
Non-significant	EIF5	5.128569272249888e-35	-0.422752	0.714	0.778	1.8601320750450346e-30	-0.064
Non-significant	PABPC1	7.067901880881605e-35	-0.620155	0.936	0.968	2.563528012195758e-30	-0.032
Non-significant	FBXO4	1.4568027628997353e-34	0.25842575783498434	0.223	0.101	5.2838236210373395e-30	0.122
Non-significant	HMGN1	1.4673689472732734e-34	0.4285527273455798	0.76	0.762	5.3221471717601626e-30	-0.002
Non-significant	CD9	1.5137433435422508e-34	-0.424776	0.807	0.897	5.490347107027744e-30	-0.09
Non-significant	TMEM254	1.960894836778592e-34	-0.250376	0.202	0.338	7.112165572995952e-30	-0.136
Non-significant	PMAIP1	2.9442768078124257e-34	0.5673479130611162	0.496	0.403	1.0678891981935669e-29	0.09299999999999997
Non-significant	AKAP13	3.2161995519178857e-34	0.36172549387853903	0.58	0.481	1.1665155774806171e-29	0.09899999999999998
Non-significant	YIPF6	4.724238544867075e-34	0.3528656226029836	0.554	0.487	1.7134813202232881e-29	0.06700000000000006
Non-significant	ResponderPL39	4.863644654609625e-34	-0.274799	0.963	0.979	1.764043916226911e-29	-0.016
Non-significant	THOC2	5.048938044646083e-34	0.3710434757879686	0.635	0.551	1.8312498287931342e-29	0.08399999999999996
Non-significant	SEC61G	5.775062324869682e-34	0.39452794127014434	0.774	0.739	2.0946151052302337e-29	0.03500000000000003
Non-significant	OST4	7.853675995981514e-34	-0.346559	0.784	0.846	2.848528283742495e-29	-0.062
Non-significant	ABO	1.2076401085413236e-33	-0.25657	0.178	0.305	4.380110673679381e-29	-0.127
Non-significant	MResponderPL1	1.2407252599107223e-33	-0.251726	0.269	0.414	4.50011051769619e-29	-0.145
Non-significant	ST13	1.540451713819495e-33	-0.341072	0.705	0.782	5.587218366023308e-29	-0.077
Non-significant	LResponderCH4	1.7197129105335025e-33	0.25154311124117024	0.14	0.039	6.237398726505013e-29	0.101
Non-significant	DEResponderL1	1.8763842549514886e-33	0.37218752919988796	0.52	0.447	6.805645692709049e-29	0.07300000000000001
Non-significant	LAMP2	2.2625108752154296e-33	0.4237157834583558	0.698	0.644	8.206126944406363e-29	0.05399999999999994
Non-significant	PDXK	3.4974092110498246e-33	0.37125425203655193	0.487	0.391	1.2685103208477715e-28	0.09599999999999997
Non-significant	EIF3H	4.628253246484129e-33	-0.332757	0.736	0.792	1.6786674524997936e-28	-0.056
Non-significant	CPXM2	7.269792148998439e-33	-0.285396	0.103	0.199	2.6367536124417338e-28	-0.096
Non-significant	AC058791.1	7.938742028944308e-33	0.2594805097092525	0.112	0.019	2.8793817338981003e-28	0.093
Non-significant	PSMB1	9.708607025420831e-33	0.3767612338002342	0.752	0.739	3.5213117681201355e-28	0.013000000000000012
Non-significant	ZYX	1.8485596529029805e-32	0.5423395202841197	0.452	0.36	6.70472586107911e-28	0.09200000000000003
Non-significant	CHIC2	1.9192121701791787e-32	-0.256176	0.303	0.452	6.960982541239881e-28	-0.149
Non-significant	ResponderCN1	2.633822931586503e-32	0.48299958291500134	0.622	0.587	9.552875772864246e-28	0.03500000000000003
Non-significant	FUS	2.758414266902952e-32	0.3126824807287696	0.805	0.745	1.0004768546057007e-27	0.06000000000000005
Non-significant	HUWE1	2.8697555407725764e-32	0.42718258772904816	0.55	0.477	1.0408603346382134e-27	0.07300000000000006
Non-significant	ICK	3.335188164080324e-32	-0.256304	0.247	0.391	1.2096727471119335e-27	-0.144
Non-significant	ResponderHOC	4.3429333560728586e-32	0.3589818699703723	0.568	0.468	1.5751819282476257e-27	0.09999999999999992
Non-significant	NET1	7.185130415746546e-32	0.5046355614449014	0.61	0.569	2.6060468017912722e-27	0.041000000000000036
Non-significant	AResponderL6IP1	7.382678145372532e-32	0.34501497368063316	0.699	0.661	2.6776973633266172e-27	0.03799999999999992
Non-significant	NAA15	8.914751034971184e-32	-0.256265	0.276	0.418	3.233380200384049e-27	-0.142
Non-significant	ResponderPS23	9.433904578462677e-32	-0.44601	0.915	0.943	3.421677190608413e-27	-0.028
Non-significant	EFCAB2	1.3823947989776742e-31	-0.250066	0.096	0.19	5.013945935892024e-27	-0.094
Non-significant	SResponderP14	1.483089776377217e-31	0.3054422192198589	0.828	0.82	5.379166618920166e-27	0.008000000000000007
Non-significant	CTGF	1.831567349704993e-31	-0.347406	0.043	0.11	6.64309477738001e-27	-0.067
Non-significant	YWHAG	1.8933312402765573e-31	0.31265948714765535	0.698	0.604	6.867112408483073e-27	0.09399999999999997
Non-significant	GResponderN	1.9413524241176869e-31	0.37369441554027505	0.702	0.661	7.04128524227485e-27	0.040999999999999925
Non-significant	MFN2	2.324527461329441e-31	-0.257249	0.256	0.383	8.431061102241882e-27	-0.127
Non-significant	SNCG	2.64474411944554e-31	-0.710294	0.096	0.18	9.592486921228974e-27	-0.084
Non-significant	GBP2	2.7316666509983484e-31	0.493574029650918	0.449	0.353	9.90775494317101e-27	0.09600000000000003
Non-significant	DZIP3	3.138703359814532e-31	-0.40141	0.118	0.216	1.1384077086047307e-26	-0.098
Non-significant	CAST	4.191639318385461e-31	0.27705226405839367	0.823	0.765	1.5203075807784067e-26	0.05799999999999994
Non-significant	DYNLL1	4.336451317105561e-31	-0.426077	0.725	0.811	1.572830892714187e-26	-0.086
Non-significant	NOP53	7.370071279359658e-31	-0.254878	0.513	0.684	2.673124853023748e-26	-0.171
Non-significant	SPTSSA	1.1297328440916389e-30	-1.08054	0.629	0.645	4.097541025520374e-26	-0.016
Non-significant	YAP1	1.1790135780258236e-30	0.33615759910947485	0.516	0.431	4.2762822474996626e-26	0.08500000000000002
Non-significant	PPIG	1.355062681904393e-30	-0.262801	0.522	0.682	4.914812347267234e-26	-0.16
Non-significant	ResponderABL2B	1.505974453960913e-30	-0.260352	0.153	0.265	5.462169344516231e-26	-0.112
Non-significant	CFAP221	1.80171688847262e-30	-0.323217	0.064	0.139	6.534827154490192e-26	-0.075
Non-significant	TCEAL9	1.9580092381531734e-30	0.31482906765754337	0.617	0.558	7.10169950678156e-26	0.05899999999999994
Non-significant	TOMM22	2.104310254220017e-30	-0.253265	0.419	0.572	7.632333292056002e-26	-0.153
Non-significant	IQGAP1	2.6136559059028682e-30	0.2816715638480518	0.746	0.704	9.479729970709703e-26	0.04200000000000004
Non-significant	YIF1A	2.7522682744402347e-30	0.3990574837486599	0.497	0.415	9.982477031394731e-26	0.08200000000000002
Non-significant	SUCO	3.4888672840848186e-30	-0.251918	0.323	0.477	1.2654121639375637e-25	-0.154
Non-significant	CTNNBIP1	5.3136868171896496e-30	0.3115331408945031	0.495	0.413	1.927274208594686e-25	0.08200000000000002
Non-significant	NUDT16L1	5.8211825280687e-30	0.43372439221049847	0.365	0.273	2.1113429029305175e-25	0.09199999999999997
Non-significant	TMEM147	6.30201806331081e-30	-0.261148	0.452	0.601	2.285741951562831e-25	-0.149
Non-significant	PTPN12	6.969917117080334e-30	0.3586587600414757	0.539	0.471	2.527988938365037e-25	0.06800000000000006
Non-significant	AC092279.1	7.011267689110249e-30	0.3112356349514787	0.157	0.058	2.542986790840287e-25	0.099
Non-significant	SSBP1	7.097320480325073e-30	0.37593660735442436	0.683	0.674	2.5741981382139044e-25	0.009000000000000008
Non-significant	TResponderIP13	8.542916097419235e-30	-0.292154	0.118	0.217	3.0985156685339566e-25	-0.099
Non-significant	TMEM208	8.55677147680449e-30	0.39486118065931475	0.447	0.369	3.103541014636989e-25	0.07800000000000001
Non-significant	BEX3	1.0868709668556331e-29	0.35793703539321853	0.706	0.651	3.9420809967853815e-25	0.05499999999999994
Non-significant	NME5	1.1085029324896137e-29	-0.322222	0.069	0.146	4.020540136139829e-25	-0.077
Non-significant	ZFP36	1.2582689744629657e-29	0.7067036724843354	0.694	0.66	4.563741570377176e-25	0.03399999999999992
Non-significant	MAGT1	1.264660831712478e-29	0.2815555257300585	0.532	0.441	4.586924836621158e-25	0.09100000000000003
Non-significant	SEC61A1	1.3015994406545306e-29	0.3530275188427505	0.437	0.346	4.720901171253983e-25	0.09100000000000003
Non-significant	YTHDC1	1.3995075266305579e-29	-0.254493	0.428	0.582	5.076013799089033e-25	-0.154
Non-significant	SMG1	2.100008396979366e-29	0.4163591759276376	0.456	0.371	7.61673045584416e-25	0.08500000000000002
Non-significant	MCTS1	2.1497420480020983e-29	0.41491376989443407	0.504	0.442	7.797114408103611e-25	0.062
Non-significant	ZBTB10	2.7255434696836936e-29	0.5342373052365379	0.337	0.241	9.885546164542757e-25	0.09600000000000003
Non-significant	EIF3J	2.806611128119873e-29	0.36655712349873437	0.564	0.512	1.0179578561690779e-24	0.051999999999999935
Non-significant	CEACAM5	2.9409956132038126e-29	0.8681693985425905	0.126	0.034	1.0666991089090228e-24	0.092
Non-significant	NEDD8	3.365660069240898e-29	0.4031611632918739	0.628	0.597	1.2207249071136737e-24	0.031000000000000028
Non-significant	MT-CYB	3.6441221838924995e-29	-0.274852	0.967	0.958	1.3217231160978096e-24	0.009000000000000008
Non-significant	SLC9A7	4.38473557668474e-29	0.25323329115490156	0.209	0.103	1.5903435936635552e-24	0.106
Non-significant	INTS6	4.510627669681411e-29	0.37915721437998773	0.416	0.324	1.6360046557934478e-24	0.09199999999999997
Non-significant	MAGED2	5.352148309940656e-29	0.5901542497639481	0.517	0.476	1.941224192015476e-24	0.041000000000000036
Non-significant	SHISA5	5.449020338436092e-29	-0.255084	0.499	0.652	1.9763596767507708e-24	-0.153
Non-significant	ResponderAP1B	5.542415098569956e-29	0.41549154599050786	0.566	0.52	2.010233956251323e-24	0.04599999999999993
Non-significant	AResponderPC5	1.0112264720220878e-28	0.39076317684724016	0.702	0.684	3.6677184140241124e-24	0.017999999999999905
Non-significant	YWHAZ	1.3066542332399947e-28	0.5442695298058235	0.918	0.893	4.7392349039614605e-24	0.025000000000000022
Non-significant	AResponderMCX3	1.339197957491409e-28	0.3867393624941668	0.437	0.357	4.85727099182134e-24	0.08000000000000002
Non-significant	ResponderBM8A	1.3662902527120567e-28	-0.312515	0.639	0.732	4.9555347465866295e-24	-0.093
Non-significant	ResponderIOK3	1.9427208602390618e-28	0.4949552380459056	0.495	0.425	7.046248560087077e-24	0.07
Non-significant	STResponderN3	2.774959764639908e-28	0.3108724817610329	0.392	0.293	1.0064779066348947e-23	0.09900000000000003
Non-significant	MYO6	3.4331666398468516e-28	0.3921067461197898	0.617	0.562	1.2452095402724531e-23	0.05499999999999994
Non-significant	ResponderPS15	4.234387627419854e-28	-0.532542	0.895	0.933	1.5358123924651808e-23	-0.038
Non-significant	ResponderDX	4.6163743239296e-28	0.39210699376323443	0.572	0.53	1.674358967289266e-23	0.041999999999999926
Non-significant	NDUFA2	5.041096840572241e-28	0.4058956557751223	0.673	0.651	1.828405824075552e-23	0.02200000000000002
Non-significant	SPCS2	5.086280922334258e-28	0.2884858384954563	0.69	0.649	1.8447940905306356e-23	0.040999999999999925
Non-significant	MAP2	7.263694418491838e-28	0.27050886879545744	0.167	0.068	2.6345419655869895e-23	0.099
Non-significant	PPP3Responder1	7.370101282776143e-28	0.3106448368909288	0.433	0.34	2.673135735262907e-23	0.09299999999999997
Non-significant	CBX3	8.77614133827563e-28	-0.348377	0.733	0.81	3.183106463392571e-23	-0.077
Non-significant	SVIP	9.246828963469517e-28	0.2989541245181194	0.434	0.338	3.353824865050394e-23	0.09599999999999997
Non-significant	PResponderDX1	1.0427693251867207e-27	0.2717656459495563	0.857	0.841	3.7821243424522363e-23	0.016000000000000014
Non-significant	PLEKHH3	1.1219771297652697e-27	0.26283126658501255	0.218	0.114	4.0694110496586333e-23	0.104
Non-significant	SResponderP54	1.4540607554352705e-27	0.33454915670101526	0.501	0.418	5.273878359963726e-23	0.08300000000000002
Non-significant	STAT1	1.4666877125434336e-27	-0.725437	0.612	0.667	5.319676333395034e-23	-0.055
Non-significant	CUX1	1.5684936411413099e-27	0.3540524863987954	0.551	0.477	5.68892643641953e-23	0.07400000000000007
Non-significant	GPC4	1.767356808947893e-27	0.41629859986881806	0.363	0.266	6.410203146054008e-23	0.09699999999999998
Non-significant	LIMK1	2.0192964334170542e-27	0.25758014908013993	0.305	0.204	7.323988164003656e-23	0.101
Non-significant	TResponderAPPC2L	2.0920434162728933e-27	0.33709913536486774	0.45	0.366	7.587841470821784e-23	0.08400000000000002
Non-significant	BLVResponderB	2.699777319735171e-27	0.35722263447376557	0.481	0.394	9.792092338679466e-23	0.08699999999999997
Non-significant	CResponderEBZF	3.184318921041549e-27	0.35669336699271004	0.417	0.327	1.1549524726617699e-22	0.08999999999999997
Non-significant	PResponderPF40A	3.210384284167116e-27	-0.251367	0.531	0.686	1.1644063798674129e-22	-0.155
Non-significant	IGFBP3	3.533532679929549e-27	0.6541028993281968	0.188	0.32	1.2816123030104475e-22	-0.132
Non-significant	CASK	3.667692384511783e-27	0.2843198510900374	0.411	0.319	1.3302720278624238e-22	0.09199999999999997
Non-significant	MECP2	3.797737005580313e-27	0.3027589133356453	0.411	0.316	1.3774392119239795e-22	0.09499999999999997
Non-significant	GPX4	3.899139779792723e-27	-0.502557	0.759	0.825	1.4142179981308206e-22	-0.066
Non-significant	ZFP36L1	4.160184154800978e-27	0.30661201285230755	0.872	0.855	1.5088987929463148e-22	0.017000000000000015
Non-significant	SNResponderNP70	5.1457307966078146e-27	0.43715354518944294	0.546	0.488	1.8663565599296544e-22	0.05800000000000005
Non-significant	UBE2S	6.0983817406711954e-27	0.41486305262625167	0.423	0.328	2.211883057341443e-22	0.09499999999999997
Non-significant	CAP1	6.700109420583102e-27	0.48773950796507215	0.618	0.596	2.430129686845491e-22	0.02200000000000002
Non-significant	ResponderASSF7	7.428446535312212e-27	0.3704754462973734	0.437	0.349	2.694297558357739e-22	0.08800000000000002
Non-significant	TTC3	7.946654261716753e-27	0.27434741608013336	0.627	0.565	2.882251500724666e-22	0.062000000000000055
Non-significant	PResponderResponderG4	8.14822547183328e-27	0.3194218004227136	0.608	0.521	2.9553613786339307e-22	0.08699999999999997
Non-significant	ZFAND6	1.3949915548754722e-26	0.3297720314529742	0.503	0.432	5.059634369533338e-22	0.07100000000000001
Non-significant	FEM1C	1.6102883178300464e-26	0.2538781180702257	0.338	0.232	5.840515728769578e-22	0.10600000000000001
Non-significant	CLIC4	1.8119694019456896e-26	0.3275041176973025	0.383	0.288	6.572013020857016e-22	0.09500000000000003
Non-significant	JUNB	1.8637018807405072e-26	0.29285853278993956	0.792	0.765	6.75964672144582e-22	0.027000000000000024
Non-significant	CTXN1	1.9222370448540055e-26	-0.701366	0.13	0.219	6.971953761685478e-22	-0.089
Non-significant	GDI2	1.9890387577798643e-26	0.33552779279275713	0.666	0.658	7.214243574467568e-22	0.008000000000000007
Non-significant	HNResponderNPU	2.0899371872242794e-26	0.3196687550350825	0.843	0.789	7.580202178062462e-22	0.05399999999999994
Non-significant	CLN3	2.3273972702759283e-26	0.26558521001485663	0.175	0.08	8.441469899290792e-22	0.09499999999999999
Non-significant	TOMM7	2.5137709519831564e-26	-0.286993	0.835	0.883	9.117447242842907e-22	-0.048
Non-significant	SMAResponderCA2	2.570896836013084e-26	-0.403932	0.42	0.513	9.324642824219456e-22	-0.093
Non-significant	SUSD4	2.684130904124794e-26	-0.259862	0.199	0.312	9.735342789260628e-22	-0.113
Non-significant	EI24	2.8506886611156736e-26	0.25170593564006616	0.662	0.604	1.0339447773866549e-21	0.05800000000000005
Non-significant	YWHAE	3.849126903986202e-26	-0.299959	0.79	0.859	1.3960783280757954e-21	-0.069
Non-significant	SAResponder1B	4.13995032573291e-26	0.35778385238851274	0.481	0.418	1.5015599831433265e-21	0.063
Non-significant	MDK	4.141421870627768e-26	0.3880557037044894	0.701	0.638	1.5020937124766914e-21	0.06299999999999994
Non-significant	OTUD5	4.2451643865327036e-26	0.36004693129005566	0.382	0.295	1.5397211229954117e-21	0.08700000000000002
Non-significant	SOCS3	4.7857369637051714e-26	0.45004298803650944	0.519	0.426	1.7357867967358658e-21	0.09300000000000003
Non-significant	ResponderAPGEF6	5.207722117206936e-26	0.2705657516549837	0.197	0.1	1.8888408119109558e-21	0.097
Non-significant	MAPKAPK2	5.212501627592434e-26	0.28925609628856863	0.495	0.423	1.890574340327776e-21	0.07200000000000001
Non-significant	OSBPL6	5.332460443171881e-26	-0.307617	0.076	0.151	1.9340834027384412e-21	-0.075
Non-significant	CALM1	5.577103197620258e-26	-0.584854	0.859	0.904	2.0228153297768677e-21	-0.045
Non-significant	THBD	6.15423769418461e-26	0.38158363832408704	0.161	0.067	2.232142011680758e-21	0.094
Non-significant	EIF2AK1	7.850043151988341e-26	-0.323395	0.615	0.714	2.847210651226171e-21	-0.099
Non-significant	PNP	9.80467306710696e-26	0.30200122459679746	0.404	0.308	3.5561549214396944e-21	0.09600000000000003
Non-significant	BEX4	1.0734718169172657e-25	0.344939778542495	0.423	0.337	3.893482279958923e-21	0.08599999999999997
Non-significant	TCEAL8	1.1856385487974227e-25	0.4468875254253688	0.496	0.45	4.300311016488252e-21	0.045999999999999985
Non-significant	NPM1	1.2910302727011063e-25	-0.333902	0.884	0.923	4.682566799086913e-21	-0.039
Non-significant	PSMD4	1.32553661244699e-25	-0.348805	0.625	0.712	4.8077212933452325e-21	-0.087
Non-significant	WResponderB	1.4778819467681397e-25	-0.271532	0.137	0.23	5.3602778209280424e-21	-0.093
Non-significant	CDK16	1.508907446698518e-25	0.31112893076453046	0.448	0.367	5.4728073091755246e-21	0.08100000000000002
Non-significant	PPA2	1.5707971158917722e-25	-0.254977	0.402	0.55	5.697281139339458e-21	-0.148
Non-significant	GADD45B	1.660660006810025e-25	0.49179162467431536	0.509	0.445	6.0232138446999605e-21	0.064
Non-significant	C16oResponderf72	1.9321458993748326e-25	0.30918051217764836	0.41	0.316	7.007893177032518e-21	0.09399999999999997
Non-significant	GOLGA3	2.0281883211698482e-25	0.3092677184742647	0.362	0.265	7.356239040883039e-21	0.09699999999999998
Non-significant	TST	2.768346443481119e-25	0.4106453282454292	0.486	0.421	1.004079255050602e-20	0.065
Non-significant	TNKS1BP1	3.573660930849134e-25	0.2959640567099089	0.473	0.389	1.296166819618981e-20	0.08399999999999996
Non-significant	SLC7A5	3.699697391403119e-25	0.9064732939676394	0.332	0.237	1.3418802438619112e-20	0.09500000000000003
Non-significant	C7oResponderf50	6.687664364556917e-25	0.31851291563067724	0.435	0.36	2.4256158650247937e-20	0.07500000000000001
Non-significant	PABPC4	7.139375579526308e-25	0.30577492394405104	0.606	0.555	2.5894515226941918e-20	0.050999999999999934
Non-significant	NDUFA11	7.515058969182347e-25	0.461886488737445	0.533	0.487	2.725711888122437e-20	0.04600000000000004
Non-significant	MKResponderN1	9.64152440263689e-25	0.3024506688134495	0.599	0.562	3.4969809008364e-20	0.03699999999999992
Non-significant	B3GAT3	1.0003713200131902e-24	0.3018248816103157	0.247	0.153	3.628346777687841e-20	0.094
Non-significant	SIAE	1.1142980537480629e-24	0.2613501848385815	0.265	0.16	4.041559040944224e-20	0.10500000000000001
Non-significant	TNResponderC6A	1.1332317119698039e-24	0.36460066636729993	0.453	0.379	4.1102314193144785e-20	0.07400000000000001
Non-significant	ResponderPS16	1.1393521425591718e-24	-0.385476	0.959	0.981	4.132430221062116e-20	-0.022
Non-significant	FCHO2	1.1701341491021273e-24	0.32026167203665434	0.355	0.262	4.2440765587934155e-20	0.09299999999999997
Non-significant	CD55	1.24585343461394e-24	0.37799635991278935	0.637	0.542	4.51871040734476e-20	0.09499999999999997
Non-significant	FAM126A	1.4154931931517306e-24	0.317933842452715	0.314	0.219	5.1339938115613266e-20	0.095
Non-significant	ResponderIPK2	1.4711762966738377e-24	0.35770503725415637	0.284	0.191	5.335956428036009e-20	0.09299999999999997
Non-significant	VKOResponderC1L1	1.6531393765720273e-24	0.26866149238060166	0.515	0.444	5.995936518826743e-20	0.07100000000000001
Non-significant	MGResponderN1	1.9529743249979234e-24	0.374467906868299	0.332	0.241	7.083437876767469e-20	0.09100000000000003
Non-significant	SMCO4	2.0000688243131954e-24	0.28151020933283827	0.364	0.273	7.254249625783959e-20	0.09099999999999997
Non-significant	CTNNB1	2.1201161295936094e-24	0.3506958167484362	0.66	0.624	7.689661202036022e-20	0.03600000000000003
Non-significant	TMED3	2.157039182960193e-24	0.34109839656455165	0.608	0.576	7.82358111659662e-20	0.03200000000000003
Non-significant	FOSL2	2.161422393512731e-24	0.26728193571129444	0.542	0.444	7.839479021270675e-20	0.09800000000000003
Non-significant	CTSC	2.5551225888406787e-24	-0.659345	0.62	0.694	9.267429629725141e-20	-0.074
Non-significant	TUBB4B	2.7873591746493983e-24	-0.877335	0.593	0.69	1.0109751726453367e-19	-0.097
Non-significant	LINC01206	2.8929152423701963e-24	0.4959116804697167	0.102	0.026	1.0492603584076702e-19	0.076
Non-significant	METTL7A	3.352459534384925e-24	-0.76508	0.165	0.247	1.2159370731214121e-19	-0.082
Non-significant	LENG8	3.7636872415722386e-24	0.3554008948745344	0.588	0.515	1.365089362518251e-19	0.07299999999999995
Non-significant	MUC15	4.0641502347438685e-24	-0.354808	0.109	0.189	1.474067290141601e-19	-0.08
Non-significant	PA2G4	4.1871482642147665e-24	0.42373924543402275	0.69	0.686	1.5186786754306958e-19	0.0039999999999998925
Non-significant	S100P	4.62427378082842e-24	2.106859182328975	0.171	0.083	1.677224100306468e-19	0.08800000000000001
Non-significant	ECM1	4.8382366296115394e-24	0.4387531213037993	0.109	0.031	1.7548284255601053e-19	0.078
Non-significant	NME3	5.348561612724907e-24	0.4876311489546882	0.405	0.339	1.9399232969353238e-19	0.066
Non-significant	CHD4	5.929491704815499e-24	0.361829321528894	0.461	0.39	2.1506266413365813e-19	0.07100000000000001
Non-significant	TMC5	6.0611678768673135e-24	0.25539576252656593	0.494	0.371	2.1983855889397744e-19	0.123
Non-significant	EMD	6.764676854664606e-24	0.32609972027737866	0.564	0.536	2.4535482951868528e-19	0.027999999999999914
Non-significant	CLTB	6.904261882623868e-24	0.3277614594845385	0.497	0.427	2.504175784827677e-19	0.07
Non-significant	IDH3G	7.456338068090412e-24	0.31569908252809353	0.454	0.363	2.7044138172963925e-19	0.09100000000000003
Non-significant	SFT2D2	7.510143943998615e-24	0.394325423649854	0.455	0.397	2.7239292084882977e-19	0.057999999999999996
Non-significant	CFL1	8.6277445030683745e-24	0.4516258379670659	0.924	0.936	3.1292829312628995e-19	-0.012
Non-significant	AResponderID1B	1.0070915750946766e-23	0.3842704604633319	0.446	0.375	3.652721142868392e-19	0.07100000000000001
Non-significant	SCAResponderB2	1.1869282668183438e-23	-0.326848	0.622	0.704	4.304988823750133e-19	-0.082
Non-significant	MResponderPL55	1.3070913355004022e-23	0.3604524078362636	0.425	0.355	4.740820273859959e-19	0.07
Non-significant	ANKResponderD11	1.3827982063958197e-23	0.343385132261248	0.597	0.54	5.015409094597638e-19	0.05699999999999994
Non-significant	SPAG9	1.6819015782114132e-23	0.3244972342150113	0.464	0.386	6.100257024172796e-19	0.07800000000000001
Non-significant	TEX9	1.8012557436150376e-23	-0.283646	0.121	0.207	6.533154582091742e-19	-0.086
Non-significant	SF1	1.9368526145121085e-23	0.27599546903443306	0.738	0.699	7.024964432835417e-19	0.039000000000000035
Non-significant	TPI1	1.9501845636883347e-23	-0.306768	0.859	0.888	7.07331941249759e-19	-0.029
Non-significant	SCO2	2.139476063567567e-23	-0.262217	0.326	0.454	7.759879682559566e-19	-0.128
Non-significant	CAPG	2.2960704695432763e-23	0.2950980461497963	0.528	0.431	8.327847593033463e-19	0.09700000000000003
Non-significant	DHResponderS9	2.488343386068427e-23	-0.30365	0.051	0.112	9.025221461270185e-19	-0.061
Non-significant	FCGResponderT	2.646544415742284e-23	0.3868954279953787	0.464	0.404	9.599016595897264e-19	0.06
Non-significant	LPIN2	3.2561963872994103e-23	0.27682967863571034	0.287	0.188	1.181022429673496e-18	0.09899999999999998
Non-significant	TMEM161B	3.367088413120726e-23	0.2840236061551453	0.279	0.186	1.2212429674388874e-18	0.09300000000000003
Non-significant	SEMA4B	3.587653180975835e-23	-0.460216	0.493	0.592	1.3012418087399355e-18	-0.099
Non-significant	C6oResponderf141	3.5910062129499724e-23	0.2799495440353631	0.224	0.127	1.302457953436955e-18	0.097
Non-significant	IResponderF1	3.6773345040337154e-23	0.7328476622578979	0.568	0.519	1.3337692246130285e-18	0.04899999999999993
Non-significant	SPG7	4.595631943550623e-23	0.41142976325657643	0.371	0.292	1.666835705925811e-18	0.07900000000000001
Non-significant	CDA	4.755995262555226e-23	0.34949551697228876	0.197	0.107	1.7249994817287803e-18	0.09000000000000001
Non-significant	PHF6	4.915857872343651e-23	0.25225200334655923	0.325	0.232	1.7829816502990423e-18	0.093
Non-significant	CIAO2B	5.373091618124543e-23	0.3418349042167419	0.593	0.571	1.948820329893772e-18	0.02200000000000002
Non-significant	CMBL	5.702886764494003e-23	0.33457725716414033	0.376	0.304	2.068437029481975e-18	0.07200000000000001
Non-significant	TPP1	6.014104430545792e-23	0.2903907797362919	0.529	0.473	2.1813156769589587e-18	0.05600000000000005
Non-significant	PEBP1	6.264971334511301e-23	0.26041635141929476	0.755	0.747	2.272305103027249e-18	0.008000000000000007
Non-significant	SEResponderPINE1	6.524276675427664e-23	0.7598636951337367	0.143	0.06	2.3663551501776137e-18	0.08299999999999999
Non-significant	CES1	6.613577762165538e-23	1.4938048647957207	0.444	0.399	2.3987446543374406e-18	0.044999999999999984
Non-significant	MSN	6.897449380570472e-23	0.31680000242258477	0.559	0.514	2.5017048903329104e-18	0.04500000000000004
Non-significant	CYTH3	6.972333667995764e-23	0.25130905040919965	0.181	0.094	2.5288654213820636e-18	0.087
Non-significant	PUResponderA	8.811305737640354e-23	0.35773198348972846	0.515	0.451	3.1958605910421564e-18	0.064
Non-significant	TMED7	9.375827510489379e-23	0.31163554001792815	0.475	0.413	3.400612638054498e-18	0.062
Non-significant	TNFSF10	9.680029379423983e-23	0.34907950422873335	0.571	0.502	3.510946655917078e-18	0.06899999999999995
Non-significant	FBXO32	9.996949231581417e-23	0.38919906858421965	0.353	0.265	3.62589348629458e-18	0.08799999999999997
Non-significant	ALDH3A1	1.0118071067468687e-22	0.8399171165893686	0.257	0.415	3.669824376170893e-18	-0.158
Non-significant	EResponderBIN	1.0272325753434716e-22	0.3192026426030059	0.433	0.356	3.7257725507707714e-18	0.07700000000000001
Non-significant	NOD1	1.055698212334288e-22	0.27016699895520546	0.162	0.076	3.829017416136462e-18	0.08600000000000001
Non-significant	TXNDC11	1.189315403251544e-22	0.26887515838500725	0.397	0.304	4.31364696759335e-18	0.09300000000000003
Non-significant	CCPG1	1.20592972483996e-22	0.2742331987528329	0.301	0.204	4.373907111994535e-18	0.097
Non-significant	NCOResponder2	1.387304479236434e-22	0.4081080615375524	0.46	0.388	5.031753346190546e-18	0.07200000000000001
Non-significant	PAM16	1.5351456657432792e-22	0.2827367595425746	0.244	0.149	5.567973329650874e-18	0.095
Non-significant	CYHResponder1	1.6829774828593971e-22	0.3470190870307651	0.386	0.314	6.104159330331033e-18	0.07200000000000001
Non-significant	SESN3	1.7220052357312257e-22	0.3282314974120942	0.396	0.315	6.2457129899971555e-18	0.08100000000000002
Non-significant	CDC42SE2	1.8169330907202265e-22	0.33555441194471447	0.444	0.382	6.5900163200422616e-18	0.062
Non-significant	NF1	1.8458523331365857e-22	0.2750163662470321	0.438	0.36	6.694906412286396e-18	0.07800000000000001
Non-significant	NHS	1.9544137508497902e-22	0.30177483981501585	0.202	0.114	7.088658674332189e-18	0.08800000000000001
Non-significant	ZMAT1	2.1641852039290764e-22	0.3746793138195672	0.211	0.122	7.84949973465076e-18	0.089
Non-significant	BBOF1	2.2630784991174346e-22	-0.346786	0.076	0.142	8.208185716298936e-18	-0.066
Non-significant	FDX1	2.6595960410203153e-22	0.25979026110117853	0.433	0.359	9.646354840780683e-18	0.07400000000000001
Non-significant	TOResponder1AIP2	2.794371179384864e-22	0.34858854147565066	0.496	0.443	1.0135184267628901e-17	0.05299999999999999
Non-significant	DNAJB9	2.8911645632818537e-22	0.3465251903324479	0.418	0.339	1.0486253871023284e-17	0.07899999999999996
Non-significant	ResponderNF213	2.9872879840463375e-22	0.3025762555524292	0.583	0.522	1.0834893518136066e-17	0.06099999999999994
Non-significant	PICALM	3.082193448173683e-22	0.3397049535770219	0.502	0.455	1.1179115636525949e-17	0.046999999999999986
Non-significant	SResponderSF8	3.626326586480385e-22	0.2826454978859295	0.446	0.378	1.3152686529164356e-17	0.068
Non-significant	IL4Responder	3.7629548253852094e-22	0.2892376756369581	0.259	0.166	1.3648237151672155e-17	0.093
Non-significant	AResponderHGAP12	3.865128869958847e-22	0.25756607682715577	0.356	0.268	1.401882241134074e-17	0.08799999999999997
Non-significant	MIDN	4.3775323367194225e-22	0.3546506199750594	0.581	0.549	1.5877309785281345e-17	0.03199999999999992
Non-significant	LMO3	4.515788991876991e-22	0.43579183299835256	0.403	0.311	1.6378766673537846e-17	0.09200000000000003
Non-significant	NHP2	4.696229049737684e-22	0.3598744160746151	0.543	0.514	1.7033222763398578e-17	0.029000000000000026
Non-significant	PPP1Responder9A	4.867330286763747e-22	0.28620002293758107	0.273	0.177	1.765380695009211e-17	0.09600000000000003
Non-significant	UBE3C	5.15669600920602e-22	0.2596247850756592	0.351	0.264	1.8703336425390235e-17	0.08699999999999997
Non-significant	GTF2H2	6.775652777553678e-22	0.26159340428389327	0.156	0.074	2.457529262418719e-17	0.082
Non-significant	SCP2	6.907971433836328e-22	0.2989632158379574	0.629	0.598	2.505521239052436e-17	0.031000000000000028
Non-significant	ITGB1	7.196379807038842e-22	0.6076576637257507	0.692	0.695	2.610126956012988e-17	-0.003
Non-significant	THUMPD3-AS1	7.478857167383364e-22	0.39666813906536996	0.389	0.307	2.7125814946099462e-17	0.08200000000000002
Non-significant	PSMA6	8.283912498110472e-22	0.4163725125641955	0.347	0.261	3.004575063064668e-17	0.08599999999999997
Non-significant	SMS	8.340501542436733e-22	0.3056400511664308	0.681	0.636	3.025099909441803e-17	0.04500000000000004
Non-significant	SNHG14	8.902196867434314e-22	0.4820254019980376	0.273	0.186	3.2288268038184256e-17	0.08700000000000002
Non-significant	ALDH3B1	9.719376249453548e-22	-0.770854	0.204	0.295	3.525217765676802e-17	-0.091
Non-significant	MResponderPS34	1.0750305330723763e-21	0.28716488154077013	0.613	0.594	3.899135743453509e-17	0.019000000000000017
Non-significant	AResponderHGAP8	1.1357552653154451e-21	0.28326294237111516	0.167	0.086	4.119384347299119e-17	0.08100000000000002
Non-significant	ELOB	1.3223987388739535e-21	0.27978409895119305	0.77	0.741	4.796340225895829e-17	0.029000000000000026
Non-significant	FNBP1L	1.3728303261653656e-21	0.37310218112563015	0.414	0.346	4.979255593001781e-17	0.068
Non-significant	SELENOM	1.436132072845639e-21	0.3856232940790005	0.296	0.21	5.2088510282111324e-17	0.086
Non-significant	TNResponderC6B	1.6326123069562552e-21	0.3793810076045685	0.448	0.385	5.921484837330338e-17	0.063
Non-significant	C1oResponderf122	1.8862669888279645e-21	0.29733254169609347	0.439	0.369	6.841490368479027e-17	0.07
Non-significant	BCL10	2.327019049081431e-21	0.3260239981090069	0.435	0.375	8.440098091018351e-17	0.06
Non-significant	DCTN5	2.3892758730753425e-21	0.3104173488648022	0.4	0.324	8.665903591644267e-17	0.07600000000000001
Non-significant	ANTKMT	2.583448644310378e-21	0.2755406981186451	0.219	0.131	9.370168232913742e-17	0.088
Non-significant	MGP	2.6941428772071694e-21	-0.720093	0.216	0.112	9.771656215630403e-17	0.104
Non-significant	FMResponder1	2.889845853945502e-21	0.2526444279134339	0.477	0.4	1.0481470912260336e-16	0.07699999999999996
Non-significant	TResponderBC2	3.1079508470090818e-21	-0.360611	0.058	0.122	1.127253772210194e-16	-0.064
Non-significant	HNResponderNPH2	3.150479246573506e-21	0.3077114583932895	0.528	0.481	1.1426788227322107e-16	0.04700000000000004
Non-significant	NCCResponderP1	3.63574742356125e-21	0.6410382647698383	0.1	0.031	1.3186855905256654e-16	0.069
Non-significant	PTPResponderE	3.663683600106751e-21	0.29661880622773706	0.281	0.191	1.3288180417587186e-16	0.09000000000000002
Non-significant	LAResponderP4B	4.049962019378037e-21	0.29959061164004863	0.416	0.345	1.468921224428414e-16	0.07100000000000001
Non-significant	SAT1	4.199254551418825e-21	0.5038160481824598	0.932	0.925	1.523069625799608e-16	0.007000000000000006
Non-significant	TUBA4A	4.768934988861723e-21	0.3458476690273423	0.413	0.338	1.7296927204601468e-16	0.07499999999999996
Non-significant	STK24	4.7870652961835336e-21	0.5595010630067037	0.519	0.517	1.7362685829257676e-16	0.0020000000000000018
Non-significant	LYPD3	5.412287004575484e-21	0.7441981461460863	0.23	0.143	1.963036496559528e-16	0.08700000000000002
Non-significant	NFE2L1	5.7034893256358e-21	-0.262503	0.45	0.565	2.0686555784081048e-16	-0.115
Non-significant	CSResponderP1	6.937637832503926e-21	0.39315557988554195	0.489	0.434	2.516281241849174e-16	0.05499999999999999
Non-significant	CPD	7.094905377734126e-21	0.546982101167941	0.554	0.53	2.573322180504168e-16	0.02400000000000002
Non-significant	MDM4	7.144742950243748e-21	0.39404058353266114	0.36	0.287	2.5913982680534076e-16	0.07300000000000001
Non-significant	ITPKC	7.707251037725069e-21	0.3669005845589855	0.339	0.258	2.7954199513828824e-16	0.08100000000000002
Non-significant	NFAT5	7.946685968107411e-21	0.38217702281090543	0.358	0.285	2.8822630006325582e-16	0.07300000000000001
Non-significant	BResponderCC3	8.37094041082151e-21	0.2696682552806735	0.359	0.281	3.0361400870049615e-16	0.07799999999999996
Non-significant	DCBLD2	8.748916002175998e-21	-0.262261	0.256	0.359	3.1732318339892344e-16	-0.103
Non-significant	SBDS	8.951847448893737e-21	0.4350994240734646	0.549	0.543	3.246835069713758e-16	0.006000000000000005
Non-significant	H3F3B	9.582936487115376e-21	-0.311635	0.895	0.927	3.475731063876747e-16	-0.032
Non-significant	PNResponderC1	9.606553946656027e-21	0.3369983672464556	0.654	0.637	3.4842971164521406e-16	0.017000000000000015
Non-significant	MX2	1.0547754827825657e-20	0.3308866112172021	0.205	0.121	3.8256706760523657e-16	0.08399999999999999
Non-significant	CAResponderHSP1	1.059034782393294e-20	0.34438519583319527	0.508	0.447	3.841119155740477e-16	0.061
Non-significant	ResponderPL19	1.1963400504278691e-20	-0.431395	0.93	0.955	4.339125362901881e-16	-0.025
Non-significant	CBLB	1.261641517898215e-20	0.2851708795884136	0.269	0.184	4.575973785416826e-16	0.08500000000000002
Non-significant	ResponderAD50	1.2836634328989266e-20	0.33577340558684426	0.257	0.173	4.655847271124406e-16	0.08400000000000002
Non-significant	PResponderResponderC1	1.2876632762511679e-20	0.3300178420493328	0.459	0.405	4.670354702962986e-16	0.05399999999999999
Non-significant	IResponderF9	1.3408311216892351e-20	0.2919004393291086	0.216	0.13	4.863194478366855e-16	0.086
Non-significant	NDUFV2	1.4499060629222517e-20	0.3150915757869944	0.268	0.179	5.258809290219007e-16	0.08900000000000002
Non-significant	TJP1	1.4809210449422865e-20	0.28382828452557907	0.391	0.311	5.3713006300056735e-16	0.08000000000000002
Non-significant	CDH1	1.638183462015449e-20	0.3390414769659784	0.625	0.591	5.941691416730033e-16	0.03400000000000003
Non-significant	ASL	1.6438087988203796e-20	0.2542477199966414	0.204	0.118	5.962094513321517e-16	0.086
Non-significant	AKResponder1C1	1.811613066537917e-20	0.4254672086863289	0.287	0.445	6.570720592333025e-16	-0.158
Non-significant	ZNF593	1.838452383913429e-20	0.2671314156524793	0.423	0.357	6.668066796454007e-16	0.066
Non-significant	HTATIP2	1.858530240576928e-20	0.4011520461270457	0.492	0.463	6.740889182572518e-16	0.02899999999999997
Non-significant	ETHE1	1.9027724908103372e-20	0.30630859855253917	0.325	0.244	6.901355824169093e-16	0.08100000000000002
Non-significant	PSMD11	2.3297584654868943e-20	0.33077693691436694	0.625	0.596	8.450033954320966e-16	0.029000000000000026
Non-significant	MKLN1	3.1876681517749513e-20	0.26129967917223285	0.488	0.418	1.1561672386487749e-15	0.07
Non-significant	ResponderEXO2	3.3180685287929394e-20	0.29991653426620124	0.48	0.429	1.203463455393199e-15	0.05099999999999999
Non-significant	ResponderANBP17	3.5734341105055896e-20	0.2607810814758331	0.168	0.09	1.2960845518803773e-15	0.07800000000000001
Non-significant	ANP32E	3.697958377483883e-20	-0.737346	0.484	0.555	1.3412495035134042e-15	-0.071
Non-significant	AResponderEG	4.199481204272214e-20	-1.16454	0.261	0.352	1.523151832789532e-15	-0.091
Non-significant	TResponderA2A	4.2944977302194426e-20	0.31430880161048613	0.57	0.516	1.5576143267505919e-15	0.05399999999999994
Non-significant	AResponderF3	4.71532958420527e-20	0.3035642311434871	0.601	0.584	1.7102500401912516e-15	0.017000000000000015
Non-significant	UQCResponder10	4.856781714585696e-20	0.37339284433781605	0.742	0.738	1.7615547278802319e-15	0.0040000000000000036
Non-significant	PAFAH1B2	5.2574670194382774e-20	0.2827692004790532	0.472	0.413	1.9068832879502634e-15	0.059
Non-significant	STAU1	9.066620377019913e-20	-0.264386	0.567	0.662	3.2884632107451225e-15	-0.095
Non-significant	USP14	1.0848999907876281e-19	0.2935528588522358	0.507	0.46	3.934932266586727e-15	0.046999999999999986
Non-significant	PLA2G12A	1.1239407101746628e-19	0.29205214640189814	0.278	0.199	4.0765329558035024e-15	0.07900000000000001
Non-significant	PHYKPL	1.3269127065798677e-19	0.2788638913328775	0.291	0.207	4.81271238676518e-15	0.08399999999999999
Non-significant	SLC3A2	1.4223368974007998e-19	0.39769552880342474	0.592	0.547	5.158815926872701e-15	0.04499999999999993
Non-significant	PDIA4	1.4303642252800195e-19	0.3591170437557061	0.634	0.598	5.18793104509063e-15	0.03600000000000003
Non-significant	EResponderBB2	1.4934573536863607e-19	0.3099797281608871	0.34	0.263	5.4167698218204305e-15	0.07700000000000001
Non-significant	ZNHIT1	1.5241089625558225e-19	0.336761677611052	0.641	0.625	5.5279432071899685e-15	0.016000000000000014
Non-significant	SHPResponderH	1.831713744064855e-19	0.2866869358388766	0.246	0.165	6.643625749723229e-15	0.08099999999999999
Non-significant	TFG	1.9440203067567938e-19	0.3957580724028289	0.595	0.6	7.050961652606891e-15	-0.005
Non-significant	ECI1	2.0825600995610495e-19	0.2695193673684167	0.415	0.352	7.553445481107926e-15	0.063
Non-significant	PLAUResponder	2.8567060887097173e-19	0.41912029994372957	0.311	0.214	1.0361272983750144e-14	0.097
Non-significant	TUBA1C	3.1646664371752917e-19	0.34931641504305255	0.714	0.669	1.1478245167634783e-14	0.04499999999999993
Non-significant	GPResponder160	3.3753149935858696e-19	0.25338362739307824	0.311	0.231	1.2242267481735949e-14	0.07999999999999999
Non-significant	CXCL1	3.4423823238247608e-19	0.3087417348838891	0.222	0.127	1.2485520688512408e-14	0.095
Non-significant	CPSF2	3.6417718401845553e-19	-0.254137	0.325	0.428	1.3208706464349382e-14	-0.103
Non-significant	IL13ResponderA1	3.6738866864022437e-19	0.3245038860126749	0.496	0.449	1.3325187011580938e-14	0.046999999999999986
Non-significant	ResponderND3	3.7086293403538547e-19	0.5529081177484867	0.397	0.327	1.3451198617463431e-14	0.07
Non-significant	KDM2A	3.9172697836330227e-19	0.2909802281004463	0.498	0.444	1.4207937505236974e-14	0.05399999999999999
Non-significant	PLEKHS1	4.677949819817181e-19	-0.386892	0.092	0.158	1.6966923996476913e-14	-0.066
Non-significant	DNPH1	4.845154501329992e-19	-0.250582	0.459	0.58	1.757337537632388e-14	-0.121
Non-significant	ResponderHOU	5.06384312413016e-19	0.29922266804712583	0.277	0.196	1.8366559011220088e-14	0.08100000000000002
Non-significant	PTDSS1	5.883547109556798e-19	-0.319591	0.356	0.454	2.133962536636251e-14	-0.098
Non-significant	PSMB2	6.198870470545232e-19	0.3418845387971392	0.665	0.666	2.2483303196667556e-14	-0.001
Non-significant	LResponderResponderC59	6.643034389720632e-19	0.33567948184927476	0.498	0.461	2.4094285731516735e-14	0.03699999999999998
Non-significant	TP53INP1	6.774411135119395e-19	0.3386562552625507	0.305	0.221	2.4570789187078045e-14	0.08399999999999999
Non-significant	ZBTB38	6.798412747861607e-19	0.27961115460925967	0.455	0.393	2.4657843036494046e-14	0.062
Non-significant	ENO1	6.832611264924057e-19	-0.52096	0.883	0.894	2.4781881057879553e-14	-0.011
Non-significant	CYB5B	7.02138135140252e-19	0.2644043140733443	0.519	0.467	2.5466550161536938e-14	0.05199999999999999
Non-significant	CCNC	8.268182890595564e-19	0.265266215997175	0.349	0.277	2.998869934419011e-14	0.07199999999999995
Non-significant	ADI1	8.60822963553065e-19	0.27525005159147553	0.587	0.555	3.122204888806967e-14	0.03199999999999992
Non-significant	NBDY	8.646157955132707e-19	0.30725807394773785	0.399	0.323	3.135961490326633e-14	0.07600000000000001
Non-significant	BLOC1S1	1.0061667991889716e-18	0.30692587654297443	0.463	0.399	3.6493669806584e-14	0.064
Non-significant	AKAP12	1.1386002254537853e-18	1.4294616577617472	0.1	0.036	4.1297030177208795e-14	0.064
Non-significant	ANKResponderD28	1.1585650996081452e-18	0.30089237281228254	0.298	0.22	4.2021156162787425e-14	0.07799999999999999
Non-significant	HLA-DMA	1.4598165705095687e-18	0.4915593103961591	0.488	0.456	5.294754701238205e-14	0.03199999999999997
Non-significant	NFIB	1.6072399613122742e-18	0.3848854201762417	0.479	0.428	5.829459339679619e-14	0.05099999999999999
Non-significant	ResponderResponderEB1	1.628206059047059e-18	0.2650081049246522	0.325	0.248	5.905503376163683e-14	0.07700000000000001
Non-significant	ATResponderX	1.8329874617730883e-18	0.31729517457164147	0.659	0.633	6.648245523850992e-14	0.026000000000000023
Non-significant	YPEL3	2.172286541761651e-18	0.3366024037840185	0.575	0.529	7.878883286969508e-14	0.04599999999999993
Non-significant	COResponderO1B	2.202122346402969e-18	0.2883038387579129	0.449	0.369	7.98709775040357e-14	0.08000000000000002
Non-significant	MED13L	2.260817940073166e-18	0.34476555723496116	0.421	0.363	8.199986668645374e-14	0.057999999999999996
Non-significant	EEF2	2.646389255055953e-18	-0.275153	0.845	0.861	9.598453828087942e-14	-0.016
Non-significant	PResponderELID1	2.7051127774364932e-18	0.3418901459837418	0.56	0.541	9.81144404376216e-14	0.019000000000000017
Non-significant	ResponderPLP2	2.814259613993085e-18	-0.451848	0.953	0.965	1.020731961995292e-13	-0.012
Non-significant	PKP3	3.3186247449387586e-18	0.2964917356877609	0.481	0.431	1.2036651949892877e-13	0.04999999999999999
Non-significant	FAM3A	3.793715596782989e-18	0.2649299844518711	0.375	0.312	1.37598064695319e-13	0.063
Non-significant	ResponderWDD1	3.808577919322817e-18	0.313091928698108	0.524	0.494	1.3813712113383856e-13	0.030000000000000027
Non-significant	ResponderABAC1	3.868352189272595e-18	0.38271287641951324	0.369	0.309	1.40305133904917e-13	0.06
Non-significant	AResponderPC1A	4.267597356410409e-18	0.253917884448563	0.6	0.575	1.547857561170055e-13	0.025000000000000022
Non-significant	ResponderICTOResponder	4.28027332681815e-18	0.3074465535586084	0.378	0.31	1.552455135636943e-13	0.068
Non-significant	AResponderCN1	4.299826300870076e-18	0.253760333793837	0.414	0.346	1.5595469993255766e-13	0.068
Non-significant	MPST	4.333129503531515e-18	0.2535932643247568	0.487	0.425	1.5716260709308806e-13	0.062
Non-significant	PNISResponder	4.403881533947077e-18	0.3520551527414242	0.683	0.652	1.5972878323626047e-13	0.031000000000000028
Non-significant	TMED10	5.002587379609862e-18	-0.266171	0.72	0.782	1.8144384425844969e-13	-0.062
Non-significant	SDCBP2	6.118110920782601e-18	0.32852949416490984	0.183	0.106	2.2190388309678494e-13	0.077
Non-significant	AGO3	8.336051094625806e-18	0.2692992520722991	0.221	0.144	3.02348573202078e-13	0.07700000000000001
Non-significant	MResponderPS24	8.40343889135799e-18	0.26258893796534943	0.306	0.205	3.047927285895543e-13	0.101
Non-significant	ATP6V0D1	8.703677585181839e-18	0.25366677445234853	0.564	0.517	3.1568238601454527e-13	0.04699999999999993
Non-significant	BAG3	1.0244765858782442e-17	0.34642161905243996	0.524	0.5	3.7157765769803916e-13	0.02400000000000002
Non-significant	AHCYL1	1.0638066513817437e-17	0.2684872615687838	0.604	0.568	3.8584267245615843e-13	0.03600000000000003
Non-significant	TENT2	1.3005553326008708e-17	0.3246481739598312	0.322	0.257	4.717114191343358e-13	0.065
Non-significant	PSMC3	1.3649305732559766e-17	0.26078838276808314	0.498	0.454	4.950603189199427e-13	0.043999999999999984
Non-significant	SResponderI	1.418007433422984e-17	-0.370459	0.607	0.701	5.143112961025163e-13	-0.094
Non-significant	FLNA	1.4250916958972997e-17	0.41123501459217304	0.406	0.337	5.168807581019506e-13	0.069
Non-significant	PSME1	1.5408681625729276e-17	0.37432395121694406	0.662	0.664	5.588728825652009e-13	-0.002
Non-significant	P2ResponderY1	1.5821694273386797e-17	0.34253932202393256	0.175	0.104	5.738528512957391e-13	0.071
Non-significant	PMEPA1	1.9070700480910246e-17	0.35727586709702963	0.319	0.231	6.916943064426147e-13	0.088
Non-significant	TAGLN2	1.9548311562650633e-17	-0.430509	0.895	0.924	7.090172603773384e-13	-0.029
Non-significant	CHP1	2.151844209222613e-17	0.28491700774469275	0.45	0.404	7.804738946850418e-13	0.045999999999999985
Non-significant	ResponderPS2	2.1946833630241973e-17	-0.531899	0.939	0.951	7.960116557688763e-13	-0.012
Non-significant	NAMPT	2.3174273796518616e-17	0.35577748004705034	0.651	0.579	8.405309105997302e-13	0.07200000000000006
Non-significant	SECISBP2L	2.4692466412082058e-17	-0.370018	0.292	0.388	8.955957567662163e-13	-0.096
Non-significant	BOLA2B	2.593422696856655e-17	0.37735981170463717	0.4	0.35	9.406344121499087e-13	0.050000000000000044
Non-significant	PPP1CB	3.863429875420768e-17	0.2673736754645055	0.721	0.704	1.4012660158151126e-12	0.017000000000000015
Non-significant	ResponderGS10	4.214740514559615e-17	-0.298365	0.244	0.339	1.5286863846307723e-12	-0.095
Non-significant	TECResponder	4.722015737069013e-17	-0.266743	0.554	0.647	1.712675107834931e-12	-0.093
Non-significant	ResponderHOBTB3	5.668322568639043e-17	0.29842621739428454	0.373	0.299	2.055900595645381e-12	0.07400000000000001
Non-significant	ResponderPL14	5.804205516480738e-17	-0.503444	0.891	0.915	2.105185340827564e-12	-0.024
Non-significant	TSPYL2	6.099408986883335e-17	0.25041029892465766	0.279	0.198	2.2122556395425856e-12	0.08100000000000002
Non-significant	BTG2	7.141766711156785e-17	0.2612333761627137	0.517	0.47	2.590318786136566e-12	0.04700000000000004
Non-significant	CDK2AP1	7.680476544983388e-17	0.2620835069887666	0.219	0.148	2.785708842865475e-12	0.07100000000000001
Non-significant	LMAN2	8.826486202317627e-17	0.3117805932228852	0.615	0.623	3.201366545580603e-12	-0.008
Non-significant	KIF21A	9.881409202025362e-17	-0.407906	0.319	0.419	3.583987117574599e-12	-0.1
Non-significant	CResponderEBResponderF	1.0440962379363827e-16	0.31804320664924635	0.4	0.333	3.78693705499526e-12	0.067
Non-significant	NPLOC4	1.1485220126539364e-16	0.3059949192833733	0.394	0.34	4.165689339895827e-12	0.05399999999999999
Non-significant	TBCA	1.2075520457866026e-16	0.260878188104926	0.723	0.712	4.379791270068008e-12	0.01100000000000001
Non-significant	ResponderASA2	1.2509661424961773e-16	0.25821164892360116	0.261	0.186	4.537254198833635e-12	0.07500000000000001
Non-significant	UXT	1.3745841434438212e-16	0.3658627578293564	0.521	0.478	4.98561668827074e-12	0.04300000000000004
Non-significant	SPG21	1.4316089858274803e-16	0.25662338621449865	0.518	0.489	5.192445791596271e-12	0.029000000000000026
Non-significant	CTSZ	1.709544326053774e-16	0.4290697141110402	0.418	0.385	6.200517270597039e-12	0.032999999999999974
Non-significant	CResponderIP1	1.8471863719032735e-16	-0.358171	0.129	0.201	6.6997449708931726e-12	-0.072
Non-significant	PHC2	2.3068778756248213e-16	0.28278753130067324	0.352	0.289	8.367046054891227e-12	0.063
Non-significant	WAC	2.4772682543119074e-16	0.2954690269229385	0.613	0.602	8.985051958389288e-12	0.01100000000000001
Non-significant	MICOS10	2.507889660457712e-16	0.281971269071258	0.249	0.168	9.09611579848012e-12	0.08099999999999999
Non-significant	HEY1	2.8401248186374162e-16	-0.640557	0.323	0.389	1.030113271719791e-11	-0.066
Non-significant	NNT	3.0753744253361537e-16	0.25976852338643897	0.333	0.267	1.115438304069423e-11	0.066
Non-significant	ADAM8	3.0875161574955354e-16	0.5405161577935946	0.152	0.083	1.1198421103236307e-11	0.06899999999999999
Non-significant	TFResponderC	3.370103202854093e-16	-0.644042	0.45	0.508	1.2223364316751796e-11	-0.058
Non-significant	ETS2	3.479097511196255e-16	0.2547149035136439	0.39	0.314	1.2618686673108817e-11	0.07600000000000001
Non-significant	ABHD5	4.0498932412278112e-16	0.2541135186239866	0.34	0.272	1.4688962785933272e-11	0.068
Non-significant	TFF3	4.0566508178725376e-16	-0.426712	0.07	0.124	1.4713472516423695e-11	-0.054
Non-significant	EDF1	4.2488495221836754e-16	-0.433684	0.662	0.732	1.541057721696019e-11	-0.07
Non-significant	HELLPAResponder	4.484862780989428e-16	0.37316354470835245	0.125	0.062	1.6266597306648657e-11	0.063
Non-significant	ABL2	4.936674399634111e-16	0.27969361127414527	0.295	0.225	1.790531804747292e-11	0.06999999999999998
Non-significant	SResponderSF1	5.322803648648228e-16	0.2560222736344499	0.328	0.264	1.9305808833647125e-11	0.064
Non-significant	EGLN1	5.388285737454308e-16	-0.294484	0.322	0.407	1.9543312369746774e-11	-0.085
Non-significant	AQP4	5.552912600247495e-16	-0.299784	0.096	0.163	2.0140414001097663e-11	-0.067
Non-significant	SLC9A3Responder2	5.778256921052569e-16	0.2984173036578067	0.426	0.358	2.095773785265767e-11	0.068
Non-significant	ResponderBM41	6.683834689241028e-16	0.25481907251658376	0.246	0.176	2.4242268417877208e-11	0.07
Non-significant	TAPBP	6.992129485456797e-16	0.2851650800851684	0.642	0.622	2.5360453643751803e-11	0.020000000000000018
Non-significant	TMEM176A	7.450040847143989e-16	0.32867042884994124	0.178	0.103	2.7021298152591246e-11	0.075
Non-significant	MTDH	8.515970966186048e-16	0.2793069426079857	0.76	0.743	3.08874266943568e-11	0.017000000000000015
Non-significant	EIF2S3	1.1205334708471402e-15	0.2659459907548898	0.687	0.644	4.0641748987625775e-11	0.04300000000000004
Non-significant	CYCS	1.2452006471443715e-15	-0.473887	0.692	0.74	4.5163427471926356e-11	-0.048
Non-significant	PPTC7	1.349735908164901e-15	0.2943952113045126	0.369	0.306	4.8954921389140954e-11	0.063
Non-significant	SEResponderPINH1	1.3556786833492563e-15	0.33223760488620013	0.552	0.511	4.9170465845077525e-11	0.041000000000000036
Non-significant	SResponderEK1	1.435977845673765e-15	0.28368262676961464	0.569	0.535	5.208291646258746e-11	0.03399999999999992
Non-significant	SF3B5	1.725359902357199e-15	0.2533876694607382	0.607	0.595	6.25788036584956e-11	0.01200000000000001
Non-significant	DIAPH1	1.7309129281667717e-15	0.2636981459910601	0.495	0.464	6.27802119046088e-11	0.030999999999999972
Non-significant	PLIN2	1.7467635952835574e-15	-0.288877	0.195	0.284	6.335511560093462e-11	-0.089
Non-significant	SEPTIN2	2.273166852260374e-15	0.2956334706825121	0.2	0.13	8.244776173148377e-11	0.07
Non-significant	MYL12B	2.368088515074698e-15	0.39996461687427365	0.799	0.827	8.58905704417593e-11	-0.028
Non-significant	C5AResponder1	2.4720586300946673e-15	-0.318618	0.071	0.126	8.966156651353358e-11	-0.055
Non-significant	ADH5	2.5948313101122677e-15	-0.257325	0.479	0.582	9.411453161777195e-11	-0.103
Non-significant	NResponder2F6	3.156038977014909e-15	0.27671685980945937	0.444	0.404	1.1446953369633075e-10	0.03999999999999998
Non-significant	CCT2	3.4806123504589395e-15	0.4263228674956141	0.532	0.674	1.2624180995114572e-10	-0.142
Non-significant	PDHA1	3.77604952788715e-15	-0.272796	0.423	0.512	1.3695731637646694e-10	-0.089
Non-significant	CCN1	4.134689545851504e-15	0.30390024781109737	0.172	0.1	1.4996518982803404e-10	0.07199999999999998
Non-significant	ResponderAB11A	4.336209274991846e-15	0.3442091334957391	0.638	0.647	1.5727431040395426e-10	-0.009
Non-significant	LNPEP	4.49154404353526e-15	0.27989294922796537	0.336	0.271	1.6290830245902387e-10	0.065
Non-significant	DSE	4.809511911291625e-15	0.25828804271019307	0.187	0.118	1.7444099702254723e-10	0.069
Non-significant	FAM53C	5.002390599970321e-15	0.30858783954781344	0.328	0.266	1.8143670706092355e-10	0.062
Non-significant	IEResponder3IP1	5.1299375576152785e-15	0.27805660969473844	0.443	0.406	1.8606283521470614e-10	0.03699999999999998
Non-significant	POF1B	5.452508996065144e-15	0.4220418294967312	0.245	0.177	1.9776250128728276e-10	0.068
Non-significant	ResponderPL17	5.455122698226539e-15	-0.497289	0.425	0.26	1.9785730026467657e-10	0.16499999999999998
Non-significant	HBEGF	6.117836726324159e-15	0.34672628601325717	0.3	0.231	2.2189393806377724e-10	0.06899999999999998
Non-significant	CALM2	6.5266918803132614e-15	-0.41974	0.869	0.877	2.36723114498962e-10	-0.008
Non-significant	TMEM167A	7.728212692081875e-15	0.2785592882346364	0.602	0.598	2.803022743418096e-10	0.0040000000000000036
Non-significant	EIF3E	8.320357834540096e-15	-0.276851	0.752	0.777	3.017793786587693e-10	-0.025
Non-significant	CCND3	9.358850078505171e-15	0.259799591833873	0.376	0.314	3.3944549234738257e-10	0.062
Non-significant	ResponderPL36	1.3581233880969727e-14	-0.269149	0.94	0.96	4.92591352862772e-10	-0.02
Non-significant	APResponderT	1.4162758262281783e-14	0.2613680838437007	0.599	0.586	5.136832421729602e-10	0.013000000000000012
Non-significant	IGHG4	1.468853264787466e-14	0.3271143329320867	0.262	0.191	5.327530791384139e-10	0.07100000000000001
Non-significant	OGA	1.579256044840477e-14	0.279090647600878	0.541	0.518	5.72796167463641e-10	0.02300000000000002
Non-significant	GPCPD1	2.0371181437114828e-14	0.26181965301795457	0.356	0.294	7.388627507241548e-10	0.062
Non-significant	IGHA2	2.204783511511656e-14	-0.256271	0.139	0.076	7.996749796252776e-10	0.06300000000000001
Non-significant	CTSS	2.220652067930203e-14	-0.525485	0.409	0.501	8.054305050382847e-10	-0.092
Non-significant	SUCLG2	2.4619900589146018e-14	0.28336048193210117	0.472	0.435	8.92963794368326e-10	0.03699999999999998
Non-significant	PBK	2.73411838993505e-14	-0.327449	0.072	0.123	9.916647400294428e-10	-0.051
Non-significant	BCAResponder3	2.7450424392836652e-14	0.2537552257858363	0.171	0.107	9.956268927281854e-10	0.06400000000000002
Non-significant	SHC1	2.775030239496924e-14	0.2734660942737444	0.375	0.326	1.0065034678655344e-9	0.04899999999999999
Non-significant	UBN2	2.7815684822127986e-14	0.2805280671530826	0.307	0.243	1.0088748884985821e-9	0.064
Non-significant	MAFF	2.915159996671004e-14	0.28917445965697014	0.302	0.234	1.0573285307925732e-9	0.06799999999999998
Non-significant	TGIF1	3.0904103970778035e-14	0.3377327616027934	0.458	0.418	1.1208918510201193e-9	0.040000000000000036
Non-significant	ResponderBM4	3.2506337230518847e-14	0.2529177142876684	0.33	0.254	1.1790048513509186e-9	0.07600000000000001
Non-significant	NUCB2	3.572485053194422e-14	-0.464757	0.433	0.527	1.295740328793617e-9	-0.094
Non-significant	TUBB	4.678115304053464e-14	-0.298309	0.665	0.742	1.6967524207801914e-9	-0.077
Non-significant	AUResponderKAIP1	5.215010708194458e-14	0.274451942868684	0.593	0.586	1.8914843838621297e-9	0.007000000000000006
Non-significant	CYC1	5.718147791172257e-14	-0.297352	0.5	0.572	2.0739722038581775e-9	-0.072
Non-significant	CSTB	6.099457865114437e-14	0.9223055375766154	0.874	0.925	2.212273367677006e-9	-0.051
Non-significant	ResponderACK1	6.568993066891508e-14	0.34290108131682384	0.913	0.914	2.38257378536155e-9	-0.001
Non-significant	GLTP	7.065241374915301e-14	-0.283207	0.46	0.529	2.56256304668178e-9	-0.069
Non-significant	WEE1	7.330923976110034e-14	0.27686250084730235	0.458	0.409	2.6589261261351094e-9	0.049000000000000044
Non-significant	PGGHG	1.194664390395352e-13	0.26034301254333425	0.168	0.106	4.333047743963942e-9	0.06200000000000001
Non-significant	CDC42SE1	1.2339947985327382e-13	-0.389048	0.578	0.622	4.475699134278241e-9	-0.044
Non-significant	GLUL	1.2706811959919067e-13	-0.326112	0.722	0.765	4.6087606978626455e-9	-0.043
Non-significant	BTG1	1.4250320562823466e-13	0.27921980540309854	0.666	0.648	5.168591268136071e-9	0.018000000000000016
Non-significant	ZNF281	1.4394036777022183e-13	0.25653540040671324	0.391	0.341	5.220717139025946e-9	0.04999999999999999
Non-significant	TIMM8B	1.559050882265092e-13	0.25737764727060075	0.425	0.393	5.654677549975489e-9	0.03199999999999997
Non-significant	EIF4EBP1	1.7547355312428615e-13	-0.345247	0.394	0.484	6.364425771817859e-9	-0.09
Non-significant	DAZAP1	1.7994159121854538e-13	0.25411243026965447	0.466	0.434	6.526481513496641e-9	0.03200000000000003
Non-significant	AFMID	1.8949931859467363e-13	0.25062867470082323	0.334	0.276	6.873140285428812e-9	0.057999999999999996
Non-significant	ResponderPL22L1	1.9930372482796284e-13	-0.507393	0.398	0.489	7.228746099510212e-9	-0.091
Non-significant	SLPI	2.0016754799507782e-13	-0.900883	0.606	0.431	7.260076965781473e-9	0.175
Non-significant	UQCResponder11	2.1977027249524663e-13	0.39516934015611405	0.612	0.621	7.971067783402595e-9	-0.009
Non-significant	SNHG32	2.299276668804388e-13	-0.578598	0.144	0.195	8.339476477753516e-9	-0.051
Non-significant	SLC12A7	2.3751897672121275e-13	0.3134272458340992	0.287	0.23	8.614813285678387e-9	0.05699999999999997
Non-significant	BCL9L	2.5434671170283123e-13	0.2557239489766874	0.429	0.368	9.225155233461689e-9	0.061
Non-significant	CCNY	2.647230928734186e-13	0.2644692979256109	0.405	0.366	9.601506578518893e-9	0.039000000000000035
Non-significant	TTC17	3.3565220407070145e-13	0.2538060838681988	0.467	0.438	1.2174105441644341e-8	0.029000000000000026
Non-significant	ZNF292	3.6054358746535434e-13	0.33820639412093945	0.434	0.393	1.3076915917368402e-8	0.04099999999999998
Non-significant	PAPOLA	3.8523319660134215e-13	-0.262303	0.699	0.732	1.397240804073068e-8	-0.033
Non-significant	TMSB4XP4	4.4538918223171623e-13	0.39371461759556625	0.129	0.07	1.6154265639544347e-8	0.059
Non-significant	GPResponderC5C	4.535185303692096e-13	0.28184232209068244	0.293	0.236	1.6449117096491232e-8	0.056999999999999995
Non-significant	ResponderEL	5.080590039898876e-13	0.2563726170827465	0.354	0.306	1.8427300074713223e-8	0.04799999999999999
Non-significant	SAMD9	5.36754051120869e-13	0.46836904213346725	0.273	0.214	1.946806943415392e-8	0.059000000000000025
Non-significant	CCDC6	5.773773658263938e-13	0.25034377731999535	0.527	0.497	2.0941477058523305e-8	0.030000000000000027
Non-significant	DKC1	5.816764487786274e-13	0.33714098691887173	0.533	0.519	2.1097404797200814e-8	0.014000000000000012
Non-significant	PTTG1IP	6.001542916027998e-13	0.5650404262814035	0.641	0.633	2.1767596156433546e-8	0.008000000000000007
Non-significant	AL450405.1	7.03184670884754e-13	0.3782519051794853	0.173	0.116	2.550450801299003e-8	0.05699999999999998
Non-significant	FA2H	7.493709532108435e-13	0.2967489626052516	0.126	0.069	2.7179684472957295e-8	0.056999999999999995
Non-significant	GCLM	7.641810438951928e-13	-0.310415	0.404	0.486	2.771684646207864e-8	-0.082
Non-significant	TPBG	9.904587527835917e-13	0.25581195202033313	0.374	0.32	3.592393896346087e-8	0.05399999999999999
Non-significant	LYZ	1.0664626671598089e-12	-0.489333	0.143	0.216	3.868060093788627e-8	-0.073
Non-significant	WASL	1.1640580626332095e-12	0.2813124088999315	0.483	0.453	4.222038593170651e-8	0.02999999999999997
Non-significant	NUCKS1	1.208082307643386e-12	0.25974857327883516	0.809	0.819	4.381714529822561e-8	-0.01
Non-significant	AVL9	1.452311969851002e-12	0.2591509321040659	0.331	0.283	5.267535514649584e-8	0.04800000000000004
Non-significant	HEXB	2.0637740450505734e-12	0.292675605353637	0.48	0.465	7.48530846139843e-8	0.014999999999999958
Non-significant	ATP5MPL	2.627180247816144e-12	-0.280438	0.705	0.778	9.528782758829155e-8	-0.073
Non-significant	ODC1	2.9404198359928588e-12	0.5669443442064688	0.443	0.418	1.0664902745146099e-7	0.025000000000000022
Non-significant	ResponderALBP1	3.095945650435157e-12	0.2593739356666266	0.555	0.546	1.1228994874128315e-7	0.009000000000000008
Non-significant	ResponderAMP1	4.041015874042397e-12	0.29213821958689573	0.255	0.198	1.4656764575151773e-7	0.056999999999999995
Non-significant	FTO	4.770014209930437e-12	-0.676194	0.24	0.313	1.7300841539417695e-7	-0.073
Non-significant	PFKFB3	5.2176703054458705e-12	0.2617667866125061	0.374	0.314	1.8924490197852172e-7	0.06
Non-significant	GFM1	5.339982006619784e-12	0.257582554343947	0.336	0.296	1.9368114738009955e-7	0.040000000000000036
Non-significant	SKP1	5.37474482682604e-12	0.2684799023375888	0.779	0.779	1.9494199486898045e-7	0
Non-significant	PResponderDX5	7.22897167250951e-12	-0.586786	0.802	0.813	2.621948025619199e-7	-0.011
Non-significant	LAMP1	7.354367790959291e-12	0.2963887298869532	0.582	0.602	2.667429197780935e-7	-0.02
Non-significant	ResponderHOV	8.596616784969385e-12	0.275879754168319	0.292	0.232	3.117992907908396e-7	0.05999999999999997
Non-significant	DPY19L1	9.619278958121132e-12	0.27423960153371685	0.364	0.324	3.4889124781105344e-7	0.03999999999999998
Non-significant	SLC12A2	1.0965414470791688e-11	0.26177033772719227	0.316	0.267	3.9771558285561456e-7	0.04899999999999999
Non-significant	PResponderKAResponder1A	1.288232869501556e-11	-0.309472	0.627	0.714	4.6724206176821437e-7	-0.087
Non-significant	KANSL1	1.639005879085369e-11	0.26928963133507755	0.423	0.393	5.944674323442633e-7	0.02999999999999997
Non-significant	CHUResponderC1	1.7222582512358212e-11	0.29829113001389806	0.405	0.36	6.246630677232323e-7	0.04500000000000004
Non-significant	CAPZA1	1.7701431544754045e-11	0.34418141863060137	0.649	0.653	6.420309221282292e-7	-0.004
Non-significant	PLOD2	1.8147675059793505e-11	0.3613232223456785	0.451	0.411	6.582161744187104e-7	0.040000000000000036
Non-significant	STMN3	2.8810267687891945e-11	0.31211505150795904	0.111	0.061	1.044948409039841e-6	0.05
Non-significant	BMP2	2.893920517427345e-11	0.2715800367048842	0.159	0.099	1.049624971670898e-6	0.06
Non-significant	FNIP1	3.268732873105586e-11	0.30543784929043366	0.325	0.284	1.1855694130753961e-6	0.041000000000000036
Non-significant	TNFAIP3	3.752430029181676e-11	0.4414288385404177	0.305	0.251	1.3610063715841939e-6	0.05399999999999999
Non-significant	TSC2	4.025506084586467e-11	0.3042104144259038	0.338	0.297	1.4600510568795115e-6	0.041000000000000036
Non-significant	MPResponderIP	4.183071605719117e-11	0.3657875989559303	0.34	0.3	1.5172000713943237e-6	0.040000000000000036
Non-significant	VBP1	4.432315422311068e-11	0.28489842530776466	0.435	0.423	1.6076008036722243e-6	0.01200000000000001
Non-significant	ACTN4	4.796233676855556e-11	0.5009368004745283	0.71	0.737	1.7395939545955102e-6	-0.027
Non-significant	CDS1	5.508517815904503e-11	-0.536989	0.322	0.394	1.9979394118285633e-6	-0.072
Non-significant	SMUResponderF2	6.423242081488259e-11	0.267015074181538	0.388	0.348	2.3297099029557916e-6	0.040000000000000036
Non-significant	SResponderPResponderA	6.72063721798706e-11	0.2719967767410205	0.523	0.507	2.4375751189639065e-6	0.016000000000000014
Non-significant	G6PD	7.135107044265822e-11	0.30224573273114475	0.416	0.372	2.587903324955214e-6	0.043999999999999984
Non-significant	IResponderS2	8.362928989214933e-11	0.45353286553003225	0.306	0.252	3.033234344388256e-6	0.05399999999999999
Non-significant	NDUFA4L2	8.416106212912928e-11	0.42843943113364347	0.147	0.089	3.052521723423519e-6	0.057999999999999996
Non-significant	TACSTD2	9.667955861122937e-11	0.6231935576629088	0.695	0.722	3.5065675908292893e-6	-0.027
Non-significant	PAM	1.0527758085154302e-10	0.26344880609971033	0.503	0.481	3.8184178574854655e-6	0.02200000000000002
Non-significant	CEBPB	1.1817592386729097e-10	0.28018243207192395	0.582	0.552	4.286240758666643e-6	0.029999999999999916
Non-significant	SQOResponder	1.286219485119901e-10	0.3389072685534027	0.364	0.328	4.665118072529881e-6	0.035999999999999976
Non-significant	MXD4	1.315263830683992e-10	0.25092667044087114	0.304	0.254	4.770461913890839e-6	0.04999999999999999
Non-significant	NAV1	2.773307288826769e-10	-0.346594	0.203	0.263	1.0058785536574691e-5	-0.06
Non-significant	LMO4	2.9305183036305843e-10	-0.364661	0.468	0.517	1.062898988726813e-5	-0.049
Non-significant	NACA	3.317009695309712e-10	-0.405636	0.859	0.883	1.2030794164888326e-5	-0.024
Non-significant	LUCAT1	3.528337086399902e-10	0.3532131070430624	0.258	0.196	1.2797278612372446e-5	0.062
Non-significant	MAP2K2	3.6828687326438763e-10	0.2595890023869606	0.361	0.329	1.335776489329934e-5	0.03199999999999997
Non-significant	SFTPD	4.1077444023883666e-10	-0.410093	0.108	0.162	1.4898788947462606e-5	-0.054
Non-significant	IFI16	6.688146623525349e-10	-0.265803	0.616	0.668	2.425790780352644e-5	-0.052
Non-significant	TNIP1	7.852955170661614e-10	0.30236140853537785	0.407	0.389	2.848266840398967e-5	0.01799999999999996
Non-significant	UHMK1	7.911369971843468e-10	-0.329611	0.605	0.609	2.8694538887876258e-5	-0.004
Non-significant	DYNC1H1	1.1172216887163628e-9	0.3066226056311685	0.599	0.611	4.052163064974248e-5	-0.012
Non-significant	IK	1.2455471701341883e-9	-0.504658	0.51	0.598	4.5175995860767006e-5	-0.088
Non-significant	IFITM3	1.281168358115759e-9	-0.353954	0.816	0.865	4.646797634885858e-5	-0.049
Non-significant	P4HA2	1.5850595940164064e-9	0.29341683310708	0.437	0.418	5.7490111474975064e-5	0.019000000000000017
Non-significant	SSResponder3	1.9048137436538916e-9	0.2760248678872175	0.654	0.686	6.908759448232664e-5	-0.032
Non-significant	ResponderLIM	2.2050464840070937e-9	0.2513594920839173	0.354	0.323	7.997703597493729e-5	0.030999999999999972
Non-significant	ZFAND5	3.4664498973336686e-9	0.28791888488917605	0.659	0.673	1.2572813777629217e-4	-0.014
Non-significant	ATP1B1	3.842336355841205e-9	-0.279608	0.816	0.816	1.393615396263605e-4	0
Non-significant	EFNA1	4.408071375024199e-9	0.3015719600946283	0.621	0.59	1.5988074877212768e-4	0.031000000000000028
Non-significant	H2AFJ	4.898624203252454e-9	-0.253412	0.499	0.567	1.776730998519665e-4	-0.068
Non-significant	CD44	5.343689273784292e-9	-0.455394	0.684	0.655	1.938156099601563e-4	0.029000000000000026
Non-significant	JTB	5.923759492849835e-9	0.2502559093745882	0.582	0.595	2.1485475680566352e-4	-0.013
Non-significant	HLA-DQB1	6.696825649960385e-9	0.3424788636337428	0.436	0.391	2.4289386632406315e-4	0.044999999999999984
Non-significant	FGF23	7.420877062466692e-9	-0.256759	0.063	0.101	2.691552110556669e-4	-0.038
Non-significant	TYMP	8.117998072602353e-9	0.3340390721871259	0.508	0.507	2.9443979009328736e-4	0.0010000000000000009
Non-significant	SFXN1	8.298217026776714e-9	-0.294884	0.366	0.408	3.009763315611914e-4	-0.042
Non-significant	GALNT1	8.38547628165314e-9	0.3284827402410746	0.525	0.506	3.041412247355594e-4	0.019000000000000017
Non-significant	SUMO3	9.096481396408721e-9	0.3117403195730879	0.555	0.568	3.2992938024774433e-4	-0.013
Non-significant	MT2A	9.339359341202135e-9	0.8514143878057574	0.681	0.705	3.3873856330540145e-4	-0.024
Non-significant	SLC2A1	1.0640244370565196e-8	0.2523609020733171	0.433	0.543	3.8592166332039965e-4	-0.11
Non-significant	ResponderPS27L	1.0654911300381408e-8	-0.490166	0.474	0.543	3.8645363286483365e-4	-0.069
Non-significant	TFPI	1.3602900921359986e-8	0.3183568277960528	0.199	0.29	4.933772164177268e-4	-0.091
Non-significant	CSNK1E	1.4669728367574738e-8	0.27079560064481234	0.455	0.452	5.320710478919357e-4	0.0030000000000000027
Non-significant	BCYResponderN1	1.4841757196308328e-8	0.4142486107928471	0.187	0.136	5.38310533510103e-4	0.05099999999999999
Non-significant	IFI6	1.570068767795657e-8	1.0086083176909875	0.673	0.679	5.694639420794848e-4	-0.006
Non-significant	PTGES	3.182147051583607e-8	0.2879655152136207	0.141	0.098	0.0011541647356093743	0.04299999999999998
Non-significant	TAF1D	3.424038615195264e-8	-0.258201	0.604	0.646	0.0012418988057313223	-0.042
Non-significant	TIMP2	4.607617329762665e-8	0.3787482360589686	0.259	0.211	0.0016711828055049186	0.048000000000000015
Non-significant	TGM2	4.6621916355434836e-8	0.40209341247614516	0.239	0.191	0.0016909769062116214	0.04799999999999999
Non-significant	WDResponder13	7.191792107276361e-8	0.25537151537806085	0.379	0.353	0.002608462997309136	0.026000000000000023
Non-significant	SKIL	7.836477728672655e-8	0.3170018784401607	0.436	0.421	0.002842290472189572	0.015000000000000013
Non-significant	CBX4	9.120235997251528e-8	0.31599809846465854	0.384	0.363	0.0033079095962031293	0.02100000000000002
Non-significant	NDUFA13	1.1235679762736149e-7	0.2806910025345215	0.515	0.519	0.004075181049944401	-0.004
Non-significant	TXN	1.5630926727279142e-7	0.44654542144981635	0.787	0.871	0.005669337123984145	-0.084
Non-significant	COPG1	1.584020048696207e-7	0.26506552083628654	0.545	0.552	0.005745240716621143	-0.007
Non-significant	NDResponderG1	1.8972470042344134e-7	-0.680148	0.618	0.612	0.006881314884358217	0.006000000000000005
Non-significant	OAS3	2.124416530816346e-7	0.3421517794739039	0.287	0.26	0.007705258757270887	0.02699999999999997
Non-significant	GALNT2	2.553949401067609e-7	0.33052611212394883	0.387	0.382	0.009263174477672219	0.0050000000000000044
Non-significant	HSPA1B	3.1963784398954516e-7	0.31684924396296044	0.841	0.859	0.011593264601500803	-0.018
Non-significant	SLC25A5	3.471674239419287e-7	-0.278937	0.774	0.824	0.012591762466373755	-0.05
Non-significant	SELENBP1	5.49175172661836e-7	-0.42732	0.278	0.324	0.01991858351244479	-0.046
Non-significant	NME2	9.473650275302332e-7	-0.404767	0.387	0.281	0.03436092954852156	0.10599999999999998
Non-significant	SLK	9.60895569146514e-7	0.2514791735176273	0.479	0.477	0.03485168229294406	0.0020000000000000018
Non-significant	COL1A1	2.2735789867191775e-6	0.2857989870239299	0.257	0.218	0.08246270984830456	0.03900000000000001
Non-significant	TFDP1	3.8095237653608676e-6	0.2827090639511349	0.351	0.339	0.13817142696963866	0.011999999999999955
Non-significant	JCHAIN	4.173496720061442e-6	-0.656134	0.145	0.198	0.1513727260366285	-0.053
Non-significant	HES1	4.45193751478214e-6	0.2722777471244433	0.471	0.454	0.16147177366114823	0.01699999999999996
Non-significant	KPNA4	5.1693301656750385e-6	0.27583589577717704	0.479	0.501	0.18749160510903365	-0.022
Non-significant	MYH14	6.7553881645579546e-6	0.29304329246988314	0.427	0.405	0.24501792872851702	0.021999999999999964
Non-significant	ADIResponderF	7.158745626488091e-6	-0.284204	0.224	0.266	0.25964770387272307	-0.042
Non-significant	KResponderT16	7.330044405609097e-6	1.1277568447491886	0.15	0.113	0.26586071059144195	0.03699999999999999
Non-significant	H2AFZ	7.416616486026846e-6	-0.294604	0.646	0.712	0.2690006799481937	-0.066
Non-significant	LResponderResponderC8A	8.053502974853628e-6	0.5978446827441806	0.317	0.309	0.29210055289794107	0.008000000000000007
Non-significant	SPINK5	8.499918238367139e-6	0.5896454706489374	0.183	0.153	0.30829203450557613	0.03
Non-significant	JPX	9.147138937333332e-6	0.2618848791467847	0.465	0.48	0.33176672925707995	-0.015
Non-significant	C19oResponderf33	1.2861297526734416e-5	-0.991585	0.264	0.271	0.4664792612946573	-0.007
Non-significant	S100A2	1.967895211807931e-5	0.7074843155486299	0.349	0.324	0.7137555933227366	0.024999999999999967
Non-significant	JUP	2.372526853808566e-5	0.34882817225802265	0.539	0.684	0.8605154898763668	-0.145
Non-significant	MAPResponderE1	2.8829012753017597e-5	0.25937807586738937	0.482	0.501	1	-0.019
Non-significant	ST5	2.9263571065766043e-5	0.3415548671112997	0.348	0.348	1	0
Non-significant	DEDD2	3.1995108906549104e-5	0.26296572413469355	0.387	0.389	1	-0.002
Non-significant	ResponderPL13	4.4121349959527855e-5	0.5326177249000681	0.958	0.973	1	-0.015
Non-significant	ResponderPL23A	5.2442220568926585e-5	-0.482902	0.904	0.927	1	-0.023
Non-significant	GTPBP4	6.581432330133524e-5	0.2652929296673052	0.372	0.381	1	-0.009
Non-significant	AVPI1	8.425652401066719e-5	0.3009116183817402	0.185	0.159	1	0.025999999999999995
Non-significant	KLF4	1.0116007119089015e-4	0.7245577256068693	0.335	0.346	1	-0.011
Non-significant	PFKP	1.3311778493816634e-4	0.32816218160681543	0.376	0.471	1	-0.095
Non-significant	JPT1	2.0723543314964547e-4	-0.450118	0.618	0.561	1	0.05699999999999994
Non-significant	ResponderAC1	3.0897998910609154e-4	-0.301851	0.861	0.867	1	-0.006
Non-significant	DUSP2	4.1913600806406837e-4	0.3206037767755945	0.202	0.181	1	0.02100000000000002
Non-significant	LAMC2	4.578820484804215e-4	0.2703321462414967	0.291	0.353	1	-0.062
Non-significant	CLK1	6.410231806247577e-4	0.29577883654670534	0.455	0.472	1	-0.017
Non-significant	TUBA1B	6.923677647354224e-4	0.29532430710130875	0.715	0.739	1	-0.024
Non-significant	ResponderHOB	9.366840376112175e-4	0.6075017903151712	0.707	0.736	1	-0.029
Non-significant	KLK10	0.001591753327640253	0.8362429256097709	0.192	0.168	1	0.023999999999999994
Non-significant	DNAJB4	0.002087216438684138	0.31944220412768176	0.261	0.34	1	-0.079
Non-significant	FAM129B	0.0022503219817921437	0.26756539169243587	0.367	0.468	1	-0.101
Non-significant	ResponderPL24	0.0022569669089493464	-0.353203	0.893	0.899	1	-0.006
Non-significant	SEResponderPINB5	0.002824953285042462	0.49364059375606684	0.234	0.31	1	-0.076
Non-significant	CAMK2N1	0.004250291595966322	0.3264893680096656	0.182	0.161	1	0.02099999999999999
Non-significant	BHLHE40	0.005625069407923666	0.302580600031503	0.468	0.492	1	-0.024
Non-significant	ResponderPLP0	0.006668337591919809	-0.30313	0.893	0.896	1	-0.003
Non-significant	ResponderPL15	0.011374072805300287	-0.308745	0.906	0.914	1	-0.008
Non-significant	PGK1	0.01185788153031579	-0.433579	0.818	0.798	1	0.019999999999999907
Non-significant	C4oResponderf48	0.012390869592950856	-0.507479	0.248	0.251	1	-0.003
Non-significant	CLDN1	0.01799036474872124	0.5204095205826962	0.405	0.499	1	-0.094
Non-significant	SOD2	0.02214757043000005	0.2743116161270107	0.633	0.631	1	0.0020000000000000018
Non-significant	CLU	0.027791475521575237	-0.680472	0.485	0.399	1	0.08599999999999997
Non-significant	LGALS1	0.03266345130543536	-0.920076	0.272	0.273	1	-0.001
Non-significant	SLC2A3	0.03322421739660644	0.45748789946853397	0.156	0.185	1	-0.029
Non-significant	CETN2	0.0427435238372602	-0.624913	0.441	0.445	1	-0.004
Non-significant	IFI27	0.05957222212348676	-0.343775	0.812	0.837	1	-0.025
Non-significant	KLF5	0.06757870280993496	0.2743694922668074	0.515	0.612	1	-0.097
Non-significant	SNHG29	0.07281757891991092	-1.04691	0.25	0.222	1	0.027999999999999997
Non-significant	ResponderHCG	0.08276618538933334	0.2591937511316567	0.088	0.105	1	-0.017
Non-significant	LCP1	0.0993585532852849	-0.257736	0.15	0.17	1	-0.02
Non-significant	SUSD2	0.12207574656645911	-0.33656	0.147	0.156	1	-0.009
Non-significant	F3	0.12679337997149903	0.5705252292635105	0.367	0.379	1	-0.012
Non-significant	SFN	0.14138627604855086	0.6410514675654295	0.672	0.671	1	0.0010000000000000009
Non-significant	EIF2S2	0.15252234306701914	0.27015469969148653	0.67	0.73	1	-0.06
Non-significant	STC1	0.16049253315745068	0.5657231254581697	0.101	0.119	1	-0.018
Non-significant	KIF5B	0.16811000371614437	0.27114681979957234	0.622	0.702	1	-0.08
Non-significant	PCGF5	0.175322943007799	0.3068911992590716	0.341	0.368	1	-0.027
Non-significant	ResponderPS12	0.1800969528125906	-1.02818	0.961	0.968	1	-0.007
Non-significant	LAMA3	0.1859236514821225	0.2856009598318328	0.167	0.163	1	0.0040000000000000036
Non-significant	HSPH1	0.21353993760916357	-0.30074	0.649	0.646	1	0.0030000000000000027
Non-significant	TSPAN1	0.2300623713233124	-0.917616	0.411	0.375	1	0.035999999999999976
Non-significant	ResponderNASET2	0.23367740887391966	0.3741444089076258	0.332	0.362	1	-0.03
Non-significant	DNAJC15	0.25915453118631904	0.27202651183437143	0.351	0.418	1	-0.067
Non-significant	ANGPTL4	0.29491083360019915	0.2568860760729188	0.136	0.134	1	0.0020000000000000018
Non-significant	KResponderT13	0.32114018546980044	1.492880244155677	0.164	0.16	1	0.0040000000000000036
Non-significant	ResponderPS10	0.33589359715440437	-0.923879	0.425	0.374	1	0.05099999999999999
Non-significant	KResponderT15	0.3473744844448178	0.47165824916449084	0.278	0.3	1	-0.022
Non-significant	BZW1	0.4082781975075347	0.5213111779445441	0.618	0.673	1	-0.055
Non-significant	SCGB3A1	0.40900285243124485	-0.284686	0.287	0.289	1	-0.002
Non-significant	ADM	0.4234955793925257	0.434446755098576	0.321	0.339	1	-0.018
Non-significant	CHMP4B	0.4397287339486419	0.4912624087909827	0.573	0.693	1	-0.12
Non-significant	CYP4B1	0.4830096465764619	-0.321871	0.253	0.241	1	0.01200000000000001
Non-significant	CCL20	0.4932673083008572	0.4742522634169283	0.104	0.101	1	0.002999999999999989
Non-significant	SNX9	0.6686901920221169	0.25339972097358987	0.244	0.281	1	-0.037
Non-significant	ResponderPL18A	0.7968911657135518	-0.285259	0.81	0.805	1	0.0050000000000000044
Non-significant	AKAP9	0.8326373910335856	-0.296393	0.608	0.602	1	0.006000000000000005
Non-significant	FEResponderMT1	0.8634338590529664	0.45342415235240957	0.253	0.278	1	-0.025
Non-significant	CLIC6	0.892980923485212	-0.431777	0.26	0.228	1	0.032
Non-significant	KResponderT17	0.9821818920781018	1.0136205929844506	0.289	0.319	1	-0.03
Non-significant	ITGA6	0.9920536748507786	0.38056541163126556	0.263	0.304	1	-0.041

## Sheet: Table S1E
Table S1E. Overview of public data for bulk RNA-seq analyzed in this work
Sample	Pathology	Sample_type	Gender	Tissue Material	Survival_Status	Survival_Time	DSS	DSS.Time	DFI	DFI.Time	PFI	PFI.Time
TCGA-77-A5GB-01	LUSC	Primary Tumor	Male	tumor	1	937	NA	937	0	937	1	229
TCGA-43-6771-01	LUSC	Primary Tumor	Male	tumor	1	166	1	166	NA	NA	1	154
TCGA-34-2608-01	LUSC	Primary Tumor	Male	tumor	1	1000	0	1000	0	1000	0	1000
TCGA-56-7580-01	LUSC	Primary Tumor	Male	tumor	0	925	0	925	0	925	0	925
TCGA-56-8624-01	LUSC	Primary Tumor	Male	tumor	0	420	0	420	0	420	0	420
TCGA-68-7756-01	LUSC	Primary Tumor	Male	tumor	0	202	0	202	NA	NA	0	202
TCGA-85-A4JC-01	LUSC	Primary Tumor	Male	tumor	1	604	1	604	1	548	1	548
TCGA-18-3416-01	LUSC	Primary Tumor	Male	tumor	1	973	1	973	1	940	1	940
TCGA-33-AASD-01	LUSC	Primary Tumor	Male	tumor	1	3376	1	3376	NA	NA	1	1912
TCGA-56-7582-01	LUSC	Primary Tumor	Male	tumor	0	601	0	601	0	601	0	601
TCGA-96-7544-01	LUSC	Primary Tumor	Male	tumor	1	2160	0	2160	0	2160	0	2160
TCGA-18-3410-01	LUSC	Primary Tumor	Male	tumor	1	146	0	146	NA	NA	0	146
TCGA-22-4609-01	LUSC	Primary Tumor	Male	tumor	1	291	0	291	0	291	0	291
TCGA-22-5482-01	LUSC	Primary Tumor	Male	tumor	1	357	0	357	0	357	0	357
TCGA-46-6026-01	LUSC	Primary Tumor	Male	tumor	0	423	0	423	0	423	0	423
TCGA-56-A5DR-01	LUSC	Primary Tumor	Male	tumor	0	4	0	4	0	4	0	4
TCGA-77-A5GH-01	LUSC	Primary Tumor	Male	tumor	0	1182	0	1182	0	1182	0	1182
TCGA-22-4591-01	LUSC	Primary Tumor	Male	tumor	1	623	1	623	NA	NA	1	443
TCGA-33-6738-01	LUSC	Primary Tumor	Male	tumor	0	1927	0	1927	0	1927	0	1927
TCGA-34-A5IX-01	LUSC	Primary Tumor	Male	tumor	0	1031	0	1031	0	1031	0	1031
TCGA-94-7943-01	LUSC	Primary Tumor	Male	tumor	0	559	0	559	1	556	1	556
TCGA-22-5478-01	LUSC	Primary Tumor	Male	tumor	1	24	0	24	0	24	0	24
TCGA-34-5241-01	LUSC	Primary Tumor	Male	tumor	1	515	0	515	NA	NA	0	515
TCGA-56-7221-01	LUSC	Primary Tumor	Male	tumor	0	608	0	608	0	608	0	608
TCGA-56-8308-01	LUSC	Primary Tumor	Male	tumor	0	517	0	517	NA	NA	0	517
TCGA-66-2770-01	LUSC	Primary Tumor	Male	tumor	0	700	0	700	NA	NA	0	700
TCGA-77-6842-01	LUSC	Primary Tumor	Male	tumor	1	899	NA	899	NA	NA	1	201
TCGA-NC-A5HD-01	LUSC	Primary Tumor	Male	tumor	1	2	0	2	NA	NA	0	2
TCGA-22-5473-01	LUSC	Primary Tumor	Male	tumor	1	1933	0	1933	1	1655	1	1655
TCGA-43-5668-01	LUSC	Primary Tumor	Male	tumor	1	559	1	559	1	470	1	470
TCGA-56-8628-01	LUSC	Primary Tumor	Male	tumor	0	616	0	616	0	616	0	616
TCGA-56-A62T-01	LUSC	Primary Tumor	Male	tumor	0	440	0	440	0	440	0	440
TCGA-63-A5MS-01	LUSC	Primary Tumor	Male	tumor	0	2381	0	2381	0	2381	0	2381
TCGA-68-8251-01	LUSC	Primary Tumor	Male	tumor	0	406	0	406	NA	NA	0	406
TCGA-O2-A52N-01	LUSC	Primary Tumor	Male	tumor	1	1006	0	1006	NA	NA	0	1006
TCGA-18-3415-01	LUSC	Primary Tumor	Male	tumor	1	2803	0	2803	0	2803	0	2803
TCGA-21-1078-01	LUSC	Primary Tumor	Male	tumor	1	474	1	474	NA	NA	1	257
TCGA-21-A5DI-01	LUSC	Primary Tumor	Male	tumor	0	979	0	979	0	979	0	979
TCGA-22-4593-01	LUSC	Primary Tumor	Male	tumor	1	1067	0	1067	NA	NA	0	1067
TCGA-98-A53J-01	LUSC	Primary Tumor	Male	tumor	0	630	0	630	0	630	0	630
TCGA-NC-A5HN-01	LUSC	Primary Tumor	Male	tumor	0	1499	0	1499	0	1499	0	1499
TCGA-NK-A5CR-01	LUSC	Primary Tumor	Male	tumor	0	2542	0	2542	NA	NA	0	2542
TCGA-21-5783-01	LUSC	Primary Tumor	Male	tumor	1	2680	NA	2680	NA	NA	0	2680
TCGA-22-1000-01	LUSC	Primary Tumor	Male	tumor	1	454	1	454	1	263	1	263
TCGA-39-5022-01	LUSC	Primary Tumor	Male	tumor	1	1679	0	1679	NA	NA	1	1448
TCGA-39-5039-01	LUSC	Primary Tumor	Male	tumor	1	544	0	544	0	544	0	544
TCGA-43-6773-01	LUSC	Primary Tumor	Male	tumor	1	116	0	116	NA	NA	0	116
TCGA-46-3767-01	LUSC	Primary Tumor	Male	tumor	0	396	0	396	0	396	0	396
TCGA-63-A5MW-01	LUSC	Primary Tumor	Male	tumor	0	1639	0	1639	0	1639	0	1639
TCGA-77-8143-01	LUSC	Primary Tumor	Male	tumor	1	803	1	803	NA	NA	1	803
TCGA-77-A5GA-01	LUSC	Primary Tumor	Male	tumor	0	1280	0	1280	0	1280	0	1280
TCGA-NC-A5HM-01	LUSC	Primary Tumor	Male	tumor	0	1212	0	1212	0	1212	0	1212
TCGA-21-1072-01	LUSC	Primary Tumor	Male	tumor	0	3016	0	3016	NA	NA	0	3016
TCGA-21-1083-01	LUSC	Primary Tumor	Male	tumor	1	1315	0	1315	NA	NA	0	1315
TCGA-22-4607-01	LUSC	Primary Tumor	Male	tumor	1	587	0	587	NA	NA	0	587
TCGA-22-5471-01	LUSC	Primary Tumor	Male	tumor	0	1845	0	1845	1	229	1	229
TCGA-34-5239-01	LUSC	Primary Tumor	Male	tumor	0	1834	0	1834	1	1530	1	1530
TCGA-39-5028-01	LUSC	Primary Tumor	Male	tumor	1	52	NA	52	NA	NA	0	52
TCGA-56-7822-01	LUSC	Primary Tumor	Male	tumor	1	532	1	532	NA	NA	1	301
TCGA-58-8386-01	LUSC	Primary Tumor	Male	tumor	1	1	0	1	NA	NA	0	1
TCGA-66-2769-01	LUSC	Primary Tumor	Male	tumor	1	215	NA	215	NA	NA	0	215
TCGA-77-7463-01	LUSC	Primary Tumor	Male	tumor	1	1423	NA	1423	NA	NA	0	1423
TCGA-77-A5G1-01	LUSC	Primary Tumor	Male	tumor	0	4026	0	4026	0	4026	1	2197
TCGA-18-3409-01	LUSC	Primary Tumor	Male	tumor	0	3747	0	3747	0	3747	1	2291
TCGA-18-4721-01	LUSC	Primary Tumor	Male	tumor	0	4694	0	4694	0	4694	0	4694
TCGA-22-5474-01	LUSC	Primary Tumor	Male	tumor	1	445	0	445	0	445	0	445
TCGA-22-5483-01	LUSC	Primary Tumor	Male	tumor	1	573	1	573	1	568	1	568
TCGA-22-5491-01	LUSC	Primary Tumor	Male	tumor	1	1713	NA	1713	NA	NA	0	1713
TCGA-52-7809-01	LUSC	Primary Tumor	Male	tumor	1	166	1	166	NA	NA	1	166
TCGA-56-5897-01	LUSC	Primary Tumor	Male	tumor	0	378	0	378	0	378	0	378
TCGA-56-8201-01	LUSC	Primary Tumor	Male	tumor	1	397	1	397	NA	NA	1	397
TCGA-56-8504-01	LUSC	Primary Tumor	Male	tumor	0	510	0	510	0	510	0	510
TCGA-60-2725-01	LUSC	Primary Tumor	Male	tumor	0	816	0	816	0	816	0	816
TCGA-63-A5MT-01	LUSC	Primary Tumor	Male	tumor	0	498	0	498	1	427	1	427
TCGA-68-7757-01	LUSC	Primary Tumor	Male	tumor	0	211	0	211	NA	NA	0	211
TCGA-77-6843-01	LUSC	Primary Tumor	Male	tumor	1	2224	NA	2224	NA	NA	0	2224
TCGA-77-6844-01	LUSC	Primary Tumor	Male	tumor	1	2284	NA	2284	1	1788	1	1788
TCGA-77-8133-01	LUSC	Primary Tumor	Male	tumor	1	1640	NA	1640	NA	NA	0	1640
TCGA-77-8138-01	LUSC	Primary Tumor	Male	tumor	1	539	1	539	NA	NA	1	289
TCGA-85-A4JB-01	LUSC	Primary Tumor	Male	tumor	0	942	0	942	0	942	0	942
TCGA-NC-A5HF-01	LUSC	Primary Tumor	Male	tumor	1	138	1	138	NA	NA	1	132
TCGA-18-3414-01	LUSC	Primary Tumor	Male	tumor	1	716	0	716	NA	NA	0	716
TCGA-18-3419-01	LUSC	Primary Tumor	Male	tumor	0	2811	0	2811	0	2811	0	2811
TCGA-22-1011-01	LUSC	Primary Tumor	Male	tumor	1	53	0	53	NA	NA	0	53
TCGA-22-4604-01	LUSC	Primary Tumor	Male	tumor	1	399	1	399	NA	NA	1	306
TCGA-33-4583-01	LUSC	Primary Tumor	Male	tumor	1	4601	0	4601	0	4601	0	4601
TCGA-39-5027-01	LUSC	Primary Tumor	Male	tumor	0	3108	0	3108	0	3108	1	3081
TCGA-39-5036-01	LUSC	Primary Tumor	Male	tumor	0	2165	0	2165	0	2165	0	2165
TCGA-43-8116-01	LUSC	Primary Tumor	Male	tumor	0	358	0	358	0	358	0	358
TCGA-56-7730-01	LUSC	Primary Tumor	Male	tumor	1	198	1	198	NA	NA	1	198
TCGA-58-A46L-01	LUSC	Primary Tumor	Male	tumor	0	1723	0	1723	0	1723	0	1723
TCGA-60-2703-01	LUSC	Primary Tumor	Male	tumor	1	2945	NA	2945	1	1757	1	1757
TCGA-60-2704-01	LUSC	Primary Tumor	Male	tumor	1	1154	1	1154	NA	NA	1	532
TCGA-60-2721-01	LUSC	Primary Tumor	Male	tumor	0	983	0	983	0	983	0	983
TCGA-66-2789-01	LUSC	Primary Tumor	Male	tumor	1	123	0	123	NA	NA	0	123
TCGA-77-8145-01	LUSC	Primary Tumor	Male	tumor	1	212	NA	212	NA	NA	1	136
TCGA-85-7699-01	LUSC	Primary Tumor	Male	tumor	1	1001	1	1001	1	760	1	760
TCGA-85-8664-01	LUSC	Primary Tumor	Male	tumor	1	550	1	550	1	434	1	434
TCGA-94-7033-01	LUSC	Primary Tumor	Male	tumor	0	640	0	640	0	640	0	640
TCGA-94-7557-01	LUSC	Primary Tumor	Male	tumor	1	5	0	5	0	5	0	5
TCGA-94-8491-01	LUSC	Primary Tumor	Male	tumor	0	810	0	810	NA	NA	1	641
TCGA-96-7545-01	LUSC	Primary Tumor	Male	tumor	1	1736	NA	1736	NA	NA	1	1693
TCGA-98-7454-01	LUSC	Primary Tumor	Male	tumor	0	652	0	652	0	652	0	652
TCGA-NC-A5HL-01	LUSC	Primary Tumor	Male	tumor	1	88	0	88	NA	NA	0	88
TCGA-NK-A5CX-01	LUSC	Primary Tumor	Male	tumor	0	111	0	111	NA	NA	0	111
TCGA-18-3407-01	LUSC	Primary Tumor	Male	tumor	1	136	0	136	NA	NA	0	136
TCGA-34-5231-01	LUSC	Primary Tumor	Male	tumor	1	1984	0	1984	NA	NA	0	1984
TCGA-56-8305-01	LUSC	Primary Tumor	Male	tumor	0	105	0	105	0	105	0	105
TCGA-66-2737-01	LUSC	Primary Tumor	Male	tumor	0	61	0	61	NA	NA	0	61
TCGA-66-2790-01	LUSC	Primary Tumor	Male	tumor	0	699	0	699	NA	NA	1	699
TCGA-77-8131-01	LUSC	Primary Tumor	Male	tumor	1	383	NA	383	NA	NA	0	383
TCGA-77-8139-01	LUSC	Primary Tumor	Male	tumor	0	3166	0	3166	0	3166	0	3166
TCGA-77-8146-01	LUSC	Primary Tumor	Male	tumor	0	3189	0	3189	0	3189	0	3189
TCGA-85-8287-01	LUSC	Primary Tumor	Male	tumor	1	23	0	23	0	23	0	23
TCGA-85-8351-01	LUSC	Primary Tumor	Male	tumor	0	510	0	510	0	510	0	510
TCGA-85-8353-01	LUSC	Primary Tumor	Male	tumor	1	94	1	94	NA	NA	1	94
TCGA-21-1079-01	LUSC	Primary Tumor	Male	tumor	1	965	1	965	NA	NA	1	317
TCGA-22-0940-01	LUSC	Primary Tumor	Male	tumor	1	669	1	669	NA	NA	1	669
TCGA-33-6737-01	LUSC	Primary Tumor	Male	tumor	1	601	1	601	NA	NA	1	601
TCGA-43-3920-01	LUSC	Primary Tumor	Male	tumor	0	1007	0	1007	0	1007	0	1007
TCGA-43-7656-01	LUSC	Primary Tumor	Male	tumor	0	596	0	596	0	596	0	596
TCGA-46-6025-01	LUSC	Primary Tumor	Male	tumor	0	324	0	324	0	324	0	324
TCGA-56-8623-01	LUSC	Primary Tumor	Male	tumor	1	692	0	692	0	692	1	645
TCGA-66-2744-01	LUSC	Primary Tumor	Male	tumor	0	30	0	30	NA	NA	0	30
TCGA-66-2758-01	LUSC	Primary Tumor	Male	tumor	0	639	0	639	0	639	0	639
TCGA-66-2777-01	LUSC	Primary Tumor	Male	tumor	0	61	0	61	NA	NA	0	61
TCGA-66-2782-01	LUSC	Primary Tumor	Male	tumor	1	365	1	365	NA	NA	1	304
TCGA-85-7844-01	LUSC	Primary Tumor	Male	tumor	0	911	0	911	0	911	0	911
TCGA-85-8070-01	LUSC	Primary Tumor	Male	tumor	0	960	0	960	0	960	0	960
TCGA-85-8584-01	LUSC	Primary Tumor	Male	tumor	1	383	0	383	0	383	0	383
TCGA-92-7341-01	LUSC	Primary Tumor	Male	tumor	0	106	0	106	NA	NA	0	106
TCGA-L3-A4E7-01	LUSC	Primary Tumor	Male	tumor	0	392	0	392	0	392	0	392
TCGA-LA-A7SW-01	LUSC	Primary Tumor	Male	tumor	1	408	1	408	NA	NA	1	235
TCGA-22-A5C4-01	LUSC	Primary Tumor	Male	tumor	0	671	0	671	0	671	0	671
TCGA-34-2596-01	LUSC	Primary Tumor	Male	tumor	1	80	0	80	0	80	0	80
TCGA-34-7107-01	LUSC	Primary Tumor	Male	tumor	1	34	NA	34	NA	NA	0	34
TCGA-39-5019-01	LUSC	Primary Tumor	Male	tumor	0	3387	0	3387	1	378	1	378
TCGA-39-5021-01	LUSC	Primary Tumor	Male	tumor	1	2086	1	2086	1	1875	1	1875
TCGA-43-5670-01	LUSC	Primary Tumor	Male	tumor	0	849	0	849	0	849	0	849
TCGA-43-6143-01	LUSC	Primary Tumor	Male	tumor	0	699	0	699	0	699	0	699
TCGA-56-A4BX-01	LUSC	Primary Tumor	Male	tumor	0	405	0	405	0	405	0	405
TCGA-58-8390-01	LUSC	Primary Tumor	Male	tumor	0	911	0	911	0	911	0	911
TCGA-58-8392-01	LUSC	Primary Tumor	Male	tumor	1	501	1	501	1	96	1	96
TCGA-60-2707-01	LUSC	Primary Tumor	Male	tumor	1	667	1	667	1	579	1	579
TCGA-66-2742-01	LUSC	Primary Tumor	Male	tumor	0	641	0	641	NA	NA	0	641
TCGA-66-2800-01	LUSC	Primary Tumor	Male	tumor	0	1492	0	1492	NA	NA	0	1492
TCGA-77-8144-01	LUSC	Primary Tumor	Male	tumor	0	833	0	833	0	833	0	833
TCGA-77-A5G8-01	LUSC	Primary Tumor	Male	tumor	0	1884	0	1884	NA	NA	0	1884
TCGA-77-A5GF-01	LUSC	Primary Tumor	Male	tumor	1	840	1	840	1	722	1	722
TCGA-85-8277-01	LUSC	Primary Tumor	Male	tumor	1	307	0	307	0	307	0	307
TCGA-85-8288-01	LUSC	Primary Tumor	Male	tumor	1	402	0	402	0	402	0	402
TCGA-85-8481-01	LUSC	Primary Tumor	Male	tumor	1	236	0	236	NA	NA	0	236
TCGA-90-7964-01	LUSC	Primary Tumor	Male	tumor	0	428	0	428	0	428	0	428
TCGA-94-8490-01	LUSC	Primary Tumor	Male	tumor	0	153	0	153	NA	NA	0	153
TCGA-98-8023-01	LUSC	Primary Tumor	Male	tumor	0	649	0	649	0	649	0	649
TCGA-98-A53A-01	LUSC	Primary Tumor	Male	tumor	1	552	NA	552	0	552	0	552
TCGA-J1-A4AH-01	LUSC	Primary Tumor	Male	tumor	0	581	0	581	0	581	0	581
TCGA-NC-A5HQ-01	LUSC	Primary Tumor	Male	tumor	1	448	NA	448	0	448	0	448
TCGA-NK-A5CT-01	LUSC	Primary Tumor	Male	tumor	0	1997	0	1997	NA	NA	1	1990
TCGA-21-1081-01	LUSC	Primary Tumor	Male	tumor	1	284	1	284	NA	NA	1	284
TCGA-22-1002-01	LUSC	Primary Tumor	Male	tumor	1	131	0	131	NA	NA	0	131
TCGA-37-3792-01	LUSC	Primary Tumor	Male	tumor	0	12	0	12	NA	NA	0	12
TCGA-56-5898-01	LUSC	Primary Tumor	Male	tumor	0	555	0	555	0	555	0	555
TCGA-60-2709-01	LUSC	Primary Tumor	Male	tumor	0	1505	0	1505	0	1505	0	1505
TCGA-63-A5MV-01	LUSC	Primary Tumor	Male	tumor	0	1100	0	1100	0	1100	0	1100
TCGA-66-2753-01	LUSC	Primary Tumor	Male	tumor	0	31	0	31	NA	NA	0	31
TCGA-66-2773-01	LUSC	Primary Tumor	Male	tumor	1	92	0	92	NA	NA	0	92
TCGA-77-6845-01	LUSC	Primary Tumor	Male	tumor	1	708	NA	708	NA	NA	0	708
TCGA-77-8130-01	LUSC	Primary Tumor	Male	tumor	0	4765	0	4765	0	4765	1	4471
TCGA-90-A4ED-01	LUSC	Primary Tumor	Male	tumor	0	615	0	615	0	615	0	615
TCGA-98-A53B-01	LUSC	Primary Tumor	Male	tumor	1	61	0	61	0	61	0	61
TCGA-NC-A5HP-01	LUSC	Primary Tumor	Male	tumor	1	770	1	770	NA	NA	1	317
TCGA-NC-A5HT-01	LUSC	Primary Tumor	Male	tumor	0	804	0	804	1	203	1	203
TCGA-33-4532-01	LUSC	Primary Tumor	Male	tumor	1	3924	0	3924	0	3924	0	3924
TCGA-33-4547-01	LUSC	Primary Tumor	Male	tumor	0	2419	0	2419	0	2419	0	2419
TCGA-37-4135-01	LUSC	Primary Tumor	Male	tumor	0	207	0	207	NA	NA	0	207
TCGA-52-7812-01	LUSC	Primary Tumor	Male	tumor	1	835	1	835	NA	NA	1	791
TCGA-56-8622-01	LUSC	Primary Tumor	Male	tumor	0	55	0	55	NA	NA	0	55
TCGA-63-A5MG-01	LUSC	Primary Tumor	Male	tumor	0	2148	0	2148	0	2148	0	2148
TCGA-63-A5MH-01	LUSC	Primary Tumor	Male	tumor	0	2026	0	2026	0	2026	0	2026
TCGA-63-A5ML-01	LUSC	Primary Tumor	Male	tumor	0	1386	0	1386	0	1386	0	1386
TCGA-66-2756-01	LUSC	Primary Tumor	Male	tumor	0	30	0	30	NA	NA	0	30
TCGA-66-2793-01	LUSC	Primary Tumor	Male	tumor	1	306	0	306	NA	NA	0	306
TCGA-66-2795-01	LUSC	Primary Tumor	Male	tumor	0	122	0	122	NA	NA	0	122
TCGA-77-8007-01	LUSC	Primary Tumor	Male	tumor	1	198	NA	198	NA	NA	1	139
TCGA-77-8008-01	LUSC	Primary Tumor	Male	tumor	1	2639	NA	2639	NA	NA	0	2639
TCGA-77-8009-01	LUSC	Primary Tumor	Male	tumor	1	1695	NA	1695	1	607	1	607
TCGA-77-8148-01	LUSC	Primary Tumor	Male	tumor	0	2023	0	2023	0	2023	0	2023
TCGA-85-A4QQ-01	LUSC	Primary Tumor	Male	tumor	1	927	0	927	0	927	0	927
TCGA-98-A53D-01	LUSC	Primary Tumor	Male	tumor	1	645	1	645	1	413	1	413
TCGA-LA-A446-01	LUSC	Primary Tumor	Male	tumor	0	401	0	401	0	401	0	401
TCGA-21-1071-01	LUSC	Primary Tumor	Male	tumor	1	1426	1	1426	NA	NA	1	993
TCGA-22-5472-01	LUSC	Primary Tumor	Male	tumor	1	1975	0	1975	1	746	1	746
TCGA-33-A5GW-01	LUSC	Primary Tumor	Male	tumor	1	9	0	9	0	9	0	9
TCGA-34-8455-01	LUSC	Primary Tumor	Male	tumor	1	123	1	123	NA	NA	1	123
TCGA-39-5029-01	LUSC	Primary Tumor	Male	tumor	1	740	1	740	NA	NA	1	491
TCGA-52-7811-01	LUSC	Primary Tumor	Male	tumor	1	266	1	266	NA	NA	1	153
TCGA-56-6546-01	LUSC	Primary Tumor	Male	tumor	0	NA	0	NA	NA	NA	0	NA
TCGA-56-A49D-01	LUSC	Primary Tumor	Male	tumor	0	637	0	637	0	637	0	637
TCGA-66-2754-01	LUSC	Primary Tumor	Male	tumor	0	61	0	61	NA	NA	0	61
TCGA-66-2781-01	LUSC	Primary Tumor	Male	tumor	0	121	0	121	NA	NA	0	121
TCGA-66-2783-01	LUSC	Primary Tumor	Male	tumor	0	759	0	759	0	759	0	759
TCGA-77-7138-01	LUSC	Primary Tumor	Male	tumor	1	340	NA	340	NA	NA	0	340
TCGA-77-8154-01	LUSC	Primary Tumor	Male	tumor	0	1841	0	1841	0	1841	0	1841
TCGA-85-8352-01	LUSC	Primary Tumor	Male	tumor	1	161	1	161	1	128	1	128
TCGA-85-A4QR-01	LUSC	Primary Tumor	Male	tumor	0	600	0	600	0	600	0	600
TCGA-98-A538-01	LUSC	Primary Tumor	Male	tumor	0	826	0	826	0	826	0	826
TCGA-21-1080-01	LUSC	Primary Tumor	Male	tumor	0	3724	0	3724	NA	NA	0	3724
TCGA-33-4538-01	LUSC	Primary Tumor	Male	tumor	1	2979	NA	2979	0	2979	0	2979
TCGA-33-AASB-01	LUSC	Primary Tumor	Male	tumor	1	211	1	211	NA	NA	1	30
TCGA-43-A474-01	LUSC	Primary Tumor	Male	tumor	0	353	0	353	0	353	0	353
TCGA-56-7223-01	LUSC	Primary Tumor	Male	tumor	1	442	1	442	NA	NA	1	132
TCGA-56-8309-01	LUSC	Primary Tumor	Male	tumor	0	428	0	428	0	428	0	428
TCGA-56-A4BY-01	LUSC	Primary Tumor	Male	tumor	1	543	1	543	NA	NA	1	543
TCGA-60-2722-01	LUSC	Primary Tumor	Male	tumor	0	908	0	908	1	851	1	851
TCGA-66-2759-01	LUSC	Primary Tumor	Male	tumor	0	762	0	762	0	762	0	762
TCGA-66-2791-01	LUSC	Primary Tumor	Male	tumor	1	153	NA	153	NA	NA	0	153
TCGA-68-8250-01	LUSC	Primary Tumor	Male	tumor	0	244	0	244	NA	NA	0	244
TCGA-77-A5G6-01	LUSC	Primary Tumor	Male	tumor	1	678	1	678	1	392	1	392
TCGA-85-6561-01	LUSC	Primary Tumor	Male	tumor	0	1224	0	1224	0	1224	0	1224
TCGA-85-8479-01	LUSC	Primary Tumor	Male	tumor	0	468	0	468	0	468	0	468
TCGA-NK-A7XE-01	LUSC	Primary Tumor	Male	tumor	0	13	0	13	NA	NA	0	13
TCGA-18-3417-01	LUSC	Primary Tumor	Male	tumor	1	1097	0	1097	NA	NA	0	1097
TCGA-18-3421-01	LUSC	Primary Tumor	Male	tumor	0	2645	0	2645	0	2645	0	2645
TCGA-21-5787-01	LUSC	Primary Tumor	Male	tumor	1	329	1	329	NA	NA	1	103
TCGA-22-1016-01	LUSC	Primary Tumor	Male	tumor	1	822	0	822	0	822	0	822
TCGA-22-5477-01	LUSC	Primary Tumor	Male	tumor	1	1346	NA	1346	1	511	1	511
TCGA-37-3789-01	LUSC	Primary Tumor	Male	tumor	0	13	0	13	NA	NA	0	13
TCGA-39-5037-01	LUSC	Primary Tumor	Male	tumor	0	1690	0	1690	0	1690	0	1690
TCGA-51-4080-01	LUSC	Primary Tumor	Male	tumor	1	12	0	12	NA	NA	0	12
TCGA-63-A5MI-01	LUSC	Primary Tumor	Male	tumor	0	1784	0	1784	0	1784	0	1784
TCGA-66-2780-01	LUSC	Primary Tumor	Male	tumor	1	366	NA	366	NA	NA	0	366
TCGA-66-2785-01	LUSC	Primary Tumor	Male	tumor	0	60	0	60	NA	NA	0	60
TCGA-70-6723-01	LUSC	Primary Tumor	Male	tumor	0	375	0	375	NA	NA	1	312
TCGA-77-7337-01	LUSC	Primary Tumor	Male	tumor	1	3253	NA	3253	NA	NA	0	3253
TCGA-85-8666-01	LUSC	Primary Tumor	Male	tumor	1	687	0	687	0	687	0	687
TCGA-85-A4CL-01	LUSC	Primary Tumor	Male	tumor	1	921	0	921	0	921	0	921
TCGA-96-A4JK-01	LUSC	Primary Tumor	Male	tumor	0	589	0	589	0	589	0	589
TCGA-18-4086-01	LUSC	Primary Tumor	Male	tumor	1	85	0	85	NA	NA	0	85
TCGA-21-1077-01	LUSC	Primary Tumor	Male	tumor	1	1058	1	1058	NA	NA	1	644
TCGA-21-5786-01	LUSC	Primary Tumor	Male	tumor	0	1032	0	1032	1	817	1	817
TCGA-22-5479-01	LUSC	Primary Tumor	Male	tumor	1	2625	NA	2625	NA	NA	0	2625
TCGA-22-5489-01	LUSC	Primary Tumor	Male	tumor	1	1912	1	1912	1	428	1	428
TCGA-37-5819-01	LUSC	Primary Tumor	Male	tumor	0	103	0	103	NA	NA	0	103
TCGA-58-A46J-01	LUSC	Primary Tumor	Male	tumor	0	2589	0	2589	0	2589	0	2589
TCGA-60-2713-01	LUSC	Primary Tumor	Male	tumor	0	1731	0	1731	1	1356	1	1356
TCGA-66-2765-01	LUSC	Primary Tumor	Male	tumor	0	61	0	61	NA	NA	0	61
TCGA-66-2794-01	LUSC	Primary Tumor	Male	tumor	0	1645	0	1645	0	1645	0	1645
TCGA-77-7141-01	LUSC	Primary Tumor	Male	tumor	0	15	0	15	NA	NA	0	15
TCGA-77-7338-01	LUSC	Primary Tumor	Male	tumor	1	5	NA	5	NA	NA	0	5
TCGA-77-8150-01	LUSC	Primary Tumor	Male	tumor	1	1655	1	1655	NA	NA	1	1278
TCGA-77-A5FZ-01	LUSC	Primary Tumor	Male	tumor	1	3838	NA	3838	0	3838	0	3838
TCGA-85-7696-01	LUSC	Primary Tumor	Male	tumor	0	1111	0	1111	0	1111	0	1111
TCGA-90-6837-01	LUSC	Primary Tumor	Male	tumor	0	758	0	758	0	758	0	758
TCGA-94-8035-01	LUSC	Primary Tumor	Male	tumor	0	122	0	122	0	122	0	122
TCGA-98-A53I-01	LUSC	Primary Tumor	Male	tumor	0	565	0	565	0	565	0	565
TCGA-18-4083-01	LUSC	Primary Tumor	Male	tumor	1	188	0	188	NA	NA	0	188
TCGA-22-1005-01	LUSC	Primary Tumor	Male	tumor	1	1953	0	1953	0	1953	0	1953
TCGA-37-4133-01	LUSC	Primary Tumor	Male	tumor	0	238	0	238	NA	NA	0	238
TCGA-56-8629-01	LUSC	Primary Tumor	Male	tumor	0	481	0	481	0	481	0	481
TCGA-63-A5MY-01	LUSC	Primary Tumor	Male	tumor	0	1052	0	1052	0	1052	0	1052
TCGA-66-2755-01	LUSC	Primary Tumor	Male	tumor	0	28	0	28	NA	NA	0	28
TCGA-77-A5G3-01	LUSC	Primary Tumor	Male	tumor	0	4570	0	4570	0	4570	0	4570
TCGA-77-A5G7-01	LUSC	Primary Tumor	Male	tumor	1	180	NA	180	0	180	0	180
TCGA-85-8355-01	LUSC	Primary Tumor	Male	tumor	0	61	0	61	0	61	0	61
TCGA-85-A53L-01	LUSC	Primary Tumor	Male	tumor	0	377	0	377	0	377	0	377
TCGA-98-A539-01	LUSC	Primary Tumor	Male	tumor	0	173	0	173	NA	NA	1	173
TCGA-O2-A52W-01	LUSC	Primary Tumor	Male	tumor	1	261	0	261	NA	NA	0	261
TCGA-22-1017-01	LUSC	Primary Tumor	Male	tumor	1	1485	1	1485	1	904	1	904
TCGA-60-2698-01	LUSC	Primary Tumor	Male	tumor	1	311	1	311	NA	NA	1	114
TCGA-63-A5MB-01	LUSC	Primary Tumor	Male	tumor	0	3123	0	3123	0	3123	0	3123
TCGA-66-2767-01	LUSC	Primary Tumor	Male	tumor	0	61	0	61	NA	NA	0	61
TCGA-85-8048-01	LUSC	Primary Tumor	Male	tumor	0	765	0	765	0	765	0	765
TCGA-85-8276-01	LUSC	Primary Tumor	Male	tumor	0	1050	0	1050	1	1048	1	1048
TCGA-85-A511-01	LUSC	Primary Tumor	Male	tumor	1	455	1	455	1	390	1	390
TCGA-94-A5I6-01	LUSC	Primary Tumor	Male	tumor	0	538	0	538	NA	NA	1	481
TCGA-21-1082-01	LUSC	Primary Tumor	Male	tumor	0	3644	0	3644	NA	NA	0	3644
TCGA-22-0944-01	LUSC	Primary Tumor	Male	tumor	1	223	0	223	NA	NA	0	223
TCGA-43-A56V-01	LUSC	Primary Tumor	Male	tumor	0	366	0	366	1	355	1	355
TCGA-56-7579-01	LUSC	Primary Tumor	Male	tumor	1	951	1	951	NA	NA	1	149
TCGA-58-A46M-01	LUSC	Primary Tumor	Male	tumor	0	1072	0	1072	0	1072	0	1072
TCGA-85-8350-01	LUSC	Primary Tumor	Male	tumor	0	683	0	683	0	683	0	683
TCGA-85-A4PA-01	LUSC	Primary Tumor	Male	tumor	0	741	0	741	0	741	0	741
TCGA-94-A5I4-01	LUSC	Primary Tumor	Male	tumor	0	491	0	491	1	314	1	314
TCGA-98-8022-01	LUSC	Primary Tumor	Male	tumor	1	933	0	933	0	933	0	933
TCGA-33-A4WN-01	LUSC	Primary Tumor	Male	tumor	1	143	0	143	0	143	0	143
TCGA-33-AASJ-01	LUSC	Primary Tumor	Male	tumor	1	3600	1	3600	1	1135	1	1135
TCGA-34-5236-01	LUSC	Primary Tumor	Male	tumor	1	276	1	276	NA	NA	1	113
TCGA-56-7222-01	LUSC	Primary Tumor	Male	tumor	1	562	1	562	1	427	1	427
TCGA-58-8387-01	LUSC	Primary Tumor	Male	tumor	1	403	0	403	0	403	0	403
TCGA-58-8388-01	LUSC	Primary Tumor	Male	tumor	1	412	0	412	0	412	0	412
TCGA-66-2771-01	LUSC	Primary Tumor	Male	tumor	0	578	0	578	0	578	0	578
TCGA-77-8128-01	LUSC	Primary Tumor	Male	tumor	1	1150	NA	1150	NA	NA	0	1150
TCGA-77-8156-01	LUSC	Primary Tumor	Male	tumor	0	1106	0	1106	0	1106	0	1106
TCGA-85-8072-01	LUSC	Primary Tumor	Male	tumor	0	932	0	932	0	932	0	932
TCGA-NC-A5HE-01	LUSC	Primary Tumor	Male	tumor	0	2336	0	2336	0	2336	0	2336
TCGA-37-A5EN-01	LUSC	Primary Tumor	Male	tumor	0	660	0	660	0	660	0	660
TCGA-39-5040-01	LUSC	Primary Tumor	Male	tumor	1	519	1	519	NA	NA	1	442
TCGA-56-8626-01	LUSC	Primary Tumor	Male	tumor	1	302	0	302	0	302	0	302
TCGA-58-A46K-01	LUSC	Primary Tumor	Male	tumor	1	1045	1	1045	1	735	1	735
TCGA-85-6560-01	LUSC	Primary Tumor	Male	tumor	0	1259	0	1259	0	1259	0	1259
TCGA-NC-A5HG-01	LUSC	Primary Tumor	Male	tumor	0	1963	0	1963	0	1963	0	1963
TCGA-NC-A5HJ-01	LUSC	Primary Tumor	Male	tumor	1	418	1	418	0	418	1	328
TCGA-46-3768-01	LUSC	Primary Tumor	Male	tumor	1	299	0	299	0	299	0	299
TCGA-56-1622-01	LUSC	Primary Tumor	Male	tumor	1	881	1	881	NA	NA	1	881
TCGA-60-2706-01	LUSC	Primary Tumor	Male	tumor	0	2820	0	2820	0	2820	0	2820
TCGA-66-2792-01	LUSC	Primary Tumor	Male	tumor	0	913	0	913	0	913	0	913
TCGA-77-7465-01	LUSC	Primary Tumor	Male	tumor	0	990	0	990	0	990	0	990
TCGA-85-A5B5-01	LUSC	Primary Tumor	Male	tumor	0	111	0	111	0	111	0	111
TCGA-92-8064-01	LUSC	Primary Tumor	Male	tumor	0	160	0	160	0	160	0	160
TCGA-18-5592-01	LUSC	Primary Tumor	Male	tumor	0	1519	0	1519	NA	NA	0	1519
TCGA-21-1075-01	LUSC	Primary Tumor	Male	tumor	0	2134	0	2134	NA	NA	0	2134
TCGA-22-4595-01	LUSC	Primary Tumor	Male	tumor	1	734	1	734	1	250	1	250
TCGA-33-4586-01	LUSC	Primary Tumor	Male	tumor	1	428	NA	428	1	169	1	169
TCGA-46-3769-01	LUSC	Primary Tumor	Male	tumor	0	135	0	135	0	135	0	135
TCGA-66-2768-01	LUSC	Primary Tumor	Male	tumor	0	61	0	61	NA	NA	0	61
TCGA-66-2787-01	LUSC	Primary Tumor	Male	tumor	0	1217	0	1217	NA	NA	0	1217
TCGA-85-6798-01	LUSC	Primary Tumor	Male	tumor	1	195	1	195	1	180	1	180
TCGA-85-8049-01	LUSC	Primary Tumor	Male	tumor	0	579	0	579	0	579	0	579
TCGA-85-A50Z-01	LUSC	Primary Tumor	Male	tumor	0	493	0	493	0	493	1	462
TCGA-NK-A5D1-01	LUSC	Primary Tumor	Male	tumor	0	511	0	511	NA	NA	1	151
TCGA-37-4130-01	LUSC	Primary Tumor	Male	tumor	0	247	0	247	NA	NA	0	247
TCGA-56-8083-01	LUSC	Primary Tumor	Male	tumor	0	150	0	150	NA	NA	0	150
TCGA-60-2726-01	LUSC	Primary Tumor	Male	tumor	1	358	0	358	0	358	0	358
TCGA-63-A5MP-01	LUSC	Primary Tumor	Male	tumor	0	769	0	769	1	511	1	511
TCGA-66-2788-01	LUSC	Primary Tumor	Male	tumor	0	699	0	699	NA	NA	0	699
TCGA-77-7139-01	LUSC	Primary Tumor	Male	tumor	0	4261	0	4261	0	4261	0	4261
TCGA-90-7767-01	LUSC	Primary Tumor	Male	tumor	0	89	0	89	NA	NA	0	89
TCGA-33-4582-01	LUSC	Primary Tumor	Male	tumor	1	3149	1	3149	1	2923	1	2923
TCGA-51-4081-01	LUSC	Primary Tumor	Male	tumor	0	911	0	911	NA	NA	0	911
TCGA-56-A4BW-01	LUSC	Primary Tumor	Male	tumor	0	585	0	585	0	585	0	585
TCGA-90-7769-01	LUSC	Primary Tumor	Male	tumor	0	358	0	358	0	358	0	358
TCGA-63-A5MJ-01	LUSC	Primary Tumor	Male	tumor	0	1824	0	1824	0	1824	0	1824
TCGA-66-2766-01	LUSC	Primary Tumor	Male	tumor	0	31	0	31	NA	NA	0	31
TCGA-MF-A522-01	LUSC	Primary Tumor	Male	tumor	1	360	1	360	NA	NA	1	173
TCGA-37-A5EL-01	LUSC	Primary Tumor	Male	tumor	1	1143	1	1143	NA	NA	1	946
TCGA-85-8052-01	LUSC	Primary Tumor	Male	tumor	0	734	0	734	0	734	0	734
TCGA-85-8354-01	LUSC	Primary Tumor	Male	tumor	0	995	0	995	0	995	0	995
TCGA-90-A4EE-01	LUSC	Primary Tumor	Male	tumor	0	688	0	688	0	688	0	688
TCGA-NC-A5HH-01	LUSC	Primary Tumor	Male	tumor	0	37	0	37	0	37	0	37
TCGA-18-3412-01	LUSC	Primary Tumor	Male	tumor	1	345	1	345	NA	NA	1	273
TCGA-43-3394-01	LUSC	Primary Tumor	Male	tumor	1	1190	1	1190	1	552	1	552
TCGA-58-A46N-01	LUSC	Primary Tumor	Male	tumor	0	910	0	910	1	630	1	630
TCGA-85-8071-01	LUSC	Primary Tumor	Male	tumor	0	815	0	815	0	815	0	815
TCGA-92-8063-01	LUSC	Primary Tumor	Male	tumor	0	122	0	122	0	122	0	122
TCGA-37-3783-01	LUSC	Primary Tumor	Male	tumor	0	122	0	122	NA	NA	0	122
TCGA-60-2715-01	LUSC	Primary Tumor	Male	tumor	1	1075	1	1075	NA	NA	1	1075
TCGA-18-5595-01	LUSC	Primary Tumor	Male	tumor	1	827	NA	827	NA	NA	0	827
TCGA-85-7843-01	LUSC	Primary Tumor	Male	tumor	0	35	0	35	NA	NA	0	35
TCGA-37-A5EM-01	LUSC	Primary Tumor	Male	tumor	0	867	0	867	0	867	0	867
TCGA-85-7697-01	LUSC	Primary Tumor	Male	tumor	0	1063	0	1063	0	1063	0	1063
TCGA-85-8582-01	LUSC	Primary Tumor	Male	tumor	0	1160	0	1160	0	1160	0	1160
TCGA-63-A5MU-01	LUSC	Primary Tumor	Male	tumor	1	NA	1	NA	1	420	1	420
TCGA-85-7698-01	LUSC	Primary Tumor	Male	tumor	0	952	0	952	1	650	1	650
TCGA-60-2724-01	LUSC	Primary Tumor	Male	tumor	0	717	0	717	NA	NA	0	717
TCGA-70-6722-01	LUSC	Primary Tumor	Male	tumor	0	367	0	367	NA	NA	1	293
TCGA-85-A50M-01	LUSC	Primary Tumor	Male	tumor	1	826	0	826	0	826	0	826
TCGA-85-7950-01	LUSC	Primary Tumor	Male	tumor	0	576	0	576	0	576	0	576
TCGA-85-A512-01	LUSC	Primary Tumor	Male	tumor	0	465	0	465	0	465	0	465
TCGA-60-2697-01	LUSC	Primary Tumor	Male	tumor	1	372	1	372	1	200	1	200
TCGA-33-4566-01	LUSC	Primary Tumor	Male	tumor	1	5287	NA	5287	NA	NA	0	5287
TCGA-60-2716-01	LUSC	Primary Tumor	Male	tumor	0	1475	0	1475	0	1475	0	1475
TCGA-63-5128-01	LUSC	Primary Tumor	Male	tumor	1	NA	1	NA	NA	NA	1	NA
TCGA-63-5131-01	LUSC	Primary Tumor	Male	tumor	1	NA	0	NA	0	NA	0	NA
TCGA-63-6202-01	LUSC	Primary Tumor	Male	tumor	0	1602	0	1602	0	1602	0	1602
TCGA-63-7020-01	LUSC	Primary Tumor	Male	tumor	0	2133	0	2133	0	2133	0	2133
TCGA-63-7021-01	LUSC	Primary Tumor	Male	tumor	0	2142	0	2142	0	2142	1	1503
TCGA-63-7023-01	LUSC	Primary Tumor	Male	tumor	0	1682	0	1682	0	1682	0	1682
TCGA-79-5596-01	LUSC	Primary Tumor	Male	tumor	0	NA	0	NA	NA	NA	0	NA
TCGA-34-5928-01	LUSC	Primary Tumor	Female	tumor	0	1196	0	1196	0	1196	0	1196
TCGA-60-2719-01	LUSC	Primary Tumor	Female	tumor	0	1297	0	1297	0	1297	0	1297
TCGA-39-5030-01	LUSC	Primary Tumor	Female	tumor	1	59	NA	59	0	59	0	59
TCGA-21-5784-01	LUSC	Primary Tumor	Female	tumor	0	1268	0	1268	0	1268	0	1268
TCGA-22-1012-01	LUSC	Primary Tumor	Female	tumor	1	429	0	429	0	429	0	429
TCGA-56-8082-01	LUSC	Primary Tumor	Female	tumor	0	455	0	455	0	455	0	455
TCGA-60-2712-01	LUSC	Primary Tumor	Female	tumor	1	274	NA	274	0	274	0	274
TCGA-22-4605-01	LUSC	Primary Tumor	Female	tumor	1	974	0	974	0	974	0	974
TCGA-34-5929-01	LUSC	Primary Tumor	Female	tumor	1	151	0	151	NA	NA	0	151
TCGA-63-A5MN-01	LUSC	Primary Tumor	Female	tumor	1	345	1	345	1	320	1	320
TCGA-96-A4JL-01	LUSC	Primary Tumor	Female	tumor	0	842	0	842	0	842	0	842
TCGA-18-3408-01	LUSC	Primary Tumor	Female	tumor	1	2304	1	2304	NA	NA	1	1793
TCGA-56-6545-01	LUSC	Primary Tumor	Female	tumor	0	666	0	666	0	666	0	666
TCGA-77-8153-01	LUSC	Primary Tumor	Female	tumor	0	1992	0	1992	0	1992	0	1992
TCGA-98-A53C-01	LUSC	Primary Tumor	Female	tumor	0	822	0	822	0	822	0	822
TCGA-XC-AA0X-01	LUSC	Primary Tumor	Female	tumor	1	6	0	6	NA	NA	0	6
TCGA-33-4533-01	LUSC	Primary Tumor	Female	tumor	0	4068	0	4068	0	4068	0	4068
TCGA-34-2600-01	LUSC	Primary Tumor	Female	tumor	1	1874	0	1874	0	1874	0	1874
TCGA-39-5031-01	LUSC	Primary Tumor	Female	tumor	1	1841	0	1841	0	1841	0	1841
TCGA-43-A56U-01	LUSC	Primary Tumor	Female	tumor	0	432	0	432	0	432	0	432
TCGA-56-8503-01	LUSC	Primary Tumor	Female	tumor	0	41	0	41	NA	NA	0	41
TCGA-56-A4ZK-01	LUSC	Primary Tumor	Female	tumor	0	570	0	570	0	570	0	570
TCGA-60-2696-01	LUSC	Primary Tumor	Female	tumor	1	109	NA	109	NA	NA	0	109
TCGA-98-A53H-01	LUSC	Primary Tumor	Female	tumor	0	618	0	618	0	618	1	427
TCGA-34-5232-01	LUSC	Primary Tumor	Female	tumor	0	2471	0	2471	0	2471	0	2471
TCGA-43-7658-01	LUSC	Primary Tumor	Female	tumor	1	2378	1	2378	1	2305	1	2305
TCGA-56-A4ZJ-01	LUSC	Primary Tumor	Female	tumor	0	640	0	640	0	640	0	640
TCGA-96-8170-01	LUSC	Primary Tumor	Female	tumor	0	531	0	531	0	531	0	531
TCGA-NC-A5HR-01	LUSC	Primary Tumor	Female	tumor	0	1244	0	1244	0	1244	0	1244
TCGA-O2-A52V-01	LUSC	Primary Tumor	Female	tumor	1	1335	0	1335	NA	NA	1	690
TCGA-60-2695-01	LUSC	Primary Tumor	Female	tumor	0	642	0	642	0	642	0	642
TCGA-60-2723-01	LUSC	Primary Tumor	Female	tumor	0	1092	0	1092	0	1092	0	1092
TCGA-68-A59J-01	LUSC	Primary Tumor	Female	tumor	0	448	0	448	0	448	0	448
TCGA-77-8136-01	LUSC	Primary Tumor	Female	tumor	1	1189	NA	1189	NA	NA	1	301
TCGA-85-A510-01	LUSC	Primary Tumor	Female	tumor	0	482	0	482	1	363	1	363
TCGA-92-8065-01	LUSC	Primary Tumor	Female	tumor	0	70	0	70	0	70	0	70
TCGA-22-4599-01	LUSC	Primary Tumor	Female	tumor	1	1161	NA	1161	NA	NA	0	1161
TCGA-22-4601-01	LUSC	Primary Tumor	Female	tumor	1	1057	1	1057	NA	NA	1	525
TCGA-22-4613-01	LUSC	Primary Tumor	Female	tumor	1	358	NA	358	NA	NA	0	358
TCGA-22-5492-01	LUSC	Primary Tumor	Female	tumor	1	506	NA	506	NA	NA	0	506
TCGA-34-5240-01	LUSC	Primary Tumor	Female	tumor	0	1541	0	1541	0	1541	0	1541
TCGA-39-5034-01	LUSC	Primary Tumor	Female	tumor	1	1107	NA	1107	1	352	1	352
TCGA-51-4079-01	LUSC	Primary Tumor	Female	tumor	1	12	NA	12	NA	NA	0	12
TCGA-56-8304-01	LUSC	Primary Tumor	Female	tumor	0	106	0	106	0	106	0	106
TCGA-68-A59I-01	LUSC	Primary Tumor	Female	tumor	0	492	0	492	NA	NA	1	159
TCGA-6A-AB49-01	LUSC	Primary Tumor	Female	tumor	1	NA	0	NA	NA	NA	0	NA
TCGA-22-5481-01	LUSC	Primary Tumor	Female	tumor	1	2409	NA	2409	1	346	1	346
TCGA-39-5035-01	LUSC	Primary Tumor	Female	tumor	0	2080	0	2080	0	2080	0	2080
TCGA-43-8115-01	LUSC	Primary Tumor	Female	tumor	0	407	0	407	NA	NA	0	407
TCGA-51-6867-01	LUSC	Primary Tumor	Female	tumor	1	1856	1	1856	1	788	1	788
TCGA-56-A5DS-01	LUSC	Primary Tumor	Female	tumor	0	8	0	8	0	8	0	8
TCGA-34-5234-01	LUSC	Primary Tumor	Female	tumor	0	2271	0	2271	0	2271	0	2271
TCGA-34-8456-01	LUSC	Primary Tumor	Female	tumor	0	804	0	804	0	804	0	804
TCGA-94-A4VJ-01	LUSC	Primary Tumor	Female	tumor	0	430	0	430	0	430	0	430
TCGA-O2-A5IB-01	LUSC	Primary Tumor	Female	tumor	1	340	1	340	NA	NA	1	253
TCGA-34-5927-01	LUSC	Primary Tumor	Female	tumor	0	1361	0	1361	NA	NA	1	245
TCGA-39-5011-01	LUSC	Primary Tumor	Female	tumor	0	4053	0	4053	1	565	1	565
TCGA-63-A5MR-01	LUSC	Primary Tumor	Female	tumor	0	2716	0	2716	0	2716	0	2716
TCGA-NC-A5HO-01	LUSC	Primary Tumor	Female	tumor	0	1336	0	1336	0	1336	0	1336
TCGA-22-4596-01	LUSC	Primary Tumor	Female	tumor	1	17	0	17	NA	NA	0	17
TCGA-43-6647-01	LUSC	Primary Tumor	Female	tumor	0	757	0	757	0	757	0	757
TCGA-63-A5MM-01	LUSC	Primary Tumor	Female	tumor	1	456	1	456	1	218	1	218
TCGA-77-7140-01	LUSC	Primary Tumor	Female	tumor	1	632	NA	632	NA	NA	1	250
TCGA-21-5782-01	LUSC	Primary Tumor	Female	tumor	1	962	NA	962	0	962	0	962
TCGA-43-7657-01	LUSC	Primary Tumor	Female	tumor	0	236	0	236	0	236	0	236
TCGA-58-8393-01	LUSC	Primary Tumor	Female	tumor	0	1058	0	1058	0	1058	0	1058
TCGA-66-2778-01	LUSC	Primary Tumor	Female	tumor	0	578	0	578	0	578	0	578
TCGA-66-2786-01	LUSC	Primary Tumor	Female	tumor	0	790	0	790	NA	NA	0	790
TCGA-NC-A5HI-01	LUSC	Primary Tumor	Female	tumor	0	1743	0	1743	0	1743	1	70
TCGA-43-A475-01	LUSC	Primary Tumor	Female	tumor	0	296	0	296	0	296	0	296
TCGA-60-2710-01	LUSC	Primary Tumor	Female	tumor	0	2024	0	2024	0	2024	0	2024
TCGA-96-8169-01	LUSC	Primary Tumor	Female	tumor	0	557	0	557	0	557	0	557
TCGA-22-5480-01	LUSC	Primary Tumor	Female	tumor	1	2170	1	2170	1	1779	1	1779
TCGA-56-7731-01	LUSC	Primary Tumor	Female	tumor	1	3	0	3	NA	NA	0	3
TCGA-56-8625-01	LUSC	Primary Tumor	Female	tumor	1	315	1	315	NA	NA	1	272
TCGA-60-2714-01	LUSC	Primary Tumor	Female	tumor	0	1531	0	1531	0	1531	0	1531
TCGA-77-8140-01	LUSC	Primary Tumor	Female	tumor	1	351	NA	351	NA	NA	0	351
TCGA-90-7766-01	LUSC	Primary Tumor	Female	tumor	0	289	0	289	NA	NA	1	289
TCGA-33-AASI-01	LUSC	Primary Tumor	Female	tumor	1	1344	1	1344	NA	NA	1	1344
TCGA-37-4141-01	LUSC	Primary Tumor	Female	tumor	0	12	0	12	NA	NA	0	12
TCGA-39-5024-01	LUSC	Primary Tumor	Female	tumor	0	2510	0	2510	0	2510	0	2510
TCGA-66-2757-01	LUSC	Primary Tumor	Female	tumor	1	1338	1	1338	NA	NA	1	912
TCGA-60-2708-01	LUSC	Primary Tumor	Female	tumor	0	2447	0	2447	0	2447	0	2447
TCGA-60-2711-01	LUSC	Primary Tumor	Female	tumor	0	1260	0	1260	0	1260	0	1260
TCGA-18-3411-01	LUSC	Primary Tumor	Female	tumor	0	3576	0	3576	NA	NA	0	3576
TCGA-33-4587-01	LUSC	Primary Tumor	Female	tumor	1	1656	1	1656	NA	NA	1	1656
TCGA-66-2763-01	LUSC	Primary Tumor	Female	tumor	0	30	0	30	NA	NA	0	30
TCGA-85-6175-01	LUSC	Primary Tumor	Female	tumor	1	294	1	294	NA	NA	1	294
TCGA-33-4589-01	LUSC	Primary Tumor	Female	tumor	1	47	0	47	0	47	0	47
TCGA-34-8454-01	LUSC	Primary Tumor	Female	tumor	0	1180	0	1180	0	1180	0	1180
TCGA-43-2576-01	LUSC	Primary Tumor	Female	tumor	0	1223	0	1223	0	1223	0	1223
TCGA-46-3766-01	LUSC	Primary Tumor	Female	tumor	0	370	0	370	0	370	0	370
TCGA-52-7622-01	LUSC	Primary Tumor	Female	tumor	0	862	0	862	0	862	0	862
TCGA-66-2734-01	LUSC	Primary Tumor	Female	tumor	0	1311	0	1311	NA	NA	0	1311
TCGA-77-7335-01	LUSC	Primary Tumor	Female	tumor	1	2133	NA	2133	NA	NA	0	2133
TCGA-37-4132-01	LUSC	Primary Tumor	Female	tumor	0	227	0	227	NA	NA	0	227
TCGA-90-A59Q-01	LUSC	Primary Tumor	Female	tumor	1	322	1	322	1	274	1	274
TCGA-21-1070-01	LUSC	Primary Tumor	Female	tumor	0	3636	0	3636	NA	NA	0	3636
TCGA-22-4594-01	LUSC	Primary Tumor	Female	tumor	1	1470	NA	1470	NA	NA	0	1470
TCGA-52-7810-01	LUSC	Primary Tumor	Female	tumor	0	923	0	923	0	923	0	923
TCGA-60-2720-01	LUSC	Primary Tumor	Female	tumor	0	97	0	97	NA	NA	0	97
TCGA-68-7755-01	LUSC	Primary Tumor	Female	tumor	0	83	0	83	NA	NA	0	83
TCGA-85-A513-01	LUSC	Primary Tumor	Female	tumor	0	910	0	910	0	910	0	910
TCGA-33-AAS8-01	LUSC	Primary Tumor	Female	tumor	1	1114	0	1114	0	1114	0	1114
TCGA-43-2578-01	LUSC	Primary Tumor	Female	tumor	1	684	0	684	0	684	0	684
TCGA-43-6770-01	LUSC	Primary Tumor	Female	tumor	0	653	0	653	0	653	0	653
TCGA-46-3765-01	LUSC	Primary Tumor	Female	tumor	0	405	0	405	0	405	0	405
TCGA-77-7142-01	LUSC	Primary Tumor	Female	tumor	0	2227	0	2227	NA	NA	0	2227
TCGA-85-7710-01	LUSC	Primary Tumor	Female	tumor	0	42	0	42	0	42	0	42
TCGA-22-5485-01	LUSC	Primary Tumor	Female	tumor	1	916	1	916	1	840	1	840
TCGA-56-7823-01	LUSC	Primary Tumor	Female	tumor	0	1011	0	1011	0	1011	0	1011
TCGA-NC-A5HK-01	LUSC	Primary Tumor	Female	tumor	0	128	0	128	0	128	0	128
TCGA-33-AASL-01	LUSC	Primary Tumor	Female	tumor	1	826	1	826	NA	NA	1	149
TCGA-58-8391-01	LUSC	Primary Tumor	Female	tumor	0	2167	0	2167	1	2033	1	2033
TCGA-O2-A52S-01	LUSC	Primary Tumor	Female	tumor	1	387	1	387	NA	NA	1	246
TCGA-85-A4CN-01	LUSC	Primary Tumor	Female	tumor	0	1038	0	1038	0	1038	0	1038
TCGA-98-8020-01	LUSC	Primary Tumor	Female	tumor	1	84	1	84	NA	NA	1	11
TCGA-43-8118-01	LUSC	Primary Tumor	Female	tumor	1	89	NA	89	NA	NA	0	89
TCGA-56-8307-01	LUSC	Primary Tumor	Female	tumor	0	818	0	818	0	818	0	818
TCGA-66-2727-01	LUSC	Primary Tumor	Female	tumor	1	516	NA	516	NA	NA	0	516
TCGA-21-1076-01	LUSC	Primary Tumor	Female	tumor	0	1852	0	1852	NA	NA	1	1575
TCGA-37-4129-01	LUSC	Primary Tumor	Female	tumor	0	242	0	242	0	242	0	242
TCGA-85-8580-01	LUSC	Primary Tumor	Female	tumor	0	1113	0	1113	0	1113	0	1113
TCGA-43-2581-01	LUSC	Primary Tumor	Female	tumor	0	1176	0	1176	0	1176	0	1176
TCGA-92-7340-01	LUSC	Primary Tumor	Female	tumor	0	82	0	82	NA	NA	0	82
TCGA-L3-A524-01	LUSC	Primary Tumor	Female	tumor	1	490	0	490	0	490	0	490
TCGA-O2-A52Q-01	LUSC	Primary Tumor	Female	tumor	1	113	1	113	NA	NA	1	87
TCGA-63-7022-01	LUSC	Primary Tumor	Female	tumor	0	2073	0	2073	0	2073	0	2073
TCGA-63-A5M9-01	LUSC	Primary Tumor	Female	tumor	0	0	0	0	NA	NA	0	0
TCGA-50-5066-02	LUAD	Recurrent Tumor	Male	tumor	0	1442	0	1442	1	477	1	477
TCGA-50-5946-02	LUAD	Recurrent Tumor	Male	tumor	0	1617	0	1617	NA	NA	1	221
TCGA-55-A4DF-01	LUAD	Primary Tumor	Male	tumor	1	614	1	614	1	515	1	515
TCGA-50-5939-01	LUAD	Primary Tumor	Male	tumor	1	460	0	460	0	460	0	460
TCGA-69-8254-01	LUAD	Primary Tumor	Male	tumor	0	409	0	409	0	409	0	409
TCGA-62-A470-01	LUAD	Primary Tumor	Male	tumor	1	1194	1	1194	1	539	1	539
TCGA-69-7761-01	LUAD	Primary Tumor	Male	tumor	0	186	0	186	NA	NA	0	186
TCGA-78-7166-01	LUAD	Primary Tumor	Male	tumor	1	258	NA	258	NA	NA	0	258
TCGA-97-A4M5-01	LUAD	Primary Tumor	Male	tumor	0	634	0	634	0	634	0	634
TCGA-05-4433-01	LUAD	Primary Tumor	Male	tumor	0	730	0	730	NA	NA	0	730
TCGA-49-6745-01	LUAD	Primary Tumor	Male	tumor	0	522	0	522	NA	NA	0	522
TCGA-55-6978-01	LUAD	Primary Tumor	Male	tumor	1	176	1	176	NA	NA	1	42
TCGA-55-6983-01	LUAD	Primary Tumor	Male	tumor	0	2823	0	2823	0	2823	0	2823
TCGA-55-7994-01	LUAD	Primary Tumor	Male	tumor	0	603	0	603	0	603	0	603
TCGA-97-8171-01	LUAD	Primary Tumor	Male	tumor	0	568	0	568	NA	NA	1	441
TCGA-97-A4LX-01	LUAD	Primary Tumor	Male	tumor	0	614	0	614	0	614	0	614
TCGA-38-A44F-01	LUAD	Primary Tumor	Male	tumor	0	133	0	133	0	133	0	133
TCGA-55-8090-01	LUAD	Primary Tumor	Male	tumor	1	598	1	598	1	548	1	548
TCGA-44-A47B-01	LUAD	Primary Tumor	Male	tumor	0	287	0	287	0	287	0	287
TCGA-86-8055-01	LUAD	Primary Tumor	Male	tumor	1	124	0	124	0	124	0	124
TCGA-55-A490-01	LUAD	Primary Tumor	Male	tumor	1	99	0	99	NA	NA	0	99
TCGA-91-6829-01	LUAD	Primary Tumor	Male	tumor	1	1258	0	1258	NA	NA	0	1258
TCGA-91-A4BD-01	LUAD	Primary Tumor	Male	tumor	0	603	0	603	0	603	0	603
TCGA-49-4494-01	LUAD	Primary Tumor	Male	tumor	1	1081	1	1081	NA	NA	1	1081
TCGA-55-6987-01	LUAD	Primary Tumor	Male	tumor	0	2137	0	2137	0	2137	0	2137
TCGA-55-7227-01	LUAD	Primary Tumor	Male	tumor	1	952	1	952	1	255	1	255
TCGA-55-7907-01	LUAD	Primary Tumor	Male	tumor	1	343	1	343	1	294	1	294
TCGA-69-8453-01	LUAD	Primary Tumor	Male	tumor	0	813	0	813	NA	NA	1	344
TCGA-78-7167-01	LUAD	Primary Tumor	Male	tumor	1	2681	1	2681	NA	NA	1	726
TCGA-93-8067-01	LUAD	Primary Tumor	Male	tumor	0	186	0	186	0	186	0	186
TCGA-MP-A4TC-01	LUAD	Primary Tumor	Male	tumor	1	74	0	74	0	74	0	74
TCGA-05-4395-01	LUAD	Primary Tumor	Male	tumor	1	0	0	0	NA	NA	0	0
TCGA-05-4396-01	LUAD	Primary Tumor	Male	tumor	1	303	NA	303	NA	NA	0	303
TCGA-05-4403-01	LUAD	Primary Tumor	Male	tumor	0	578	0	578	NA	NA	0	578
TCGA-55-7815-01	LUAD	Primary Tumor	Male	tumor	0	773	0	773	1	466	1	466
TCGA-55-8614-01	LUAD	Primary Tumor	Male	tumor	0	536	0	536	0	536	0	536
TCGA-50-5932-01	LUAD	Primary Tumor	Male	tumor	1	1235	1	1235	NA	NA	1	1090
TCGA-55-8092-01	LUAD	Primary Tumor	Male	tumor	1	154	1	154	1	127	1	127
TCGA-69-7764-01	LUAD	Primary Tumor	Male	tumor	0	414	0	414	NA	NA	0	414
TCGA-78-7162-01	LUAD	Primary Tumor	Male	tumor	1	3169	NA	3169	NA	NA	1	2218
TCGA-86-8281-01	LUAD	Primary Tumor	Male	tumor	0	0	0	0	0	0	0	0
TCGA-L9-A50W-01	LUAD	Primary Tumor	Male	tumor	1	442	1	442	1	389	1	389
TCGA-50-5072-01	LUAD	Primary Tumor	Male	tumor	1	250	1	250	NA	NA	1	213
TCGA-50-8460-01	LUAD	Primary Tumor	Male	tumor	0	829	0	829	0	829	0	829
TCGA-55-7284-01	LUAD	Primary Tumor	Male	tumor	1	243	1	243	1	231	1	231
TCGA-55-8091-01	LUAD	Primary Tumor	Male	tumor	0	600	0	600	0	600	0	600
TCGA-64-5815-01	LUAD	Primary Tumor	Male	tumor	0	866	0	866	0	866	0	866
TCGA-73-4677-01	LUAD	Primary Tumor	Male	tumor	1	38	1	38	NA	NA	1	38
TCGA-97-A4M7-01	LUAD	Primary Tumor	Male	tumor	0	629	0	629	0	629	0	629
TCGA-44-8119-01	LUAD	Primary Tumor	Male	tumor	0	285	0	285	0	285	0	285
TCGA-44-A4SS-01	LUAD	Primary Tumor	Male	tumor	0	415	0	415	0	415	0	415
TCGA-55-8207-01	LUAD	Primary Tumor	Male	tumor	0	977	0	977	0	977	0	977
TCGA-62-A46S-01	LUAD	Primary Tumor	Male	tumor	1	1653	1	1653	1	527	1	527
TCGA-69-7760-01	LUAD	Primary Tumor	Male	tumor	0	202	0	202	NA	NA	0	202
TCGA-44-7660-01	LUAD	Primary Tumor	Male	tumor	0	592	0	592	NA	NA	1	253
TCGA-49-4486-01	LUAD	Primary Tumor	Male	tumor	1	2318	1	2318	1	2045	1	2045
TCGA-50-5066-01	LUAD	Primary Tumor	Male	tumor	0	1442	0	1442	1	477	1	477
TCGA-50-5933-01	LUAD	Primary Tumor	Male	tumor	1	2393	0	2393	0	2393	0	2393
TCGA-55-6972-01	LUAD	Primary Tumor	Male	tumor	1	1632	0	1632	0	1632	0	1632
TCGA-78-7154-01	LUAD	Primary Tumor	Male	tumor	1	593	NA	593	NA	NA	0	593
TCGA-78-7537-01	LUAD	Primary Tumor	Male	tumor	1	1622	NA	1622	NA	NA	0	1622
TCGA-95-8039-01	LUAD	Primary Tumor	Male	tumor	0	830	0	830	1	228	1	228
TCGA-97-8179-01	LUAD	Primary Tumor	Male	tumor	0	435	0	435	0	435	0	435
TCGA-MP-A4TI-01	LUAD	Primary Tumor	Male	tumor	1	429	1	429	NA	NA	1	84
TCGA-05-4426-01	LUAD	Primary Tumor	Male	tumor	0	791	0	791	1	457	1	457
TCGA-55-6712-01	LUAD	Primary Tumor	Male	tumor	1	171	1	171	NA	NA	1	171
TCGA-55-A4DG-01	LUAD	Primary Tumor	Male	tumor	0	608	0	608	0	608	0	608
TCGA-64-5775-01	LUAD	Primary Tumor	Male	tumor	1	62	1	62	NA	NA	1	62
TCGA-69-8255-01	LUAD	Primary Tumor	Male	tumor	0	129	0	129	NA	NA	0	129
TCGA-78-7148-01	LUAD	Primary Tumor	Male	tumor	1	626	NA	626	NA	NA	1	182
TCGA-78-7149-01	LUAD	Primary Tumor	Male	tumor	0	3940	0	3940	0	3940	0	3940
TCGA-93-A4JN-01	LUAD	Primary Tumor	Male	tumor	0	718	0	718	NA	NA	0	718
TCGA-95-7562-01	LUAD	Primary Tumor	Male	tumor	1	87	0	87	NA	NA	0	87
TCGA-95-7944-01	LUAD	Primary Tumor	Male	tumor	0	377	0	377	NA	NA	0	377
TCGA-MP-A4TD-01	LUAD	Primary Tumor	Male	tumor	1	307	NA	307	1	226	1	226
TCGA-05-4244-01	LUAD	Primary Tumor	Male	tumor	0	0	0	0	NA	NA	0	0
TCGA-05-4389-01	LUAD	Primary Tumor	Male	tumor	0	1369	0	1369	NA	NA	0	1369
TCGA-05-4424-01	LUAD	Primary Tumor	Male	tumor	0	913	0	913	NA	NA	1	153
TCGA-44-7659-01	LUAD	Primary Tumor	Male	tumor	0	691	0	691	0	691	0	691
TCGA-49-6742-01	LUAD	Primary Tumor	Male	tumor	1	488	1	488	NA	NA	1	214
TCGA-50-5049-01	LUAD	Primary Tumor	Male	tumor	0	3094	0	3094	NA	NA	1	1568
TCGA-55-7727-01	LUAD	Primary Tumor	Male	tumor	0	119	0	119	0	119	0	119
TCGA-62-A472-01	LUAD	Primary Tumor	Male	tumor	0	910	0	910	1	290	1	290
TCGA-86-7711-01	LUAD	Primary Tumor	Male	tumor	1	1046	1	1046	NA	NA	1	1046
TCGA-86-7713-01	LUAD	Primary Tumor	Male	tumor	0	1157	0	1157	0	1157	0	1157
TCGA-91-6828-01	LUAD	Primary Tumor	Male	tumor	0	323	0	323	0	323	0	323
TCGA-93-A4JO-01	LUAD	Primary Tumor	Male	tumor	1	33	0	33	NA	NA	0	33
TCGA-97-7552-01	LUAD	Primary Tumor	Male	tumor	0	1932	0	1932	NA	NA	1	798
TCGA-05-4418-01	LUAD	Primary Tumor	Male	tumor	1	274	NA	274	NA	NA	0	274
TCGA-35-4122-01	LUAD	Primary Tumor	Male	tumor	0	225	0	225	NA	NA	0	225
TCGA-49-AAR3-01	LUAD	Primary Tumor	Male	tumor	0	1893	0	1893	1	1893	1	1893
TCGA-55-A48Y-01	LUAD	Primary Tumor	Male	tumor	0	630	0	630	0	630	0	630
TCGA-67-4679-01	LUAD	Primary Tumor	Male	tumor	0	448	0	448	NA	NA	0	448
TCGA-69-7763-01	LUAD	Primary Tumor	Male	tumor	0	690	0	690	NA	NA	0	690
TCGA-78-7536-01	LUAD	Primary Tumor	Male	tumor	1	244	1	244	NA	NA	1	231
TCGA-78-8660-01	LUAD	Primary Tumor	Male	tumor	1	321	1	321	NA	NA	1	242
TCGA-L9-A7SV-01	LUAD	Primary Tumor	Male	tumor	0	565	0	565	0	565	0	565
TCGA-05-4382-01	LUAD	Primary Tumor	Male	tumor	0	607	0	607	1	334	1	334
TCGA-05-4422-01	LUAD	Primary Tumor	Male	tumor	0	365	0	365	NA	NA	0	365
TCGA-05-5425-01	LUAD	Primary Tumor	Male	tumor	0	882	0	882	NA	NA	1	486
TCGA-38-4629-01	LUAD	Primary Tumor	Male	tumor	1	864	1	864	1	379	1	379
TCGA-49-AARR-01	LUAD	Primary Tumor	Male	tumor	0	4992	0	4992	1	4812	1	1099
TCGA-50-8459-01	LUAD	Primary Tumor	Male	tumor	0	1119	0	1119	NA	NA	1	432
TCGA-55-1594-01	LUAD	Primary Tumor	Male	tumor	0	1178	0	1178	NA	NA	0	1178
TCGA-78-7155-01	LUAD	Primary Tumor	Male	tumor	1	1171	NA	1171	NA	NA	1	209
TCGA-MP-A4T8-01	LUAD	Primary Tumor	Male	tumor	1	161	NA	161	NA	NA	0	161
TCGA-05-5420-01	LUAD	Primary Tumor	Male	tumor	0	457	0	457	NA	NA	1	245
TCGA-55-8615-01	LUAD	Primary Tumor	Male	tumor	0	446	0	446	1	224	1	224
TCGA-78-7633-01	LUAD	Primary Tumor	Male	tumor	1	1528	1	1528	1	1450	1	1450
TCGA-95-7947-01	LUAD	Primary Tumor	Male	tumor	0	477	0	477	0	477	0	477
TCGA-95-8494-01	LUAD	Primary Tumor	Male	tumor	0	84	0	84	0	84	0	84
TCGA-97-8174-01	LUAD	Primary Tumor	Male	tumor	1	164	NA	164	NA	NA	0	164
TCGA-L4-A4E6-01	LUAD	Primary Tumor	Male	tumor	0	435	0	435	0	435	0	435
TCGA-MP-A4SV-01	LUAD	Primary Tumor	Male	tumor	1	2620	NA	2620	0	2620	0	2620
TCGA-NJ-A55R-01	LUAD	Primary Tumor	Male	tumor	0	603	0	603	NA	NA	0	603
TCGA-05-4384-01	LUAD	Primary Tumor	Male	tumor	0	426	0	426	NA	NA	1	183
TCGA-05-4432-01	LUAD	Primary Tumor	Male	tumor	0	761	0	761	0	761	0	761
TCGA-73-4659-01	LUAD	Primary Tumor	Male	tumor	1	711	1	711	NA	NA	1	35
TCGA-86-7701-01	LUAD	Primary Tumor	Male	tumor	0	947	0	947	NA	NA	1	424
TCGA-91-6831-01	LUAD	Primary Tumor	Male	tumor	0	310	0	310	0	310	0	310
TCGA-97-A4M2-01	LUAD	Primary Tumor	Male	tumor	0	624	0	624	0	624	0	624
TCGA-05-4397-01	LUAD	Primary Tumor	Male	tumor	1	731	NA	731	NA	NA	0	731
TCGA-05-5423-01	LUAD	Primary Tumor	Male	tumor	0	151	0	151	NA	NA	0	151
TCGA-44-2662-01	LUAD	Primary Tumor	Male	tumor	0	1280	0	1280	NA	NA	1	245
TCGA-55-1592-01	LUAD	Primary Tumor	Male	tumor	1	701	1	701	1	452	1	452
TCGA-62-A46P-01	LUAD	Primary Tumor	Male	tumor	1	594	0	594	1	267	1	267
TCGA-78-7152-01	LUAD	Primary Tumor	Male	tumor	1	1215	1	1215	1	1202	1	1202
TCGA-97-7937-01	LUAD	Primary Tumor	Male	tumor	0	564	0	564	NA	NA	0	564
TCGA-NJ-A4YG-01	LUAD	Primary Tumor	Male	tumor	0	2261	0	2261	NA	NA	0	2261
TCGA-44-6146-01	LUAD	Primary Tumor	Male	tumor	0	728	0	728	1	631	1	631
TCGA-44-7671-01	LUAD	Primary Tumor	Male	tumor	0	889	0	889	1	883	1	883
TCGA-49-AAR2-01	LUAD	Primary Tumor	Male	tumor	0	2224	0	2224	0	2224	0	2224
TCGA-55-7903-01	LUAD	Primary Tumor	Male	tumor	0	567	0	567	0	567	0	567
TCGA-55-8085-01	LUAD	Primary Tumor	Male	tumor	0	904	0	904	0	904	0	904
TCGA-62-A471-01	LUAD	Primary Tumor	Male	tumor	0	1246	0	1246	0	1246	0	1246
TCGA-86-8669-01	LUAD	Primary Tumor	Male	tumor	0	938	0	938	1	849	1	849
TCGA-93-A4JP-01	LUAD	Primary Tumor	Male	tumor	0	578	0	578	NA	NA	1	497
TCGA-53-A4EZ-01	LUAD	Primary Tumor	Male	tumor	0	1071	0	1071	NA	NA	0	1071
TCGA-55-6642-01	LUAD	Primary Tumor	Male	tumor	0	2449	0	2449	0	2449	0	2449
TCGA-64-1680-01	LUAD	Primary Tumor	Male	tumor	0	1126	0	1126	NA	NA	0	1126
TCGA-97-8176-01	LUAD	Primary Tumor	Male	tumor	1	468	0	468	NA	NA	1	39
TCGA-MN-A4N5-01	LUAD	Primary Tumor	Male	tumor	0	84	0	84	0	84	0	84
TCGA-05-4410-01	LUAD	Primary Tumor	Male	tumor	0	0	0	0	NA	NA	0	0
TCGA-50-5946-01	LUAD	Primary Tumor	Male	tumor	0	1617	0	1617	NA	NA	1	221
TCGA-55-8505-01	LUAD	Primary Tumor	Male	tumor	0	440	0	440	0	440	0	440
TCGA-62-8399-01	LUAD	Primary Tumor	Male	tumor	0	2696	0	2696	0	2696	0	2696
TCGA-78-7156-01	LUAD	Primary Tumor	Male	tumor	1	976	NA	976	NA	NA	0	976
TCGA-86-7955-01	LUAD	Primary Tumor	Male	tumor	0	1072	0	1072	1	820	1	820
TCGA-91-7771-01	LUAD	Primary Tumor	Male	tumor	0	492	0	492	0	492	0	492
TCGA-35-5375-01	LUAD	Primary Tumor	Male	tumor	0	264	0	264	NA	NA	0	264
TCGA-44-7662-01	LUAD	Primary Tumor	Male	tumor	0	218	0	218	0	218	0	218
TCGA-49-AAR9-01	LUAD	Primary Tumor	Male	tumor	1	260	1	260	NA	NA	1	260
TCGA-55-6968-01	LUAD	Primary Tumor	Male	tumor	1	1293	1	1293	NA	NA	1	1293
TCGA-55-6975-01	LUAD	Primary Tumor	Male	tumor	1	118	1	118	NA	NA	1	118
TCGA-64-5779-01	LUAD	Primary Tumor	Male	tumor	0	864	0	864	NA	NA	1	795
TCGA-78-7160-01	LUAD	Primary Tumor	Male	tumor	1	697	NA	697	NA	NA	0	697
TCGA-86-8054-01	LUAD	Primary Tumor	Male	tumor	0	1148	0	1148	0	1148	0	1148
TCGA-86-8673-01	LUAD	Primary Tumor	Male	tumor	0	862	0	862	1	636	1	636
TCGA-95-7567-01	LUAD	Primary Tumor	Male	tumor	0	568	0	568	NA	NA	0	568
TCGA-99-8032-01	LUAD	Primary Tumor	Male	tumor	0	44	0	44	0	44	0	44
TCGA-MP-A4SY-01	LUAD	Primary Tumor	Male	tumor	1	1501	0	1501	1	489	1	489
TCGA-05-5429-01	LUAD	Primary Tumor	Male	tumor	1	275	0	275	NA	NA	0	275
TCGA-44-6148-01	LUAD	Primary Tumor	Male	tumor	0	704	0	704	0	704	0	704
TCGA-50-7109-01	LUAD	Primary Tumor	Male	tumor	1	308	1	308	NA	NA	1	15
TCGA-55-7570-01	LUAD	Primary Tumor	Male	tumor	0	824	0	824	0	824	0	824
TCGA-55-8620-01	LUAD	Primary Tumor	Male	tumor	1	375	1	375	NA	NA	1	375
TCGA-64-5774-01	LUAD	Primary Tumor	Male	tumor	0	2676	0	2676	1	246	1	246
TCGA-64-5778-01	LUAD	Primary Tumor	Male	tumor	0	1305	0	1305	1	962	1	962
TCGA-78-7163-01	LUAD	Primary Tumor	Male	tumor	0	7248	0	7248	0	7248	0	7248
TCGA-MN-A4N1-01	LUAD	Primary Tumor	Male	tumor	0	827	0	827	0	827	0	827
TCGA-44-2656-01	LUAD	Primary Tumor	Male	tumor	0	1429	0	1429	0	1429	1	568
TCGA-44-6778-01	LUAD	Primary Tumor	Male	tumor	0	1864	0	1864	0	1864	0	1864
TCGA-44-7669-01	LUAD	Primary Tumor	Male	tumor	1	574	1	574	1	390	1	390
TCGA-69-7978-01	LUAD	Primary Tumor	Male	tumor	0	134	0	134	NA	NA	0	134
TCGA-73-4675-01	LUAD	Primary Tumor	Male	tumor	1	922	0	922	NA	NA	1	361
TCGA-78-7150-01	LUAD	Primary Tumor	Male	tumor	1	666	1	666	NA	NA	1	139
TCGA-78-8640-01	LUAD	Primary Tumor	Male	tumor	0	7062	0	7062	0	7062	0	7062
TCGA-86-8672-01	LUAD	Primary Tumor	Male	tumor	1	19	0	19	0	19	0	19
TCGA-91-6848-01	LUAD	Primary Tumor	Male	tumor	0	224	0	224	0	224	0	224
TCGA-91-A4BC-01	LUAD	Primary Tumor	Male	tumor	0	44	0	44	NA	NA	0	44
TCGA-44-8120-01	LUAD	Primary Tumor	Male	tumor	0	260	0	260	0	260	0	260
TCGA-50-5936-01	LUAD	Primary Tumor	Male	tumor	1	257	1	257	NA	NA	1	150
TCGA-55-5899-01	LUAD	Primary Tumor	Male	tumor	0	930	0	930	0	930	0	930
TCGA-55-8301-01	LUAD	Primary Tumor	Male	tumor	0	534	0	534	1	238	1	238
TCGA-64-1676-01	LUAD	Primary Tumor	Male	tumor	0	1728	0	1728	0	1728	0	1728
TCGA-86-8073-01	LUAD	Primary Tumor	Male	tumor	0	740	0	740	0	740	0	740
TCGA-05-4415-01	LUAD	Primary Tumor	Male	tumor	1	91	1	91	NA	NA	1	60
TCGA-05-5428-01	LUAD	Primary Tumor	Male	tumor	0	670	0	670	0	670	0	670
TCGA-35-3615-01	LUAD	Primary Tumor	Male	tumor	0	14	0	14	NA	NA	0	14
TCGA-49-AAR0-01	LUAD	Primary Tumor	Male	tumor	0	4765	0	4765	0	4765	0	4765
TCGA-86-8585-01	LUAD	Primary Tumor	Male	tumor	0	353	0	353	0	353	0	353
TCGA-MN-A4N4-01	LUAD	Primary Tumor	Male	tumor	0	1175	0	1175	0	1175	0	1175
TCGA-55-6980-01	LUAD	Primary Tumor	Male	tumor	0	2109	0	2109	0	2109	0	2109
TCGA-55-8089-01	LUAD	Primary Tumor	Male	tumor	1	702	0	702	0	702	0	702
TCGA-55-8206-01	LUAD	Primary Tumor	Male	tumor	0	888	0	888	0	888	0	888
TCGA-69-7765-01	LUAD	Primary Tumor	Male	tumor	0	165	0	165	NA	NA	0	165
TCGA-78-7542-01	LUAD	Primary Tumor	Male	tumor	1	321	NA	321	NA	NA	0	321
TCGA-86-A4JF-01	LUAD	Primary Tumor	Male	tumor	1	737	1	737	1	436	1	436
TCGA-L9-A743-01	LUAD	Primary Tumor	Male	tumor	0	664	0	664	0	664	0	664
TCGA-MP-A4TE-01	LUAD	Primary Tumor	Male	tumor	1	896	1	896	1	226	1	226
TCGA-55-1596-01	LUAD	Primary Tumor	Male	tumor	0	2065	0	2065	0	2065	0	2065
TCGA-62-8398-01	LUAD	Primary Tumor	Male	tumor	1	444	0	444	0	444	0	444
TCGA-55-7576-01	LUAD	Primary Tumor	Male	tumor	0	670	0	670	0	670	0	670
TCGA-55-8302-01	LUAD	Primary Tumor	Male	tumor	0	478	0	478	0	478	0	478
TCGA-44-5643-01	LUAD	Primary Tumor	Male	tumor	0	1013	0	1013	NA	NA	0	1013
TCGA-55-8507-01	LUAD	Primary Tumor	Male	tumor	0	418	0	418	0	418	0	418
TCGA-MP-A4SW-01	LUAD	Primary Tumor	Male	tumor	1	1778	NA	1778	0	1778	0	1778
TCGA-55-6969-01	LUAD	Primary Tumor	Male	tumor	0	1239	0	1239	NA	NA	0	1239
TCGA-86-6562-01	LUAD	Primary Tumor	Male	tumor	1	376	1	376	NA	NA	1	274
TCGA-86-8359-01	LUAD	Primary Tumor	Male	tumor	1	444	0	444	NA	NA	0	444
TCGA-NJ-A4YP-01	LUAD	Primary Tumor	Male	tumor	0	50	0	50	NA	NA	0	50
TCGA-44-2668-01	LUAD	Primary Tumor	Male	tumor	1	761	1	761	1	433	1	433
TCGA-49-AAR4-01	LUAD	Primary Tumor	Male	tumor	1	879	1	879	NA	NA	1	879
TCGA-55-8094-01	LUAD	Primary Tumor	Male	tumor	0	541	0	541	NA	NA	0	541
TCGA-86-8674-01	LUAD	Primary Tumor	Male	tumor	0	806	0	806	1	334	1	334
TCGA-93-A4JQ-01	LUAD	Primary Tumor	Male	tumor	0	526	0	526	0	526	0	526
TCGA-NJ-A7XG-01	LUAD	Primary Tumor	Male	tumor	0	617	0	617	NA	NA	0	617
TCGA-86-A4D0-01	LUAD	Primary Tumor	Male	tumor	1	116	0	116	0	116	0	116
TCGA-50-5930-01	LUAD	Primary Tumor	Male	tumor	1	282	1	282	NA	NA	1	177
TCGA-86-8279-01	LUAD	Primary Tumor	Male	tumor	0	949	0	949	0	949	0	949
TCGA-73-4676-01	LUAD	Primary Tumor	Male	tumor	1	281	1	281	NA	NA	1	281
TCGA-78-7535-01	LUAD	Primary Tumor	Male	tumor	1	949	1	949	NA	NA	1	809
TCGA-86-8358-01	LUAD	Primary Tumor	Male	tumor	0	653	0	653	0	653	0	653
TCGA-44-2666-01	LUAD	Primary Tumor	Male	tumor	1	97	1	97	NA	NA	1	97
TCGA-38-4632-01	LUAD	Primary Tumor	Male	tumor	1	1357	1	1357	NA	NA	1	680
TCGA-86-8076-01	LUAD	Primary Tumor	Male	tumor	0	993	0	993	0	993	0	993
TCGA-05-4420-01	LUAD	Primary Tumor	Male	tumor	0	912	0	912	0	912	0	912
TCGA-55-8512-01	LUAD	Primary Tumor	Male	tumor	1	607	1	607	NA	NA	1	607
TCGA-73-A9RS-01	LUAD	Primary Tumor	Male	tumor	1	340	1	340	NA	NA	1	107
TCGA-35-4123-01	LUAD	Primary Tumor	Male	tumor	0	182	0	182	NA	NA	0	182
TCGA-75-5122-01	LUAD	Primary Tumor	Male	tumor	1	NA	1	NA	NA	NA	1	NA
TCGA-75-5125-01	LUAD	Primary Tumor	Male	tumor	1	2027	1	2027	1	1752	1	1752
TCGA-75-5146-01	LUAD	Primary Tumor	Male	tumor	0	2368	0	2368	0	2368	1	1773
TCGA-75-6206-01	LUAD	Primary Tumor	Male	tumor	0	2590	0	2590	0	2590	0	2590
TCGA-75-6207-01	LUAD	Primary Tumor	Male	tumor	1	NA	NA	NA	0	NA	0	NA
TCGA-75-7025-01	LUAD	Primary Tumor	Male	tumor	0	3305	0	3305	1	1481	1	1481
TCGA-75-7027-01	LUAD	Primary Tumor	Male	tumor	0	3059	0	3059	1	2949	1	2949
TCGA-75-7030-01	LUAD	Primary Tumor	Male	tumor	0	NA	0	NA	0	NA	0	NA
TCGA-80-5611-01	LUAD	Primary Tumor	Male	tumor	0	2595	0	2595	0	2595	0	2595
TCGA-55-8204-01	LUAD	Primary Tumor	Female	tumor	0	515	0	515	0	515	0	515
TCGA-NJ-A4YI-01	LUAD	Primary Tumor	Female	tumor	1	4	NA	4	NA	NA	0	4
TCGA-50-5935-01	LUAD	Primary Tumor	Female	tumor	1	653	0	653	0	653	0	653
TCGA-44-6777-01	LUAD	Primary Tumor	Female	tumor	1	987	0	987	0	987	0	987
TCGA-50-6673-01	LUAD	Primary Tumor	Female	tumor	1	22	NA	22	NA	NA	0	22
TCGA-67-3773-01	LUAD	Primary Tumor	Female	tumor	0	427	0	427	NA	NA	0	427
TCGA-97-7554-01	LUAD	Primary Tumor	Female	tumor	0	775	0	775	0	775	0	775
TCGA-67-3772-01	LUAD	Primary Tumor	Female	tumor	0	573	0	573	NA	NA	0	573
TCGA-49-6743-01	LUAD	Primary Tumor	Female	tumor	0	1621	0	1621	0	1621	0	1621
TCGA-55-A491-01	LUAD	Primary Tumor	Female	tumor	0	626	0	626	0	626	0	626
TCGA-73-7499-01	LUAD	Primary Tumor	Female	tumor	1	1531	0	1531	1	1447	1	1447
TCGA-91-6835-01	LUAD	Primary Tumor	Female	tumor	0	79	0	79	0	79	0	79
TCGA-55-A57B-01	LUAD	Primary Tumor	Female	tumor	0	546	0	546	0	546	0	546
TCGA-62-8395-01	LUAD	Primary Tumor	Female	tumor	0	1216	0	1216	1	395	1	395
TCGA-73-4658-01	LUAD	Primary Tumor	Female	tumor	1	1600	0	1600	0	1600	0	1600
TCGA-05-4250-01	LUAD	Primary Tumor	Female	tumor	1	121	NA	121	NA	NA	0	121
TCGA-49-4514-01	LUAD	Primary Tumor	Female	tumor	0	1700	0	1700	0	1700	0	1700
TCGA-50-5055-01	LUAD	Primary Tumor	Female	tumor	1	1830	1	1830	NA	NA	1	771
TCGA-50-6594-01	LUAD	Primary Tumor	Female	tumor	1	370	1	370	NA	NA	1	285
TCGA-50-6597-01	LUAD	Primary Tumor	Female	tumor	1	1268	0	1268	NA	NA	0	1268
TCGA-55-6982-01	LUAD	Primary Tumor	Female	tumor	1	995	1	995	NA	NA	1	183
TCGA-44-A47A-01	LUAD	Primary Tumor	Female	tumor	0	466	0	466	1	397	1	397
TCGA-86-A456-01	LUAD	Primary Tumor	Female	tumor	0	896	0	896	0	896	0	896
TCGA-97-8547-01	LUAD	Primary Tumor	Female	tumor	0	657	0	657	0	657	0	657
TCGA-44-3398-01	LUAD	Primary Tumor	Female	tumor	0	1163	0	1163	0	1163	0	1163
TCGA-55-8513-01	LUAD	Primary Tumor	Female	tumor	0	791	0	791	1	317	1	317
TCGA-64-1677-01	LUAD	Primary Tumor	Female	tumor	1	628	NA	628	NA	NA	1	360
TCGA-67-3771-01	LUAD	Primary Tumor	Female	tumor	0	610	0	610	NA	NA	0	610
TCGA-78-8655-01	LUAD	Primary Tumor	Female	tumor	0	2360	0	2360	0	2360	0	2360
TCGA-J2-A4AE-01	LUAD	Primary Tumor	Female	tumor	0	1079	0	1079	0	1079	0	1079
TCGA-53-7626-01	LUAD	Primary Tumor	Female	tumor	1	929	1	929	NA	NA	1	865
TCGA-55-7283-01	LUAD	Primary Tumor	Female	tumor	0	609	0	609	NA	NA	0	609
TCGA-55-7724-01	LUAD	Primary Tumor	Female	tumor	0	705	0	705	0	705	0	705
TCGA-55-8205-01	LUAD	Primary Tumor	Female	tumor	0	599	0	599	NA	NA	1	495
TCGA-91-8499-01	LUAD	Primary Tumor	Female	tumor	0	36	0	36	NA	NA	0	36
TCGA-93-7347-01	LUAD	Primary Tumor	Female	tumor	0	683	0	683	0	683	0	683
TCGA-97-7546-01	LUAD	Primary Tumor	Female	tumor	0	1285	0	1285	NA	NA	1	1255
TCGA-97-7938-01	LUAD	Primary Tumor	Female	tumor	1	18	0	18	0	18	0	18
TCGA-MP-A4T6-01	LUAD	Primary Tumor	Female	tumor	1	1790	0	1790	0	1790	0	1790
TCGA-MP-A5C7-01	LUAD	Primary Tumor	Female	tumor	0	2248	0	2248	0	2248	0	2248
TCGA-NJ-A55A-01	LUAD	Primary Tumor	Female	tumor	0	15	0	15	NA	NA	0	15
TCGA-38-4630-01	LUAD	Primary Tumor	Female	tumor	1	1073	1	1073	1	524	1	524
TCGA-50-5931-01	LUAD	Primary Tumor	Female	tumor	1	434	1	434	NA	NA	1	425
TCGA-55-8621-01	LUAD	Primary Tumor	Female	tumor	0	515	0	515	0	515	0	515
TCGA-78-7539-01	LUAD	Primary Tumor	Female	tumor	0	791	0	791	1	688	1	688
TCGA-91-6849-01	LUAD	Primary Tumor	Female	tumor	0	35	0	35	NA	NA	0	35
TCGA-91-8497-01	LUAD	Primary Tumor	Female	tumor	1	434	0	434	0	434	0	434
TCGA-93-7348-01	LUAD	Primary Tumor	Female	tumor	0	531	0	531	0	531	0	531
TCGA-97-8172-01	LUAD	Primary Tumor	Female	tumor	0	545	0	545	0	545	0	545
TCGA-MP-A4T7-01	LUAD	Primary Tumor	Female	tumor	1	167	NA	167	NA	NA	0	167
TCGA-MP-A4TA-01	LUAD	Primary Tumor	Female	tumor	1	950	1	950	1	725	1	725
TCGA-05-4405-01	LUAD	Primary Tumor	Female	tumor	0	610	0	610	NA	NA	0	610
TCGA-44-2657-01	LUAD	Primary Tumor	Female	tumor	0	1351	0	1351	0	1351	0	1351
TCGA-44-3396-01	LUAD	Primary Tumor	Female	tumor	0	1130	0	1130	0	1130	0	1130
TCGA-49-4488-01	LUAD	Primary Tumor	Female	tumor	1	869	NA	869	NA	NA	1	634
TCGA-50-6595-01	LUAD	Primary Tumor	Female	tumor	1	189	1	189	NA	NA	1	182
TCGA-55-1595-01	LUAD	Primary Tumor	Female	tumor	0	1479	0	1479	0	1479	0	1479
TCGA-55-6986-01	LUAD	Primary Tumor	Female	tumor	0	3261	0	3261	0	3261	0	3261
TCGA-95-A4VK-01	LUAD	Primary Tumor	Female	tumor	0	651	0	651	NA	NA	1	496
TCGA-99-7458-01	LUAD	Primary Tumor	Female	tumor	0	747	0	747	NA	NA	0	747
TCGA-99-8033-01	LUAD	Primary Tumor	Female	tumor	1	656	1	656	NA	NA	1	656
TCGA-O1-A52J-01	LUAD	Primary Tumor	Female	tumor	1	1798	1	1798	NA	NA	1	898
TCGA-44-A479-01	LUAD	Primary Tumor	Female	tumor	0	486	0	486	0	486	1	437
TCGA-44-A47G-01	LUAD	Primary Tumor	Female	tumor	0	351	0	351	0	351	0	351
TCGA-49-4507-01	LUAD	Primary Tumor	Female	tumor	1	268	1	268	NA	NA	1	158
TCGA-55-7995-01	LUAD	Primary Tumor	Female	tumor	0	889	0	889	1	468	1	468
TCGA-55-8208-01	LUAD	Primary Tumor	Female	tumor	0	674	0	674	1	511	1	511
TCGA-55-8511-01	LUAD	Primary Tumor	Female	tumor	0	552	0	552	1	460	1	460
TCGA-62-8402-01	LUAD	Primary Tumor	Female	tumor	1	1498	1	1498	1	772	1	772
TCGA-67-3774-01	LUAD	Primary Tumor	Female	tumor	0	385	0	385	NA	NA	0	385
TCGA-67-6217-01	LUAD	Primary Tumor	Female	tumor	0	422	0	422	NA	NA	1	296
TCGA-86-6851-01	LUAD	Primary Tumor	Female	tumor	0	179	0	179	0	179	0	179
TCGA-38-4631-01	LUAD	Primary Tumor	Female	tumor	1	354	1	354	NA	NA	1	354
TCGA-38-7271-01	LUAD	Primary Tumor	Female	tumor	1	800	1	800	1	304	1	304
TCGA-44-6775-01	LUAD	Primary Tumor	Female	tumor	0	705	0	705	1	684	1	684
TCGA-49-4487-01	LUAD	Primary Tumor	Female	tumor	1	855	1	855	1	697	1	697
TCGA-50-5044-01	LUAD	Primary Tumor	Female	tumor	1	624	1	624	NA	NA	1	483
TCGA-50-6590-01	LUAD	Primary Tumor	Female	tumor	1	1288	0	1288	0	1288	0	1288
TCGA-55-7573-01	LUAD	Primary Tumor	Female	tumor	0	487	0	487	0	487	0	487
TCGA-55-7726-01	LUAD	Primary Tumor	Female	tumor	0	652	0	652	0	652	0	652
TCGA-55-8619-01	LUAD	Primary Tumor	Female	tumor	0	416	0	416	0	416	0	416
TCGA-86-8671-01	LUAD	Primary Tumor	Female	tumor	0	839	0	839	0	839	0	839
TCGA-97-7941-01	LUAD	Primary Tumor	Female	tumor	0	484	0	484	0	484	0	484
TCGA-99-8025-01	LUAD	Primary Tumor	Female	tumor	0	1060	0	1060	0	1060	0	1060
TCGA-44-3919-01	LUAD	Primary Tumor	Female	tumor	1	1026	1	1026	1	921	1	921
TCGA-50-6592-01	LUAD	Primary Tumor	Female	tumor	1	777	1	777	NA	NA	1	777
TCGA-55-6984-01	LUAD	Primary Tumor	Female	tumor	1	760	1	760	1	724	1	724
TCGA-55-7914-01	LUAD	Primary Tumor	Female	tumor	1	187	1	187	NA	NA	1	187
TCGA-62-A46U-01	LUAD	Primary Tumor	Female	tumor	0	2067	0	2067	0	2067	0	2067
TCGA-69-7979-01	LUAD	Primary Tumor	Female	tumor	0	408	0	408	NA	NA	0	408
TCGA-78-7146-01	LUAD	Primary Tumor	Female	tumor	1	173	NA	173	NA	NA	0	173
TCGA-05-4425-01	LUAD	Primary Tumor	Female	tumor	0	669	0	669	NA	NA	0	669
TCGA-38-6178-01	LUAD	Primary Tumor	Female	tumor	0	448	0	448	NA	NA	0	448
TCGA-55-7281-01	LUAD	Primary Tumor	Female	tumor	0	872	0	872	1	339	1	339
TCGA-55-7911-01	LUAD	Primary Tumor	Female	tumor	0	537	0	537	0	537	1	515
TCGA-55-8514-01	LUAD	Primary Tumor	Female	tumor	0	520	0	520	0	520	0	520
TCGA-55-A492-01	LUAD	Primary Tumor	Female	tumor	0	596	0	596	0	596	0	596
TCGA-62-8397-01	LUAD	Primary Tumor	Female	tumor	0	1289	0	1289	0	1289	0	1289
TCGA-62-A46Y-01	LUAD	Primary Tumor	Female	tumor	1	414	1	414	1	314	1	314
TCGA-64-1678-01	LUAD	Primary Tumor	Female	tumor	0	1189	0	1189	0	1189	0	1189
TCGA-67-3770-01	LUAD	Primary Tumor	Female	tumor	0	610	0	610	NA	NA	0	610
TCGA-69-7980-01	LUAD	Primary Tumor	Female	tumor	0	411	0	411	0	411	0	411
TCGA-99-AA5R-01	LUAD	Primary Tumor	Female	tumor	0	658	0	658	0	658	0	658
TCGA-MP-A4TH-01	LUAD	Primary Tumor	Female	tumor	0	741	0	741	0	741	0	741
TCGA-05-5715-01	LUAD	Primary Tumor	Female	tumor	0	62	0	62	NA	NA	0	62
TCGA-44-2661-01	LUAD	Primary Tumor	Female	tumor	0	1159	0	1159	0	1159	0	1159
TCGA-44-7661-01	LUAD	Primary Tumor	Female	tumor	1	557	1	557	1	335	1	335
TCGA-49-4512-01	LUAD	Primary Tumor	Female	tumor	1	905	1	905	NA	NA	1	905
TCGA-50-5944-01	LUAD	Primary Tumor	Female	tumor	0	1750	0	1750	0	1750	0	1750
TCGA-55-8203-01	LUAD	Primary Tumor	Female	tumor	0	547	0	547	0	547	0	547
TCGA-73-4670-01	LUAD	Primary Tumor	Female	tumor	0	131	0	131	NA	NA	0	131
TCGA-78-7161-01	LUAD	Primary Tumor	Female	tumor	1	291	1	291	NA	NA	1	162
TCGA-86-7953-01	LUAD	Primary Tumor	Female	tumor	0	997	0	997	0	997	0	997
TCGA-97-A4M3-01	LUAD	Primary Tumor	Female	tumor	0	540	0	540	0	540	1	54
TCGA-J2-8194-01	LUAD	Primary Tumor	Female	tumor	0	724	0	724	NA	NA	1	470
TCGA-NJ-A4YQ-01	LUAD	Primary Tumor	Female	tumor	0	1432	0	1432	NA	NA	0	1432
TCGA-49-4506-01	LUAD	Primary Tumor	Female	tumor	1	999	NA	999	1	692	1	692
TCGA-49-6761-01	LUAD	Primary Tumor	Female	tumor	0	354	0	354	0	354	0	354
TCGA-55-7725-01	LUAD	Primary Tumor	Female	tumor	0	442	0	442	0	442	0	442
TCGA-86-7954-01	LUAD	Primary Tumor	Female	tumor	0	605	0	605	0	605	0	605
TCGA-MP-A4T4-01	LUAD	Primary Tumor	Female	tumor	1	2617	NA	2617	0	2617	0	2617
TCGA-S2-AA1A-01	LUAD	Primary Tumor	Female	tumor	0	513	0	513	0	513	0	513
TCGA-05-4434-01	LUAD	Primary Tumor	Female	tumor	1	457	NA	457	NA	NA	0	457
TCGA-44-6147-01	LUAD	Primary Tumor	Female	tumor	0	845	0	845	0	845	0	845
TCGA-44-A4SU-01	LUAD	Primary Tumor	Female	tumor	1	409	1	409	1	260	1	260
TCGA-49-4501-01	LUAD	Primary Tumor	Female	tumor	1	1421	1	1421	1	545	1	545
TCGA-50-5942-01	LUAD	Primary Tumor	Female	tumor	0	1847	0	1847	NA	NA	1	1378
TCGA-55-6970-01	LUAD	Primary Tumor	Female	tumor	1	464	1	464	NA	NA	1	457
TCGA-55-8096-01	LUAD	Primary Tumor	Female	tumor	1	719	1	719	1	566	1	566
TCGA-78-7147-01	LUAD	Primary Tumor	Female	tumor	1	586	1	586	NA	NA	1	578
TCGA-97-7547-01	LUAD	Primary Tumor	Female	tumor	0	1965	0	1965	NA	NA	1	775
TCGA-38-4625-01	LUAD	Primary Tumor	Female	tumor	0	2973	0	2973	0	2973	0	2973
TCGA-73-4668-01	LUAD	Primary Tumor	Female	tumor	0	467	0	467	1	236	1	236
TCGA-78-7540-01	LUAD	Primary Tumor	Female	tumor	1	1197	NA	1197	0	1197	0	1197
TCGA-86-8075-01	LUAD	Primary Tumor	Female	tumor	1	694	0	694	1	199	1	199
TCGA-95-A4VP-01	LUAD	Primary Tumor	Female	tumor	0	605	0	605	NA	NA	1	216
TCGA-J2-A4AG-01	LUAD	Primary Tumor	Female	tumor	0	988	0	988	0	988	0	988
TCGA-05-4427-01	LUAD	Primary Tumor	Female	tumor	0	791	0	791	0	791	0	791
TCGA-38-4628-01	LUAD	Primary Tumor	Female	tumor	1	1492	1	1492	1	1083	1	1083
TCGA-44-2655-01	LUAD	Primary Tumor	Female	tumor	0	1324	0	1324	0	1324	1	1009
TCGA-44-2659-01	LUAD	Primary Tumor	Female	tumor	0	1367	0	1367	1	1146	1	1146
TCGA-62-8394-01	LUAD	Primary Tumor	Female	tumor	1	139	0	139	0	139	0	139
TCGA-62-A46O-01	LUAD	Primary Tumor	Female	tumor	1	1454	1	1454	1	943	1	943
TCGA-73-4662-01	LUAD	Primary Tumor	Female	tumor	0	2515	0	2515	1	21	1	21
TCGA-78-7153-01	LUAD	Primary Tumor	Female	tumor	0	3635	0	3635	0	3635	0	3635
TCGA-91-6830-01	LUAD	Primary Tumor	Female	tumor	0	60	0	60	NA	NA	1	18
TCGA-J2-8192-01	LUAD	Primary Tumor	Female	tumor	0	739	0	739	NA	NA	1	482
TCGA-38-4627-01	LUAD	Primary Tumor	Female	tumor	1	1147	NA	1147	0	1147	0	1147
TCGA-49-6744-01	LUAD	Primary Tumor	Female	tumor	0	1683	0	1683	0	1683	0	1683
TCGA-55-7574-01	LUAD	Primary Tumor	Female	tumor	1	995	1	995	1	478	1	478
TCGA-55-7728-01	LUAD	Primary Tumor	Female	tumor	0	704	0	704	0	704	0	704
TCGA-L9-A8F4-01	LUAD	Primary Tumor	Female	tumor	0	476	0	476	NA	NA	0	476
TCGA-49-AAQV-01	LUAD	Primary Tumor	Female	tumor	1	677	0	677	1	509	1	509
TCGA-50-6591-01	LUAD	Primary Tumor	Female	tumor	1	119	1	119	NA	NA	1	119
TCGA-50-8457-01	LUAD	Primary Tumor	Female	tumor	0	1125	0	1125	0	1125	0	1125
TCGA-55-A48X-01	LUAD	Primary Tumor	Female	tumor	0	689	0	689	0	689	1	615
TCGA-86-8278-01	LUAD	Primary Tumor	Female	tumor	0	944	0	944	1	29	1	29
TCGA-86-A4P7-01	LUAD	Primary Tumor	Female	tumor	0	415	0	415	0	415	0	415
TCGA-91-8496-01	LUAD	Primary Tumor	Female	tumor	0	505	0	505	0	505	0	505
TCGA-95-7043-01	LUAD	Primary Tumor	Female	tumor	1	503	1	503	NA	NA	1	503
TCGA-L9-A443-01	LUAD	Primary Tumor	Female	tumor	1	193	0	193	0	193	0	193
TCGA-44-6145-01	LUAD	Primary Tumor	Female	tumor	0	595	0	595	0	595	0	595
TCGA-55-8506-01	LUAD	Primary Tumor	Female	tumor	0	11	0	11	NA	NA	0	11
TCGA-78-7143-01	LUAD	Primary Tumor	Female	tumor	1	4961	NA	4961	NA	NA	1	1500
TCGA-86-8074-01	LUAD	Primary Tumor	Female	tumor	0	24	0	24	NA	NA	0	24
TCGA-91-6847-01	LUAD	Primary Tumor	Female	tumor	0	842	0	842	NA	NA	1	772
TCGA-95-A4VN-01	LUAD	Primary Tumor	Female	tumor	0	553	0	553	NA	NA	0	553
TCGA-MP-A4TJ-01	LUAD	Primary Tumor	Female	tumor	1	339	NA	339	0	339	0	339
TCGA-44-5645-01	LUAD	Primary Tumor	Female	tumor	0	852	0	852	0	852	0	852
TCGA-49-4505-01	LUAD	Primary Tumor	Female	tumor	1	428	1	428	1	417	1	417
TCGA-55-7913-01	LUAD	Primary Tumor	Female	tumor	1	561	1	561	1	480	1	480
TCGA-55-8299-01	LUAD	Primary Tumor	Female	tumor	1	469	1	469	1	274	1	274
TCGA-55-A494-01	LUAD	Primary Tumor	Female	tumor	0	481	0	481	0	481	0	481
TCGA-64-1681-01	LUAD	Primary Tumor	Female	tumor	1	1167	NA	1167	NA	NA	1	439
TCGA-86-7714-01	LUAD	Primary Tumor	Female	tumor	1	625	1	625	NA	NA	1	625
TCGA-86-8668-01	LUAD	Primary Tumor	Female	tumor	0	423	0	423	0	423	0	423
TCGA-J2-A4AD-01	LUAD	Primary Tumor	Female	tumor	1	550	1	550	NA	NA	1	524
TCGA-44-3918-01	LUAD	Primary Tumor	Female	tumor	0	1036	0	1036	1	511	1	511
TCGA-44-4112-01	LUAD	Primary Tumor	Female	tumor	1	808	1	808	1	619	1	619
TCGA-44-6776-01	LUAD	Primary Tumor	Female	tumor	0	2616	0	2616	0	2616	0	2616
TCGA-55-6543-01	LUAD	Primary Tumor	Female	tumor	0	435	0	435	0	435	0	435
TCGA-55-8097-01	LUAD	Primary Tumor	Female	tumor	0	476	0	476	0	476	0	476
TCGA-55-8508-01	LUAD	Primary Tumor	Female	tumor	0	617	0	617	0	617	0	617
TCGA-55-A48Z-01	LUAD	Primary Tumor	Female	tumor	0	651	0	651	NA	NA	1	536
TCGA-69-A59K-01	LUAD	Primary Tumor	Female	tumor	0	591	0	591	NA	NA	0	591
TCGA-71-8520-01	LUAD	Primary Tumor	Female	tumor	1	210	1	210	1	179	1	179
TCGA-78-7159-01	LUAD	Primary Tumor	Female	tumor	0	1974	0	1974	0	1974	0	1974
TCGA-97-A4M0-01	LUAD	Primary Tumor	Female	tumor	0	652	0	652	0	652	0	652
TCGA-L9-A444-01	LUAD	Primary Tumor	Female	tumor	0	307	0	307	0	307	0	307
TCGA-05-4430-01	LUAD	Primary Tumor	Female	tumor	0	761	0	761	NA	NA	0	761
TCGA-50-5068-01	LUAD	Primary Tumor	Female	tumor	1	1499	1	1499	NA	NA	1	686
TCGA-55-6971-01	LUAD	Primary Tumor	Female	tumor	0	1400	0	1400	0	1400	0	1400
TCGA-55-6979-01	LUAD	Primary Tumor	Female	tumor	1	237	1	237	NA	NA	1	195
TCGA-55-8087-01	LUAD	Primary Tumor	Female	tumor	0	462	0	462	0	462	0	462
TCGA-69-8253-01	LUAD	Primary Tumor	Female	tumor	0	426	0	426	0	426	0	426
TCGA-78-7158-01	LUAD	Primary Tumor	Female	tumor	1	179	1	179	NA	NA	1	132
TCGA-83-5908-01	LUAD	Primary Tumor	Female	tumor	0	824	0	824	NA	NA	0	824
TCGA-86-A4P8-01	LUAD	Primary Tumor	Female	tumor	0	805	0	805	0	805	0	805
TCGA-91-6840-01	LUAD	Primary Tumor	Female	tumor	0	372	0	372	0	372	0	372
TCGA-97-8177-01	LUAD	Primary Tumor	Female	tumor	0	499	0	499	NA	NA	0	499
TCGA-05-4390-01	LUAD	Primary Tumor	Female	tumor	0	1126	0	1126	NA	NA	1	395
TCGA-55-6985-01	LUAD	Primary Tumor	Female	tumor	0	1233	0	1233	0	1233	0	1233
TCGA-55-8616-01	LUAD	Primary Tumor	Female	tumor	0	48	0	48	NA	NA	0	48
TCGA-64-1679-01	LUAD	Primary Tumor	Female	tumor	0	2488	0	2488	0	2488	0	2488
TCGA-73-7498-01	LUAD	Primary Tumor	Female	tumor	0	1189	0	1189	0	1189	0	1189
TCGA-78-8648-01	LUAD	Primary Tumor	Female	tumor	1	1209	NA	1209	NA	NA	1	720
TCGA-97-7553-01	LUAD	Primary Tumor	Female	tumor	0	1870	0	1870	0	1870	0	1870
TCGA-MP-A4TF-01	LUAD	Primary Tumor	Female	tumor	1	336	1	336	NA	NA	1	195
TCGA-05-4402-01	LUAD	Primary Tumor	Female	tumor	1	244	0	244	NA	NA	0	244
TCGA-38-4626-01	LUAD	Primary Tumor	Female	tumor	0	3674	0	3674	0	3674	1	2518
TCGA-50-5045-01	LUAD	Primary Tumor	Female	tumor	1	2174	1	2174	NA	NA	1	1433
TCGA-67-6216-01	LUAD	Primary Tumor	Female	tumor	0	141	0	141	0	141	0	141
TCGA-44-6774-01	LUAD	Primary Tumor	Female	tumor	0	658	0	658	0	658	0	658
TCGA-49-AARN-01	LUAD	Primary Tumor	Female	tumor	1	1135	NA	1135	0	1135	0	1135
TCGA-MP-A4TK-01	LUAD	Primary Tumor	Female	tumor	1	582	1	582	1	397	1	397
TCGA-NJ-A55O-01	LUAD	Primary Tumor	Female	tumor	0	13	0	13	NA	NA	0	13
TCGA-44-2665-01	LUAD	Primary Tumor	Female	tumor	0	1301	0	1301	NA	NA	0	1301
TCGA-50-5941-01	LUAD	Primary Tumor	Female	tumor	0	1474	0	1474	0	1474	0	1474
TCGA-55-8510-01	LUAD	Primary Tumor	Female	tumor	0	539	0	539	0	539	0	539
TCGA-64-5781-01	LUAD	Primary Tumor	Female	tumor	0	1559	0	1559	NA	NA	1	96
TCGA-97-8175-01	LUAD	Primary Tumor	Female	tumor	0	551	0	551	1	294	1	294
TCGA-97-8552-01	LUAD	Primary Tumor	Female	tumor	0	626	0	626	0	626	0	626
TCGA-44-8117-01	LUAD	Primary Tumor	Female	tumor	0	385	0	385	0	385	0	385
TCGA-55-A493-01	LUAD	Primary Tumor	Female	tumor	0	28	0	28	NA	NA	0	28
TCGA-62-A46R-01	LUAD	Primary Tumor	Female	tumor	1	1725	0	1725	0	1725	0	1725
TCGA-69-7974-01	LUAD	Primary Tumor	Female	tumor	0	184	0	184	NA	NA	0	184
TCGA-86-8280-01	LUAD	Primary Tumor	Female	tumor	0	701	0	701	0	701	0	701
TCGA-95-7039-01	LUAD	Primary Tumor	Female	tumor	0	1272	0	1272	1	1258	1	1258
TCGA-MP-A4T9-01	LUAD	Primary Tumor	Female	tumor	1	1265	1	1265	1	341	1	341
TCGA-55-6981-01	LUAD	Primary Tumor	Female	tumor	1	1379	0	1379	0	1379	0	1379
TCGA-78-7220-01	LUAD	Primary Tumor	Female	tumor	1	807	1	807	NA	NA	1	531
TCGA-78-8662-01	LUAD	Primary Tumor	Female	tumor	1	3361	NA	3361	1	3044	1	3044
TCGA-44-7672-01	LUAD	Primary Tumor	Female	tumor	0	719	0	719	0	719	0	719
TCGA-4B-A93V-01	LUAD	Primary Tumor	Female	tumor	1	300	1	300	NA	NA	1	251
TCGA-67-6215-01	LUAD	Primary Tumor	Female	tumor	0	174	0	174	0	174	0	174
TCGA-73-4666-01	LUAD	Primary Tumor	Female	tumor	0	800	0	800	NA	NA	0	800
TCGA-78-7145-01	LUAD	Primary Tumor	Female	tumor	1	826	1	826	NA	NA	1	422
TCGA-91-6836-01	LUAD	Primary Tumor	Female	tumor	0	417	0	417	0	417	0	417
TCGA-97-A4M1-01	LUAD	Primary Tumor	Female	tumor	0	601	0	601	0	601	0	601
TCGA-05-4417-01	LUAD	Primary Tumor	Female	tumor	0	455	0	455	NA	NA	0	455
TCGA-44-5644-01	LUAD	Primary Tumor	Female	tumor	0	863	0	863	0	863	0	863
TCGA-49-4510-01	LUAD	Primary Tumor	Female	tumor	1	896	1	896	NA	NA	1	502
TCGA-49-AARE-01	LUAD	Primary Tumor	Female	tumor	1	1229	1	1229	1	388	1	388
TCGA-53-7813-01	LUAD	Primary Tumor	Female	tumor	0	424	0	424	NA	NA	0	424
TCGA-44-6779-01	LUAD	Primary Tumor	Female	tumor	1	500	1	500	NA	NA	1	232
TCGA-55-7910-01	LUAD	Primary Tumor	Female	tumor	0	1040	0	1040	1	1018	1	1018
TCGA-99-8028-01	LUAD	Primary Tumor	Female	tumor	0	1118	0	1118	0	1118	0	1118
TCGA-NJ-A4YF-01	LUAD	Primary Tumor	Female	tumor	0	2161	0	2161	NA	NA	0	2161
TCGA-44-7667-01	LUAD	Primary Tumor	Female	tumor	0	1097	0	1097	0	1097	0	1097
TCGA-50-6593-01	LUAD	Primary Tumor	Female	tumor	1	336	1	336	NA	NA	1	266
TCGA-55-7816-01	LUAD	Primary Tumor	Female	tumor	1	468	1	468	NA	NA	1	468
TCGA-71-6725-01	LUAD	Primary Tumor	Female	tumor	0	256	0	256	NA	NA	1	164
TCGA-L4-A4E5-01	LUAD	Primary Tumor	Female	tumor	0	578	0	578	0	578	0	578
TCGA-05-4398-01	LUAD	Primary Tumor	Female	tumor	0	1431	0	1431	0	1431	0	1431
TCGA-44-7670-01	LUAD	Primary Tumor	Female	tumor	0	882	0	882	0	882	0	882
TCGA-49-6767-01	LUAD	Primary Tumor	Female	tumor	0	677	0	677	NA	NA	0	677
TCGA-49-4490-01	LUAD	Primary Tumor	Female	tumor	1	385	1	385	NA	NA	1	385
TCGA-97-A4M6-01	LUAD	Primary Tumor	Female	tumor	0	568	0	568	0	568	0	568
TCGA-50-5051-01	LUAD	Primary Tumor	Female	tumor	1	478	1	478	NA	NA	1	184
TCGA-69-7973-01	LUAD	Primary Tumor	Female	tumor	0	230	0	230	0	230	0	230
TCGA-95-7948-01	LUAD	Primary Tumor	Female	tumor	0	476	0	476	0	476	0	476
TCGA-49-AARQ-01	LUAD	Primary Tumor	Female	tumor	0	6732	0	6732	0	6732	0	6732
TCGA-53-7624-01	LUAD	Primary Tumor	Female	tumor	1	1043	1	1043	NA	NA	1	400
TCGA-L9-A5IP-01	LUAD	Primary Tumor	Female	tumor	1	58	1	58	NA	NA	1	49
TCGA-49-AARO-01	LUAD	Primary Tumor	Female	tumor	0	3759	0	3759	1	1144	1	1144
TCGA-44-3917-01	LUAD	Primary Tumor	Female	tumor	0	1183	0	1183	0	1183	0	1183
TCGA-75-5126-01	LUAD	Primary Tumor	Female	tumor	0	NA	0	NA	NA	NA	0	NA
TCGA-75-5147-01	LUAD	Primary Tumor	Female	tumor	0	1333	0	1333	0	1333	0	1333
TCGA-75-6203-01	LUAD	Primary Tumor	Female	tumor	0	NA	0	NA	0	NA	0	NA
TCGA-75-6205-01	LUAD	Primary Tumor	Female	tumor	1	NA	1	NA	NA	NA	1	NA
TCGA-75-6211-01	LUAD	Primary Tumor	Female	tumor	1	NA	1	NA	NA	NA	1	NA
TCGA-75-6212-01	LUAD	Primary Tumor	Female	tumor	1	1516	1	1516	0	1516	1	1340
TCGA-75-6214-01	LUAD	Primary Tumor	Female	tumor	1	1115	1	1115	1	419	1	419
TCGA-75-7031-01	LUAD	Primary Tumor	Female	tumor	0	NA	0	NA	NA	NA	0	NA
TCGA-80-5607-01	LUAD	Primary Tumor	Female	tumor	0	NA	0	NA	NA	NA	0	NA
TCGA-80-5608-01	LUAD	Primary Tumor	Female	tumor	0	2832	0	2832	0	2832	0	2832
