# Supplementary material for: Single‐Cell Reveal GALNT7‐Dependent Ferroptosis Suppression as a Mechanism of Immunotherapy Resistance in Non‐Small Cell Lung Cancer
Source: Adv Sci (Weinh). 2026 Jun 19:e76082. Online ahead of print. doi: 10.1002/advs.76082 (PMC13336806; doi:10.1002/advs.76082)
Supplement: Supplementary file 3 — Supporting File 3: advs76082‐sup‐0003‐TableS1‐S6.zip. [file ADVS-9999-e76082-s002.zip › Table S2.xlsx]

## Sheet: Table S2
Table S2.Key antibodies, flow cytometry/FFPE-IF reagents, and RNA oligonucleotides used in this study.
Note that this table contains the following worksheets:
Worksheet	Title
A	RNA oligonucleotides targeting GALNT7 (siRNA duplexes, 5′→3′).
B	Antibodies, flow cytometry reagents, and FFPE immunofluorescence reagents used in this study.

## Sheet: Table S2A
Table S2A. RNA oligonucleotides targeting GALNT7 (siRNA duplexes, 5′→3′)
Name	Sense (5'→3')	Antisense (5'→3')	Working concentration	Notes
siGALNT7-1	GGAUAAUGACCUCUCUGUtt	ACAGAGAGGUCAUUAUCCtt	50 nM (A549/Calu‑3)	Lipofectamine RNAiMAX (Thermo 13778075)
siGALNT7-2	GGUUAAGUGACACUCCUAtt	UAGGAGUGUCACUUAACCtt	50 nM (A549/Calu‑3)	Lipofectamine RNAiMAX (Thermo 13778075)
siGALNT7-3	GGGAAGUGGACAGACGAUtt	AUCGUCUGUCCACUUCCCtt	50 nM (A549/Calu‑3)	Lipofectamine RNAiMAX (Thermo 13778075)

## Sheet: Table S2B
Table S2A. Antibodies, flow cytometry reagents, and FFPE immunofluorescence reagents used in this study
Application	Target/Reagent	Host/Clone	Fluor/Type	Catalogue No.	Vendor/Company	Recommended use/dilution	Notes
Western blot	GALNT7			ab254971	Abcam	1:1,000
Western blot	SLC7A11			ab307601	Abcam	1:1,000
Western blot	GPX4			ab125066	Abcam	1:1,000
Western blot	ACSL4			22401-1-AP	Proteintech	1:1,000
Western blot	β-Actin	clone AC-15		A5441	Sigma-Aldrich	1:5,000	Loading control
Western blot (secondary)	Anti-rabbit IgG		HRP	7074	Cell Signaling Technology	1:5,000
Western blot (secondary)	Anti-mouse IgG		HRP	7076	Cell Signaling Technology	1:5,000
Flow cytometry (block)	Fc block (anti-mouse CD16/32)	TruStain FcX, clone 93		101320	BioLegend	10 min on ice (pre-stain)
Flow cytometry (surface)	CD45		APC	103138	BioLegend	Per vendor
Flow cytometry (surface)	CD3		BV510	555335	BD Biosciences	Per vendor
Flow cytometry (surface)	CD8		PE-Cy7	557834	BD Biosciences	Per vendor
Flow cytometry (viability)	Zombie NIR Fixable Viability Dye		NIR	423105	BioLegend	Per vendor
Flow cytometry (ICS reagent)	BD GolgiStop (monensin)			554724	BD Biosciences	5 h stimulation
Flow cytometry (compensation)	UltraComp eBeads			01-2222-41	Invitrogen/Thermo Fisher	Per vendor
Flow cytometry (absolute counts)	CountBright Absolute Counting Beads			C36950	Thermo Fisher Scientific	Per vendor
IF (FFPE primary)	CD8	SP16		343M-18	Cell Marque	Per vendor
IF (FFPE primary)	IFN-γ			ab218426	Abcam	Per vendor	FFPE-IF validated
IF (FFPE secondary)	Goat anti-mouse IgG (H+L)		Alexa Fluor 488		Invitrogen/Thermo Fisher	1:500
IF (FFPE secondary)	Goat anti-rabbit IgG (H+L)		Alexa Fluor 594		Invitrogen/Thermo Fisher	1:500
IF (counterstain)	DAPI				Thermo Fisher Scientific	300 nM, 5 min
Assay kit	Image-iT Lipid Peroxidation Kit (BODIPY 581/591)			C10445	Thermo Fisher Scientific	2 µM; 30 min at 37 °C	FITC/PE readout
Assay kit	Annexin V-FITC Apoptosis Detection Kit with PI			556547	BD Pharmingen	Per vendor
Assay kit	Click‑iT EdU Imaging Kit, Alexa Fluor 488			C10337	Invitrogen/Thermo Fisher	Per vendor
