# Supplementary material for: Single‐Cell Reveal GALNT7‐Dependent Ferroptosis Suppression as a Mechanism of Immunotherapy Resistance in Non‐Small Cell Lung Cancer
Source: Adv Sci (Weinh). 2026 Jun 19:e76082. Online ahead of print. doi: 10.1002/advs.76082 (PMC13336806; doi:10.1002/advs.76082)
Supplement: Supplementary file 3 — Supporting File 3: advs76082‐sup‐0003‐TableS1‐S6.zip. [file ADVS-9999-e76082-s002.zip › Table S3.xlsx]

## Sheet: Table S3
Table S3. Integrated summary of Mus musculus bulk RNA-seq datasets, differentially expressed genes, and pathway enrichment (HALLMARK, GO, KEGG, Reactome, WikiPathways) comparing Control_1–3 and Knock Down-1–3 groups.
Note that this table contains the following worksheets:
Worksheet	Title
A	Overview of Mus musculus bulk RNA-seq datasets, gene-set collections, and differentially expressed genes (Control_1–3 vs Knock Down-1–3).
B	Pathway enrichment analyses in Mus musculus bulk RNA-seq comparing Control (Control_1–3) and Knock Down (Knock Down-1–3)-HALLMARK.
C	Pathway enrichment analyses in Mus musculus bulk RNA-seq comparing Control (Control_1–3) and Knock Down (Knock Down-1–3)-GO.
D	Pathway enrichment analyses in Mus musculus bulk RNA-seq comparing Control (Control_1–3) and Knock Down (Knock Down-1–3)-KEGG.
E	Pathway enrichment analyses in Mus musculus bulk RNA-seq comparing Control (Control_1–3) and Knock Down (Knock Down-1–3)-Reactome.
F	Pathway enrichment analyses in Mus musculus bulk RNA-seq comparing Control (Control_1–3) and Knock Down (Knock Down-1–3)-WikiPathways.

## Sheet: Table S3A
Table S3A. Overview of Mus musculus bulk RNA-seq datasets, gene-set collections, and differentially expressed genes (Control_1–3 vs Knock Down-1–3)
Status	Entry_ID	FDR	PValue	logFC	Gene_Name	Control_1	Control_2	Control_3	Knock Down_1	Knock Down_2	Knock Down_3
Control	gene:ENSMUSG00000093752	6.89017692757985e-07	4.53656326515269e-08	-7.22404	Gm20716	4.34473016034732	3.66274008662583	3.69887621054615	-3.32193	-3.32193	-3.32193
	gene:ENSMUSG00000053012	6.20366195789059e-08	5.4691545075294e-11	-7.00139	Krcc1	5.51645813391191	5.44894950256511	5.46476702420088	-1.62798	-1.46135	-1.48465
	gene:ENSMUSG00000028031	1.23780564331553e-07	2.87191972511579e-10	-6.96545	Dkk2	7.41112284448209	7.45617147183204	7.43925991663042	0.62912250559885	0.377333681390977	0.403754174902939
	gene:ENSMUSG00000030218	8.98228637477146e-05	4.65070685700721e-05	-6.51587	Mgp	4.62999639360291	4.47620999275243	4.64662880741063	-3.32193	-1.31105	-1.1618
	gene:ENSMUSG00000037206	6.21177629327789e-08	6.29979269476051e-11	-6.14524	Islr	3.97885485292834	3.95772584761061	3.84321627884542	-2.25828	-2.17966	-2.21799
	MSTRG.4809.12	2.29585299926374e-06	3.67765573451663e-07	-6.05977	MSTRG.4809.12	3.02095923281871	2.19726938615402	2.99529401628442	-3.32193	-3.32193	-3.32193
	gene:ENSMUSG00000037379	3.96672123929384e-08	4.90085702503236e-12	-5.96331	Spon2	2.65703010330045	2.62507757154826	2.64204048355926	-3.32193	-3.32193	-3.32193
	gene:ENSMUSG00000029659	3.77813365089984e-07	1.19384915633014e-08	-5.83087	Medag	3.56138	3.58587015122281	3.62754707476715	-2.18186	-2.03566	-2.50029
	gene:ENSMUSG00000044258	5.04376514406877e-05	2.35763195212989e-05	-5.42147	Ctla2a	2.9378196875149	3.09832573102484	3.08830105810997	-1.56885	-3.32193	-2.24917
	gene:ENSMUSG00000071281	4.33465667965441e-07	1.62793242134601e-08	-5.39915	Zfp65	2.82114322855385	2.82843579728632	2.83580323843297	-2.34441	-2.81208	-2.55556
	gene:ENSMUSG00000030351	6.21177629327789e-08	6.57156973634265e-11	-5.38716	Tspan11	2.74414494590867	2.87048723248333	2.7709319863137	-2.60068	-2.58257	-2.59268
	gene:ENSMUSG00000003477	1.2895770080635e-06	1.38814557599007e-07	-5.32697	Inmt	2.38765176778619	1.90559774646004	1.72188751894198	-3.32193	-3.32193	-3.32193
	gene:ENSMUSG00000110234	1.52163970047545e-06	1.84287159653158e-07	-5.23744	Gm45799	2.15964016421083	1.82961172890789	2.24339519879716	-3.32193	-3.32193	-2.83582
	gene:ENSMUSG00000029375	3.30022033088415e-06	6.44680582444182e-07	-5.19588	Cxcl15	2.71279516891174	2.36595451623436	2.43994461663132	-2.9192	-2.92638	-2.22337
	gene:ENSMUSG00000047878	2.23856357673609e-07	3.02709730499935e-09	-5.19348	A4galt	3.88559203190888	3.91820540915283	3.88508007368399	-1.40349	-1.11241	-1.37568
	gene:ENSMUSG00000021390	2.50129106468747e-06	4.28337419058332e-07	-5.18178	Ogn	3.9225031992188	3.92327623094734	3.82341513800037	-1.60707	-1.43571	-0.833385
	gene:ENSMUSG00000044162	1.86580096620806e-06	2.5697212226467e-07	-5.14733	Tnip3	2.82332382478196	2.86302537949231	2.81761916475374	-2.34596	-2.6655	-1.92657
	gene:ENSMUSG00000056481	3.80872688492374e-07	1.22770449291493e-08	-5.12786	Cd248	3.75690372835828	3.67607295182945	3.76953447890696	-1.50303	-1.51952	-1.15852
	gene:ENSMUSG00000054675	1.04364784570603e-05	3.23316453302564e-06	-5.08056	Tmem119	3.28841777497148	3.15637817017706	3.23890636602733	-2.19822	-1.18744	-2.17232
	gene:ENSMUSG00000007097	2.75722747026177e-06	4.98551841797311e-07	-5.04148	Atp1a2	2.94624576360771	2.87901051772391	2.84160364510758	-2.33028	-1.68716	-2.44015
	gene:ENSMUSG00000028989	3.48011468456078e-07	9.60484885092322e-09	-4.97469	Angptl7	1.74692798444224	1.6057759234762	1.85913150840679	-3.32193	-3.32193	-3.06837
	gene:ENSMUSG00000000686	4.04148958258348e-05	1.8156952228551e-05	-4.9566	Abhd15	3.10368461563495	3.04866324528128	3.10373345365071	-1.2377	-2.73304	-1.64298
	gene:ENSMUSG00000027004	2.14842858029748e-06	3.29648892229749e-07	-4.95559	Frzb	5.4267321457277	5.44405125922946	5.40774291271268	0.848470513680459	0.461344150935845	0.101940468235658
	gene:ENSMUSG00000022297	1.54075414877541e-05	5.45369647124506e-06	-4.95428	Fzd6	3.96163508833338	3.83369567355418	3.91783395439834	-1.7048	-0.476259	-0.968605
	gene:ENSMUSG00000029371	1.51734265328012e-05	5.35131447057463e-06	-4.9488	Cxcl5	2.97648461906225	3.30387147075445	3.15058632069722	-2.47983	-1.58941	-1.34622
	gene:ENSMUSG00000062040	1.56137878968952e-05	5.55285377555101e-06	-4.86111	Zfp27	1.98660206830571	1.80948482792612	2.04112941284614	-3.19765	-3.32193	-2.22652
	gene:ENSMUSG00000039220	1.3789026654088e-07	5.0372695214363e-10	-4.83861	Ppp1r10	4.87341640266093	4.90161551123602	4.87463	0.105057156372627	-0.0692384	0.0980044503470859
	gene:ENSMUSG00000032806	2.96819680356488e-05	1.23720660206777e-05	-4.80817	Slc10a3	3.09583144332218	3.13636941489734	3.02495506273804	-2.4044	-1.00999	-1.75295
	gene:ENSMUSG00000090394	1.4496941323909e-07	6.64586924837579e-10	-4.72808	4930523C07Rik	4.64740558183434	4.74156654240699	4.69618922048871	-0.104305	-0.0658776	0.0711050018901031
	gene:ENSMUSG00000048489	1.28845989008734e-07	3.40772253395222e-10	-4.728	Depp1	1.30756666755794	1.4357245927462	1.47491569368198	-3.32193	-3.32193	-3.32193
	gene:ENSMUSG00000074733	6.53515812250232e-06	1.70940792995366e-06	-4.7264	Zfp950	3.25648611228015	3.18784231813941	3.13833119650932	-2.01818	-1.5129	-1.06547
	gene:ENSMUSG00000029275	1.16478794965252e-06	1.17166803363619e-07	-4.72473	Gfi1	1.70290085300407	1.66342523495814	1.73632518398953	-3.01126	-3.32193	-2.73836
	gene:ENSMUSG00000031931	1.8947005856425e-06	2.66424000185117e-07	-4.70029	Ankrd49	3.51855188220443	3.50271541335488	3.46773960853245	-1.32438	-1.46678	-0.820698
	gene:ENSMUSG00000043372	1.52937426930974e-05	5.41071933592523e-06	-4.69176	Hexim2	2.48884788040328	3.25220566452538	2.83904874989961	-1.31653	-2.07634	-2.10231
	gene:ENSMUSG00000027670	2.23856357673609e-07	3.07660241907798e-09	-4.68809	Ocstamp	1.46222825925971	1.43571125997623	1.20055143392801	-3.32193	-3.32193	-3.32193
	MSTRG.8049.1	6.35162601078152e-06	1.64180265041095e-06	-4.67256	MSTRG.8049.1	1.50248591350664	1.83453567116169	1.44564355002802	-2.59117	-3.32193	-3.32193
	gene:ENSMUSG00000020137	1.17579871520376e-05	3.80945100799949e-06	-4.6688	Thap2	3.45201708113766	3.44617707802708	3.55764	-1.61814	-1.36037	-0.572061
	gene:ENSMUSG00000026691	5.29160113624408e-06	1.27202388037637e-06	-4.62284	Fmo3	1.80309805621316	1.64576620724849	1.75540806084751	-2.89571	-3.32193	-2.4466
	gene:ENSMUSG00000030469	2.13879309080612e-07	2.64943511962441e-09	-4.60083	Zfp719	2.54838853405983	2.5293584605418	2.50028631210826	-2.06399	-2.2142	-1.94627
	gene:ENSMUSG00000075273	2.30608137383358e-06	3.71030459952948e-07	-4.58318	Ift70b	1.36794020281126	1.55979769575487	1.44304166210244	-2.73489	-3.32193	-3.32193
	gene:ENSMUSG00000028862	2.46995025970582e-07	4.11549501088249e-09	-4.51471	Map3k6	3.85893922331721	3.8577113351992	3.82086669589072	-0.766671	-0.737386	-0.502556
	gene:ENSMUSG00000020810	1.92201511324737e-05	7.25394225496958e-06	-4.51231	Cygb	1.7347035514114	2.01555894114768	1.81076512926178	-3.32193	-2.38907	-2.26489
	MSTRG.4809.6	0.000102683676433641	5.44695125717374e-05	-4.49777	MSTRG.4809.6	2.17772106213334	2.17461670301247	2.13790184931881	-1.76675	-1.91438	-3.32193
	gene:ENSMUSG00000040170	6.97403905599437e-06	1.85787331413867e-06	-4.45151	Fmo2	1.82535132920855	1.89287242684118	1.81502816658977	-3.10011	-2.19807	-2.52309
	gene:ENSMUSG00000074030	7.57088106570474e-07	5.41301643682143e-08	-4.42548	Exoc8	2.12279031603798	2.27217282730779	2.3866796359384	-2.33284	-1.94733	-2.21463
	gene:ENSMUSG00000046768	7.98934429671245e-07	6.00098857515561e-08	-4.39857	Rhoj	1.63379759209421	1.6862167785944	1.70851437169817	-2.66648	-2.98313	-2.51758
	gene:ENSMUSG00000022032	6.0073496834565e-08	3.17765124753055e-11	-4.35713	Scara5	6.62467234550378	6.65548063491958	6.62661387036186	2.27770718772062	2.26941382404688	2.28826936928258
	gene:ENSMUSG00000098950	0.00413587252391624	0.00323212077679058	-4.35128	Gm28036	4.03475565632058	4.19274619830401	4.34570045335201	-0.0614432	1.6201711360197	-2.03935
	gene:ENSMUSG00000027300	3.56667199113048e-06	7.19434498431326e-07	-4.3437	Ubox5	2.27609432244207	2.79589700054588	2.77229446018746	-1.50019	-1.71565	-1.97098
	gene:ENSMUSG00000039883	2.18708688318651e-06	3.41087604368944e-07	-4.30816	Lrrc17	3.42933516365142	3.33555056981139	3.17049635582551	-0.659474	-1.10409	-1.22552
	gene:ENSMUSG00000026650	7.71867225463281e-07	5.62338893210448e-08	-4.30211	Meig1	0.735145207724622	1.19726215080526	1.00813330718966	-3.32193	-3.32193	-3.32193
	gene:ENSMUSG00000038527	3.8817664724867e-07	1.29866844137707e-08	-4.29866	C1rl	1.57081603235521	1.40738375311319	1.6283690707166	-2.8655	-2.61431	-2.80961
	gene:ENSMUSG00000028555	3.56107194655919e-07	1.0422955886958e-08	-4.29266	Ttc39a	2.89472697977548	2.98713601447048	2.9131429409241	-1.22073	-1.32753	-1.53471
	gene:ENSMUSG00000028864	6.97403905599437e-06	1.85863705071595e-06	-4.292	Hgf	1.42457601482282	1.54460358643837	1.43888897137313	-3.32193	-2.6377	-2.50831
	gene:ENSMUSG00000043998	2.46324623236069e-07	4.06665002054567e-09	-4.27905	Mgat2	5.86967238046493	5.79376	5.76328798927946	1.55854487919505	1.63857573821385	1.39245151848564
	gene:ENSMUSG00000070686	8.98411327130796e-06	2.64303852476017e-06	-4.26965	Pramel34	1.58789156253476	1.8575049267211	1.57122439529831	-2.19993	-3.07093	-2.52147
	gene:ENSMUSG00000050796	1.86886955164612e-06	2.58027682437687e-07	-4.2597	B3galt6	1.61695798920553	1.41821747900097	1.2434832489029	-2.60166	-2.81457	-3.08421
	gene:ENSMUSG00000064373	2.34452618154396e-07	3.58487917214011e-09	-4.24743	Selenop	7.18050191585937	7.20031518231541	7.13179976600324	2.89978429616634	3.06096287581563	2.80958998546315
	gene:ENSMUSG00000065947	6.0073496834565e-08	3.15581687459397e-11	-4.24669	mt-Nd4l	10.4183298129552	10.4345427402108	10.4375731826504	6.18796926616354	6.18776363048275	6.17463363948658
	gene:ENSMUSG00000029084	2.34194302288466e-07	3.55121396399683e-09	-4.21602	Cd38	5.40308229411127	5.43843594944916	5.37648821239013	1.09089203726663	1.33305156200393	1.14601062222162
	gene:ENSMUSG00000058883	1.73590210665535e-06	2.27372073097332e-07	-4.21104	Zfp708	1.11654641303431	0.995006134156797	0.555790637780831	-3.32193	-3.32193	-3.32193
	gene:ENSMUSG00000040093	1.46775704995788e-06	1.73263395036022e-07	-4.18825	Bmf	3.53279283304202	3.61586471549992	3.57260934615188	-0.884647	-0.625427	-0.333403
	gene:ENSMUSG00000069920	1.46428768824556e-05	5.12494236298585e-06	-4.18027	B3gnt9	3.59810218013879	3.67439805206207	3.67983891295714	-0.69298	0.0480422319867304	-0.943519
	gene:ENSMUSG00000095576	6.21776536214776e-07	3.81518530552309e-08	-4.17392	Fmo6	3.28069743668096	3.22652101461559	3.28452346098375	-0.672326	-1.01548	-1.04222
	gene:ENSMUSG00000021013	0.000506812696398946	0.000333853871770513	-4.17008	Ttc8	2.08716069229802	2.02280703570418	2.26995832962663	-1.31125	-1.49712	-3.32193
	gene:ENSMUSG00000042115	4.40158831113426e-07	1.69187384612055e-08	-4.15525	Klhdc8a	3.59164914108344	3.66622530966234	3.60170317140155	-0.722482	-0.501341	-0.382355
	gene:ENSMUSG00000071256	1.85792564535686e-05	6.93835231749242e-06	-4.1434	Zfp213	1.42958222281874	1.97781476650904	1.71067839658025	-2.87031	-1.94139	-2.50041
	gene:ENSMUSG00000078862	2.23204726537788e-06	3.53963494901134e-07	-4.13137	Gm14326	2.88928740144657	2.91714586148211	3.0987159899555	-1.49804	-1.0324	-0.958538
	gene:ENSMUSG00000049396	1.8719848066422e-07	1.57048624575847e-09	-4.12574	Gemin4	3.6222225307103	3.70478466991454	3.78204595835583	-0.418282	-0.494034	-0.355854
	gene:ENSMUSG00000044952	1.79311087126894e-06	2.40599025484557e-07	-4.12222	Kctd21	1.26227258196934	1.35930750530175	1.47576662878043	-2.62647	-2.57464	-3.06819
	gene:ENSMUSG00000021884	1.3458233821596e-06	1.50253900965311e-07	-4.11842	Hacl1	2.48295977147213	2.59187493816662	2.66932412058652	-1.7782	-1.55362	-1.2793
	gene:ENSMUSG00000026365	1.48599585889473e-07	7.80864448928605e-10	-4.11621	Cfh	5.45089401383638	5.4753589624835	5.40474262837771	1.23437071794721	1.38139191668452	1.36661708846248
	gene:ENSMUSG00000057342	2.3104941174958e-06	3.73573676407237e-07	-4.11281	Sphk2	2.48550668843529	2.5366122092479	2.52259163695003	-1.5573	-1.93061	-1.3058
	gene:ENSMUSG00000020175	3.99445901347705e-06	8.40938739679379e-07	-4.11272	Rab36	1.99113595716245	1.99006283582326	1.92526041759336	-2.5421	-2.06205	-1.82757
	gene:ENSMUSG00000043079	5.29160113624408e-06	1.27255320788206e-06	-4.09964	Synpo	3.06166267807369	3.01887501859408	3.05004905379525	-1.5023	-0.905072	-0.760949
	gene:ENSMUSG00000051048	6.01272432942969e-06	1.52368705433316e-06	-4.09799	P4ha3	1.63360976333363	1.87448931550533	1.87033828226282	-2.73012	-1.98807	-2.19733
	gene:ENSMUSG00000041762	3.64946897814517e-06	7.44099581435108e-07	-4.08036	Gpr155	2.7799299502699	2.77947994309766	2.90703678129938	-0.90971	-1.60464	-1.26029
	gene:ENSMUSG00000038296	4.54126296326265e-07	1.85365842545236e-08	-4.07941	Galnt18	3.21125958045153	3.09204671616543	3.17914491596818	-0.739367	-1.06628	-0.950121
	gene:ENSMUSG00000047635	3.13181797873268e-05	1.32390612783419e-05	-4.07805	Mtrfr	1.18662669286544	1.53399335176649	1.41721684660749	-3.32193	-2.58138	-2.19301
	gene:ENSMUSG00000098332	4.88981441822306e-06	1.13789380430666e-06	-4.07623	Pigbos1	2.58264800500629	2.4130678684992	2.88807202652715	-1.72282	-1.13051	-1.49157
	gene:ENSMUSG00000034463	2.10278702210229e-07	2.09481559990795e-09	-4.07128	Scara3	5.5042112954071	5.52590922348744	5.42837849837455	1.52671938053752	1.37756190641263	1.34037654391006
	gene:ENSMUSG00000057156	3.34960260396065e-06	6.59998397236361e-07	-4.06676	Homez	1.5381174610908	1.5435849664755	1.23034383222442	-2.30779	-2.68944	-2.891
	gene:ENSMUSG00000042804	1.63190174709325e-07	1.25165698666237e-09	-4.06549	Gpr153	3.53016328055093	3.49243300728871	3.54508407688178	-0.483955	-0.493217	-0.651625
	gene:ENSMUSG00000040723	1.8719848066422e-07	1.62285065760429e-09	-4.06225	Rcsd1	1.60924151340651	1.69800772710003	1.72356686158624	-2.44182	-2.42699	-2.28711
	gene:ENSMUSG00000051705	1.63707486530483e-05	5.91009571843718e-06	-4.05916	Senp8	0.921328162709235	0.986130560960794	1.81711116337527	-2.67426	-2.91983	-2.85881
	gene:ENSMUSG00000052572	6.90567959533984e-07	4.58814188123013e-08	-4.05293	Dlg2	2.08849442362821	1.79303978902952	1.90190179669788	-2.29426	-2.02948	-2.05163
	gene:ENSMUSG00000038422	1.06603249608704e-05	3.3335248731559e-06	-4.0484	Hdhd3	1.62696004830212	1.97799495661868	1.92678091976842	-1.88317	-2.68334	-2.04695
	gene:ENSMUSG00000064360	1.8719848066422e-07	1.65840708851372e-09	-4.04283	mt-Nd3	8.09068051258013	7.98368276167673	8.18483158545284	4.03499180046999	4.07382691559289	4.02187863429004
	gene:ENSMUSG00000066235	1.13662909728517e-06	1.11227920125764e-07	-4.04154	Pomgnt2	2.3784713936965	2.45053587148544	2.23737556833728	-1.7362	-1.44313	-1.87892
	gene:ENSMUSG00000058447	0.000141163359367916	7.88638110124732e-05	-4.03308	Gm26920	1.0435040955013	1.61401624162295	0.59873869492419	-3.32193	-3.32193	-2.19912
	gene:ENSMUSG00000074793	5.92436555313003e-07	3.48891491623985e-08	-4.03185	Hspa12b	4.33906325243976	4.29080065873693	4.36347080127895	0.428643038833836	0.393089950850655	0.076065114972033
	gene:ENSMUSG00000054715	1.08900481509675e-06	1.02954070177239e-07	-4.02914	Zscan22	2.09482924355091	2.17432651517392	1.95072258977201	-2.08556	-1.70793	-2.07405
	gene:ENSMUSG00000072494	5.11074923633374e-07	2.51414799777328e-08	-4.0263	Ppp1r3e	1.8761907992315	1.8896701717748	1.85870037233336	-2.26589	-1.93871	-2.24975
	gene:ENSMUSG00000038178	1.69211323071538e-06	2.18544113814514e-07	-4.02593	Slc43a2	1.89917524369895	1.95884898412094	1.74937078872386	-2.42252	-2.1399	-1.90798
	gene:ENSMUSG00000036430	9.91859807033656e-07	8.57466103076961e-08	-4.01549	Tbcc	3.76304129188809	3.70414047427233	3.70968313214804	-0.159646	-0.152838	-0.557125
	gene:ENSMUSG00000029699	1.46317795473408e-06	1.72335867717952e-07	-4.01185	Ssc4d	1.28008509048471	1.37224060142725	1.37569117368742	-2.81883	-2.36814	-2.82057
	gene:ENSMUSG00000066026	1.3701279092373e-05	4.65647808349625e-06	-3.99596	Dhrs3	3.35429812195117	3.61337818160626	3.46723708599548	-0.487868	-0.0650473	-1.00006
	gene:ENSMUSG00000048310	6.18276177494037e-07	3.76645365995221e-08	-3.98973	Pskh1	4.06587479435154	4.09888506376666	4.12928829307718	-0.0988222	0.290150702311849	0.133528016857354
	gene:ENSMUSG00000074282	1.36181091851302e-06	1.54033625006806e-07	-3.98535	Zfp94	0.862106968147555	0.689028937461593	0.854408242852875	-3.32193	-3.32193	-2.90665
	gene:ENSMUSG00000022179	4.04148958258348e-05	1.81535072472877e-05	-3.98437	4931414P19Rik	1.3360748247937	1.19727725062239	1.46444295898976	-2.14049	-2.49291	-3.32193
	gene:ENSMUSG00000025911	9.53509566940599e-06	2.86331109674012e-06	-3.97499	Adhfe1	1.77094107514375	2.1085930354342	1.87332815085666	-2.31429	-2.26972	-1.58809
	gene:ENSMUSG00000074922	2.26354360246799e-06	3.6179181444719e-07	-3.96271	Pabir1	2.76709053270689	2.95398054153609	2.6430053259193	-1.25191	-0.886956	-1.38519
	gene:ENSMUSG00000042097	4.96595274037872e-06	1.16173708258955e-06	-3.95384	Zfp239	2.11130079066812	2.30974168528304	2.05357918047957	-1.41482	-2.09723	-1.87484
	gene:ENSMUSG00000060063	3.33825698339982e-05	1.43408243768607e-05	-3.94931	Alox5ap	2.77815852284471	3.22165779950763	2.96790968937001	-1.27923	-1.2713	-0.329665
	gene:ENSMUSG00000021260	6.71890331783304e-07	4.35961636421151e-08	-3.94551	Hhipl1	3.80913256636419	3.80767516481105	3.69823392764945	0.0244828065799306	-0.356984	-0.188996
	gene:ENSMUSG00000002103	3.8817664724867e-07	1.30574194098372e-08	-3.94362	Acp2	3.89103931139837	3.8378276198792	3.83879115611134	-0.0953379	-0.239426	0.0715553785274918
	gene:ENSMUSG00000025355	2.91576801781024e-06	5.39557177940906e-07	-3.94135	Mmp19	5.08548274191537	5.09196609468494	5.0309057597876	0.898670405372027	1.49526638315181	0.990353702967903
	gene:ENSMUSG00000058093	1.02438001138392e-06	9.23865601380367e-08	-3.94073	Zfp729b	2.08425037405441	2.10075	2.11275550449063	-1.74541	-2.10599	-1.67305
	gene:ENSMUSG00000062980	3.42569992259687e-07	9.30190933756357e-09	-3.94028	Cped1	2.4904494729686	2.5348631813774	2.58170265789586	-1.26476	-1.40327	-1.5458
	gene:ENSMUSG00000076617	0.000107318387889851	5.72402580211233e-05	-3.92871	gene:ENSMUSG00000076617	2.15483851924599	1.96772971046513	2.09230758418308	-1.1423	-2.63857	-1.79037
	gene:ENSMUSG00000046679	5.29160113624408e-06	1.27075499644427e-06	-3.92839	C87436	2.55989850043434	2.15554621799275	2.58519619838878	-1.82527	-1.37352	-1.28575
	gene:ENSMUSG00000028344	2.25908320315506e-07	3.2507331094327e-09	-3.91933	Invs	2.13069105948783	1.99371493414796	2.20391653060184	-1.8375	-1.8376	-1.75457
	gene:ENSMUSG00000019841	2.08285821844503e-07	2.05436861822932e-09	-3.91588	Rev3l	5.16357328033491	5.22377731043635	5.19476831715506	1.29078768606439	1.1718108135034	1.37187608125269
	gene:ENSMUSG00000047719	3.18762530567105e-07	8.09341521672628e-09	-3.91373	Ubiad1	3.00029193586964	3.00806265216717	3.15824556309029	-0.743016	-0.866857	-0.964708
	gene:ENSMUSG00000050270	4.7656742079176e-07	2.09230869747242e-08	-3.91127	Tmem220	1.93700157009346	1.68785484807576	1.64968213187526	-2.19823	-2.19354	-2.06752
	gene:ENSMUSG00000062944	5.01463175426192e-07	2.31849423153479e-08	-3.90987	9130023H24Rik	0.844959242254256	0.731397022708121	0.754247872456937	-3.06476	-3.32193	-3.01232
	gene:ENSMUSG00000028706	3.49867532069242e-07	1.00244157561936e-08	-3.90298	Nsun4	2.52623160661016	2.36446401599301	2.58721519252657	-1.50449	-1.3172	-1.40935
	gene:ENSMUSG00000035105	1.53834894399441e-07	9.23352131098993e-10	-3.89336	Egln3	6.44691860903453	6.43180901726917	6.43242150235902	2.56209878876481	2.61766921911308	2.45131557565909
	gene:ENSMUSG00000074829	2.31626609295237e-05	9.08742647695139e-06	-3.89067	2010315B03Rik	1.97370384012476	1.82385368702489	1.80271807629776	-1.95955	-1.533	-2.5792
	gene:ENSMUSG00000030980	5.99342850582989e-07	3.5718572423001e-08	-3.88191	Knop1	3.55807411868688	3.60985848080901	3.51078663383709	-0.534596	-0.214588	-0.217826
	gene:ENSMUSG00000031980	1.82785307047841e-05	6.80187587982841e-06	-3.88177	Agt	1.10678782893155	1.19386319002012	1.0283994133836	-2.34885	-3.32193	-2.64549
	gene:ENSMUSG00000052688	2.62279075195632e-06	4.60832404888385e-07	-3.87805	Rab7b	2.80864740988012	2.70824706191967	2.77483280350776	-1.37922	-0.781923	-1.18127
	gene:ENSMUSG00000032281	1.87579629505246e-05	7.02658772606709e-06	-3.86979	Acsbg1	1.48722443835204	1.48169676462301	1.00701963979798	-2.41449	-3.01979	-2.19915
	gene:ENSMUSG00000017446	2.60469846823187e-07	4.85606623026141e-09	-3.85152	C1qtnf1	3.3577268064416	3.54148894406652	3.33994261737126	-0.433929	-0.384264	-0.497199
	gene:ENSMUSG00000072941	3.86072643112847e-06	8.02573651115308e-07	-3.83405	Sod3	1.13620976445086	1.22927966370563	1.25450999422672	-2.61546	-2.96511	-2.30159
	gene:ENSMUSG00000053134	2.40230671983314e-07	3.81894381206908e-09	-3.83006	Supt7l	2.24278814665872	2.13854582219881	2.09325592066642	-1.66592	-1.76408	-1.5856
	gene:ENSMUSG00000096433	8.46927472970038e-07	6.68846538373479e-08	-3.82961	Zfp994	1.57969764870282	1.8694138552291	1.67842306844523	-2.25715	-2.14779	-1.95637
	gene:ENSMUSG00000022754	7.32111625589772e-06	1.99050714389391e-06	-3.82502	Tmem45a	1.62304370107755	1.55687570510053	1.77600752436234	-2.03753	-1.87756	-2.60406
	gene:ENSMUSG00000032776	1.57983102061988e-07	1.09173360692108e-09	-3.82175	Mctp2	4.11182891558399	4.10947632142436	4.13972945796669	0.275361120102774	0.227727523559036	0.392699892361589
	gene:ENSMUSG00000028497	3.81204044096316e-06	7.90100244794533e-07	-3.8164	Hacd4	2.94255785591452	2.95156784013056	3.01194068740551	-1.19192	-0.527163	-0.82405
	gene:ENSMUSG00000038354	1.9615153366265e-07	1.84446224177927e-09	-3.81096	Ankrd35	0.459209164143151	0.408800973903073	0.599094944382313	-3.32193	-3.32193	-3.32193
	gene:ENSMUSG00000020251	7.34601414753766e-06	2.00028516657163e-06	-3.81003	Glt8d2	2.51220058648734	2.76848119822224	2.71904716125644	-1.29592	-0.718723	-1.41572
	gene:ENSMUSG00000112023	9.3450967014802e-07	7.76080498350908e-08	-3.80928	Lilrb4b	5.22891163553434	5.25986658178092	5.17114876930586	1.45723337597333	1.17932122625094	1.59553516838922
	gene:ENSMUSG00000100642	0.0018319843147897	0.00135214429017186	-3.80723	Gm28230	1.33062494029539	1.09636239284838	1.34285	-3.32193	-1.008	-3.32193
	gene:ENSMUSG00000053687	3.2642969496662e-06	6.34651203668922e-07	-3.80686	Dpep2	0.592203937952563	0.738619993508621	0.123982640970603	-3.32193	-3.32193	-3.32193
	gene:ENSMUSG00000005043	9.84003551145479e-06	3.0006773194148e-06	-3.80482	Sgsh	1.74375062274249	2.08411734410126	1.66938784775737	-1.56612	-2.07903	-2.27205
	gene:ENSMUSG00000015942	2.66683204533756e-06	4.73037650993492e-07	-3.80148	Gtf2ird2	1.94502893605633	1.80691132819197	1.97702048986659	-2.2136	-1.65112	-1.81076
	gene:ENSMUSG00000066880	9.79666690576178e-07	8.41219568563165e-08	-3.79671	Zfp617	3.06912555762718	3.13282341223303	3.19207	-0.557796	-0.907912	-0.530412
	gene:ENSMUSG00000030802	2.25669105864487e-06	3.60298642969749e-07	-3.79036	Bckdk	3.36215171731877	3.47054532471394	3.38986013911029	-0.52373	-0.0578781	-0.566906
	gene:ENSMUSG00000098923	7.32457672743775e-05	3.67294299794287e-05	-3.78852	Tmem185b	2.11106370587205	2.29155906246059	2.03249656000049	-2.39196	-1.38562	-1.15286
	gene:ENSMUSG00000011263	8.22499651854954e-07	6.3160397989515e-08	-3.78543	Exoc3l2	1.01329216362745	0.808576985322551	0.744129226730954	-2.80699	-3.09973	-2.88358
	gene:ENSMUSG00000003198	9.85571066878577e-05	5.1880850218919e-05	-3.78486	Zfp959	2.60316247177886	2.19406309107311	2.30853940975009	-1.17303	-2.18815	-0.887641
	gene:ENSMUSG00000034957	3.59322283141571e-07	1.07388040187775e-08	-3.77995	Cebpa	2.97897828080323	2.92864358006158	2.87827392602536	-0.797779	-0.750312	-1.00588
	gene:ENSMUSG00000074576	1.77383867985785e-06	2.372311802296e-07	-3.7708	Mocs3	1.39246470755405	1.27054867651988	1.0217895537642	-2.46933	-2.75352	-2.40474
	gene:ENSMUSG00000027068	2.73531697697731e-06	4.91299402989466e-07	-3.76452	Dhrs9	4.08814473537198	4.1805501807254	4.0571279043053	0.582838252295403	0.436235411686657	0.0131920976826291
	gene:ENSMUSG00000042515	1.17634822620647e-06	1.19295980268997e-07	-3.75851	Pwwp3b	5.19168190971948	5.14866623771459	5.2244404569616	1.50554393000528	1.61094332516934	1.1727812731005
	gene:ENSMUSG00000096687	7.68754003869059e-07	5.56419851165033e-08	-3.75686	Mfsd4b4	1.50761250034306	1.57569619141676	1.40418486480572	-2.05254	-2.37006	-2.3605
	gene:ENSMUSG00000035161	9.86654082299351e-07	8.51568673693965e-08	-3.75131	Ints6	3.67450980269219	3.53062313670589	3.49653495548013	-0.2893	0.0412794347072779	-0.304241
	gene:ENSMUSG00000064294	6.89641738423047e-07	4.56599616993483e-08	-3.74598	Aox3	0.671285219079969	0.371398275444134	0.392587799711892	-3.32193	-3.32193	-3.15882
	gene:ENSMUSG00000013495	7.10208178724301e-06	1.90465774458196e-06	-3.73629	Tmem175	2.43467252519975	2.63000163743123	2.57485693845743	-1.42377	-0.760859	-1.38471
	gene:ENSMUSG00000041700	3.9373087211623e-05	1.7581300072897e-05	-3.73439	Lhfpl1	0.49678649131781	0.833605008734329	0.847694710445856	-3.32193	-3.32193	-2.38124
	gene:ENSMUSG00000025792	7.0746100876815e-07	4.75461320944321e-08	-3.72768	Slc25a10	3.10194382891366	3.2629343153934	3.06498991185954	-0.759385	-0.551803	-0.441969
	gene:ENSMUSG00000078580	1.08227568324542e-06	1.01749654280017e-07	-3.72033	E430018J23Rik	1.41863254045461	1.78548819750966	1.4722792804664	-2.25258	-2.17937	-2.05264
	gene:ENSMUSG00000029638	0.000911562154424581	0.000633906574460116	-3.71789	Glcci1	1.58940300784327	1.64414008422447	1.30644132581293	-1.09331	-3.32092	-2.19947
	gene:ENSMUSG00000031129	5.25731308614877e-05	2.47593815623792e-05	-3.71427	Slc9a9	2.64150210020434	2.81101862744143	2.63667681761092	-1.58684	-0.383479	-1.08329
	gene:ENSMUSG00000031329	4.05453781950906e-06	8.60020981551511e-07	-3.70751	Tsx	1.90144927357999	1.49272281129684	1.35379357261396	-2.13945	-2.28471	-1.95042
	gene:ENSMUSG00000057060	1.67937597155998e-06	2.14974337539019e-07	-3.7023	Slc35f3	1.10824207908964	1.35088134886296	1.3480442786322	-2.24257	-2.39313	-2.66402
	gene:ENSMUSG00000039917	4.07274969068489e-07	1.43829471948703e-08	-3.69903	Rhbdd2	2.63968481595555	2.6554860159106	2.63163864426683	-1.05156	-0.909759	-1.20897
	gene:ENSMUSG00000020513	5.04376514406877e-05	2.35742010857058e-05	-3.69836	Tubd1	1.11748892865542	0.930057549814487	0.91510246807642	-2.67431	-3.32193	-2.13619
	gene:ENSMUSG00000054196	7.1877385022711e-05	3.59165140005929e-05	-3.69614	Cthrc1	2.68329109548904	2.67747170931344	2.77067874425853	-0.668286	-1.73394	-0.554739
	gene:ENSMUSG00000059475	1.07737626089664e-05	3.3772331082372e-06	-3.67677	Zfp426	3.27190654409444	3.19513007517211	3.15056650011687	-0.148727	-0.322792	-0.941174
	gene:ENSMUSG00000027575	3.0281705247837e-07	7.20802293653882e-09	-3.67535	Arfgap1	5.25342618015678	5.28187362516779	5.41823667620284	1.73869218788589	1.55117391376816	1.63763482028473
	gene:ENSMUSG00000020604	1.63402682384446e-05	5.89765125347723e-06	-3.67419	Arsg	1.48924902338281	1.69183026667082	1.60070601714215	-1.69801	-2.58298	-1.9598
	gene:ENSMUSG00000036225	2.23856357673609e-07	3.04290854145206e-09	-3.67249	Kctd1	2.08396864904776	2.10186081787558	2.01024562050202	-1.70814	-1.52232	-1.59095
	gene:ENSMUSG00000031767	1.74957692772115e-05	6.43081908626434e-06	-3.66924	Nudt7	1.98870577041335	1.8743350722043	2.05058736852521	-1.17328	-2.05431	-1.86649
	gene:ENSMUSG00000047712	4.71474151611509e-07	2.01686689695337e-08	-3.66623	Ust	1.40222391359197	1.26256184582198	1.19964156701386	-2.25874	-2.37497	-2.50054
	gene:ENSMUSG00000052957	1.35037982692e-06	1.51431115211341e-07	-3.65777	Gas1	3.73695095073723	3.57708411114842	3.69496987105501	0.0899387563781375	0.182816859640024	-0.237066
	gene:ENSMUSG00000029372	7.30187117859341e-05	3.65939312746575e-05	-3.65657	Ppbp	0.825136777516315	0.86239267060742	0.293863659160171	-3.32193	-3.32193	-2.34446
	gene:ENSMUSG00000001119	8.37355669058676e-08	1.03349901849788e-10	-3.65417	Col6a1	7.62749364895269	7.63499242273856	7.62356624224899	3.95738978553242	4.00340389745082	3.96273584862486
	gene:ENSMUSG00000029096	0.000164476727291874	9.39183428254842e-05	-3.65097	Htra3	1.77734648734941	1.34489381438877	1.77471875724379	-1.79721	-1.42609	-2.83265
	gene:ENSMUSG00000103793	0.000149911410884091	8.43061703279217e-05	-3.64599	Pcdhga6	1.39213989166635	1.92267130965074	1.37503275669419	-1.29869	-2.57675	-2.37268
	gene:ENSMUSG00000026924	8.4261910358868e-06	2.41947493642628e-06	-3.63992	Sec16a	4.71101664556385	4.63343684859679	4.60752307452271	1.45484759039843	0.841772697159666	0.735585429206031
	gene:ENSMUSG00000011256	2.93965917786771e-06	5.48206092497596e-07	-3.63719	Adam19	2.30103650792325	2.32441027919992	2.31468840594275	-0.987938	-1.55546	-1.42804
	gene:ENSMUSG00000030739	5.03267009879784e-07	2.44156284028774e-08	-3.63711	Myh14	0.264810231837331	0.498539888272251	0.182196484516173	-3.32193	-3.32193	-3.32193
	gene:ENSMUSG00000029163	1.3789026654088e-07	5.75778240558962e-10	-3.63437	Emilin1	5.96448377272778	5.94661792881286	5.88793245781484	2.24729319564955	2.29685675469174	2.35178067462995
	gene:ENSMUSG00000118667	1.23780564331553e-07	3.05550189657365e-10	-3.6315	Ahnak2	4.95235956819715	4.95187295812337	4.9171386513342	1.32646199009117	1.25493986141675	1.34547131864164
	gene:ENSMUSG00000055435	3.17853126184403e-07	8.01610812767689e-09	-3.63068	Maf	0.413304864550473	0.624662418442108	0.547248439933895	-3.03967	-3.18322	-3.08394
	gene:ENSMUSG00000024620	3.71278705266395e-06	7.62654838464869e-07	-3.62946	Pdgfrb	0.648498576312849	0.56697779805566	0.732935138841268	-2.73603	-3.32193	-2.88201
	gene:ENSMUSG00000025602	6.51502031100284e-06	1.70069427319751e-06	-3.62741	Zfp202	1.66177239822476	2.02036209431818	1.6453216850187	-2.12953	-1.88927	-1.53597
	gene:ENSMUSG00000000159	7.51872400057768e-06	2.06478226763638e-06	-3.62341	Igsf5	0.943553059534135	0.444798504046968	0.384683126967938	-3.28708	-2.87569	-2.93442
	gene:ENSMUSG00000031723	0.000163519323059702	9.3313989082734e-05	-3.61725	Txnl4b	2.02222220445811	2.18457546914688	1.76848119822224	-0.826642	-1.78332	-2.2665
	gene:ENSMUSG00000017679	3.51083261777939e-06	7.02157614471386e-07	-3.60904	Ttpal	3.54895208029179	3.88939838803843	3.9819319080302	0.0169469579938808	0.42692166883386	0.149286684083044
	gene:ENSMUSG00000021408	1.88777138842387e-06	2.64148045081794e-07	-3.60466	Ripk1	3.84259060913674	3.73482752355474	3.62881989598908	0.255533363368782	-0.139649	0.276385890994421
	gene:ENSMUSG00000029073	8.57855407583386e-06	2.48515636896677e-06	-3.59952	Cptp	2.86091970501579	2.77930763428456	2.75088944253562	-0.707169	-0.473877	-1.22641
	gene:ENSMUSG00000112148	6.93274034619463e-05	3.44834003643041e-05	-3.59371	Lilrb4a	2.55444887277246	3.06528605332699	3.07018269855512	-1.08718	-0.0610579	-0.942992
	gene:ENSMUSG00000037085	8.46927472970038e-07	6.69740144312276e-08	-3.5905	Trmt12	1.10398634435084	1.20553577437789	1.23766527851589	-2.26141	-2.61558	-2.34733
	gene:ENSMUSG00000052676	4.31773734705702e-06	9.47347184192335e-07	-3.59034	Zmat1	0.504363099438709	0.653534262414862	0.479201582822661	-2.7078	-3.32193	-3.10419
	gene:ENSMUSG00000027274	4.74287267206614e-06	1.08839791637029e-06	-3.58802	Mkks	2.95185277431203	3.49835695916486	3.08981523093825	-0.321919	-0.608879	-0.293232
	gene:ENSMUSG00000048368	1.77383867985785e-06	2.37026934259848e-07	-3.57822	Omd	0.0634587634083837	0.166019956180718	0.539386149523377	-3.32193	-3.32193	-3.32193
	gene:ENSMUSG00000028688	2.77426427841951e-05	1.13680511029656e-05	-3.57333	Toe1	2.82635648803181	2.93302699242225	3.15240913691997	-1.10191	-0.138278	-0.567998
	gene:ENSMUSG00000028271	7.32662453511467e-07	5.06071025041062e-08	-3.57217	Gtf2b	4.40030053480381	4.3348301050597	4.31707305656039	0.98717313221499	0.674575447914094	0.673956162466602
	gene:ENSMUSG00000038375	1.51264980117914e-07	8.91854341718593e-10	-3.57048	Trp53inp2	4.21589762426022	4.26932861426308	4.24203751123008	0.593370982815147	0.706167153170206	0.716272769214968
	gene:ENSMUSG00000005124	2.33166807816588e-06	3.79950221329464e-07	-3.57005	Ccn4	0.963110815020441	0.586258420451813	0.550808092849049	-2.73677	-2.84177	-3.03144
	gene:ENSMUSG00000031906	4.43168252887767e-06	9.87018818911868e-07	-3.56905	Smpd3	1.6578146727656	1.51524870087272	1.69145019137082	-2.03127	-1.60218	-2.20919
	gene:ENSMUSG00000056260	5.48768976908797e-07	2.84955415145271e-08	-3.56871	Lrif1	3.6326498974598	3.58445650693739	3.70325964872423	-0.0796838	0.229089507025041	0.064833197746187
	gene:ENSMUSG00000035877	4.71227454938205e-06	1.07846819449844e-06	-3.56234	Zhx3	1.31420404036519	1.32378854846147	1.37388370007479	-2.57961	-2.16571	-1.92983
	gene:ENSMUSG00000048772	0.000135974909657079	7.55695874528982e-05	-3.55816	Tmem53	1.06298168319466	1.03457423122527	1.01366377638284	-3.32193	-1.92596	-2.31539
	gene:ENSMUSG00000030170	2.07160937837693e-05	7.96281132832885e-06	-3.55566	Wnt5b	0.965496917358048	0.749482780236051	1.02563410314813	-2.14325	-3.02863	-2.75448
	gene:ENSMUSG00000029790	1.7123930101079e-05	6.24910387677457e-06	-3.55459	Cep41	2.24653547661086	2.09480053631704	2.12061437550492	-0.889284	-1.58924	-1.7233
	gene:ENSMUSG00000037736	4.81374994915519e-07	2.1630533418688e-08	-3.55342	Limch1	2.18324480110758	2.10061945169549	2.26426618185174	-1.21755	-1.44592	-1.44867
	gene:ENSMUSG00000022969	1.25594823465238e-05	4.15659849500578e-06	-3.5529	Il10rb	3.40853633604033	3.26347676448814	3.38037233174492	0.2771504201381	-0.451488	-0.431962
	gene:ENSMUSG00000038268	2.77574005707004e-06	5.02878058474736e-07	-3.55177	Ovca2	2.54748733971451	2.47933172225085	2.49013700021531	-0.886236	-1.37369	-0.87842
	gene:ENSMUSG00000094786	0.00102470762665652	0.000720719161197717	-3.55093	Gm14403	1.48520989135655	1.4796201604489	1.51209740482969	-3.32193	-1.27216	-1.58179
	gene:ENSMUSG00000045107	7.32736076162393e-06	1.99285091683063e-06	-3.55045	Saysd1	1.89936630116573	2.20472763149516	2.20274712937328	-1.44745	-1.12436	-1.7727
	gene:ENSMUSG00000024810	1.08051595516819e-06	1.01450188861335e-07	-3.54809	Il33	3.82780083841732	3.76988564842978	3.86501046195938	0.37154771130285	0.036334525906131	0.410540831862425
	gene:ENSMUSG00000062101	1.57843505448957e-05	5.63160245571655e-06	-3.54276	Zfp119b	1.36986789765469	1.83273530846511	1.35930525602685	-1.61582	-2.25974	-2.19081
	gene:ENSMUSG00000025176	5.27236903787513e-05	2.48535283836007e-05	-3.53185	Hoga1	2.16828709405396	2.03015842346602	1.84657394817861	-1.97225	-0.892071	-1.6862
	gene:ENSMUSG00000038248	2.11957560546394e-07	2.45379455036181e-09	-3.53112	Sobp	1.19980989483472	1.05338385840819	1.05573430793178	-2.45496	-2.45298	-2.3765
	gene:ENSMUSG00000021245	2.93981828889336e-06	5.48678431787341e-07	-3.53012	Mlh3	2.46681685687133	2.72349084823087	2.53994739293987	-0.662444	-1.14876	-1.04891
	gene:ENSMUSG00000078779	1.86886955164612e-06	2.58178487827688e-07	-3.52397	Zfp59	1.42912690477136	1.3762692651503	1.15261308020523	-2.43511	-2.05285	-2.12593
	gene:ENSMUSG00000071302	5.83499486636949e-06	1.45939173374683e-06	-3.52373	Zfp1006	2.96035471767463	2.73584209085929	3.11137090687475	-0.57713	-0.304134	-0.882363
	gene:ENSMUSG00000098905	2.87455634905625e-07	6.53826622636440e-09	-3.51506	Zfp953	0.757889457104273	0.802766457973207	0.7150367219495	-2.74603	-2.65133	-2.87214
	gene:ENSMUSG00000018819	3.29149530792646e-07	8.70535654040324e-09	-3.51496	Lsp1	3.36994590639891	3.21893736089699	3.36424926042673	-0.201571	-0.101408	-0.288754
	MSTRG.7701.2	1.80328131651966e-06	2.4403039944086e-07	-3.51322	MSTRG.7701.2	2.12635112155966	2.2585740988271	2.22697856219268	-1.15016	-1.19577	-1.58182
	gene:ENSMUSG00000041623	1.13985975364317e-05	3.64980219098298e-06	-3.5089	D11Wsu47e	3.2945998710136	3.24143904027869	3.35404488168654	-0.0203287	-0.675461	0.059161428407714
	gene:ENSMUSG00000030780	7.50313728686945e-06	2.05917890981439e-06	-3.50434	Rusf1	3.3108186611348	3.34380092090396	3.20884480990723	-0.625747	0.046458930099201	-0.0702529
	gene:ENSMUSG00000021038	2.47652523092261e-07	4.27928189421521e-09	-3.50149	Vipas39	4.18167180192784	4.1871355586633	4.21363	0.810598573365415	0.604648286300382	0.662725961129465
	gene:ENSMUSG00000074731	3.22086422088994e-05	1.37177070008986e-05	-3.50025	Zfp345	1.10946353372978	1.07131510360998	1.07946481529589	-2.81713	-2.59275	-1.83061
	gene:ENSMUSG00000028069	4.10764801507992e-05	1.85157403694822e-05	-3.49972	Gpatch4	3.62928562024934	3.60625423911663	3.5617715249965	-0.529004	0.452990711669831	0.374158110085325
	gene:ENSMUSG00000078931	3.90622035528913e-05	1.74080436357106e-05	-3.49484	Pdf	1.96032858150034	1.92469356838631	2.07176129661148	-1.06084	-2.10043	-1.36647
	gene:ENSMUSG00000045980	1.25334543346408e-05	4.14245969325295e-06	-3.49415	Tmem104	1.77648935731808	1.6249234525915	1.68329042166766	-1.60552	-2.26772	-1.5245
	gene:ENSMUSG00000043311	1.17330039218953e-05	3.79825358381376e-06	-3.49119	D17H6S53E	2.84642371189705	2.8987	2.73644230591865	-0.285488	-1.0815	-0.624993
	gene:ENSMUSG00000038506	6.8751612581187e-07	4.49737252360405e-08	-3.49071	Dcun1d2	3.33151032200278	3.40072986629773	3.53328960886071	0.00122288696385196	-0.234796	0.0269657384875086
	gene:ENSMUSG00000020241	2.11957560546394e-07	2.48890395024313e-09	-3.48649	Col6a2	5.70487190913829	5.74329497636782	5.71676394007599	2.31566737192607	2.25428412659249	2.13551418463621
	gene:ENSMUSG00000048920	0.000105991187610989	5.6485650102127e-05	-3.48401	Fkrp	2.55153890369618	1.38129278737352	2.45114832437788	-1.53013	-1.32797	-1.20996
	gene:ENSMUSG00000039069	1.93129069211906e-06	2.75673930543807e-07	-3.48333	Mtg2	3.52282724905686	3.45697103801104	3.23227593563471	0.0372824072490067	-0.308848	0.0336379580967956
	gene:ENSMUSG00000021066	3.8865833375159e-06	8.08995364409965e-07	-3.48217	Atl1	2.32617547852533	2.32917125468384	2.5284047867471	-1.37744	-1.07393	-0.811376
	gene:ENSMUSG00000026072	1.12505221351782e-07	1.75483127393911e-10	-3.48101	Il1r1	6.71526378337011	6.7614529529768	6.76814971291649	3.28576454875976	3.26016	3.25589662685595
	MSTRG.6334.2	3.31293613441761e-05	1.41945425489461e-05	-3.48003	MSTRG.6334.2	0.894154989746452	1.40629992036085	0.879867276360112	-2.88958	-2.07263	-2.29757
	gene:ENSMUSG00000069520	1.38943657956781e-06	1.58015797200253e-07	-3.47927	Tmem19	4.21730509841843	4.07385595754248	4.18297540658237	0.641353656923643	0.487682880007993	0.907284493756571
	gene:ENSMUSG00000041849	3.09586017910017e-07	7.56595069443422e-09	-3.4786	Card6	3.03294716409913	2.93140734927907	2.94504898138824	-0.591303	-0.386212	-0.548896
	gene:ENSMUSG00000064370	1.12505221351782e-07	1.61923100266403e-10	-3.47769	mt-Cytb	12.3497200269808	12.3888495997565	12.3995918765506	8.90753727095272	8.88366071649043	8.91388836186799
	gene:ENSMUSG00000053226	4.59879586802364e-06	1.04195586536373e-06	-3.47618	Dand5	1.74261809432336	1.68836255868148	1.30592967565276	-1.71002	-1.85088	-2.13073
	gene:ENSMUSG00000024548	2.61684903962895e-07	5.05236656685833e-09	-3.47379	Setbp1	1.12667160276563	1.1593359673291	1.04864842499436	-2.40302	-2.25376	-2.42993
	gene:ENSMUSG00000027947	1.68078571534679e-06	2.15481930334603e-07	-3.46479	Il6ra	2.35719473501734	2.33225737012974	2.24585309780277	-1.24105	-1.32645	-0.891557
	gene:ENSMUSG00000031077	4.66857814714492e-06	1.06517501937856e-06	-3.46195	Fadd	0.768289359740879	0.670974449538468	0.854292536435426	-2.57177	-2.47353	-3.04699
	gene:ENSMUSG00000069727	8.71327737675411e-06	2.54437875695281e-06	-3.45826	Zfp975	0.503555328553446	0.334388642658279	0.869238928993925	-2.92199	-3.12846	-2.61715
	gene:ENSMUSG00000038020	1.21504149398653e-05	3.98158267931581e-06	-3.45543	Rapgefl1	1.55559237276153	1.3710028648773	1.31148684000936	-2.03701	-2.43232	-1.65887
	gene:ENSMUSG00000057897	3.30595787936392e-05	1.4158814579873e-05	-3.45304	Camk2b	1.03571117254771	1.20317797275726	0.78114901220165	-2.67067	-2.75928	-1.90915
	gene:ENSMUSG00000005949	4.74532529028399e-06	1.09084541501804e-06	-3.45183	Ctns	3.54286868206122	3.50025418373459	3.51720097353152	-0.287168	0.159228740400828	0.332785829910049
	gene:ENSMUSG00000014543	3.21790050708729e-05	1.36916892573908e-05	-3.4482	Klra17	3.13346916224565	3.09066986461554	2.98032441360003	-0.941218	0.0316168065744154	-0.230545
	gene:ENSMUSG00000038267	3.5778943206965e-07	1.05128890662739e-08	-3.44787	Slc22a23	5.20562284251235	5.20774962894514	5.20582311446345	1.84115878256834	1.60968830925638	1.82472386910954
	gene:ENSMUSG00000025766	2.2063520750248e-06	3.47737761367652e-07	-3.44667	D3Ertd751e	0.689722289025408	0.476052928222547	0.296057949478214	-2.94142	-2.80148	-3.13526
	gene:ENSMUSG00000033728	2.47652523092261e-07	4.19813934132899e-09	-3.4441	Lrrc14	3.28766628643781	3.30364063559692	3.33873445749384	-0.248123	-0.0540358	-0.100096
	gene:ENSMUSG00000035109	1.78046650977241e-05	6.58629769461787e-06	-3.44268	Shc4	1.07706384747747	1.1452124575257	1.65309121017363	-1.861	-2.48499	-2.1067
	gene:ENSMUSG00000047731	1.12505221351782e-07	1.84384584807777e-10	-3.44158	Wbp1l	4.21741119693977	4.24966028815069	4.25675299264904	0.822375293088332	0.803787470396481	0.772911787081623
	gene:ENSMUSG00000028780	3.24216819833471e-07	8.37481514689297e-09	-3.4368	Sema3c	2.55348928331175	2.47086428131711	2.38384444305765	-0.941199	-1.06574	-0.895263
	gene:ENSMUSG00000063952	6.01600270016252e-06	1.52693923774732e-06	-3.43139	Brpf3	2.16843119928142	2.63034512493347	2.32090457258044	-1.33651	-0.881542	-0.956423
	gene:ENSMUSG00000013833	7.26161992376118e-06	1.96600853265191e-06	-3.42782	Med16	2.17368073366839	2.06253173003024	2.33907494281456	-1.46383	-1.38211	-0.862226
	gene:ENSMUSG00000028576	2.25316144383443e-07	3.15955760465221e-09	-3.42707	Ift74	3.49757877259372	3.43273229851527	3.41424244544715	0.00921816246371637	0.113080353704319	-0.0589508
	gene:ENSMUSG00000006154	1.70357484537602e-06	2.20925557396467e-07	-3.42601	Eps8l1	1.18810336576251	1.17545178586678	0.945817425533932	-2.52808	-2.14605	-2.29453
	gene:ENSMUSG00000039623	1.62810628043466e-06	2.05827770972698e-07	-3.42497	Ap5z1	2.08090593559611	2.03928	1.95972787509716	-1.51051	-1.54461	-1.13988
	MSTRG.4807.1	1.21747114116152e-06	1.26330206572081e-07	-3.42197	MSTRG.4807.1	1.8753452235062	1.67505532430651	1.77034870188097	-1.43288	-1.75804	-1.75426
	gene:ENSMUSG00000034379	1.33831066471451e-06	1.4771797163207e-07	-3.41912	Wdr5b	0.607775808375758	0.305244468699951	0.197454032557984	-3.10072	-3.00561	-3.04057
	gene:ENSMUSG00000057497	1.72903697194108e-06	2.25751895922131e-07	-3.41659	Fam136a	4.90673520898489	5.00144913538589	4.99035474686109	1.3511347208571	1.80243809234918	1.49520036639989
	gene:ENSMUSG00000043822	5.9176855998023e-06	1.49311612330373e-06	-3.41122	Adamtsl5	3.55722356814403	3.48474782786944	3.49218071120232	0.45032814315318	-0.212867	0.0630362343619326
	gene:ENSMUSG00000054545	0.00631162140192462	0.0050451795161113	-3.40972	Ugt1a6a	2.41222005193962	2.36139388374393	2.13272061150009	-0.147725	-2.92922	-0.245879
	gene:ENSMUSG00000069208	7.58559854426133e-06	2.08944172726389e-06	-3.40661	Zfp825	2.87363998582825	3.03613052341813	2.84598795825261	-0.870664	-0.214878	-0.378517
	gene:ENSMUSG00000103088	2.3325064900635e-05	9.17744553041822e-06	-3.40561	Pcdhgb6	1.94259557548515	1.57755886111698	1.89406649342115	-2.02002	-1.60929	-1.1733
	gene:ENSMUSG00000032968	7.12903726787002e-06	1.91628622319807e-06	-3.40448	Inha	1.76446803073618	1.88126836208921	2.03901974403447	-1.20097	-1.48354	-1.84417
	gene:ENSMUSG00000045374	2.47652523092261e-07	4.27473435832262e-09	-3.39758	Wdr81	2.78994120661668	2.96613159765244	2.84391492256934	-0.510284	-0.588064	-0.494402
	gene:ENSMUSG00000044982	4.70163866888465e-05	2.17196390945566e-05	-3.39711	Sft2d3	1.47167859557759	1.81846243681183	1.56844417498922	-1.85693	-2.24944	-1.22639
	gene:ENSMUSG00000022768	9.45523769046114e-06	2.83248679116521e-06	-3.39431	Ccdc116	0.33596796025106	0.319600594011327	0.650450256281412	-2.86396	-3.32193	-2.69104
	MSTRG.4809.16	4.3821127347855e-07	1.67581358731608e-08	-3.3886	MSTRG.4809.16	-0.0875249	0.102530483315072	0.185020338867633	-3.32193	-3.32193	-3.32193
	gene:ENSMUSG00000074890	2.62553084625317e-06	4.61545314945677e-07	-3.38834	Lcmt2	1.0761622823271	1.08445278740646	1.16794041227241	-2.5781	-2.08405	-2.1743
	gene:ENSMUSG00000060301	1.10472839391074e-06	1.05807835235616e-07	-3.38727	2610008E11Rik	2.9855370436917	3.08412210753384	2.93631681234661	-0.485895	-0.501498	-0.168452
	gene:ENSMUSG00000026854	7.33261281077124e-06	1.99492578101385e-06	-3.38619	Usp20	2.99495781644164	2.98273881673657	2.94971047357831	-0.226616	-0.190018	-0.814517
	gene:ENSMUSG00000020792	4.02044094093145e-07	1.41068103190577e-08	-3.38611	Exoc7	4.38249842126577	4.52887	4.3753282195593	0.939881754819519	1.04255819333668	1.14592130710355
	gene:ENSMUSG00000074634	1.68692821996558e-06	2.17428286836787e-07	-3.38569	Tmem267	3.73235777760633	3.88746902403443	3.86116752092142	0.415851670851114	0.238182757405887	0.669887588889335
	gene:ENSMUSG00000029838	1.06172536287343e-05	3.30508001084906e-06	-3.38403	Ptn	4.23207419738081	3.96633365065591	4.11239680133369	0.764632355481084	0.337712233726288	1.05635600851654
	gene:ENSMUSG00000050174	0.000513058699815205	0.000338239703536816	-3.3744	Nudt6	1.57112098017957	2.26867212821408	1.90981226658925	-2.40025	-1.17151	-0.80182
	gene:ENSMUSG00000057594	1.3667233998687e-05	4.64129289984506e-06	-3.37178	Arl16	3.02401305618525	2.7763436450944	2.99654	-0.156275	-0.284077	-0.878085
	gene:ENSMUSG00000003208	1.76072637902004e-06	2.33304394575255e-07	-3.36776	Yju2	2.98318935736547	3.05035454723773	2.88946283422858	-0.46597	-0.567703	-0.146614
	gene:ENSMUSG00000010110	1.61486272636023e-06	2.0244510243183e-07	-3.35974	Stx5a	6.01571962821654	6.16980226695613	6.02639954524449	2.53474841282968	2.94384520574267	2.65410347195922
	gene:ENSMUSG00000074863	1.60573481959851e-05	5.75448474095737e-06	-3.34726	Platr25	1.40373781705591	1.64411792861871	1.45399528173524	-1.4571	-1.82248	-2.26034
	gene:ENSMUSG00000020375	1.07655987190584e-06	1.00983840580782e-07	-3.34606	Rufy1	3.14075493781222	3.36269234260859	3.36786823445633	-0.187628	0.106848117037329	-0.0860785
	gene:ENSMUSG00000061898	3.89087496361373e-07	1.31376629733233e-08	-3.34241	Rbak	2.2497693421991	2.42434785116872	2.45134960390874	-1.04933	-0.926344	-0.926073
	gene:ENSMUSG00000029869	5.58354355928741e-07	3.02930221536393e-08	-3.34191	Ephb6	2.54536250761926	2.25539921218724	2.39685901558644	-0.940492	-0.887591	-1.00003
	gene:ENSMUSG00000015702	1.94760505189633e-05	7.37729170917372e-06	-3.34141	Anxa9	0.416606298211383	0.0643351855716473	0.276038027140186	-3.32193	-3.32193	-2.62341
	gene:ENSMUSG00000013419	4.47664948296702e-06	1.00086247807497e-06	-3.34131	Zbtb47	1.7221953844723	1.7359319657914	1.60790029503309	-1.74685	-1.32018	-1.89086
	gene:ENSMUSG00000021951	1.51744861005964e-05	5.35381234017339e-06	-3.33984	Eef1akmt1	2.82974830385467	2.83432025597941	2.87420127639358	-0.255038	-0.972336	-0.253876
	MSTRG.2106.1	7.86164551557691e-06	2.20400535480337e-06	-3.33897	MSTRG.2106.1	1.1727639948979	1.07865491821197	1.04256099485083	-2.18374	-1.92702	-2.61218
	gene:ENSMUSG00000036473	4.49134390878546e-07	1.78998162544742e-08	-3.33705	Tbc1d24	2.39366495742308	2.25792152227787	2.32887982483413	-1.11699	-1.03561	-0.87808
	gene:ENSMUSG00000061118	6.01600270016252e-06	1.52667117146075e-06	-3.33684	Dnajc30	2.30545432601391	2.53175248956324	2.0914750777431	-1.04269	-0.775048	-1.2641
	gene:ENSMUSG00000007682	2.56459660805208e-06	4.45483797053164e-07	-3.33363	Dio2	0.556606966990119	0.39610686701776	0.489257245518824	-2.97067	-2.56704	-3.02122
	gene:ENSMUSG00000042647	1.87406292069341e-05	7.01627578721581e-06	-3.33252	Acad12	0.365008256456924	0.407615974778723	0.447828836565731	-3.32193	-2.99226	-2.46291
	gene:ENSMUSG00000048126	2.91150272328696e-06	5.38511215150846e-07	-3.32932	Col6a3	0.397801866837376	-0.107095	0.178940228858048	-3.22702	-3.22919	-3.0621
	gene:ENSMUSG00000022701	2.08838366575403e-05	8.0401758514924e-06	-3.32168	Ccdc191	2.00680247497099	1.91800642742837	1.99998521230004	-0.983512	-1.21771	-1.83903
	gene:ENSMUSG00000091119	9.574510792443e-06	2.88763126341775e-06	-3.32127	Ccdc152	-0.0370305	0.460799169786997	-0.0111198	-3.32193	-3.32193	-2.90731
	gene:ENSMUSG00000031684	1.50920038549937e-06	1.82110093213044e-07	-3.31982	Slc10a7	3.39897156418713	3.71794604819603	3.38328375901519	0.237732573504157	0.0504473668096253	0.252551298932637
	gene:ENSMUSG00000044229	9.55638759239941e-07	8.05118710448981e-08	-3.31939	Nxpe4	0.282911828602441	0.174056089386427	0.0934195504857621	-3.02718	-3.05868	-3.32193
	gene:ENSMUSG00000031534	1.16322008801497e-06	1.16598892715598e-07	-3.31915	Smim19	2.92388394041987	2.87963500192321	2.72453349819526	-0.386408	-0.675337	-0.367663
	gene:ENSMUSG00000043432	5.0943481616714e-06	1.20049304735499e-06	-3.31298	Leng9	0.362279106544048	0.407245054898699	0.430431943978752	-3.15746	-2.56332	-3.01821
	gene:ENSMUSG00000020364	7.90621372128126e-06	2.221379099861e-06	-3.31287	Zfp354a	0.646536879664422	0.511979040310944	0.477732236995883	-2.69429	-2.47129	-3.13677
	gene:ENSMUSG00000024592	5.90343959219743e-06	1.48535807071599e-06	-3.30999	C330018D20Rik	1.1241170095924	1.51254093247808	1.65801720578477	-1.97845	-1.97636	-1.68048
	gene:ENSMUSG00000052605	7.86164551557691e-06	2.203807049332e-06	-3.30988	Isoc2b	1.54088727188911	1.55875351266297	1.84563335989724	-1.68778	-1.34441	-1.95216
	gene:ENSMUSG00000002617	8.52580138407125e-07	6.75720307174473e-08	-3.3071	Zfp40	0.945011325908758	0.75482765579458	0.997988202414777	-2.51107	-2.26525	-2.44715
	gene:ENSMUSG00000078435	1.12528842031992e-06	1.09423708684904e-07	-3.30213	AU041133	0.171847313573341	0.530780924860028	0.424741538539658	-2.93437	-2.99456	-2.8501
	gene:ENSMUSG00000031659	4.20361020679928e-07	1.54165727411487e-08	-3.29939	Adcy7	2.18490199533749	2.20926088947318	2.23751905403937	-0.94804	-1.20522	-1.11322
	gene:ENSMUSG00000034800	1.31629863514703e-05	4.43291967403831e-06	-3.29641	Zfp661	1.87864256312883	2.01732404530095	2.23767109047963	-1.05964	-1.03799	-1.65796
	gene:ENSMUSG00000040841	1.41831992563809e-06	1.62801070544018e-07	-3.29549	Six5	2.2030579762187	2.25355941820662	2.15536228209734	-1.32581	-1.01904	-0.92963
	gene:ENSMUSG00000049755	1.87633941260996e-06	2.60182168298072e-07	-3.29524	Zfp672	2.93812259718781	2.64192006402262	2.81922590720242	-0.437887	-0.351608	-0.69695
	gene:ENSMUSG00000042380	1.29102254588538e-05	4.32161915430377e-06	-3.2902	Smim12	2.93186286275942	2.79930825365325	2.79771401954615	-0.608538	-0.725883	-0.00729682
	gene:ENSMUSG00000037636	0.000653732525855769	0.000441008665066415	-3.28379	Slc25a43	0.226110192344861	0.893292307291806	0.230190714123536	-1.85792	-3.32193	-3.32193
	gene:ENSMUSG00000061371	2.23204726537788e-06	3.54002735644433e-07	-3.2823	Zfp873	1.23749213243659	1.33799361008055	0.901260422898636	-2.04748	-2.09718	-2.22548
	gene:ENSMUSG00000026187	1.54497601900572e-07	9.67057192536423e-10	-3.28125	Xrcc5	4.91596740743012	4.90738011515695	4.89680309682696	1.59798637667487	1.69839541425422	1.58001423663037
	gene:ENSMUSG00000018378	2.17254462245565e-05	8.42356629600629e-06	-3.27645	Cuedc1	3.70888126256399	3.73298342268479	3.65151109845162	0.911463800209291	0.0585603302802329	0.294010755083126
	gene:ENSMUSG00000033855	2.50707827241195e-07	4.37628050725175e-09	-3.26989	Ston1	5.25877167570565	5.27634401328272	5.36786613823685	2.10874924878729	1.95044191161746	2.03411990818922
	gene:ENSMUSG00000047649	3.30879466548888e-06	6.46707024013829e-07	-3.266	Polr1g	1.99015979805416	1.77675547576381	2.03473233025748	-1.31511	-1.57759	-1.10367
	gene:ENSMUSG00000020829	9.38378585776385e-07	7.82971261932121e-08	-3.26195	Slc46a1	1.99993724140071	2.0809898201338	1.94746642834998	-1.44094	-1.20686	-1.10964
	gene:ENSMUSG00000117284	3.9761618426725e-06	8.34282393155298e-07	-3.25417	Gm7072	3.36735	3.29229762910209	3.41347168642187	0.377711260421453	0.115259686999527	-0.182367
	gene:ENSMUSG00000032392	3.05723999370764e-06	5.76050010465371e-07	-3.25359	Parp16	3.0249853711986	2.91405796059627	2.95993110501154	-0.582756	-0.0846015	-0.194427
	gene:ENSMUSG00000015597	2.34452618154396e-07	3.65049007192475e-09	-3.25018	Zfp318	2.02588883805542	1.95772779745227	2.0174341590111	-1.32693	-1.26487	-1.1577
	gene:ENSMUSG00000021785	4.43168252887767e-06	9.87517538273539e-07	-3.24923	Ngly1	2.51558126437638	2.69079476176098	2.64835821481782	-0.410885	-0.947501	-0.534577
	gene:ENSMUSG00000042063	3.07385173129326e-07	7.42515537665831e-09	-3.2486	Zfp386	4.12026931815921	4.3295895617754	4.22300620901614	0.971123030407157	1.01404743757716	0.941892065165503
	gene:ENSMUSG00000027220	1.56417354865555e-06	1.93884158459816e-07	-3.24634	Syt13	1.84681661993851	1.8061396611365	2.01739246645902	-1.28562	-1.56728	-1.21578
	gene:ENSMUSG00000053334	3.78420489415973e-06	7.81995615966711e-07	-3.24588	Ficd	1.36169257383702	1.63928357137011	1.48011929389545	-1.61061	-1.6098	-2.03614
	gene:ENSMUSG00000037251	5.60711109679419e-06	1.3806454459443e-06	-3.24454	Pomk	2.14105768069653	1.98735470428116	2.15516504308451	-0.954451	-1.49524	-1.00033
	gene:ENSMUSG00000068263	0.000162813574056706	9.28107705060975e-05	-3.24184	Efcc1	0.991483207407405	0.401852150606655	0.418201824151664	-2.25934	-2.33272	-3.32193
	gene:ENSMUSG00000020476	3.71708671584381e-07	1.13711459966305e-08	-3.24093	Dbnl	5.17249927656307	5.16415278823565	5.14550750060008	1.87096515034063	1.83095499951198	2.05744022094019
	gene:ENSMUSG00000024875	1.81592385262517e-06	2.46061444193325e-07	-3.24027	Yif1a	5.1816393259046	5.26585155876525	4.9246014628517	1.92323553036649	2.00082678797672	1.72723084486681
	gene:ENSMUSG00000025257	3.49890209548724e-05	1.51764068674929e-05	-3.23916	Ribc1	0.505601345678013	0.526238118025784	0.273925216860534	-3.32193	-2.41617	-2.67363
	gene:ENSMUSG00000064363	1.3789026654088e-07	5.19419036441955e-10	-3.23797	mt-Nd4	11.4514647637542	11.4865432258346	11.4928256062946	8.28158834704183	8.24128258036957	8.19404619888964
	gene:ENSMUSG00000025810	3.43642626516165e-06	6.83115569157106e-07	-3.23771	Nrp1	2.79423347737279	2.77617538391512	2.80738830975649	-0.157853	-0.704547	-0.472922
	gene:ENSMUSG00000051238	7.83481810914116e-07	5.82966277361822e-08	-3.23745	Swsap1	2.39050921149695	2.45490179683281	2.24400077739797	-1.00848	-0.87154	-0.742924
	gene:ENSMUSG00000027983	1.45908715176348e-05	5.09645005314901e-06	-3.23671	Cyp2u1	1.45807117174193	1.53042437896562	1.30086289807681	-1.88564	-2.14219	-1.39294
	gene:ENSMUSG00000037355	7.44921018448461e-06	2.03643979276784e-06	-3.23659	Uvssa	2.46475817128437	2.5555320044858	2.5844403911015	-0.327023	-0.825238	-0.952772
	gene:ENSMUSG00000022425	1.12505221351782e-07	1.9794872196761e-10	-3.23544	Enpp2	8.05990071194908	8.08550322218391	8.03936200966449	4.8185584550976	4.8248707827591	4.83502913385405
	gene:ENSMUSG00000066637	0.000113983061335927	6.14481548152336e-05	-3.234	Ttc32	1.99211145622666	2.04324265163197	1.99973848782358	-0.769608	-0.956406	-1.94088
	gene:ENSMUSG00000031925	5.0536423292374e-07	2.47268931739995e-08	-3.23299	Maml2	1.77154038880408	1.54782982534286	1.6552290798127	-1.63637	-1.61619	-1.47182
	gene:ENSMUSG00000064061	4.86678629017971e-07	2.21822138060734e-08	-3.22488	Dzip3	3.0942788094756	3.15638027372817	3.10498639727304	0.0493659008445112	-0.168311	-0.200057
	gene:ENSMUSG00000026692	5.95671807460788e-07	3.54166019037994e-08	-3.22143	Fmo4	3.72246711742147	3.74787695202573	3.51265470037838	0.346086614485253	0.507820006042354	0.464805211989388
	gene:ENSMUSG00000004994	4.34061801570935e-05	1.97916568608382e-05	-3.2116	Yju2b	2.47767784558857	2.5919673049542	2.33951055558734	-0.310542	-0.638483	-1.27662
	gene:ENSMUSG00000059316	5.01863114394696e-07	2.42016330401039e-08	-3.20761	Slc27a4	3.37902452113539	3.29573066404542	3.20358707652815	-0.0187888	0.0723226173064461	0.201980066436494
	gene:ENSMUSG00000030979	3.76790470267645e-05	1.66355168394637e-05	-3.2076	Uros	3.3221154888022	3.24896390731066	3.16141465877762	0.226513462090987	0.396826964794444	-0.513646
	gene:ENSMUSG00000035493	7.71297018061235e-06	2.14192506999285e-06	-3.20159	Tgfbi	2.9876924985096	3.29415224720869	3.23721676901647	-0.131768	0.30275654604288	-0.256711
	gene:ENSMUSG00000045867	1.09920494344138e-05	3.47698786658529e-06	-3.19807	Cradd	1.3324587518872	1.49143035681292	1.25714522322104	-1.85957	-2.17308	-1.48053
	gene:ENSMUSG00000045838	4.54431140196637e-07	1.85890901041382e-08	-3.19803	Ccdc9b	2.86595107198194	2.85034858548442	2.79119456887842	-0.276338	-0.508434	-0.301828
	gene:ENSMUSG00000041716	1.72639325071341e-05	6.31930245698851e-06	-3.19477	Gm20604	2.51168384545455	2.74288687016097	2.69970708697514	-0.110724	-0.868366	-0.650941
	gene:ENSMUSG00000036555	2.10231939874063e-06	3.18229957474888e-07	-3.1921	Iqce	2.77270723708331	3.01517514640624	3.08128099120672	-0.290002	-0.370969	-0.0461611
	gene:ENSMUSG00000026730	1.18737338664494e-06	1.21113550943154e-07	-3.19209	Pter	3.77822897587762	3.72283386480887	3.82746602914195	0.722213312116656	0.659482551205547	0.370550435806954
	gene:ENSMUSG00000074867	1.75960154046871e-06	2.33000221615446e-07	-3.18943	Zfp808	0.583389105470311	0.359283887740427	0.689546075114525	-2.55632	-2.80971	-2.57004
	gene:ENSMUSG00000021994	7.40133098741236e-07	5.22654158592727e-08	-3.18786	Wnt5a	2.73543336000307	2.78198827684437	2.69554490481893	-0.267602	-0.526951	-0.556054
	gene:ENSMUSG00000052353	4.79488523649582e-07	2.1304964817014e-08	-3.18723	Cemip	0.464381790416637	0.437467457832089	0.603574837257658	-2.63881	-2.80408	-2.61338
	gene:ENSMUSG00000022940	6.44765888585871e-07	4.0631016316841e-08	-3.187	Pigp	3.85044650563535	3.95818630846245	3.7765711560688	0.641223236203723	0.56798539280969	0.8150064357876
	gene:ENSMUSG00000040557	6.33456445315329e-07	3.89802167707044e-08	-3.1842	Mettl27	2.25884993775951	2.29902979103142	2.09637656232257	-1.03724	-0.837437	-1.02367
	gene:ENSMUSG00000020289	1.75317606383124e-07	1.39104157405282e-09	-3.18398	Nprl3	4.45293228337952	4.47862195759183	4.38222	1.23016488537217	1.30838184614426	1.22329711960318
	gene:ENSMUSG00000044501	2.10462101809465e-05	8.11567692245968e-06	-3.18207	Zfp758	2.39324567010019	2.24605839275124	2.31299415647297	-0.380929	-1.07451	-1.13846
	gene:ENSMUSG00000002147	4.97939925527017e-07	2.27832867273668e-08	-3.181	Stat6	4.86290991594459	4.89926681134058	4.82336606805509	1.53538213988068	1.71105872832654	1.79610722079569
	MSTRG.2582.5	1.88028951024171e-05	7.05170728781473e-06	-3.18079	MSTRG.2582.5	2.08422179576399	2.14705102926328	2.14883033084649	-1.53053	-0.78383	-0.847907
	gene:ENSMUSG00000041975	7.77196266772442e-06	2.16241859995929e-06	-3.17772	Mettl8	2.9894465920462	2.94576125289311	2.75064037454447	-0.523369	-0.389479	0.0655419822820854
	gene:ENSMUSG00000037944	0.000232753737490479	0.000139601218462131	-3.17426	Ccr7	0.45409375200571	0.406918653550501	-0.275481	-2.29339	-3.32193	-3.32193
	gene:ENSMUSG00000038260	7.33651185785057e-07	5.14440436182618e-08	-3.17332	Trpm4	3.17716404621882	3.24045340148566	3.17329392559597	0.0449200388430772	0.170741656252116	-0.144706
	gene:ENSMUSG00000043885	2.87405749474599e-05	1.18797531206242e-05	-3.17257	Slc36a4	1.91131422703197	2.0872713744273	2.05056473235265	-0.641007	-1.43244	-1.39511
	gene:ENSMUSG00000025381	5.64781504129797e-07	3.17169900494297e-08	-3.17206	Cnpy2	5.10895803647602	5.02564845311099	4.98239899340298	1.85159114822801	1.74228695917496	2.00693672617641
	gene:ENSMUSG00000037386	1.53477487419617e-06	1.86857454047863e-07	-3.17175	Rims2	1.52537334520604	1.56723390090801	1.59767895202099	-1.48556	-1.84752	-1.49189
	gene:ENSMUSG00000015189	5.01463175426192e-07	2.34686989483048e-08	-3.16678	Casd1	4.3191250303531	4.33059468206417	4.3576646008127	1.03663906904411	1.16021931724276	1.3101737357028
	gene:ENSMUSG00000042613	8.22499651854954e-07	6.29614545195432e-08	-3.16551	Pbxip1	2.81480633301805	3.11659764530336	2.85457440497467	-0.189968	-0.246098	-0.274482
	gene:ENSMUSG00000022296	1.85859235691794e-05	6.94411920005133e-06	-3.16459	Baalc	0.367057888549437	0.40883900820968	0.304200274024952	-2.33819	-3.10078	-2.9747
	gene:ENSMUSG00000043683	1.95233654617852e-06	2.80478231059359e-07	-3.16392	Fem1a	2.47046528169537	2.54426058130488	2.53836259608104	-0.724459	-0.394638	-0.819577
	gene:ENSMUSG00000070284	1.08512652134907e-05	3.41140895277331e-06	-3.16222	Gmppb	2.51136025059703	2.56598752801597	2.67191719753347	-0.468813	-0.295514	-0.973078
	MSTRG.7203.2	1.7973442834647e-06	2.419400125542e-07	-3.16084	MSTRG.7203.2	2.02661488684555	1.94090191467056	1.97026026079102	-0.957625	-1.19882	-1.3883
	gene:ENSMUSG00000032024	6.21492712629602e-07	3.79700652254531e-08	-3.16027	Clmp	4.53384120844034	4.53796519316087	4.58667144245672	1.26615986276008	1.3534746109259	1.55804325181003
	gene:ENSMUSG00000021468	1.76406576185302e-07	1.41523392690316e-09	-3.16011	Sptlc1	4.70397874385523	4.80780358196913	4.80678814073638	1.60213900185712	1.58631559484043	1.64978374451021
	gene:ENSMUSG00000036103	1.3789026654088e-07	4.88692674408847e-10	-3.1575	Colec12	4.21596803835233	4.22504875827867	4.18940275596181	1.04991300653623	1.01358231562443	1.09442458769998
	gene:ENSMUSG00000043154	1.25706795644298e-06	1.32964655360878e-07	-3.15291	Ppp2r3a	3.54527254564068	3.54576121385808	3.44843371709944	0.144731650181919	0.450797930763483	0.485202161450161
	gene:ENSMUSG00000003865	1.71941581183393e-05	6.28315131803898e-06	-3.15254	Gys1	3.33442611572112	3.25002033236622	3.23672190065646	-0.306923	0.186231770437995	0.484229924426966
	gene:ENSMUSG00000031993	4.3366234644705e-07	1.63631741408214e-08	-3.15104	Snx19	3.34309494386233	3.16281361151601	3.30791822975088	0.0236087959049765	0.160352289465624	0.176736371041798
	gene:ENSMUSG00000000823	4.79362335039249e-07	2.12427578824837e-08	-3.15085	Zfp512b	3.57479603912646	3.63446804358656	3.62649030181657	0.501785605145142	0.314835713639211	0.566572614762179
	gene:ENSMUSG00000012889	5.20173711761695e-05	2.44517872794971e-05	-3.14899	Podnl1	1.16011990281728	1.42609833190816	1.32588775905633	-1.36798	-2.36384	-1.80305
	gene:ENSMUSG00000057835	9.95034648473619e-05	5.24491947740789e-05	-3.14817	Zfp119a	1.0552664681414	1.03081207154436	1.13613690678336	-1.49063	-2.67557	-2.05609
	gene:ENSMUSG00000095990	1.34173627564939e-06	1.48885095859052e-07	-3.14609	Zfp97	2.85315552661866	2.80688906245159	2.7737208368622	-0.120915	-0.504174	-0.379421
	gene:ENSMUSG00000050973	1.18531119847897e-05	3.85698989119799e-06	-3.14449	Gdpgp1	0.346053699395853	0.529947848147437	0.684546776246335	-2.40002	-2.47455	-2.99835
	gene:ENSMUSG00000051457	2.5630544588953e-06	4.44913535181597e-07	-3.13915	Spn	0.558747636076831	0.401584596671803	0.701392913626818	-2.5867	-2.39024	-2.7788
	gene:ENSMUSG00000035007	2.65785385530667e-07	5.4946423407365e-09	-3.1337	Rundc1	3.4191878829112	3.36482887305851	3.47638479849658	0.334421824961741	0.331716680061142	0.193151014504549
	gene:ENSMUSG00000073565	9.1076465926084e-06	2.69222771974045e-06	-3.13297	Prr16	-0.28912	0.25094702527458	-0.231945	-3.32193	-3.02518	-3.32193
	gene:ENSMUSG00000039182	1.53834894399441e-07	9.37547154624271e-10	-3.13275	AW209491	3.30228424450568	3.21410506143863	3.20454563521917	0.0920477313075022	0.0982726665221619	0.132359681805272
	gene:ENSMUSG00000039814	3.90427525609388e-06	8.13691854483463e-07	-3.13202	Xkr5	0.863916254944915	0.435648860975005	0.781811232640117	-2.5908	-2.28388	-2.44001
	gene:ENSMUSG00000036356	1.03937132559035e-06	9.53879529171783e-08	-3.12929	Csgalnact1	4.57886452406431	4.56664323782752	4.39825999383594	1.55779433285829	1.32222641337675	1.27588789559488
	gene:ENSMUSG00000040560	3.06599561243072e-06	5.80060529337594e-07	-3.1281	Wdr7	1.95505236567148	1.78404367093978	1.73735146348192	-1.08372	-1.28167	-1.54245
	gene:ENSMUSG00000058638	8.95008286539247e-07	7.26706014196109e-08	-3.1211	Zfp110	4.09716460453076	3.90225894647678	4.11456917134723	0.827402818186388	1.05950064743169	0.863789417084926
	gene:ENSMUSG00000029276	2.52545487926912e-05	1.01013742283734e-05	-3.11994	Glmn	3.6864385599994	3.71525829125628	3.59442601081068	0.589751983722844	0.952173258014513	0.0943914806127386
	gene:ENSMUSG00000020109	1.7517764167739e-06	2.31191862462358e-07	-3.1193	Dnajb12	3.97178383750265	4.09321281261508	3.94166562254417	1.07914186699893	0.889663553008414	0.679950693205626
	gene:ENSMUSG00000024818	1.39064222694359e-05	4.7556212627296e-06	-3.11908	Slc25a45	1.94238200589574	1.99041470137203	2.10941806545326	-1.34694	-0.680461	-1.28764
	gene:ENSMUSG00000025867	1.49409025681085e-06	1.79262378195268e-07	-3.11649	Cplx2	1.9476160402715	1.83742054859248	1.75296604952221	-1.32159	-1.41933	-1.07054
	gene:ENSMUSG00000003617	1.3789026654088e-07	5.95664556158258e-10	-3.11637	Cp	4.58548976950741	4.63142451580617	4.5706920681773	1.51843895610666	1.47013699378935	1.44991893379453
	gene:ENSMUSG00000037426	2.01007729387677e-06	2.96168803644038e-07	-3.11605	Depdc5	1.91171573842427	2.04446931241315	1.8333406720742	-1.36552	-1.22022	-0.972874
	gene:ENSMUSG00000028992	3.10512154806685e-06	5.89652809180639e-07	-3.11504	Nmnat1	2.42692193712003	2.68934657857037	2.70969338701538	-0.550983	-0.285258	-0.682909
	gene:ENSMUSG00000021684	5.46232729513196e-06	1.33288135176462e-06	-3.11367	Pde8b	-0.12297	0.21152561430489	0.246377682394048	-2.7544	-3.16746	-3.08422
	gene:ENSMUSG00000015829	1.10940401078009e-05	3.52016043425994e-06	-3.11365	Tnr	1.2535270458581	1.35696636270709	1.21690242696801	-1.72139	-2.23147	-1.56068
	gene:ENSMUSG00000006576	6.60297978835109e-05	3.258122002592e-05	-3.11305	Slc4a3	1.19295351120356	1.72550166887928	1.55995770766648	-2.07072	-1.64773	-1.14229
	gene:ENSMUSG00000034488	5.76936520051332e-07	3.32445541173504e-08	-3.11302	Edil3	2.67168377589412	2.64365996990591	2.71761896085212	-0.582847	-0.421517	-0.301746
	gene:ENSMUSG00000029049	3.59717477511248e-06	7.26854809526717e-07	-3.11186	Morn1	1.29273758441795	1.51327141905824	1.44272644512332	-1.63199	-1.96282	-1.49203
	gene:ENSMUSG00000043099	1.57983102061988e-07	1.11891873260214e-09	-3.10726	Hic1	5.32043525150759	5.35547038365101	5.40906009672005	2.26042407391506	2.2925550221924	2.21021272519336
	gene:ENSMUSG00000032527	0.000116894237413625	6.32752021263915e-05	-3.10566	Pccb	2.61632969921852	2.62940558344405	2.81185631429255	0.257244810776625	-0.640585	-0.876056
	gene:ENSMUSG00000029587	5.31431109994912e-06	1.28137537321351e-06	-3.10441	Zfp12	3.07586271899373	3.12627743385576	3.12940386850765	0.234679117324581	-0.325841	0.109472894667651
	gene:ENSMUSG00000007594	6.43540906550432e-07	4.04161254848324e-08	-3.10384	Hapln4	2.40970184584733	2.34268131707263	2.41909118209586	-0.741153	-0.843034	-0.555869
	gene:ENSMUSG00000029387	6.65483435576066e-06	1.74951212632269e-06	-3.10368	Gtf2h3	2.97062287828414	2.93483199175851	2.90340815438892	0.191394621265894	-0.368279	-0.325301
	gene:ENSMUSG00000044345	5.54312455639476e-07	2.90319607509608e-08	-3.10196	Marveld1	4.92230733109198	4.87504511367264	4.82170399123076	1.76033039548835	1.64478521702328	1.90804967197093
	gene:ENSMUSG00000001983	7.33651185785057e-07	5.14512466344279e-08	-3.1012	Taco1	2.73320160210651	3.01038689248862	2.8266619663637	-0.240416	-0.173178	-0.319742
	gene:ENSMUSG00000039740	1.3789026654088e-07	4.45341679715677e-10	-3.101	Alg2	5.50248324024838	5.51596571115178	5.4488648502887	2.40837138829858	2.37280308599904	2.38313442770498
	gene:ENSMUSG00000051439	1.47950108329564e-06	1.76103051200267e-07	-3.10096	Cd14	3.82351398619747	3.92644335862719	3.99050456039414	0.635965150958301	0.797453814688225	1.00416697182384
	gene:ENSMUSG00000026829	0.000223499160207061	0.000133078844048178	-3.09435	Gbgt1	0.227328290199854	0.54655619696996	0.470016177532698	-1.97467	-2.74255	-3.32193
	gene:ENSMUSG00000063364	0.00338798970157206	0.00260632973075181	-3.09039	3300002I08Rik	1.12099284831089	1.3239222518267	1.09976177423536	-3.32193	-1.40745	-0.997126
	gene:ENSMUSG00000029054	1.35213636688174e-06	1.51985706406967e-07	-3.08985	Gabrd	2.34716360177985	2.23253213632889	1.98300671285336	-0.852448	-0.972311	-0.882095
	gene:ENSMUSG00000037541	6.44067834216942e-06	1.67163510882013e-06	-3.08896	Shank2	0.942479223390075	0.999139175641713	1.10493508637133	-1.73858	-2.30904	-2.17272
	gene:ENSMUSG00000022265	1.23780564331553e-07	3.0291690427516e-10	-3.08541	Ank	8.70944701227459	8.71284820248396	8.71504710018825	5.62760316135362	5.59764209837032	5.65586023177396
	gene:ENSMUSG00000053985	1.44533847109427e-05	5.02039458354175e-06	-3.08476	Zfp14	0.200819449532279	0.241073796120576	0.1385261631587	-2.63989	-3.32193	-2.71203
	gene:ENSMUSG00000063698	6.62709890419932e-05	3.27304250302454e-05	-3.08411	Sfxn4	1.63863597313936	1.61561969162498	1.74182721069177	-1.96518	-1.38412	-0.90694
	gene:ENSMUSG00000021470	5.96752031789935e-06	1.50832061636405e-06	-3.08406	Ercc6l2	2.95006914484473	3.12210745592161	2.84918623884806	0.181234884516093	-0.350304	-0.161747
	gene:ENSMUSG00000022148	7.13226049525989e-06	1.91822805289798e-06	-3.08298	Fyb1	2.46384344741451	2.09091269487519	2.4874588226292	-0.973894	-0.706225	-0.526593
	gene:ENSMUSG00000048232	2.32832436029275e-06	3.78509223343015e-07	-3.08225	Fbxo10	3.74698805194691	3.76763933314154	3.79029849766371	0.639358133046863	0.480543292343565	0.938282780384412
	gene:ENSMUSG00000037190	6.43540906550432e-07	3.99472441251188e-08	-3.08119	Cyb561d2	2.24961614849418	2.45417747277805	2.36678324339677	-0.60156	-0.810083	-0.76136
	gene:ENSMUSG00000010529	8.22499651854954e-07	6.33026709044675e-08	-3.07984	Gm266	2.12670298627294	1.94776414079211	2.18123901975058	-1.11644	-0.965401	-0.901979
	gene:ENSMUSG00000034795	8.01450903351521e-06	2.26478030655745e-06	-3.07874	Ccdc122	1.96195146242002	1.83642670731075	1.90626028874562	-0.82697	-1.25107	-1.45355
	gene:ENSMUSG00000046618	5.28000053009518e-06	1.26565471580083e-06	-3.07626	Olfml2a	0.423241458030875	0.36386856160145	0.427268252958606	-3.00422	-2.53854	-2.47165
	gene:ENSMUSG00000037525	0.000305121644788109	0.000189345962943092	-3.07461	Bcdin3d	2.07267658994119	1.99543567445681	2.04888134742642	-1.1188	-1.72863	-0.259409
	MSTRG.14227.2	8.22499651854954e-07	6.32797083340382e-08	-3.07394	MSTRG.14227.2	1.85527056179249	1.84315335214445	1.90659510140451	-1.37262	-1.05226	-1.19192
	gene:ENSMUSG00000049307	1.86821767626984e-05	6.98996369398678e-06	-3.07191	Fut4	0.990481506188908	1.29681858656399	1.48021392874151	-1.61443	-2.17866	-1.65514
	gene:ENSMUSG00000006931	6.16587305545945e-07	3.75072944394518e-08	-3.07163	P3h4	4.81910795758337	4.83351231425586	4.77536	1.58068579074216	1.76837067188078	1.86403991112278
	gene:ENSMUSG00000037254	1.04378729423253e-06	9.63864420285407e-08	-3.06539	Itih2	2.94460623317519	2.90044275026816	2.78965080335209	-0.0640048	-0.1307	-0.36676
	gene:ENSMUSG00000046546	1.27061184147803e-05	4.22641142369445e-06	-3.0652	Fam43a	1.75728316429956	1.63861651289997	1.73781739834433	-1.73367	-1.02151	-1.30669
	gene:ENSMUSG00000074166	4.41945997149879e-05	2.02641376282864e-05	-3.06499	AW146154	0.768036924109805	0.749952106031304	1.04719494877802	-1.71109	-2.60657	-2.31212
	gene:ENSMUSG00000033114	3.31531050447658e-05	1.42105612913384e-05	-3.06455	Slc35d2	2.33289264405917	2.17262288183062	2.07616775634956	-1.14506	-0.367706	-1.09921
	gene:ENSMUSG00000017713	6.54581768623919e-06	1.71335032270512e-06	-3.06012	Tha1	0.985463269499486	1.14497631437635	0.706378484135118	-1.87081	-2.20925	-2.26348
	gene:ENSMUSG00000025371	1.07737626089664e-05	3.37754560852373e-06	-3.05985	Chmp6	4.07170964825354	3.80173903263082	3.82239303790425	1.09468874152741	0.934080135935504	0.487522364823688
	gene:ENSMUSG00000021550	0.000101211343841241	5.35635808056927e-05	-3.05902	Qng1	1.11764916822713	1.09091438810867	0.467929459886446	-2.68516	-1.92472	-1.8907
	gene:ENSMUSG00000027966	1.7538224269301e-06	2.31616503177403e-07	-3.05218	Col11a1	0.732725058186093	0.709922283145988	0.855779255722978	-2.31506	-2.46497	-2.07809
	gene:ENSMUSG00000021646	7.41046366408426e-05	3.72842423793783e-05	-3.0504	Mccc2	2.52992986277015	2.68988484292549	2.64482097238476	0.187534667738389	-0.703476	-0.770624
	gene:ENSMUSG00000029097	9.74921584706691e-06	2.95534061298179e-06	-3.04888	Trmt44	0.737510252988531	0.860287462510741	0.981576505989001	-2.39183	-1.8248	-2.35063
	gene:ENSMUSG00000067430	4.17891904289962e-07	1.51786533163594e-08	-3.04126	Zfp763	2.06454558564808	1.87899129853817	2.02690803615874	-0.975059	-1.10864	-1.06965
	gene:ENSMUSG00000037418	2.79999608335269e-06	5.09776102329695e-07	-3.04013	Best1	1.86506798713197	1.73092727085994	1.46959115720234	-1.19359	-1.43823	-1.423
	gene:ENSMUSG00000020133	4.158729534242e-06	8.89820733457228e-07	-3.03981	2310011J03Rik	3.49416967841898	3.38909730883951	3.50633052914225	0.2659373116077	0.277866947184109	0.726370003936424
	gene:ENSMUSG00000032652	4.15508233778989e-06	8.87941425266922e-07	-3.03908	Crebl2	3.15091510764789	3.14935026283081	3.35378736341344	0.335639888088849	-0.101163	0.302321390847662
	gene:ENSMUSG00000110218	4.94225791018889e-05	2.30054851148703e-05	-3.03883	Tincr	0.897368229138884	0.759824816400993	0.9308463160492	-2.53824	-1.62555	-2.36467
	gene:ENSMUSG00000026176	2.25316144383443e-07	3.15983022582408e-09	-3.03806	Ctdsp1	5.13419119824651	5.07656991188353	5.09304425622261	2.12584811988661	2.08438951502322	1.9793881063736
	gene:ENSMUSG00000001227	1.77383867985785e-06	2.36390090754761e-07	-3.03676	Sema6b	2.11365683097835	2.10263293856448	2.00877908436084	-1.077	-1.07956	-0.728665
	gene:ENSMUSG00000103906	5.90590929992625e-05	2.8555800084003e-05	-3.03079	Tigd5	0.847221650458043	0.442866019386456	0.735727519273861	-2.70696	-2.53429	-1.82531
	gene:ENSMUSG00000057572	4.27645969656524e-06	9.33107445032088e-07	-3.03003	Zbtb8os	1.73844965233689	1.99112833631388	2.22428049752648	-1.03521	-1.17188	-0.929152
	gene:ENSMUSG00000109771	1.39824902112205e-05	4.79765951706518e-06	-3.02841	Gm35315	0.958955488656749	1.02658691417245	0.467068669833833	-2.07234	-2.44687	-2.11342
	gene:ENSMUSG00000022358	1.01533741803435e-05	3.12129205385328e-06	-3.02726	Fbxo32	1.49964794530996	1.57128702338584	1.57748828699561	-1.79954	-1.12726	-1.50655
	gene:ENSMUSG00000039065	2.76089848096664e-05	1.13035462801808e-05	-3.02513	Atpsckmt	2.60660709814389	2.91117135099107	2.32882612640956	-0.770922	-0.279923	-0.177937
	gene:ENSMUSG00000054792	3.5237337820457e-05	1.53307116410082e-05	-3.02382	Klhl18	1.29906467607916	1.14200883834499	1.22027051214256	-1.37301	-2.26782	-1.76929
	gene:ENSMUSG00000043964	1.53623682316002e-06	1.87410838063774e-07	-3.01906	Orai3	3.80631704498823	3.76962196196044	3.80346006040267	0.560137761011733	0.95191896497049	0.810164203834377
	gene:ENSMUSG00000030074	2.60469846823187e-07	4.69372992346741e-09	-3.01537	Gxylt2	3.57620103300716	3.70162889642712	3.72678501518263	0.682095915529152	0.609647181452759	0.666772949909064
	gene:ENSMUSG00000022526	1.98547192954992e-06	2.88464933430157e-07	-3.01433	Zfp251	3.39378300586915	3.45273840570752	3.46528781329373	0.36262137429648	0.659562012896347	0.246622119274072
	gene:ENSMUSG00000026200	1.79098234922038e-06	2.40155527917147e-07	-3.01364	Glb1l	2.08955916578648	2.29263570576669	1.94852385186925	-1.03443	-0.809524	-0.866252
	gene:ENSMUSG00000078903	0.000584224435696179	0.000390770589229208	-3.01177	Gm14391	2.54344614299658	2.30981850370367	2.26369488872641	-1.21894	0.296045023993263	-0.995451
	gene:ENSMUSG00000049521	3.54486455251408e-06	7.13473135271942e-07	-3.00968	Cdc42ep1	3.55879354626904	3.65019460497979	3.58146309086996	0.871493575111727	0.390968078194291	0.498942174114792
	gene:ENSMUSG00000075040	1.11352131355211e-05	3.53778078269023e-06	-3.00902	Zfp408	2.90770346948722	3.11291060076549	3.20710149440551	-0.265773	0.119091852423575	0.347323223600199
	gene:ENSMUSG00000095648	0.000862305406145983	0.000597144403180525	-3.00747	Gm2004	2.38276075516538	2.17411075400553	2.10753756680466	-0.376289	-1.80706	-0.174646
	gene:ENSMUSG00000001323	1.08227568324542e-06	1.01806237681642e-07	-3.00687	Srr	4.22686322580087	4.17288981707515	4.12482000684339	1.20551763289271	0.983864448693755	1.31456660475558
	gene:ENSMUSG00000000530	8.67655567473731e-05	4.4732872772515e-05	-3.00052	Acvrl1	0.746869	1.04213089874276	0.856448736063951	-2.12732	-1.58457	-2.64423
	gene:ENSMUSG00000036339	1.10973065768552e-06	1.06541187183243e-07	-2.99914	Tmem260	3.00198054223873	2.93107351728794	2.95053410846995	-0.185811	0.15280774857068	-0.0808354
	gene:ENSMUSG00000048078	3.80872688492374e-07	1.22894652198016e-08	-2.99896	Tenm4	5.00089306734635	5.06509006894916	5.0835392783756	2.10187963861061	2.11883146525324	1.93192657401815
	gene:ENSMUSG00000034850	4.47234907470334e-07	1.75455817530017e-08	-2.99471	Tmem127	5.22628891055497	5.13465356016451	5.16546419194864	2.13330442232679	2.30864774294827	2.10031365345365
	gene:ENSMUSG00000039763	1.0145575831339e-05	3.11800029516421e-06	-2.99366	Dnajc28	0.073007160362441	0.105757182610006	-0.287994	-3.32193	-2.84983	-2.91846
	gene:ENSMUSG00000022887	4.58069652924125e-07	1.88590785432043e-08	-2.99328	Masp1	5.56239877641095	5.50671208603152	5.54776490613348	2.41965915603147	2.55938681936382	2.65799366221032
	gene:ENSMUSG00000045691	5.58354355928741e-07	3.06248899572156e-08	-2.99318	Thtpa	2.06078376590731	2.22559545887702	2.13565536292683	-0.949971	-0.873025	-0.734525
	gene:ENSMUSG00000095253	2.11957560546394e-07	2.40385435414653e-09	-2.98947	Zfp799	1.21692973553887	1.24150951535043	1.21076538739256	-1.68533	-1.81816	-1.79572
	gene:ENSMUSG00000037523	2.16090168618498e-07	2.78137746789215e-09	-2.9888	Mavs	4.28995652853572	4.37193196360233	4.43689819356632	1.37847722011564	1.3575255432371	1.39637982308548
	gene:ENSMUSG00000028458	9.59767808656415e-07	8.10594693372869e-08	-2.9872	Tesk1	2.65114953273075	2.63091354058235	2.7287394550688	-0.265705	-0.19007	-0.495018
	gene:ENSMUSG00000054737	5.32304960862453e-05	2.51487462334646e-05	-2.98571	Zfp182	1.30774151234495	1.40804388260771	1.53567576031495	-1.27044	-1.31425	-2.12097
	gene:ENSMUSG00000048485	6.98004035594594e-06	1.86085180608133e-06	-2.9843	Zbtb8b	-0.270105	-0.0728499	-0.669928	-3.32193	-3.32193	-3.32193
	gene:ENSMUSG00000086158	0.000298989410751531	0.000184987012664572	-2.9842	Pierce2	1.92133425690212	1.44605291468474	1.42554309251331	-0.916537	-2.13696	-1.10617
	gene:ENSMUSG00000048478	3.79885270748173e-05	1.6808993863044e-05	-2.98271	Spata33	0.782115802335472	0.732593959301292	0.696766605661423	-1.85086	-2.14324	-2.74256
	gene:ENSMUSG00000113450	6.9732399420059e-06	1.85657979589684e-06	-2.9821	Zfp935	2.29960543299872	2.58080660835414	2.21879046546651	-0.886441	-0.44516	-0.515486
	gene:ENSMUSG00000029175	1.39197680023795e-06	1.5843351859046e-07	-2.97973	Slc35f6	3.00480338276522	2.98550425562757	2.88808488887436	0.180718205050489	-0.0763518	-0.165164
	gene:ENSMUSG00000004393	1.53834894399441e-07	9.49346963586428e-10	-2.97959	Ddx56	4.68538740181357	4.63488758538189	4.64919465954546	1.63002191338807	1.68062546831487	1.72005733721151
	gene:ENSMUSG00000054021	0.00225726130077849	0.00168971221942257	-2.97933	Sirt5	2.36359106596567	2.37459410869447	2.14660211380419	-0.636071	-1.79923	0.382107217931108
	gene:ENSMUSG00000063888	2.66353112683191e-07	5.6333348805574e-09	-2.97581	Rpl7l1	5.29981581912779	5.30338645505386	5.34599010162714	2.3542422577254	2.24644730855945	2.42106006512373
	gene:ENSMUSG00000020614	7.91031005542444e-05	4.02314896497784e-05	-2.97529	Fam20a	0.849743113337012	0.784568473516086	1.31686806774864	-2.50303	-1.81277	-1.6589
	gene:ENSMUSG00000055322	1.29517948989789e-05	4.3401015966692e-06	-2.97375	Tns1	0.163688073581745	-0.365314	-0.176784	-3.11874	-2.85899	-3.32193
	gene:ENSMUSG00000044365	1.01988899650978e-06	9.07146198498659e-08	-2.97353	Cxxc4	-0.0244241	-0.090508	0.0691370748761446	-2.81604	-3.06799	-3.08237
	gene:ENSMUSG00000059883	2.29072843948274e-07	3.39277420288373e-09	-2.97273	Irak4	2.52116157384762	2.51052676720592	2.41509015668684	-0.455578	-0.462469	-0.553356
	gene:ENSMUSG00000032816	2.39087133151722e-07	3.7518742573399e-09	-2.97208	Igdcc4	0.66273507436876	0.554312810083377	0.512196540286843	-2.40912	-2.36469	-2.41318
	gene:ENSMUSG00000078877	1.866065383865e-06	2.57462075795532e-07	-2.97033	Gm14295	2.92320947378431	3.13593226207715	3.19488384538758	0.281654338095631	0.0752615227842814	-0.013876
	gene:ENSMUSG00000048965	2.72909837730678e-06	4.89856677792172e-07	-2.96967	Mrgpre	0.638633656457962	0.60381503270745	0.709730877307893	-2.53144	-2.3495	-2.07588
	gene:ENSMUSG00000038070	4.63410518711726e-06	1.05444992400156e-06	-2.96767	Cntln	0.732000826750503	0.407801942694155	0.694184857920872	-2.12739	-2.41373	-2.5279
	gene:ENSMUSG00000051256	1.7959737291728e-06	2.41299829256753e-07	-2.96451	Jagn1	4.67931890275776	4.85116375061039	4.73376474524435	1.58076537234247	1.85594665493591	1.93401784114574
	gene:ENSMUSG00000044030	2.2085427756855e-07	2.94005077253382e-09	-2.96439	Irf2bp1	3.26926285191099	3.24256516151697	3.30340654856363	0.359477315430112	0.227781731915582	0.334801650753146
	gene:ENSMUSG00000051550	1.92930882554001e-06	2.748622993981e-07	-2.96398	Zfp579	2.2462812947767	2.36067104489694	2.36818947902756	-0.69541	-0.417706	-0.80369
	gene:ENSMUSG00000006731	1.3059056633234e-06	1.42549251348106e-07	-2.96359	B4galnt1	3.56208852854213	3.72768535777926	3.43736411722691	0.74131941946631	0.523746609204698	0.571308869753517
	gene:ENSMUSG00000027868	0.000343938352131789	0.000216284251587415	-2.96178	Tbx15	2.20456801433114	2.05099232187335	2.07031444320535	-1.4111	-0.0333185	-1.11504
	gene:ENSMUSG00000021716	1.89566400790094e-06	2.66893716002627e-07	-2.96148	Srek1ip1	3.20871872986741	3.1743659879848	3.25325033853061	0.0932031765215782	0.48287822061558	0.175806885019198
	gene:ENSMUSG00000047003	9.07466583566372e-06	2.67527837031292e-06	-2.95923	Zfp41	1.41966454882431	1.69948544825835	1.39015423246538	-1.77196	-1.28796	-1.30847
	gene:ENSMUSG00000078350	0.00305734216438517	0.0023374126112623	-2.95613	Smim1	1.56643866496923	1.93543485402903	2.02279674017928	-1.7458	-1.79985	0.201923625593802
	gene:ENSMUSG00000047123	7.00378197808642e-07	4.68030215938421e-08	-2.95044	Ticam1	3.23752792582114	3.11350481537926	3.22916166489762	0.354875258986491	0.100742223731986	0.27326403015665
	gene:ENSMUSG00000041609	6.49089668825204e-07	4.10294712640105e-08	-2.94887	Bicdl1	2.63603338593082	2.39725534559443	2.61700925650766	-0.360264	-0.459624	-0.376431
	gene:ENSMUSG00000064284	3.29737543004537e-05	1.41084606484399e-05	-2.94861	Cdpf1	2.74558865713445	2.7758752448578	2.65638378789595	-0.703868	0.133574046724008	-0.0976948
	gene:ENSMUSG00000096696	2.42374660359337e-06	4.08828808345605e-07	-2.94702	Zfp960	2.58359923134968	2.67925195267449	2.57393869603677	-0.125541	-0.317946	-0.560783
	MSTRG.18365.9	0.00481551874935814	0.0037896762217866	-2.94564	MSTRG.18365.9	0.980433366138758	-1.34031	0.139394837076834	-3.32193	-2.41353	-3.32193
	gene:ENSMUSG00000062312	4.0763999625531e-06	8.66814485557442e-07	-2.94538	Erbb2	2.44301831505831	2.50031665491532	2.56601042929462	-0.531006	-0.638667	-0.157121
	gene:ENSMUSG00000020467	3.10902278446822e-05	1.30933631679491e-05	-2.9442	Efemp1	3.31931719688965	3.34305257709542	3.23269774456132	0.675446517826431	-0.129524	0.516537650997242
	gene:ENSMUSG00000060397	3.36988156842449e-06	6.65754864034589e-07	-2.94329	Zfp128	0.518776826806323	0.419592823030618	0.374272756820899	-2.55518	-2.71313	-2.24893
	gene:ENSMUSG00000020277	2.25908320315506e-07	3.24199437391824e-09	-2.9422	Pfkl	5.15759585584362	5.20927477232424	5.13034140190623	2.23235161858542	2.15312629913003	2.28512282686309
	gene:ENSMUSG00000006344	1.11711147467356e-05	3.55628099713146e-06	-2.94204	Ggt5	0.127577815784027	0.429092080417174	-0.199913	-2.96523	-2.76351	-2.74063
	gene:ENSMUSG00000061046	3.59723014908011e-06	7.27184054645216e-07	-2.94082	Haghl	4.12862780219296	3.93174053681807	4.10784292559359	1.34527997853404	1.1085672770042	0.89189041618304
	gene:ENSMUSG00000047264	6.92120334469005e-06	1.83845417240158e-06	-2.93932	Zfp358	3.05875045117946	3.10994169966062	3.11395231547308	0.43277451673133	-0.158394	0.190308906893787
	gene:ENSMUSG00000044072	1.03989341619124e-06	9.56192218185188e-08	-2.9389	Eml6	0.761286124508885	0.550037743928908	0.473894947377797	-2.43398	-2.27755	-2.31995
	gene:ENSMUSG00000064345	1.08900481509675e-06	1.0301526638445e-07	-2.9374	mt-Nd2	11.2795911138233	11.2543677314562	11.2886080941144	8.53418457466487	8.24143345322772	8.23473453064042
	gene:ENSMUSG00000061535	3.53465477383069e-06	7.10171756110389e-07	-2.93408	C1qtnf7	-0.0997418	-0.534268	-0.529535	-3.32193	-3.32193	-3.32193
	gene:ENSMUSG00000022951	3.57964641371938e-07	1.05827092292755e-08	-2.93393	Rcan1	2.40172793530761	2.25630569854468	2.29841755307177	-0.663422	-0.530093	-0.651824
	gene:ENSMUSG00000004500	3.66795581262864e-05	1.61230959021127e-05	-2.93345	Zfp324	1.63000187048982	1.63361766751197	1.62855385029768	-1.81228	-1.1088	-0.987105
	gene:ENSMUSG00000010721	7.82656249623314e-06	2.18795994671209e-06	-2.93338	Lmbr1	2.44518108774724	2.41788059232669	2.10727307670834	-0.356225	-0.630405	-0.843174
	gene:ENSMUSG00000033356	1.14126474489058e-05	3.6567218473158e-06	-2.92935	Pus7l	2.02441401162776	2.0796023706808	2.20610930302879	-1.19913	-0.675305	-0.603485
	gene:ENSMUSG00000030562	4.18698929913765e-06	8.98082073948858e-07	-2.92232	Nox4	1.69580723029753	1.52005357555412	1.60346706859575	-1.40021	-1.04052	-1.50691
	gene:ENSMUSG00000040152	1.3789026654088e-07	4.68421088239585e-10	-2.92216	Thbs1	7.80971402703384	7.8202692174025	7.80215686470557	4.92236789747963	4.88313245565231	4.86016288819582
	gene:ENSMUSG00000055782	2.28355407428862e-07	3.36201648951953e-09	-2.92201	Abcd2	1.5561905201984	1.5360857336158	1.51437781869545	-1.43594	-1.42287	-1.30058
	gene:ENSMUSG00000026709	1.42305278107936e-05	4.91545323788749e-06	-2.92187	Dars2	2.03037845801897	2.11393515136285	1.88644245328966	-0.652205	-1.29281	-0.789826
	gene:ENSMUSG00000028525	1.02128581585177e-06	9.16511204451261e-08	-2.91998	Pde4b	4.12863357558302	4.02461418163973	4.09836009556624	1.11079752341722	1.34156682110539	1.03929564260653
	gene:ENSMUSG00000046311	5.89462176803075e-07	3.44666903799671e-08	-2.91486	Zfp62	3.91324971355226	4.05694077657454	3.92939959940128	0.974936733702013	1.17872611258682	1.00135477568464
	gene:ENSMUSG00000045954	2.47652523092261e-07	4.19851207314259e-09	-2.91309	Cavin2	8.00420774469804	7.99662257787732	7.99738552598895	5.1699460005173	5.0059184024201	5.08309075523897
	gene:ENSMUSG00000005883	2.61514806808608e-05	1.05731015077517e-05	-2.90638	Spo11	0.0393588180612785	-0.133064	0.131005967065789	-2.78619	-3.32193	-2.57372
	gene:ENSMUSG00000052675	4.03225698102385e-05	1.81083638026408e-05	-2.90521	Zfp112	0.414619417818269	0.835612871173429	0.655377476296414	-1.95889	-2.13251	-2.71863
	gene:ENSMUSG00000000290	1.828750775177e-06	2.4828318732016e-07	-2.90378	Itgb2	3.25906032369721	3.24863441266289	3.22017824721023	0.552708562656131	0.154304519452954	0.309525466027827
	gene:ENSMUSG00000034591	1.12743649139256e-05	3.59610793075754e-06	-2.89926	Slc41a2	2.49365425028784	2.3907067511436	2.29381128939141	-0.839064	-0.475814	-0.204718
	gene:ENSMUSG00000034744	1.10126638695799e-05	3.48642122504289e-06	-2.89851	Nagk	4.34881715603374	4.27455315313108	4.15255435009076	1.7148855475548	1.25861359375623	1.10688294901682
	gene:ENSMUSG00000027259	7.95916839682948e-05	4.05150650826884e-05	-2.89691	Adal	0.331871429236864	0.688414931354972	0.0374272066769487	-3.00464	-2.39702	-2.23137
	gene:ENSMUSG00000032014	3.17853126184403e-07	8.04230337784744e-09	-2.89597	Oaf	4.48403092427599	4.4837017756727	4.48288718885467	1.47898112106053	1.66388789044514	1.6198515044635
	gene:ENSMUSG00000037348	3.77813365089984e-07	1.19621883463431e-08	-2.8959	Paqr7	2.04489032111071	2.09907701598741	2.13548036545972	-0.890853	-0.817107	-0.700279
	gene:ENSMUSG00000045031	0.000179549189940105	0.000103696265828936	-2.89364	Cetn4	1.54463276407746	1.39552241391912	1.47979190253038	-0.709955	-1.73979	-1.81122
	gene:ENSMUSG00000006494	2.60469846823187e-07	4.97974716348467e-09	-2.8917	Pdk1	4.5830211911369	4.59187290411641	4.53255541449692	1.58716045461211	1.73294121509922	1.71224403250906
	gene:ENSMUSG00000028036	0.000141271553550165	7.89740739717532e-05	-2.891	Ptgfr	0.440704553981103	0.532156346139206	0.599113040268982	-1.90839	-2.16823	-3.02441
	gene:ENSMUSG00000021779	0.000106182892161892	5.65971758803492e-05	-2.88971	Thrb	2.10778493833688	2.20703259908114	1.79662017918553	-0.829311	-0.354083	-1.3743
	gene:ENSMUSG00000007777	1.05376998169963e-05	3.27659942295213e-06	-2.88753	Trappc2b	4.04665589029816	3.95659542442391	3.92532252191367	1.19416649904377	0.72881214556583	1.34299328996714
	gene:ENSMUSG00000036469	3.21403817744725e-06	6.21953081151081e-07	-2.88711	Marchf1	1.37938141708999	1.51901897753815	1.36893537361988	-1.57918	-1.20652	-1.60829
	gene:ENSMUSG00000031875	8.21271214031766e-07	6.2556495541166e-08	-2.88395	Cmtm3	5.36778658445625	5.36805712626533	5.34891280737876	2.63489014035681	2.33215996346098	2.46585016542297
	gene:ENSMUSG00000022228	5.68737630005475e-07	3.21609726120871e-08	-2.88346	Zscan26	4.13825393982989	4.11181414607057	4.13883576192808	1.21963506487936	1.38868936437424	1.13020143275444
	gene:ENSMUSG00000008373	7.97904395832745e-07	5.98621741032942e-08	-2.88127	Prpf31	3.62608630497091	3.43508194641829	3.43026667038932	0.719851942411878	0.60954979370247	0.518214840237058
	gene:ENSMUSG00000033618	2.23289684516297e-06	3.55069623710251e-07	-2.88109	Map3k13	0.760865596600265	0.916051607823828	1.00576214318033	-1.81364	-1.98335	-2.1636
	gene:ENSMUSG00000046909	1.09910399312615e-06	1.04749205570029e-07	-2.88041	Tefm	3.15467328557379	3.2516029150048	3.02635443673478	0.125965789079751	0.29473777703695	0.370704422662882
	gene:ENSMUSG00000026211	1.62378631936187e-06	2.04852175174719e-07	-2.87789	Obsl1	3.53964694892979	3.53858310747404	3.4984773401054	0.448351248322364	0.665449167854152	0.829224459500108
	gene:ENSMUSG00000004105	1.51264980117914e-07	8.93480884060677e-10	-2.87555	Angptl2	5.20419460550552	5.17095155447764	5.15106136451987	2.27882007869361	2.27747540092118	2.34327619702182
	gene:ENSMUSG00000032897	6.36204004528019e-06	1.64673803869723e-06	-2.87501	Nfyc	3.4377191198356	3.19561107085664	3.29026986324964	0.453319499589685	0.680690723352106	0.164570050729936
	gene:ENSMUSG00000027167	2.34862802107948e-05	9.24915927899326e-06	-2.8743	Elp4	1.69570880816214	1.87146282136257	1.78651983429811	-1.17242	-1.42549	-0.671322
	gene:ENSMUSG00000102222	3.21279944895761e-05	1.36606997640153e-05	-2.87085	Pcdhga10	2.1902671809595	2.10871579981365	2.28327493260483	-0.485295	-1.15131	-0.393689
	gene:ENSMUSG00000020648	3.05723999370764e-06	5.76606892268218e-07	-2.87074	Dus4l	2.7456514692462	2.80615203746182	2.88786465407194	-0.309409	0.115719125998102	0.0211414006299667
	gene:ENSMUSG00000033961	7.96892588981451e-05	4.05928359264288e-05	-2.86891	Zfp446	0.522928536627966	0.806745563881082	0.763114930973492	-2.68368	-2.13117	-1.6991
	gene:ENSMUSG00000068154	2.62305181154929e-05	1.0610597127697e-05	-2.86693	Insm1	1.34813665193592	1.22797329285821	1.72333487725543	-1.75579	-1.13966	-1.40589
	gene:ENSMUSG00000020865	6.65860629459238e-07	4.30030183246664e-08	-2.86617	Abcc3	3.2658998164576	3.11426440003814	3.2511828102203	0.340333242593257	0.23449396298268	0.458013408340386
	gene:ENSMUSG00000027993	2.72785810306937e-06	4.89153079577105e-07	-2.86287	Trim2	0.587984184697306	0.666958327889152	0.577755097033768	-2.28996	-2.01431	-2.45163
	gene:ENSMUSG00000020305	9.79666690576178e-07	8.37631605049717e-08	-2.86192	Asb3	3.46015724288478	3.38357380474138	3.59530803364207	0.702897750953958	0.668395107911302	0.481981889774963
	gene:ENSMUSG00000051037	1.54842931652397e-06	1.90456599606769e-07	-2.86161	Zfp455	0.744026724879392	0.571871906419353	0.869672454484802	-2.24593	-2.13716	-2.01617
	gene:ENSMUSG00000049411	1.78378414333135e-05	6.60643320650182e-06	-2.86052	Tmem241	1.99115627922851	1.73496795465228	1.4704957376112	-0.905169	-1.41438	-1.06539
	gene:ENSMUSG00000068479	7.33651185785057e-07	5.14842937393022e-08	-2.85849	Mfap1a	4.00705041712661	4.23983357989476	4.19714016679972	1.37296602347243	1.23001666859693	1.26557131727797
	gene:ENSMUSG00000022223	6.22208112503366e-06	1.59734640184237e-06	-2.858	Sdr39u1	3.52555313136598	3.77989518581143	3.4825233174817	0.610565895650302	1.0063123879363	0.597099194908742
	gene:ENSMUSG00000033033	8.26570875283767e-07	6.38346193025284e-08	-2.85657	Calhm2	2.35975223051342	2.15962466528358	2.28275974238548	-0.631359	-0.461843	-0.674376
	gene:ENSMUSG00000028949	6.88985688246672e-06	1.8281653587091e-06	-2.85526	Smarcd3	2.18006732010947	2.16818406122491	2.29689991281975	-0.772005	-0.830719	-0.317901
	gene:ENSMUSG00000002249	1.47937087584429e-06	1.75938579874278e-07	-2.85491	Tead3	3.26308474900111	3.27813718897935	3.11843680939568	0.248001620506531	0.550944978831671	0.295980394831411
	gene:ENSMUSG00000027695	1.42645903030467e-06	1.65249474894174e-07	-2.85302	Pld1	1.43648755519306	1.42349426903556	1.31645105146622	-1.4792	-1.28197	-1.62145
	gene:ENSMUSG00000049739	1.35520197698019e-06	1.53047142071023e-07	-2.85266	Zfp646	2.85933768431524	2.9805825227143	2.95127053859696	0.23772278533731	0.0936264277404565	-0.0981519
	gene:ENSMUSG00000024511	2.7917585403359e-05	1.1464349185299e-05	-2.8514	Rab27b	0.829847124914297	0.413842091994821	0.435642460924843	-2.62797	-1.96394	-2.28297
	gene:ENSMUSG00000092260	6.81968569464092e-05	3.38549326866993e-05	-2.851	Zfp963	1.94028216146971	1.59297649335651	1.45126809303917	-1.68283	-0.965911	-0.919724
	gene:ENSMUSG00000052331	1.02391553625575e-06	9.22544016621159e-08	-2.84833	Ankrd44	4.25333839440511	4.17915041105839	4.3281763462969	1.36249625959988	1.56599191339534	1.28719685060056
	gene:ENSMUSG00000041343	1.70620220524144e-05	6.21831959487623e-06	-2.84766	Ankrd42	0.154908494861557	0.45774346506208	0.15940314158529	-2.95313	-2.35895	-2.45885
	gene:ENSMUSG00000028690	2.1183274198524e-06	3.22707377369739e-07	-2.84422	Mmachc	2.84628750286806	3.03051635984036	2.70333507420067	-0.131057	0.0915292391124344	0.0870160457961292
	gene:ENSMUSG00000050471	7.69774984300472e-06	2.13566401492343e-06	-2.84318	Fam118b	2.94892709888386	3.01143141028515	3.37758272806627	0.429926562087049	0.312217891998901	0.0662517967108937
	gene:ENSMUSG00000021120	4.52298076477917e-06	1.01640465215746e-06	-2.84045	Pigh	2.24840853407466	2.09993577358078	1.8687784122604	-0.917357	-0.578428	-0.808437
	gene:ENSMUSG00000028973	1.85686726100865e-06	2.55358445011644e-07	-2.83945	Abcb8	2.9458930679012	2.69822737000004	2.77779905366721	-0.205377	0.0278080005302999	0.0811309806626002
	MSTRG.15401.7	1.48599585889473e-07	7.86033249878194e-10	-2.83942	MSTRG.15401.7	1.65212482932948	1.59286936486867	1.64405376775769	-1.19565	-1.19341	-1.24016
	gene:ENSMUSG00000038390	1.04378729423253e-06	9.68900499354026e-08	-2.83723	Gpr162	2.07399327778164	2.15859652087997	2.23733915924742	-0.524355	-0.799486	-0.717933
	gene:ENSMUSG00000039768	3.51063322996969e-06	7.01012454014047e-07	-2.83663	Dnajc11	3.90160373428573	3.97039823184306	4.01301642942525	1.32825398488704	0.870054543800679	1.17680720702253
	gene:ENSMUSG00000073591	8.46438712611862e-06	2.43566601248798e-06	-2.83583	Pcdhb22	0.108337103344431	0.233840214902523	0.160234809782995	-2.49863	-3.01089	-2.49555
	gene:ENSMUSG00000020459	2.13005152457911e-07	2.61021918290132e-09	-2.83546	Mtif2	3.59678287637147	3.61564817396311	3.6574477092662	0.85717684167846	0.761681853591763	0.744626989301544
	gene:ENSMUSG00000022231	5.6008339595991e-07	3.10852405022271e-08	-2.83421	Sema5a	2.93870169488335	2.9941593445458	2.93340267726354	0.254808073277088	0.00987169327607899	0.0989611741940397
	gene:ENSMUSG00000020319	4.11520679107255e-05	1.85606964146409e-05	-2.83388	Wdpcp	1.33403045404428	1.58829080321048	1.44408234416504	-1.35441	-0.968359	-1.81248
	gene:ENSMUSG00000037926	3.75404586433267e-07	1.16746357649365e-08	-2.8329	Ssh2	2.54473018344543	2.40148001873905	2.47972750164566	-0.279511	-0.368013	-0.425245
	gene:ENSMUSG00000028085	1.23017641395754e-06	1.28082371937217e-07	-2.83257	Gatb	0.940378768779981	0.712621310751224	1.00533243281908	-1.86395	-1.95663	-2.01879
	gene:ENSMUSG00000057530	7.28123014447108e-07	4.97483325572166e-08	-2.83186	Ece1	3.08580091807134	3.30304599192398	3.14418687865992	0.418124087211426	0.249805742271787	0.369527903322301
	gene:ENSMUSG00000020707	2.05889997209274e-06	3.09130778420448e-07	-2.83096	Rnf135	2.23683331440054	2.31900974705596	2.39213	-0.437365	-0.376575	-0.730962
	gene:ENSMUSG00000014606	4.7677092014441e-07	2.10581178693776e-08	-2.83006	Slc25a11	4.90733877133723	4.93632105304105	5.01780060964843	2.05173751498015	2.0781408142676	2.24139541112801
	gene:ENSMUSG00000032741	2.75252686445762e-07	5.98457570324386e-09	-2.82684	Tpcn1	5.41028563876252	5.41462956467215	5.40705874317474	2.53813633821362	2.68337015501316	2.52995509219439
	gene:ENSMUSG00000049285	1.14260804893953e-06	1.12518133709376e-07	-2.82652	Mblac1	0.535438877978463	0.412586443524302	0.562403142182838	-2.32954	-2.46694	-2.17266
	gene:ENSMUSG00000073609	1.11711147467356e-05	3.55582812057106e-06	-2.82361	D2hgdh	2.27294854687535	2.53421453194573	2.72268940631755	-0.0471267	-0.421666	-0.472171
	gene:ENSMUSG00000025105	1.03245703668681e-06	9.41377240407647e-08	-2.82294	Bnc1	3.89413548608848	3.96605017770807	3.7935930616379	0.930006060633788	1.20183143413524	1.05311411755576
	gene:ENSMUSG00000023039	8.4539695752101e-06	2.42968710351626e-06	-2.82242	Krt7	0.439697597315121	0.6364775306487	0.592884191160462	-2.30175	-2.52993	-1.96653
	gene:ENSMUSG00000058498	5.59001819603479e-06	1.37397255845411e-06	-2.8207	Rnf207	2.28869638203017	2.45177449376688	2.44755830310552	-0.292852	-0.718113	-0.263111
	gene:ENSMUSG00000033739	0.000353859270295209	0.000223708439327069	-2.81975	Fkbpl	2.18807898854196	2.67986761868126	2.30733496557111	-1.15219	-0.238642	0.106849456744398
	gene:ENSMUSG00000079009	1.84859968708773e-06	2.52533953786884e-07	-2.81914	Zfp1004	1.02379896667181	1.06491664280336	0.996694608760755	-1.8973	-1.56789	-1.90681
	gene:ENSMUSG00000075419	2.80624814542657e-07	6.25919757377168e-09	-2.81834	Dolk	3.11604480625275	3.12543851658841	3.03984605354454	0.191726871087089	0.306529402344259	0.328065519127984
	gene:ENSMUSG00000020952	1.51264980117914e-07	8.72497034328048e-10	-2.81561	Scfd1	5.50029039185054	5.46272958498239	5.43905186349417	2.64477368284667	2.68439125057743	2.62606807688208
	gene:ENSMUSG00000021619	3.74855903421102e-05	1.65269714626548e-05	-2.81503	Atg10	1.9485971099366	1.88021610778514	1.96236541233251	-0.393457	-1.16536	-1.09511
	gene:ENSMUSG00000030725	8.390028031006e-05	4.3085527003976e-05	-2.81357	Lipt2	1.50832266506635	1.64613914979479	1.16040134408419	-1.88249	-1.20359	-1.03977
	gene:ENSMUSG00000048222	9.0542141633091e-07	7.39152103960525e-08	-2.81271	Mfap1b	4.58765950110939	4.46783473292099	4.50955872239003	1.5625794716882	1.72209743438418	1.84223426937091
	gene:ENSMUSG00000041079	5.01463175426192e-07	2.36194172136443e-08	-2.81088	Rwdd2b	1.10143493311363	0.895910596925975	1.08218140846624	-1.75244	-1.82617	-1.77452
	gene:ENSMUSG00000030145	9.31584361519151e-05	4.85379844536558e-05	-2.80759	Zfp248	1.75849464242612	1.85921779969147	1.79224441967108	-1.11344	-1.46101	-0.438368
	gene:ENSMUSG00000057396	2.34470054539722e-06	3.8457813079152e-07	-2.80525	Zfp759	0.341485981683984	0.415604006515575	0.541302706559595	-2.57439	-2.20857	-2.3344
	gene:ENSMUSG00000025352	1.15143803470731e-06	1.14605795749321e-07	-2.80416	Gdf11	2.96537	2.92113542057769	2.98524739000774	0.136850228465239	0.323962590926061	-0.00153151
	gene:ENSMUSG00000039164	3.27568888455202e-06	6.38792542769027e-07	-2.80059	Naif1	0.376297052173907	0.285157161846796	0.369392776593111	-2.32942	-2.32231	-2.71919
	gene:ENSMUSG00000089857	0.000816303590623392	0.000562121779631431	-2.80057	Zfp882	1.29246549936942	1.19088156821984	1.04570995647479	-1.23718	-2.56611	-1.06936
	gene:ENSMUSG00000031907	2.6196310742723e-07	5.14167151881448e-09	-2.8005	Zfp90	3.03081560206422	3.04451687436843	3.08859940685649	0.193733901718993	0.339359759506153	0.229346735648961
	gene:ENSMUSG00000055485	2.60469846823187e-07	4.62254166925407e-09	-2.80003	Mtcl2	3.11765548436017	3.10771113300276	3.13490055521735	0.229934866096284	0.366782683984651	0.363448092835282
	gene:ENSMUSG00000087598	2.86464494270097e-07	6.46521295364056e-09	-2.79977	Zfp111	2.07738076631203	2.23369206851784	2.14617652504686	-0.690165	-0.63251	-0.61939
	gene:ENSMUSG00000021711	5.87340036383772e-07	3.42783306079571e-08	-2.7994	Trappc13	4.25534497410311	4.4190098512875	4.31395650157649	1.41810519218344	1.60676437036593	1.56524474479896
	MSTRG.3707.7	4.47784697644295e-07	1.76066274485899e-08	-2.79866	MSTRG.3707.7	1.27531463067651	1.3295065415197	1.21181713605496	-1.48815	-1.45721	-1.63399
	gene:ENSMUSG00000008398	2.16167432642081e-07	2.82557785294323e-09	-2.79585	Elk3	5.42072128195738	5.41468192130403	5.44953664720257	2.70806845991004	2.59178184751928	2.59754404579541
	gene:ENSMUSG00000037971	4.82196257159988e-07	2.1766570579383e-08	-2.79578	Cfap68	0.749047638045209	0.664239791769215	0.662022245232967	-1.98701	-2.1922	-2.13283
	gene:ENSMUSG00000039781	1.6689456013865e-05	6.04648466314114e-06	-2.79555	Cep131	2.49005354287674	2.52164729612746	2.60868412484425	-0.548255	0.129847453695515	-0.34785
	gene:ENSMUSG00000037060	1.12065370028648e-06	1.08281447193334e-07	-2.79375	Cavin3	4.08940806433124	4.27484235028736	4.21427598503145	1.30889379216862	1.33527857946404	1.55309209285129
	gene:ENSMUSG00000018750	3.88531601145539e-06	8.08370429959863e-07	-2.7917	Zbtb4	3.33261499674335	3.40197649169445	3.26231513325324	0.476751841069497	0.346941009011919	0.798107765081072
	gene:ENSMUSG00000054716	9.96780736104939e-07	8.64915970127538e-08	-2.79066	Zfp771	3.27221015978052	3.4694291373267	3.47500859453934	0.597558824124427	0.519051697492913	0.728058075661805
	gene:ENSMUSG00000090093	1.13007235639848e-05	3.60850046273056e-06	-2.78818	Gm14399	2.51103050893742	2.50925726691641	2.41984249968026	-0.655394	-0.0364652	-0.232555
	gene:ENSMUSG00000110105	5.76290087560415e-06	1.43424748054576e-06	-2.78777	Gm45844	1.01532057576761	0.737286125394591	0.647407539077025	-1.83002	-1.93492	-2.19837
	gene:ENSMUSG00000097789	3.8817664724867e-07	1.30180939554453e-08	-2.78743	Ctxnd1	2.19096119185959	2.11692728476548	2.01852522020206	-0.637742	-0.742514	-0.655624
	gene:ENSMUSG00000030880	4.28650163176043e-06	9.36810151206392e-07	-2.78614	Polr3e	2.63952993441498	2.78808930124044	2.82699462417659	0.228790374923341	-0.177113	-0.155478
	gene:ENSMUSG00000075467	5.93631822730875e-07	3.50642088715231e-08	-2.78418	Dnlz	2.7817329822475	2.94636667869893	2.78474036453586	-0.0151497	0.152873929831683	0.0225794519644566
	gene:ENSMUSG00000111375	2.03618399745423e-06	3.03013187666644e-07	-2.78139	Btbd8	0.400216566262378	0.120606745321335	0.456753591076735	-2.38975	-2.42203	-2.55481
	gene:ENSMUSG00000025931	1.01200735670692e-06	8.88643267838936e-08	-2.77856	Paqr8	1.99270245677367	1.98900090904213	2.20052852161893	-0.794638	-0.605719	-0.753079
	gene:ENSMUSG00000021640	2.58161088362296e-06	4.49727859123598e-07	-2.77843	Naip1	0.387793740733249	0.0478398784286555	0.324978764059591	-2.63921	-2.40429	-2.53117
	gene:ENSMUSG00000034872	7.10686224043184e-06	1.90751118377897e-06	-2.77762	Gipc3	1.20446754035384	0.766807151302921	0.840704116134857	-1.81546	-1.69444	-2.01097
	gene:ENSMUSG00000061414	1.67987193696487e-06	2.15185922984216e-07	-2.77714	Cracr2a	0.37662823229036	0.323194801954947	0.325697257196728	-2.22472	-2.56784	-2.51335
	gene:ENSMUSG00000038828	2.34452618154396e-07	3.65670757693785e-09	-2.77556	Tmem214	3.93090893711479	3.88231887115514	3.81868718524245	1.09051811728752	1.0620346500974	1.15269224850955
	gene:ENSMUSG00000032558	2.75157894732937e-06	4.9728791695541e-07	-2.77467	Nphp3	1.58605372717347	1.76590640462077	1.77760613596779	-0.868566	-1.0745	-1.25139
	gene:ENSMUSG00000040118	1.28375401801318e-06	1.37169167753855e-07	-2.77156	Cacna2d1	3.87436409245213	3.87575284029623	3.83656617310697	1.17183962942483	0.89637803655584	1.2037837558812
	gene:ENSMUSG00000078897	0.00534179868696712	0.00423039562770216	-2.77146	Gm4724	2.47786354494245	2.1004142477081	2.14102333704864	-1.93252	0.0215095759645893	0.315933667917643
	gene:ENSMUSG00000029125	0.000142669430727433	7.98480109748928e-05	-2.76837	Stx18	3.3044831513832	3.47951164719395	3.65457118813149	0.427622262227954	1.33098626918118	0.374833615350012
	gene:ENSMUSG00000048351	5.72432977895827e-06	1.42212477449567e-06	-2.7674	Coa7	1.07755270069008	1.1021515036242	0.877511829741537	-1.71305	-1.53071	-2.00122
	gene:ENSMUSG00000046658	2.67248552226886e-06	4.74511667270518e-07	-2.76659	Zfp316	1.35225626225281	1.3067265342985	1.46524888717647	-1.44812	-1.16866	-1.55875
	gene:ENSMUSG00000048755	4.00241089287112e-06	8.44721694455109e-07	-2.76224	Mcat	3.57355170139869	3.8024473984494	3.5571165705796	0.685218956989259	1.08346868990984	0.877718340091117
	gene:ENSMUSG00000042208	6.66351653830594e-07	4.31200132479781e-08	-2.76216	Sanbr	2.30380733734954	2.26358072312822	2.34518429896308	-0.425817	-0.349905	-0.598195
	gene:ENSMUSG00000074364	2.95426703367703e-07	6.87583969752919e-09	-2.76145	Ehd2	4.75959012192367	4.81438697028698	4.82109454060075	2.08225533904137	1.94489217075197	2.08357420966618
	gene:ENSMUSG00000026956	5.68949131148724e-07	3.23225281041265e-08	-2.75988	Uap1l1	4.78270708593931	4.84676523108212	4.85751378477913	1.96103464788685	2.05022305713474	2.19609710102229
	gene:ENSMUSG00000104063	0.000173065305898408	9.94786030554193e-05	-2.75852	Pcdhgb7	-0.314176	-1.18568	-0.0783154	-3.32193	-3.20987	-3.32193
	gene:ENSMUSG00000011427	3.00340503722052e-05	1.25479471668765e-05	-2.75323	Zfp790	2.36947681350566	2.27051907520991	2.51847043026654	-0.788447	-0.0556033	-0.257181
	gene:ENSMUSG00000031446	1.45387435720781e-07	7.04955387872958e-10	-2.7506	Cul4a	5.36440899930717	5.36591757335405	5.35980457931422	2.60104584978718	2.6514138554814	2.58585789597551
	gene:ENSMUSG00000062794	6.82297162364561e-05	3.38772601466738e-05	-2.74932	Zfp599	-0.0347898	0.322954928247163	0.564852240988788	-2.13172	-2.39795	-2.86527
	gene:ENSMUSG00000070883	0.00125626526503039	0.000897316510383162	-2.74927	Cfap210	0.332216402832159	0.379376980696983	0.589332051871264	-1.94825	-3.32193	-1.6767
	gene:ENSMUSG00000092118	1.52489934207949e-05	5.38773504217583e-06	-2.7485	Fancf	1.81039292227537	1.65037902316823	1.23717331798714	-1.15191	-1.3639	-1.03174
	gene:ENSMUSG00000020955	6.90567959533984e-07	4.59039267820351e-08	-2.74845	Ap4s1	2.7973600132316	2.56705327035086	2.56518185385744	-0.086322	-0.119637	-0.10979
	gene:ENSMUSG00000047181	3.9761618426725e-06	8.34254422219544e-07	-2.74676	Samd14	1.11340446297229	0.890846661642141	1.03777438493819	-1.94478	-1.73152	-1.52195
	gene:ENSMUSG00000019088	1.57007375200081e-07	1.01045035613206e-09	-2.74609	Dnase1l1	4.36569148750635	4.35743074276325	4.32368026558859	1.57284456834126	1.64392820731362	1.59176988170478
	gene:ENSMUSG00000066829	3.14766236066365e-06	6.0161615074661e-07	-2.74586	Zfp810	-0.00852405	-0.167499	-0.190403	-3.0409	-2.64553	-2.91756
	gene:ENSMUSG00000025026	4.89715224639976e-06	1.14158200190791e-06	-2.74276	Add3	1.4909648922638	1.4001881429313	1.54063091182074	-1.17205	-1.54229	-1.08214
	gene:ENSMUSG00000031824	3.26611070004456e-05	1.39305682507411e-05	-2.74247	6430548M08Rik	-0.324023	0.0645766256848977	-0.29305	-3.32193	-2.73269	-2.72529
	gene:ENSMUSG00000018752	0.000538077490087929	0.000356631100280442	-2.74121	Tnfsfm13	3.09182929011219	3.26066885214619	3.19363424721909	1.18020516035315	-0.296283	0.438567523083981
	gene:ENSMUSG00000054967	0.000394458828820307	0.000252748546933438	-2.74085	Zfp647	1.7443204292089	1.89219126925626	1.76858155388708	-0.276213	-1.65519	-0.886062
	gene:ENSMUSG00000001942	1.86580096620806e-06	2.57261104747369e-07	-2.73862	Siae	3.30227590838415	3.25260261472154	3.34433568136007	0.383419526476174	0.752516542861436	0.547412317598104
	gene:ENSMUSG00000022765	1.13725291439074e-06	1.11389225768149e-07	-2.73655	Snap29	3.73113967760789	3.78982000374082	3.70178379460168	0.891363188970671	0.941002613513697	1.18073093336865
	gene:ENSMUSG00000036864	1.24437616716593e-05	4.10459589436248e-06	-2.73567	Proser3	1.43889908199521	1.20639754485498	1.66495835073604	-1.45207	-1.03937	-1.4053
	gene:ENSMUSG00000045027	0.000232128972242082	0.000139117760142967	-2.73439	Prss22	0.130239000852395	0.08966356315586	0.102193169382932	-3.32193	-2.13372	-2.42542
	gene:ENSMUSG00000020309	0.000125369045013607	6.86363192748393e-05	-2.73169	Chac2	2.0831537866925	2.12431059754763	2.09533507261218	-0.517651	-1.22007	-0.154561
	gene:ENSMUSG00000033416	7.53651802936663e-07	5.36851500284602e-08	-2.73112	Gucd1	3.14368059026606	3.16166118565616	3.10002327015726	0.307337588820736	0.55751988423747	0.347136098545847
	gene:ENSMUSG00000014905	2.35755572508763e-06	3.90687568697632e-07	-2.73031	Dnajb9	5.77792884309881	5.68753824999852	5.75865879622059	3.24170795587735	2.87897894321215	2.9125201506274
	gene:ENSMUSG00000054966	7.58559854426133e-06	2.09121743464594e-06	-2.72045	Lmntd1	-0.881797	-0.605301	-0.317344	-3.32193	-3.32193	-3.32193
	gene:ENSMUSG00000027955	2.60730472967572e-05	1.05344949097274e-05	-2.71947	Gask1b	2.61160252710129	2.62351831668427	2.54311449630232	-0.157174	-0.489182	0.266172458968556
	gene:ENSMUSG00000048387	4.0893391140115e-05	1.8418790032165e-05	-2.71691	Osr1	3.14770948989787	3.10188383963401	3.41608131719654	0.937968044014768	0.382502363889397	0.19447163545644
	gene:ENSMUSG00000047371	1.54842931652397e-06	1.90567515284093e-07	-2.71587	Zfp768	2.84309846495334	2.81490146730384	2.70021042238546	-0.114733	0.179341611235436	0.145999539624248
	gene:ENSMUSG00000045302	1.57722963360552e-05	5.62591122063646e-06	-2.71424	Preb	5.84256013813588	5.64507100446903	5.90547986405203	3.44142717300731	2.89619840416824	2.91275619507535
	gene:ENSMUSG00000001948	0.00924504741604562	0.00754091100272305	-2.71248	Spa17	0.646785693117411	1.43128918924215	0.57106999816771	-1.01466	-3.32193	-1.1517
	gene:ENSMUSG00000011658	3.89619269841235e-05	1.73461810164704e-05	-2.71161	Fuz	3.2473	3.36597900436471	3.44675341074901	0.892191269256255	0.857870351099687	0.175138766299837
	gene:ENSMUSG00000032602	1.53213555167831e-06	1.86139833647477e-07	-2.71	Slc25a20	3.4715229227809	3.27463097373687	3.30840427306827	0.63174595845443	0.50479935175446	0.788013270563716
	gene:ENSMUSG00000026544	0.000306542415577009	0.000190335734189269	-2.70926	Dusp23	0.578716557171719	0.702135330684303	0.650782018377994	-1.4768	-2.76039	-1.95895
	gene:ENSMUSG00000059554	3.49887347515594e-05	1.51701135068473e-05	-2.70865	Ccdc28a	1.75443303508483	1.96016545141464	1.56145714016988	-0.599753	-0.943084	-1.30706
	gene:ENSMUSG00000022679	1.23870976219977e-05	4.08316653518904e-06	-2.7083	Mpv17l	0.805071184114534	0.686509491474069	0.465437499248216	-1.94204	-1.86421	-2.36163
	gene:ENSMUSG00000025873	2.66353112683191e-07	5.65909372799515e-09	-2.70572	Faf2	4.4695060469398	4.58204765850512	4.46515646609708	1.80250178623452	1.84229944901262	1.7547498518034
	gene:ENSMUSG00000021265	5.9128745064156e-06	1.49138093651195e-06	-2.70517	Slc25a29	1.87227796835545	1.71252843109737	1.52952063485203	-1.22722	-0.85035	-0.923627
	gene:ENSMUSG00000038515	1.74887409981638e-05	6.42626046727908e-06	-2.701	Grtp1	1.73654556450152	1.97346433537819	1.68985242304584	-1.18334	-0.569282	-0.950509
	gene:ENSMUSG00000074529	0.000640579011752219	0.000431231714162033	-2.70018	Zfp972	0.570000417272763	0.923905992646098	0.770009489339489	-1.97005	-2.67122	-1.19534
	gene:ENSMUSG00000049723	7.63951849880759e-05	3.85688003503798e-05	-2.69939	Mmp12	1.1317317055829	0.739857605449738	0.391937050747217	-2.26385	-1.92004	-1.65076
	gene:ENSMUSG00000074406	1.43739979053584e-05	4.98141459631173e-06	-2.69896	Zfp628	2.12077426832944	2.00608218704158	1.96774520133592	-0.398349	-1.02027	-0.583657
	gene:ENSMUSG00000048856	6.51432616601414e-05	3.2074858183187e-05	-2.69871	Slc25a47	0.731701128273023	0.743489978640761	0.45605123041164	-1.64998	-2.51536	-1.99954
	gene:ENSMUSG00000020150	0.000287023139185565	0.000176849574166262	-2.69833	Gamt	2.59244722989851	2.25387039778025	2.28411372388782	-0.963532	-0.255465	0.254423521639377
	MSTRG.4809.11	1.15136523627305e-06	1.1445831635993e-07	-2.69789	MSTRG.4809.11	1.69946279388635	1.58223322711712	1.5203231737789	-0.98821	-1.06111	-1.24232
	gene:ENSMUSG00000030770	1.43647319513288e-07	6.45862055468366e-10	-2.69562	Parva	5.64468183867489	5.66335910887059	5.60731365237529	2.94585318764245	2.94581723829543	2.93682579510857
	gene:ENSMUSG00000028159	4.71474151611509e-07	2.03315120031324e-08	-2.69445	Dapp1	2.0614509930243	2.20476017870996	2.13246497600376	-0.657113	-0.513838	-0.513735
	gene:ENSMUSG00000038074	1.28070597445215e-06	1.36391855517782e-07	-2.6938	Fkbp14	3.17555797350561	3.23475022989475	3.28946740158771	0.371244362633112	0.675623559008389	0.571508870008501
	gene:ENSMUSG00000085795	2.88337499262743e-06	5.31163053379149e-07	-2.69308	Zfp703	4.18263287250982	4.04035592180917	4.14497631437635	1.41040569335256	1.64083190328825	1.23748417823054
	gene:ENSMUSG00000050965	2.11957560546394e-07	2.366770983892e-09	-2.69284	Prkca	3.20960464571761	3.18576254068927	3.11779858722698	0.462880517893304	0.519129215654804	0.452639711109094
	gene:ENSMUSG00000067586	3.044154966697e-06	5.72439614208296e-07	-2.69203	S1pr3	1.7752945881681	1.95222060675444	1.95124237197478	-1.0112	-0.752933	-0.633202
	gene:ENSMUSG00000028028	2.65512373605715e-05	1.07581316150213e-05	-2.69038	Alpk1	-0.129022	-0.754923	-0.397233	-3.32193	-3.13004	-2.90035
	gene:ENSMUSG00000024312	1.72790704911095e-06	2.25452034971718e-07	-2.68867	Wdr46	4.59804850901006	4.52127045468804	4.51638497936546	1.83259395289064	2.04335605479123	1.69374341382226
	gene:ENSMUSG00000037640	4.63241702790167e-07	1.91536946670712e-08	-2.68804	Zfp60	2.26142460250176	2.32446817468085	2.39854711294973	-0.449631	-0.343786	-0.286258
	gene:ENSMUSG00000026035	1.40873151410817e-06	1.61079500467098e-07	-2.68705	Ppil3	4.95962578576596	4.98303453980904	4.94117989966625	2.10078830259432	2.28416615066604	2.43773190149605
	gene:ENSMUSG00000079043	1.01955767474982e-05	3.13606341109242e-06	-2.68621	Fastkd5	2.5577230302457	2.47153735931079	2.04824176666736	-0.272095	-0.471301	-0.237724
	gene:ENSMUSG00000000605	9.79544034174084e-07	8.35069277128043e-08	-2.6861	Clcn4	3.97738828185802	4.0667871998427	4.00301955445306	1.32647924800709	1.47246	1.18994281550064
	gene:ENSMUSG00000059273	2.12856796114863e-06	3.25205701901664e-07	-2.68491	Zc3h4	3.47878469540852	3.55499409997542	3.50396855376137	0.611151601307857	0.973690616973331	0.898182033485879
	gene:ENSMUSG00000068299	2.40576405103563e-06	4.02820436630377e-07	-2.68467	Nat8f4	-0.630593	-0.437205	-0.843971	-3.32193	-3.32193	-3.32193
	gene:ENSMUSG00000037890	1.93129069211906e-06	2.75601093199692e-07	-2.68249	Wdr19	2.13084983947328	1.94961523613709	1.9555705905367	-0.772532	-0.488228	-0.750671
	MSTRG.18365.7	0.00941151404353649	0.00769067474826235	-2.68237	MSTRG.18365.7	-1.55433	1.03764367580394	0.263658236545309	-2.46538	-3.11332	-2.72144
	gene:ENSMUSG00000021900	3.31754271991855e-06	6.50464163722019e-07	-2.68135	Btd	3.73701846797055	3.74902145666656	3.72927301384456	1.01560461145512	1.29754712985907	0.858117895416562
	gene:ENSMUSG00000073427	3.33551126946675e-05	1.43206734393927e-05	-2.68128	Gm4924	0.904689865971692	0.520240187155255	0.293060839557277	-2.0715	-1.8793	-2.37506
	gene:ENSMUSG00000006021	3.75809309983211e-06	7.76268371057624e-07	-2.68101	Kptn	2.2048753398822	2.09490219112811	2.18741462987275	-0.612062	-0.679451	-0.264331
	gene:ENSMUSG00000026154	4.158729534242e-06	8.89235942500407e-07	-2.68008	Sdhaf4	3.78008044655531	3.82533972713425	3.85185426063551	0.917838058866002	1.11581632187483	1.38338413415341
	gene:ENSMUSG00000022544	5.98288350468226e-06	1.51325864188781e-06	-2.67872	Eef2kmt	3.86727725685318	4.0622497039582	3.9013026171433	1.09553965001602	1.15999207420333	1.53913349391485
	gene:ENSMUSG00000023094	0.00376403879264409	0.00292216570642898	-2.67745	Msrb2	0.812023341357688	0.124054129282978	0.595031914719977	-3.32193	-1.27372	-1.90559
	gene:ENSMUSG00000039765	2.21709763807518e-06	3.50112391475665e-07	-2.67703	Cc2d2a	1.75011	1.95022427381561	1.71340152782363	-1.04414	-0.811151	-0.762069
	gene:ENSMUSG00000075227	1.42003879717795e-05	4.89946832473123e-06	-2.677	Znhit2	3.14313199225151	3.04947603561124	3.02123007692807	0.392796592747946	0.0760404799547804	0.714015107739895
	gene:ENSMUSG00000037366	2.32832436029275e-06	3.78161777137581e-07	-2.67677	Pafah2	1.14805878838671	1.37378572361355	0.995288407564772	-1.47751	-1.57557	-1.46009
	gene:ENSMUSG00000056698	4.80154970102599e-06	1.11075257123267e-06	-2.67658	Elmod3	2.79668724487697	2.9856133641327	2.70646756103095	0.205704041420984	-0.0690069	0.322325069941353
	MSTRG.18495.1	0.00515232322596088	0.00406944051674015	-2.67604	MSTRG.18495.1	0.268649973240704	-0.140587	-0.0439701	-3.32193	-1.30017	-3.32193
	gene:ENSMUSG00000025650	3.81454209889525e-07	1.2402849068842e-08	-2.67431	Col7a1	2.68183872915756	2.56130804918543	2.57060865043841	-0.0627731	-0.00453864	-0.141852
	gene:ENSMUSG00000058056	7.02290074054965e-06	1.87289735873778e-06	-2.67299	Palld	2.07159622128409	2.13252025238179	2.09807959633888	-0.807483	-0.631379	-0.277924
	gene:ENSMUSG00000029161	0.000392505458694271	0.000251220103157931	-2.66764	Cgref1	1.7857099821786	1.80373416414569	1.92508985436135	-0.426017	-0.457417	-1.60496
	gene:ENSMUSG00000030000	0.000152259715571825	8.59892213658742e-05	-2.66693	Add2	0.80487217591992	0.575017952137443	-0.0267943	-2.09951	-2.60569	-1.9425
	gene:ENSMUSG00000030610	0.000120355225245766	6.54987926864247e-05	-2.66672	Det1	2.20265060281415	2.26765624234651	2.28992090627843	0.185809470532406	-0.651566	-0.774177
	gene:ENSMUSG00000050914	3.96010468648693e-06	8.29516771144578e-07	-2.66585	Ankrd37	1.34104299232771	1.57061593602268	1.71550684338915	-1.27883	-1.03749	-1.05407
	gene:ENSMUSG00000057103	0.00643498568459381	0.00514946355100573	-2.66468	Nat8f1	0.779001630353118	0.78703955663346	0.758547941160332	-1.26814	-3.32193	-1.0794
	gene:ENSMUSG00000091594	9.65734329165113e-06	2.91857293518294e-06	-2.6644	Gm17067	1.08795361353761	0.830818335982072	0.765787620154207	-1.58858	-2.04116	-1.67889
	gene:ENSMUSG00000023284	3.63019541688187e-05	1.5928310490894e-05	-2.66241	Zfp605	1.0604320510608	1.47463176403963	1.18186266825922	-1.55159	-1.03625	-1.68248
	MSTRG.8283.2	0.00127987373043513	0.000915646241953722	-2.66056	MSTRG.8283.2	-0.541206	0.131266800790733	-0.189914	-1.93768	-3.32193	-3.32193
	gene:ENSMUSG00000019763	1.7631532764898e-06	2.34024111860239e-07	-2.66041	Rmnd1	3.50088119519912	3.54927906055811	3.42603457615526	0.643233734581097	0.9739638708092	0.877760737798111
	MSTRG.9238.2	1.33766829982262e-05	4.52729313498988e-06	-2.6597	MSTRG.9238.2	0.767690388513014	0.788657315757323	0.780404175652602	-2.09572	-1.51519	-2.03144
	gene:ENSMUSG00000020628	9.44610937986269e-07	7.91964208785102e-08	-2.65965	Trappc12	4.20037691456891	4.26947239817863	4.09820410092529	1.50335229737308	1.65757004080416	1.42817831047459
	gene:ENSMUSG00000104346	0.000167332788574203	9.57704719583645e-05	-2.65945	Pcdhga3	-0.00219601	-0.996637	-0.538287	-3.32193	-2.87161	-3.32193
	gene:ENSMUSG00000071252	4.00241089287112e-06	8.44729937188879e-07	-2.65935	2210408I21Rik	0.203167320726699	0.0534047125593196	-0.0520422	-2.80553	-2.42913	-2.53886
	gene:ENSMUSG00000022404	1.57983102061988e-07	1.1180389634856e-09	-2.65637	Slc25a17	7.3368840078226	7.33290052773249	7.39207978790049	4.67419904897302	4.72246859290316	4.69607807917869
	gene:ENSMUSG00000110277	0.000160625555269695	9.13652545711075e-05	-2.65542	Gm45871	2.07951840542964	2.09765697561179	1.70790153866261	-0.327482	-0.477016	-1.27667
	gene:ENSMUSG00000047409	1.32603944048988e-05	4.48092142766263e-06	-2.65457	Ctdspl	1.65306552181282	1.61582258659533	1.59752926731501	-0.673124	-1.15758	-1.26658
	gene:ENSMUSG00000041417	1.6681975507026e-07	1.29420245492223e-09	-2.65411	Pik3r1	4.67157859929293	4.65911309962112	4.70398715738352	2.06292367715913	2.0218890251796	1.98753698110446
	gene:ENSMUSG00000037486	4.68859369993927e-07	1.95513075912129e-08	-2.65394	Asxl2	3.92258949264577	3.89726705225098	3.95348223234308	1.32445118072585	1.33476275752685	1.15229701261763
	gene:ENSMUSG00000030319	1.13360699490116e-05	3.62578345896272e-06	-2.65174	Cand2	2.47561437939849	2.22046245383302	2.33495749911895	-0.601707	-0.269644	-0.0528246
	gene:ENSMUSG00000038570	0.000147152584041495	8.2676841937446e-05	-2.65109	Saxo2	-0.330015	-0.812711	0.115656544365544	-3.32193	-2.83134	-2.82706
	gene:ENSMUSG00000023143	9.07743815167089e-06	2.67737189856301e-06	-2.65022	Nagpa	2.38533660315479	2.33465522373839	2.2795957988657	-0.22298	-0.634769	-0.0933126
	gene:ENSMUSG00000020905	5.76936520051332e-07	3.3327831611852e-08	-2.64982	Usp43	0.651248745556748	0.807704424118114	0.884808107420185	-1.85707	-1.88541	-1.86322
	gene:ENSMUSG00000090963	5.96951471806269e-05	2.89187017330111e-05	-2.64795	Gm17655	-0.32241	-0.068146	-0.193028	-2.49607	-2.70944	-3.32193
	gene:ENSMUSG00000020553	0.000378229861018159	0.00024131618656338	-2.64693	Pctp	0.663888345741638	0.842932182218867	0.632423645882496	-1.19402	-2.1636	-2.44393
	gene:ENSMUSG00000023868	5.54312455639476e-07	2.93925043807116e-08	-2.6455	Pde10a	1.58177591793661	1.59823655769196	1.74018627570156	-0.916505	-1.05413	-1.04568
	gene:ENSMUSG00000070814	3.8817664724867e-07	1.30726861719996e-08	-2.64523	Zswim9	1.16666082073479	1.23000498280938	1.34676914957342	-1.42905	-1.37126	-1.39196
	gene:ENSMUSG00000035772	5.40835413481874e-07	2.78506168440975e-08	-2.64499	Mrps2	4.7476212949472	4.69852176797343	4.66273666917972	2.0250043358179	2.17725926286044	1.97163992965771
	gene:ENSMUSG00000078607	0.000341011911416421	0.00021423352558877	-2.64489	1810010H24Rik	-0.330469	0.0180387437534616	0.151438023419104	-3.32193	-2.12347	-2.65027
	gene:ENSMUSG00000054484	3.27624146239783e-05	1.39869581182018e-05	-2.64479	Tmem62	1.18274314049838	1.12305363278077	1.25891564898323	-1.03942	-1.53396	-1.7963
	gene:ENSMUSG00000022554	2.02955402044242e-06	3.0099444033716e-07	-2.64433	Hgh1	3.37700710689419	3.29753568500483	3.28475308203013	0.61535602675942	0.880205918400104	0.530755959529183
	gene:ENSMUSG00000001768	1.09913873419476e-06	1.05039794398935e-07	-2.64357	Rin2	4.52293813786887	4.58174073430238	4.49130848838132	1.73533933769076	2.02586829087109	1.90406322236383
	gene:ENSMUSG00000025369	5.60188623423164e-07	3.11627454271371e-08	-2.64293	Smarcc2	4.91472514352946	4.89725310961638	4.85156861206317	2.22475742911382	2.36678855780106	2.14322099033113
	gene:ENSMUSG00000026043	1.51264980117914e-07	8.38521259105304e-10	-2.64204	Col3a1	9.59782699395716	9.61802062130458	9.58462656726713	6.94158087344948	6.94182898024561	6.99095389633159
	gene:ENSMUSG00000044456	2.46324623236069e-07	4.08260858400608e-09	-2.64089	Rin3	3.23908606551695	3.26624233593727	3.20264214076243	0.663109578708394	0.544051078071281	0.578127195300065
	gene:ENSMUSG00000030276	8.67482843519563e-07	6.92845905873164e-08	-2.63958	Ttll3	2.42436962098972	2.47595983527162	2.59144221913875	-0.147744	-0.0289358	-0.250284
	gene:ENSMUSG00000027200	1.46634908667287e-06	1.72838643117485e-07	-2.63715	Sema6d	4.0422045460382	4.14215673622546	4.1408754047061	1.36822859918716	1.65408	1.39148399135635
	gene:ENSMUSG00000020034	5.24405812656114e-06	1.24867238982949e-06	-2.63711	Tcp11l2	4.29914382389975	4.24713343301786	4.30828623654736	1.43396360092216	1.59315821099201	1.91610818466961
	gene:ENSMUSG00000036792	6.23600245790924e-06	1.60522006757241e-06	-2.63452	Mbd5	2.89095966779861	2.68715365404669	2.76461898091086	-0.113002	0.355894698403646	0.19626836126705
	gene:ENSMUSG00000033209	5.55840496998302e-06	1.36326215520522e-06	-2.63431	Ttc28	0.701658169797597	0.435097285782781	0.367859709811433	-2.24217	-2.23047	-1.92566
	gene:ENSMUSG00000096740	3.48011468456078e-07	9.54775240482093e-09	-2.63168	Lbhd1	2.36161257362557	2.28053116080162	2.35336	-0.359124	-0.325773	-0.214639
	MSTRG.18785.3	7.44252603365039e-06	2.03270260532918e-06	-2.63085	MSTRG.18785.3	0.229602687987474	0.0451479709770921	0.423260823844812	-2.57715	-2.19168	-2.42573
	gene:ENSMUSG00000019080	0.000216828998394389	0.000128609611650566	-2.62953	Mfsd3	1.14873435794715	0.86147901754989	0.373890936708614	-2.33325	-1.65335	-1.51788
	gene:ENSMUSG00000040820	1.0933246103749e-06	1.03713063630732e-07	-2.62944	Hlcs	1.6608282424616	1.69235354377093	1.62952728517985	-1.06672	-0.797945	-1.04095
	gene:ENSMUSG00000036667	1.7470535862085e-06	2.30106502494534e-07	-2.62771	Tcaf1	3.40734350480855	3.41673950624727	3.24815331551162	0.902259621899213	0.662889990629712	0.623948309565622
	gene:ENSMUSG00000060244	0.000776109621659089	0.000532117123128162	-2.62744	Alyref2	0.0761828098042207	0.774832171113406	1.02045668586896	-2.25917	-2.42639	-1.32528
	gene:ENSMUSG00000044881	0.000194300180830503	0.000113328925008781	-2.62726	Coa4	0.966361062702467	1.09634889798167	1.32455832570458	-2.07296	-0.993798	-1.42775
	gene:ENSMUSG00000028621	0.000670671132337304	0.000454031880914939	-2.62677	Cyb5rl	-0.325078	-0.206655	-1.55374	-3.32193	-3.32193	-3.32193
	gene:ENSMUSG00000078942	7.71867225463281e-07	5.64117014818884e-08	-2.62581	Naip6	2.06816173667286	1.86266086198428	1.86698905947905	-0.761348	-0.680347	-0.637933
	gene:ENSMUSG00000005615	1.4203240924915e-06	1.63215033114647e-07	-2.62321	Pcyt1a	3.38798338376663	3.27765690594255	3.39876557799029	0.630383103943956	0.906010860541092	0.658375112228394
	gene:ENSMUSG00000024782	4.71474151611509e-07	2.02367096232788e-08	-2.62284	Ak3	4.8165825046746	4.88855754931228	4.85142659114685	2.30919423560867	2.11836504218478	2.2605011549351
	gene:ENSMUSG00000026404	5.17324933649685e-06	1.22319093013176e-06	-2.62213	Ddx59	1.54944985455492	1.66774909723176	1.82266570952554	-0.81423	-1.17695	-0.835332
	gene:ENSMUSG00000021375	5.54312455639476e-07	2.9139055157524e-08	-2.62209	Kif13a	4.40208198895569	4.39743854637328	4.37138328918456	1.63720819226452	1.82811850514982	1.83931426028746
	gene:ENSMUSG00000022131	2.11957560546394e-07	2.40501870778191e-09	-2.62157	Gpr180	4.50979178619634	4.60216555379246	4.60786562444825	1.96260380542779	1.93705544752613	1.95545788409857
	gene:ENSMUSG00000047603	1.37202618412434e-05	4.67381572375602e-06	-2.62104	Zfp235	0.929335018888428	1.49552990830234	1.07297492964987	-1.58302	-1.36614	-1.41611
	gene:ENSMUSG00000041426	2.64116733913599e-07	5.36294900996904e-09	-2.62006	Hibch	4.13335761137287	4.07316076067417	4.20500715371815	1.49660704645354	1.55615029164454	1.49857665001115
	gene:ENSMUSG00000028965	0.000970518245378057	0.000679610898619228	-2.61853	Tnfrsf9	1.40802104956326	1.25801773857384	1.21632634392879	-1.8928	-0.41194	-1.66849
	gene:ENSMUSG00000090210	1.23878775870334e-06	1.30180288140208e-07	-2.61801	Itga10	2.7905635408545	2.81449238637455	2.76272937327701	0.118876637825513	0.048285018797776	0.34659953883507
	gene:ENSMUSG00000030030	3.05224176224291e-05	1.27869636376429e-05	-2.61717	1700003E16Rik	0.0313895497085514	0.164550743134845	0.238989800716836	-2.64505	-2.71856	-2.05298
	gene:ENSMUSG00000024901	0.000109851293405899	5.88430273062012e-05	-2.61627	Peli3	0.0797965642676026	0.0915360091406366	0.60166799504501	-2.20469	-2.05133	-2.81979
	gene:ENSMUSG00000034487	9.09400754284291e-07	7.44805872106238e-08	-2.61304	Poglut3	3.76992477949882	3.7173735144082	3.61220680632894	1.02932848883692	1.01165664492481	1.2194021213203
	gene:ENSMUSG00000024906	2.34661704598135e-06	3.85827452239727e-07	-2.6125	Mus81	2.52452284724291	2.74392421574467	2.4865617301371	-0.0979758	-0.116026	0.13151705144893
	gene:ENSMUSG00000042289	2.5064651422509e-06	4.29579477323995e-07	-2.61168	Hsd3b7	4.38812766667248	4.46064821552487	4.49632946365603	1.76785604121835	1.68844134078547	2.05377308619938
	gene:ENSMUSG00000052712	1.85609682143697e-05	6.92497729729459e-06	-2.61054	BC004004	4.06392792251528	4.60301816350256	4.37357395203771	1.67587688882983	1.96226952574039	1.57074415628416
	gene:ENSMUSG00000003308	2.42374660359337e-06	4.09452901718317e-07	-2.60967	Keap1	3.85633916977074	3.90286390177962	3.9497438051975	1.12953493072393	1.24538	1.50503064416364
	gene:ENSMUSG00000022799	9.33474376113376e-07	7.73481400386182e-08	-2.60813	Arhgap31	1.58002050977454	1.71993690670678	1.56245052369647	-0.877444	-1.10092	-0.983606
	gene:ENSMUSG00000109946	0.000127485833205587	7.00649461521318e-05	-2.60701	Brd3os	0.934399496066452	0.788853562905511	0.702759481374528	-1.74112	-2.33016	-1.32375
	gene:ENSMUSG00000030220	0.000729163891507241	0.000496651699355104	-2.60551	Arhgdib	3.1807178868411	3.08800960391419	3.15545457680717	-0.327352	1.04222337322138	0.892782686307561
	gene:ENSMUSG00000035357	3.07286633915328e-05	1.29058760819238e-05	-2.6038	Pdzrn3	1.26643275599054	1.47224756223796	0.945873595987703	-1.52984	-1.53302	-1.06399
	gene:ENSMUSG00000074579	0.00176537667179469	0.00129846932670221	-2.60366	Lekr1	1.04676972382497	0.963537749122402	0.66161188972951	-1.83738	-2.53137	-0.770309
	gene:ENSMUSG00000037151	3.11637866355749e-06	5.93438941486747e-07	-2.60287	Lrrc20	2.42549529112507	2.32102526243434	2.29974813557299	-0.181485	-0.0994481	-0.481408
	gene:ENSMUSG00000034563	5.7335398150429e-07	3.27038725234308e-08	-2.60143	Ccpg1	4.89598250566461	4.85175643598987	4.93588843798647	2.34676659705124	2.16791344464178	2.36466403351949
	gene:ENSMUSG00000032802	5.09521175471797e-07	2.49904975632959e-08	-2.59828	Srxn1	5.73329636046385	5.80699582664251	5.77900304913374	3.20468522512816	3.25954789119669	3.0602210501738
	gene:ENSMUSG00000068267	1.43454106462278e-06	1.6757179852113e-07	-2.59773	Cenpb	5.00476864808377	5.0220564236408	5.01183690569685	2.23438911339707	2.45451941378618	2.55657116415657
	gene:ENSMUSG00000058331	3.8907450486075e-05	1.73082072778572e-05	-2.59658	Zfp85	2.78452722499918	2.59196012640027	2.63665431510683	-0.223541	-0.0628907	0.509846816692768
	gene:ENSMUSG00000050751	3.31823169454564e-06	6.50891785274095e-07	-2.59581	Pgbd5	3.21410692701689	3.27354796581232	3.21237899015223	0.761845219748912	0.392311926787184	0.758446458675749
	gene:ENSMUSG00000025545	3.94778779824134e-05	1.76385335109646e-05	-2.59492	Clybl	3.33128845416471	3.31555188444519	3.35145575504288	0.291315933290891	1.06018922441092	0.862034739955233
	gene:ENSMUSG00000035759	8.9948442348936e-05	4.66167216630109e-05	-2.59232	Bbs10	0.288901870087897	0.73137269149348	0.615086662176285	-1.76076	-2.52889	-1.85194
	gene:ENSMUSG00000030982	2.25908320315506e-07	3.30607257095777e-09	-2.5919	Vps35l	3.94211190206447	3.95314797452966	3.95628	1.28749002579718	1.39022413446767	1.39812650537886
	gene:ENSMUSG00000015337	1.7710978350367e-05	6.53758849977842e-06	-2.59136	Endog	1.89172985779731	2.11758	2.24459666469488	-0.425176	-0.818065	-0.276926
	gene:ENSMUSG00000015747	3.7391702438786e-07	1.15446263129524e-08	-2.58959	Vps45	1.88015771379533	1.91326436424703	1.82544780600208	-0.803854	-0.694261	-0.651774
	gene:ENSMUSG00000005686	8.4663034509275e-06	2.43845661413913e-06	-2.58954	Ampd3	3.38176732796982	3.30604243513287	3.36664911813312	0.461630183648804	0.994814301476857	0.829386037363058
	gene:ENSMUSG00000033705	1.03096337435431e-05	3.18296194744669e-06	-2.58944	Stard9	1.93459462579476	1.90515292944468	2.19938369844071	-0.853796	-0.427673	-0.447706
	gene:ENSMUSG00000057315	4.71474151611509e-07	1.99618704305238e-08	-2.58905	Arhgap24	2.89808797775989	3.04543283551331	3.00912444394765	0.422699109672259	0.316503764345979	0.446304936569662
	gene:ENSMUSG00000049532	4.75569440954437e-07	2.08373456893551e-08	-2.58801	Sall2	1.90777517732293	1.87790323207098	2.01891399850596	-0.569501	-0.684244	-0.70569
	gene:ENSMUSG00000030162	3.17249030079992e-05	1.34520438927921e-05	-2.58741	Olr1	0.222750165348164	0.349441147316447	0.360092288141113	-2.51062	-1.84878	-2.47056
	gene:ENSMUSG00000006464	1.97636204622325e-05	7.52003754870804e-06	-2.58647	Bbs1	0.400477816037984	0.25387191016302	0.135815895405234	-2.66703	-2.05482	-2.24742
	gene:ENSMUSG00000033715	5.68850027946458e-05	2.72865467870641e-05	-2.58606	Akr1c14	0.328973146217928	0.520650547167366	0.349975519492519	-1.70279	-2.4403	-2.41548
	MSTRG.1743.3	3.38716646294926e-05	1.45962000096059e-05	-2.58522	MSTRG.1743.3	0.84012560876247	0.999655154674569	0.717491088246035	-1.39728	-1.69254	-2.10855
	gene:ENSMUSG00000038740	1.77383867985785e-06	2.36808790176462e-07	-2.58496	Mvb12b	2.45477759266915	2.49737834776258	2.59602560016982	-0.138624	-0.182357	0.114271064215216
	gene:ENSMUSG00000026107	5.58354355928741e-07	3.03829264373832e-08	-2.5833	Nabp1	6.1612966406898	6.22220901351228	6.18159834226639	3.58989984158398	3.50406926661999	3.72122138185348
	gene:ENSMUSG00000033313	2.85909518779277e-05	1.17912785757688e-05	-2.58303	Fbxl8	2.28123681059715	2.34820890300512	2.14268103870258	-0.123302	-0.73428	-0.119394
	gene:ENSMUSG00000072946	3.30948548991198e-06	6.47133810863508e-07	-2.58143	Ptgr2	3.77826830189527	4.0083104675119	3.91745992156367	1.35064716642604	1.48211410260524	1.12699531562113
	gene:ENSMUSG00000058192	0.00137433922498538	0.000990740707282506	-2.58051	Zfp846	1.01786063668457	0.236231761659148	-0.0740355	-2.40473	-2.69281	-1.46394
	gene:ENSMUSG00000051444	2.59237795836761e-06	4.52060619029457e-07	-2.58033	Bbs12	2.91809289480124	2.9052197570319	2.85034618490696	0.103609089674975	0.493135947310499	0.335916525296462
	gene:ENSMUSG00000042793	0.000171654455130096	9.85465760210864e-05	-2.58032	Lgr6	0.0235577009789746	-0.422801	-0.106437	-3.32193	-2.4336	-2.49111
	gene:ENSMUSG00000002908	4.3989072850308e-05	2.01388746638146e-05	-2.57904	Kcnn1	-0.613948	-0.270168	-0.487769	-2.62109	-3.32193	-3.16598
	gene:ENSMUSG00000023885	1.3789026654088e-07	5.46471295518156e-10	-2.57795	Thbs2	8.43288589725238	8.42416523882133	8.41984303889192	5.8394626939739	5.84173280064871	5.86183825204489
	gene:ENSMUSG00000027650	4.43168252887767e-06	9.86312584720003e-07	-2.57487	Tti1	3.10144165681744	3.08303699970348	3.0062035768025	0.743539095344895	0.407261373027802	0.315277546504152
	gene:ENSMUSG00000025384	7.26471193361888e-05	3.63908077288393e-05	-2.57448	Faap100	1.9990471460037	2.21562641638187	1.88804142927066	-1.02182	-0.236575	-0.36233
	gene:ENSMUSG00000022687	7.33651185785057e-07	5.08346126421382e-08	-2.57434	Boc	1.88258866606954	1.74103244054365	1.84358433501329	-0.657457	-0.863139	-0.735228
	gene:ENSMUSG00000022621	5.26764069978465e-06	1.25851241262597e-06	-2.5743	Rabl2	2.65444974774694	2.76871640905068	2.70788232823223	0.261050539004207	0.28224407153866	-0.135141
	gene:ENSMUSG00000057842	7.22067713695848e-05	3.61320315872136e-05	-2.57415	Zfp595	1.18589191115499	1.27223226014915	1.18915341125928	-1.07114	-1.87721	-1.12682
	gene:ENSMUSG00000031916	2.01825931906349e-06	2.97906868062109e-07	-2.57374	Cog8	3.37699599761802	3.53299176331217	3.60125199335461	1.03027250656463	0.76692246055043	0.992835851625084
	gene:ENSMUSG00000068922	2.69607469339458e-05	1.09573343353161e-05	-2.57226	Msto1	3.45694778392212	3.38279367321427	3.31719855440273	0.419590665808654	0.909150969762051	1.11142065392619
	gene:ENSMUSG00000030431	3.08250924631152e-05	1.29656960977131e-05	-2.5694	Tmem238	1.62313315710401	2.04273677898341	2.05370115647311	-0.502368	-0.498193	-0.988075
	gene:ENSMUSG00000028607	2.87385480962434e-05	1.18724179122804e-05	-2.56926	Cpt2	3.21342878586795	3.13565651199577	3.2006440210598	1.00913358311482	0.289027038123294	0.543775981582866
	gene:ENSMUSG00000026941	3.60535883468253e-05	1.57684785143789e-05	-2.56747	Mamdc4	0.124346664911251	0.0383195813373426	0.349028911519294	-2.34624	-2.07265	-2.77182
	gene:ENSMUSG00000015305	2.4608328269595e-07	3.95206895433831e-09	-2.56715	Sash1	3.01521386952099	2.96674311579601	2.93980429244203	0.452584892501101	0.349572494417288	0.418148920300428
	gene:ENSMUSG00000040987	3.30022033088415e-06	6.44650014790091e-07	-2.56533	Mill2	1.39538257061986	1.78483101257447	1.57839726886265	-0.945538	-0.917387	-1.07447
	gene:ENSMUSG00000032041	4.05272179395143e-06	8.59278490210102e-07	-2.56334	Tirap	3.35061138520608	3.1514696845928	3.19301535220535	0.550266330260511	0.55814123961578	0.896682604765203
	gene:ENSMUSG00000072704	1.01988899650978e-06	9.09025632964286e-08	-2.56215	Smim10l1	4.01880310768254	3.83998054268431	4.01531379533793	1.46478064647923	1.28113560059262	1.44172089917817
	gene:ENSMUSG00000017188	1.61877996492537e-06	2.0336431720168e-07	-2.5611	Coa3	4.82512888897833	4.60385650509642	4.70866974619747	2.05573743098143	2.1026631698708	2.29594543512362
	gene:ENSMUSG00000009733	4.7066074456155e-06	1.07675626565919e-06	-2.55967	Tfcp2	3.42353716182603	3.29473895315103	3.4751816648194	0.61863146630124	0.849317970483532	1.04650572804291
	gene:ENSMUSG00000005951	0.000133117826204003	7.36296607250212e-05	-2.55922	Shpk	0.765524562597334	0.324346332237139	0.503753752473748	-1.78145	-2.56299	-1.73957
	gene:ENSMUSG00000028696	1.51264980117914e-07	8.88670851805999e-10	-2.5589	Ipp	1.98646991615279	1.98407014191348	1.97105164328798	-0.562086	-0.561728	-0.611281
	gene:ENSMUSG00000024174	5.52515571839483e-05	2.63958554509227e-05	-2.55881	Pot1b	2.04939936039696	2.14101614113311	2.11641699355084	-0.699344	0.0306171734457057	-0.700875
	gene:ENSMUSG00000048439	4.1873230946724e-05	1.89669237544274e-05	-2.55789	Nupl2	1.59727991722473	1.43974705774441	1.51163653783572	-1.44384	-0.662367	-1.01881
	gene:ENSMUSG00000000120	9.35090217561495e-05	4.87453800268105e-05	-2.55774	Ngfr	-0.105916	-0.570535	-0.0319033	-2.39437	-2.84747	-3.13973
	gene:ENSMUSG00000063605	7.49801806437843e-06	2.05579090013373e-06	-2.55727	Ccdc102a	1.6818077018283	1.71506176966534	1.83365357988212	-0.846716	-1.04691	-0.547666
	gene:ENSMUSG00000011096	5.22264707535272e-06	1.23946810730847e-06	-2.55656	Akt1s1	4.74779909444916	4.79705874894554	4.7615912816348	2.2113041305234	1.9746067680773	2.45085571990797
	gene:ENSMUSG00000002963	3.31671218516464e-06	6.49470943334378e-07	-2.55535	Pnkp	3.80927634228064	3.7624065435538	3.75907943500164	1.39753301302013	0.989652762427313	1.27751765494895
	gene:ENSMUSG00000091337	8.70006914552794e-07	6.95668052102076e-08	-2.55342	Eid1	7.15448942062009	7.2191130579384	7.18872293717607	4.78449136714491	4.54929156888546	4.56828723000682
	gene:ENSMUSG00000022236	1.95317181620423e-06	2.81361434160073e-07	-2.55324	Ropn1l	1.82680878446338	1.6147800339379	1.77338748059181	-0.692143	-0.782946	-0.969664
	gene:ENSMUSG00000046312	1.25957074508185e-05	4.17535497243737e-06	-2.55301	Myorg	1.46226648158283	1.14861332539211	1.26826070875004	-1.32851	-1.47422	-0.977171
	gene:ENSMUSG00000003234	5.5733949387502e-07	2.99162107013123e-08	-2.55079	Abcf3	4.06858930211121	4.02929835983707	4.11131715142114	1.56216132568714	1.40073737931524	1.59393025569353
	gene:ENSMUSG00000074158	1.57439138827431e-05	5.6088473948836e-06	-2.54926	Zfp976	-0.590693	-0.541526	-0.643734	-3.32193	-3.32193	-2.77987
	gene:ENSMUSG00000039005	5.40835413481874e-07	2.78928605207526e-08	-2.5462	Tlr4	4.63148493363254	4.62258562038201	4.58353262259277	2.13140806603756	2.12397734539914	1.94361081841864
	gene:ENSMUSG00000027878	6.58668102808631e-07	4.16929998956711e-08	-2.54604	Notch2	3.02382362317237	3.03971395301644	3.00278117796514	0.600905312892953	0.36527595974907	0.46200623560541
	gene:ENSMUSG00000021810	4.68859369993927e-07	1.95100038585585e-08	-2.54586	Ecd	3.52342131779876	3.41777637907551	3.38331707991118	0.844668459397499	0.974063022709865	0.86820631370644
	gene:ENSMUSG00000059708	4.63375887060072e-06	1.0539626100811e-06	-2.5409	Akap17b	0.475331884407342	0.255795586860679	0.20080815245575	-2.17364	-2.08621	-2.43093
	gene:ENSMUSG00000046807	0.00351841586272959	0.00271845161076983	-2.54071	Lrrc75b	1.59548504188274	1.32167588975084	1.41070960154162	-2.10796	-1.12622	-0.0600949
	gene:ENSMUSG00000030465	7.98027772031787e-06	2.24852046144194e-06	-2.54064	Psd3	2.94148609550728	2.69180816162563	2.64839526237498	0.358052990241768	0.328532041838441	-0.0268222
	gene:ENSMUSG00000046761	4.23454459392925e-07	1.56420187327546e-08	-2.53983	Fam83h	1.21244296132295	1.23628993801932	1.17830670948225	-1.32823	-1.42221	-1.242
	gene:ENSMUSG00000050945	2.6801827662238e-05	1.08832952668843e-05	-2.53828	Zfp438	0.163287465040877	0.0225098560089408	-0.23223	-2.46561	-2.31229	-2.88337
	gene:ENSMUSG00000079469	6.82343945712867e-06	1.79925129297998e-06	-2.53746	Pigb	2.12446710351923	2.04886600638716	2.50858990082184	-0.384087	-0.261346	-0.285022
	gene:ENSMUSG00000023009	3.53198009465012e-07	1.02755305583579e-08	-2.53684	Nckap5l	2.44763235445189	2.34317896286407	2.40229596229496	-0.0977751	-0.103685	-0.215965
	gene:ENSMUSG00000044442	5.26600281696098e-06	1.25765684837762e-06	-2.53578	N6amt1	3.15871946517857	2.93310803076122	3.09765073984972	0.291057729459312	0.611313100880378	0.679752567198981
	gene:ENSMUSG00000022210	0.000900070664194939	0.000624804408875161	-2.53516	Dhrs4	1.60934837876018	1.46440322585282	1.38154032102151	-0.480301	-0.760548	-1.90934
	gene:ENSMUSG00000079092	7.89540017342614e-06	2.21609661469557e-06	-2.53237	Prl2c2	3.23943791219368	3.29472719196706	3.14679661754978	0.938064429909851	0.431495665341472	0.714285967520013
	gene:ENSMUSG00000007827	1.96924676467063e-06	2.84024306356445e-07	-2.53195	Ankrd26	2.45734265843476	2.39800497977469	2.46499597245956	0.109180002260887	-0.185133	-0.199559
	gene:ENSMUSG00000025485	8.77474269638408e-07	7.02947496234872e-08	-2.5281	Ric8a	3.91117125509636	3.87561347524286	3.75706603586635	1.42361151527215	1.32433308161106	1.2116122049062
	gene:ENSMUSG00000000194	3.24216819833471e-07	8.32155012785892e-09	-2.52763	Gpr107	4.77939704831674	4.81296125099672	4.79283921823682	2.17783712654951	2.31492820822573	2.30952779426776
	gene:ENSMUSG00000018740	1.39504789486976e-05	4.78421609013784e-06	-2.52729	Slc25a35	0.783002296277645	0.93440251568302	0.630600240804423	-1.94618	-1.44502	-1.84266
	gene:ENSMUSG00000096795	4.60136887855408e-05	2.1207755000512e-05	-2.52691	Zfp433	1.49096797190535	1.67834508961966	1.50003105028973	-0.648428	-1.40167	-0.861301
	gene:ENSMUSG00000022885	2.77010831659061e-07	6.11182401094121e-09	-2.5253	St6gal1	4.12799976684981	4.04881440351242	4.09136404057889	1.52695169124332	1.63406348604928	1.53126167286329
	gene:ENSMUSG00000059439	9.72952072526784e-07	8.26876309544053e-08	-2.52366	Bcas3	2.89767413713976	3.02715440545242	2.90223993802994	0.545956511289102	0.392687804357544	0.317444162763499
	gene:ENSMUSG00000066800	2.77986116052155e-06	5.0455518738737e-07	-2.52244	Rnasel	3.20215893796358	3.41706045196726	3.18190749950365	0.736860273583973	0.598819668435099	0.898118556220062
	gene:ENSMUSG00000038072	2.10698873005931e-06	3.2005127231704e-07	-2.52244	Galnt11	3.35757410231435	3.39029348271364	3.39984455895308	0.751449152742912	0.760804294847116	1.06813627825726
	gene:ENSMUSG00000046020	4.47861919205511e-07	1.76491473053746e-08	-2.51888	Pofut1	3.44102526084551	3.52223996734549	3.50472080556827	0.939581658960838	1.06816517696484	0.903595181763902
	gene:ENSMUSG00000026269	2.65785385530667e-07	5.55330480214828e-09	-2.51862	Rnpepl1	3.76543046544534	3.78713340446641	3.68750037449443	1.26470155833791	1.17588926064159	1.24360389014883
	gene:ENSMUSG00000025069	0.00170155670295393	0.00124702819991678	-2.51849	Gsto2	0.961392182247149	1.01354944419135	0.965256785097023	-2.53192	-0.897371	-1.18597
	gene:ENSMUSG00000073633	7.02780223293185e-06	1.87482408153502e-06	-2.5174	Fbxo36	3.81649700428993	3.60761178198775	3.70612006370658	0.97571601913036	1.16440206599712	1.43791589160181
	gene:ENSMUSG00000038781	1.46164310788631e-05	5.11182069028033e-06	-2.51721	Stap2	1.90413453317726	2.07399224985586	1.80282062698369	-0.411948	-0.451331	-0.9074
	gene:ENSMUSG00000028549	3.91200915137459e-06	8.16683211712512e-07	-2.51649	Itgb3bp	1.51303032355112	1.56814498576806	1.47704416410709	-1.06057	-1.1706	-0.760077
	gene:ENSMUSG00000043572	0.00302923725371388	0.00231323265875663	-2.51521	Pars2	1.11752616433411	1.96131253200375	1.38595721429049	-1.89139	-0.112609	-1.07683
	gene:ENSMUSG00000103037	0.000152638295689083	8.6297222097689e-05	-2.51438	Pcdhgb1	1.40189692009242	0.752565353219804	0.536698486174365	-1.90574	-1.5471	-1.39916
	gene:ENSMUSG00000039804	2.60469846823187e-07	4.81400125715793e-09	-2.51219	Ncoa5	4.06793371303123	3.95993731642392	4.06174907120934	1.5225785811317	1.54225260095132	1.48822397269296
	gene:ENSMUSG00000028033	2.20081002205506e-06	3.45578744173394e-07	-2.51192	Kcnq5	3.8438960338924	3.68619324243724	3.60414571071413	1.34283461027054	1.18619246245132	1.0694471465406
	gene:ENSMUSG00000013921	1.47454353441475e-06	1.74974486231355e-07	-2.51015	Clip3	3.09395392273584	3.0255441025954	3.07235143227961	0.582948054501725	0.385226698449525	0.69323937815156
	gene:ENSMUSG00000050079	3.89658238693299e-07	1.332992287077e-08	-2.5095	Rspry1	3.02079375119163	2.9115358966122	2.95886494174728	0.409048722235622	0.535545380311918	0.418114369799371
	gene:ENSMUSG00000039963	3.21084891670847e-05	1.36495754882908e-05	-2.50911	Ccdc40	-0.374889	-0.601538	-0.204609	-3.25007	-2.80257	-2.65574
	gene:ENSMUSG00000043336	2.13088248044372e-06	3.2574717632808e-07	-2.50889	Filip1l	3.61735397004459	3.63508685983882	3.63454901117992	1.0934249594191	1.31278829686668	0.954114400214179
	gene:ENSMUSG00000074165	6.11727288488687e-06	1.55805236654735e-06	-2.50519	Zfp788	2.36759304466773	2.57598365702737	2.09685048479369	-0.191748	-0.104854	-0.178549
	gene:ENSMUSG00000040370	7.79545836470089e-06	2.17170487811468e-06	-2.50237	Etfrf1	3.99144347924693	3.90049675452004	3.77619454856912	1.63129523178412	1.37133582005118	1.15838550400859
	gene:ENSMUSG00000052934	8.97087802149105e-07	7.29185359765031e-08	-2.5016	Fbxo31	3.41572324760003	3.26964616159112	3.3505294952011	0.964653692186557	0.818726241680801	0.747723380638126
	gene:ENSMUSG00000020484	1.57983102061988e-07	1.14453593843721e-09	-2.50124	Xbp1	7.22979923594082	7.23087090656809	7.23852743006633	4.76078934150694	4.73832945026995	4.69634631751009
	gene:ENSMUSG00000026925	1.57007375200081e-07	1.00810474814219e-09	-2.49866	Inpp5e	2.92370370786718	2.94761510524517	2.90852875912433	0.452310768212347	0.409990429569301	0.42157717904669
	gene:ENSMUSG00000025512	5.04674932443654e-07	2.46486742990201e-08	-2.49837	Chid1	3.26067607744077	3.26620035018166	3.24222825598317	0.640170188942948	0.829204159494044	0.804609542178226
	gene:ENSMUSG00000040599	1.99292446450293e-06	2.90154409324389e-07	-2.49764	Mis12	4.2535034468659	4.21703322412458	4.33960832231769	1.5944525259233	1.8039589461387	1.91880142660264
	gene:ENSMUSG00000033282	1.23931641655959e-06	1.30359810442945e-07	-2.49725	Rpgrip1l	1.49235519506104	1.49665715011457	1.5243565994118	-0.865424	-0.956868	-1.15609
	gene:ENSMUSG00000031816	1.52163970047545e-06	1.84330586573966e-07	-2.49514	Mthfsd	3.67666865280482	3.73178496324941	3.72240908061122	1.30698778011708	1.03294152360314	1.30550831774287
	gene:ENSMUSG00000036918	2.80490121672237e-06	5.1137580147949e-07	-2.49513	Ttc7	2.39599586107481	2.20234342987973	2.19362415524032	-0.0995686	-0.409269	-0.184597
	gene:ENSMUSG00000038168	5.32495167160017e-06	1.28487990171645e-06	-2.49455	P3h2	2.54255275049785	2.47759884489248	2.47510667889627	0.269173218758711	-0.159067	-0.0984978
	gene:ENSMUSG00000079008	6.58725556011919e-05	3.2492016978636e-05	-2.49446	Zfp1005	-0.00417977	-0.0671466	0.167745848779384	-2.30101	-2.931	-2.15496
	gene:ENSMUSG00000031349	2.04026111345014e-06	3.04699138339464e-07	-2.4932	Nsdhl	4.97384194135233	4.91987524877557	5.00128126542592	2.28785109320253	2.63010464566068	2.49744298749316
	gene:ENSMUSG00000094942	0.000105601770337874	5.62036399126989e-05	-2.49226	Gm3604	-0.779096	-0.239845	-0.33622	-2.9462	-2.56382	-3.32193
	gene:ENSMUSG00000041477	6.54605463432011e-05	3.2254164992696e-05	-2.48997	Dcp1b	0.927555171437129	0.920026462714409	1.10436685544145	-1.03804	-1.83248	-1.64743
	gene:ENSMUSG00000045757	2.4222959505837e-06	4.07239564291909e-07	-2.48987	Zfp764	2.0723342805792	2.15888988968307	2.01443635302015	-0.508978	-0.506779	-0.208203
	gene:ENSMUSG00000044566	0.000195697437322781	0.000114264667847022	-2.4889	Cage1	-0.342389	-0.150907	0.114064460410146	-2.93682	-2.86026	-2.04886
	gene:ENSMUSG00000038170	6.89017692757985e-07	4.52630535400513e-08	-2.48887	Pde4dip	3.5047706282406	3.53377014459888	3.52749026784654	1.09058112146413	0.897791062050105	1.11103665569382
	gene:ENSMUSG00000053329	2.26354360246799e-06	3.61770412840966e-07	-2.48855	Gatd3a	3.57042273416483	3.7747782057743	3.54857188642852	1.1865899309749	0.992072289354851	1.24945262280899
	gene:ENSMUSG00000015488	5.72772759228889e-06	1.42347386781825e-06	-2.48833	Cacfd1	4.15555075132786	4.2998788850369	4.12956221324781	1.86137777363328	1.80448440268265	1.45412534532075
	gene:ENSMUSG00000078970	5.90439263889337e-06	1.48863014668564e-06	-2.48707	Dnaaf10	3.58746148744409	3.87989814546363	3.63209252177667	1.05128021182467	1.17685761970117	1.41011312124504
	gene:ENSMUSG00000066357	3.31117036739161e-07	8.8157758172641e-09	-2.48625	Wdr6	4.41975817797676	4.43248531055715	4.40797823663087	1.84429766641149	1.97370090165714	1.98347449931778
	gene:ENSMUSG00000031657	2.60469846823187e-07	5.00594433637088e-09	-2.48346	Heatr3	3.80779137433145	3.87145394996694	3.82062360144376	1.3614163437958	1.39985139316311	1.28821620532196
	gene:ENSMUSG00000049164	3.89658238693299e-07	1.33909672452728e-08	-2.48307	Zfp518a	1.42436585832809	1.30944688572655	1.34574096858684	-1.15706	-1.04763	-1.16497
	gene:ENSMUSG00000021271	4.14450116031522e-06	8.84584087906475e-07	-2.48287	Zfp839	2.69684582021413	2.43994913650464	2.49610079962403	0.042635933335234	-0.0989767	0.240626955717402
	gene:ENSMUSG00000038346	7.73051921224008e-07	5.68235282801416e-08	-2.48282	Zfp384	3.72470439906404	3.74482243041114	3.77300581968729	1.12389592354083	1.34025518298903	1.32993242715505
	gene:ENSMUSG00000040697	1.69513877417152e-06	2.19532650908751e-07	-2.48222	Dnajc16	2.12622125684463	2.15664998829459	2.06796837907646	-0.509097	-0.392308	-0.194405
	gene:ENSMUSG00000042111	3.52312198355504e-07	1.02186999258539e-08	-2.48069	Ccdc115	3.27569305874941	3.21148932569097	3.25803508095405	0.794028184203488	0.683449434787514	0.825658648434671
	gene:ENSMUSG00000016024	4.540010619927e-06	1.02223284169034e-06	-2.48058	Lbp	2.44222800704158	2.6302144042548	2.50462395147063	-0.128887	0.266533503521017	-0.00232606
	gene:ENSMUSG00000034462	4.70668898717123e-07	1.97927413107703e-08	-2.47897	Pkd2	4.11438093539717	4.04875137925462	4.08883885536075	1.59139841346321	1.70233351005343	1.52131713333956
	gene:ENSMUSG00000028700	3.56107194655919e-07	1.03944684258899e-08	-2.47894	Pomgnt1	4.14468385426492	4.04877770507473	4.08888039868288	1.58293649676828	1.57109233336609	1.69149798542583
	gene:ENSMUSG00000031832	8.81201485043292e-06	2.58075582589598e-06	-2.47801	Taf1c	2.05102504744617	2.1238717608857	1.88092213526803	-0.672255	-0.20694	-0.499006
	gene:ENSMUSG00000017405	4.07274969068489e-07	1.43800955564234e-08	-2.47782	Nek8	3.09822768651056	3.05271827888616	3.17893768004171	0.595277356371418	0.596784426537169	0.704347896605014
	gene:ENSMUSG00000094622	1.79396211040126e-06	2.4087140034745e-07	-2.47632	Gm3055	2.04550797445116	2.11846372117939	2.16723876879718	-0.468358	-0.185843	-0.443544
	gene:ENSMUSG00000062115	2.47652523092261e-07	4.25276884351094e-09	-2.47548	Rai1	4.00360349588978	3.98088179469504	3.97097040854503	1.54411489691836	1.44076301456373	1.54415150490531
	gene:ENSMUSG00000073791	0.000156285344159126	8.86297086102876e-05	-2.47426	Efcab7	2.85039259536329	2.96821998960776	2.84468271876321	0.54410252914528	-0.148725	0.845150388005202
	gene:ENSMUSG00000047793	7.61539869917106e-07	5.4890363001683e-08	-2.47398	Sned1	0.838339474615164	0.862741785684925	0.974786992248716	-1.6457	-1.46786	-1.6325
	gene:ENSMUSG00000061374	1.06302771909711e-05	3.31453964598346e-06	-2.47315	Fiz1	3.06992999685598	3.10207236897102	3.02471576305922	0.745329420686164	0.274138784632802	0.75779134113757
	gene:ENSMUSG00000066643	9.74921584706691e-06	2.95579240924474e-06	-2.47206	Wdr35	3.44180573932276	3.58425901540024	3.50522086073485	1.21508773160928	1.16371254445325	0.736292275562679
	gene:ENSMUSG00000028999	9.77101438575287e-06	2.96587701642182e-06	-2.47152	Rint1	2.96272483777598	3.02521612000244	2.84470260130548	0.208563455272356	0.721048864438487	0.488457423402077
	gene:ENSMUSG00000028944	5.89462176803075e-07	3.4610051110892e-08	-2.46972	Prkag2	3.05996850034569	2.96111134925101	3.15659595234266	0.598027838242551	0.534303691842316	0.636187018850966
	gene:ENSMUSG00000029231	4.4323474364084e-07	1.73104991124828e-08	-2.46915	Pdgfra	4.33088060418329	4.42707351082705	4.46303575230814	1.8974205091521	1.90498305403431	2.01113527788657
	gene:ENSMUSG00000112640	2.65667650429269e-06	4.70299428777195e-07	-2.46777	Gm32687	1.4300679155339	1.5934842889358	1.42489146084003	-1.16915	-0.936547	-0.849183
	gene:ENSMUSG00000037337	2.93592180740063e-07	6.80725941414409e-09	-2.46681	Map4k1	2.4302119318852	2.46293887176917	2.39045363140045	0.02741311871525	-0.0487047	-0.0955198
	gene:ENSMUSG00000010751	5.86010071438149e-07	3.41490485075039e-08	-2.46679	Tnfrsf22	3.97520470641534	3.91671013194539	4.03615567355962	1.58251602126193	1.53962833968737	1.40554805007546
	gene:ENSMUSG00000091183	1.39239669717619e-05	4.76465216033829e-06	-2.46641	Gm5141	-0.394902	-0.136298	-0.563847	-3.04742	-2.63998	-2.80687
	gene:ENSMUSG00000028538	6.53863324094684e-06	1.71089336675749e-06	-2.46509	St3gal3	2.40331081164222	2.5564559024252	2.32991492355183	-0.070256	-0.231444	0.196098360362993
	gene:ENSMUSG00000022711	1.55401260994492e-06	1.91939669093963e-07	-2.46491	Pmm2	3.46667057641537	3.43776345573545	3.59772614238667	1.19076212451991	0.944201776457506	0.972478714954176
	gene:ENSMUSG00000051043	1.93455479561439e-05	7.31661824313297e-06	-2.46411	Gprc5c	0.833810615402832	0.391279408210968	0.709361224579468	-1.60107	-2.05361	-1.80319
	gene:ENSMUSG00000028057	1.85846103414737e-05	6.94199012755215e-06	-2.46405	Rit1	3.69344447055019	3.90651361823621	3.76308783477741	1.10780569017707	1.19762513180863	1.66547736543357
	gene:ENSMUSG00000022898	2.67274135499243e-06	4.75028349789714e-07	-2.46221	Vps26c	4.40425879151917	4.35211343288818	4.30074182724465	2.09872575770698	1.75119161016202	1.82057683603339
	gene:ENSMUSG00000022853	1.98728449996923e-05	7.57509831277189e-06	-2.46167	Ehhadh	-1.06521	-0.525577	-0.697111	-3.32193	-3.02906	-3.32193
	gene:ENSMUSG00000054894	5.01708293753632e-06	1.17830458834495e-06	-2.46087	Dmac2l	4.09872188429621	3.92438839579887	3.96536318709181	1.76218720773798	1.49198184310222	1.35169899229389
	gene:ENSMUSG00000028292	2.10796249735437e-06	3.20726735534943e-07	-2.45981	Rars2	3.46914321382076	3.49627557713011	3.6239422245506	1.02302961408809	1.2441149802824	0.94279823092133
	gene:ENSMUSG00000022707	7.0746100876815e-07	4.75175721586975e-08	-2.45974	Gbe1	3.99813546484505	3.96978660398788	4.02231409938241	1.51487718877507	1.66166889052971	1.43447717873208
	gene:ENSMUSG00000027163	1.28021314110929e-05	4.26806222261925e-06	-2.45747	Commd9	2.90872434544558	2.93593151680417	3.11479593806193	0.748803832394179	0.231099345851884	0.607133797903069
	gene:ENSMUSG00000102748	5.80135167285488e-06	1.44841998920259e-06	-2.45704	Pcdhgb2	-0.68599	-0.691993	-0.52014	-3.05088	-3.32193	-2.89644
	gene:ENSMUSG00000041481	4.27128934852305e-06	9.30096508053596e-07	-2.45565	Serpina3g	-0.167278	-0.264571	-0.484663	-2.60866	-2.89436	-2.78042
	gene:ENSMUSG00000069184	7.97828259392025e-06	2.24725494909417e-06	-2.44969	Zfp72	0.678013294436064	0.725741156503952	0.694667170670053	-1.57126	-1.63715	-2.04224
	gene:ENSMUSG00000047539	2.42374660359337e-06	4.08868224749596e-07	-2.44877	Fbxo28	3.91543752988213	4.03579948558929	3.95247810822486	1.37444582274142	1.47108182366361	1.71187194041851
	gene:ENSMUSG00000070583	0.000204865450376381	0.000120574957834146	-2.4484	Fv1	1.71903138533791	1.48138574866617	1.3721391692818	-1.0842	-1.33433	-0.354118
	gene:ENSMUSG00000044447	5.14452880694525e-07	2.54111608858978e-08	-2.44727	Dock5	3.95437640333319	4.00880175840024	3.91630790613036	1.56740428636487	1.4085520961225	1.56172204417025
	gene:ENSMUSG00000039967	4.75150388847308e-07	2.07453873489771e-08	-2.44687	Zfp292	3.7755789410996	3.73239978517399	3.70733604877556	1.22727961067536	1.25294482467842	1.39448889868761
	gene:ENSMUSG00000074064	3.17872844552715e-05	1.3485005095545e-05	-2.44682	Mlycd	1.69405154712169	2.04161377310003	1.99949063874301	-0.627567	-0.196138	-0.781603
	gene:ENSMUSG00000032182	2.8939841799115e-05	1.19887434200865e-05	-2.44625	Yipf2	2.32696756145686	2.44500385071023	2.61566300338763	0.323838112361128	-0.312205	0.0372500714111034
	gene:ENSMUSG00000023923	2.01007729387677e-06	2.96292800437446e-07	-2.44386	Tbc1d5	3.1888974579536	3.30015169939959	3.37630191484801	0.701020230597645	0.990068283312378	0.842677191537537
	gene:ENSMUSG00000109510	0.00723812643639143	0.00583299953760505	-2.44384	Gm42417	0.350542507395062	0.494192340224655	0.437265031138774	-3.32193	-1.6661	-1.0615
	gene:ENSMUSG00000039607	5.45565967194932e-05	2.59916996096396e-05	-2.44358	Rbms3	0.628987242866841	0.113373789082923	0.319854895895252	-1.84159	-2.43629	-1.99065
	gene:ENSMUSG00000062031	3.27463362721084e-06	6.38298064864953e-07	-2.44267	Pgghg	2.49892226666697	2.42264233424158	2.67319434803178	0.00705337817608129	0.266762558032547	-0.00705324
	gene:ENSMUSG00000078201	2.2924563406319e-05	8.97742313769452e-06	-2.44246	Tmem203	3.77849046324558	3.85037849234374	3.90898444569978	1.70345424063165	1.05882005201945	1.44819528486299
	gene:ENSMUSG00000026798	0.000406963625155234	0.000261478524211526	-2.44012	Coq4	2.20548197482593	2.08007671668709	2.0986934228285	-0.0457635	-1.01954	0.129214425470207
	gene:ENSMUSG00000004610	5.85794387332187e-06	1.46775242318361e-06	-2.43954	Etfb	5.26304011649036	5.32403595477195	5.18850501613792	2.81059322680824	2.59807525547141	3.04830490039045
	gene:ENSMUSG00000039725	1.19943487092468e-06	1.22872548709731e-07	-2.43933	Trp53rka	3.27709416603185	3.20887071112536	3.39082614221658	0.727985782670841	0.892784240303689	0.938024520906325
	gene:ENSMUSG00000022340	7.89159206381349e-05	4.01223762955236e-05	-2.43807	Sybu	-0.195712	-0.137054	-0.440383	-2.94974	-2.22733	-2.91028
	gene:ENSMUSG00000020491	7.72996366059442e-05	3.91234429828728e-05	-2.43727	2810021J22Rik	1.88882428103767	1.76973958498406	1.50800364144832	-0.486556	-0.494938	-1.16376
	gene:ENSMUSG00000058900	9.13721553755789e-07	7.49150176313924e-08	-2.43719	Rsl1	2.14435119649884	2.1765774560535	2.05325038470225	-0.390922	-0.183874	-0.362601
	gene:ENSMUSG00000021182	1.3667233998687e-05	4.64071634840428e-06	-2.43638	Ccdc88c	2.00312005851756	1.98751660799195	2.07334828174116	-0.747325	-0.267703	-0.230135
	gene:ENSMUSG00000047656	4.80422388533428e-05	2.22613071862091e-05	-2.43621	Trpt1	2.16143013848693	2.03098046771933	2.29170374170762	0.0066829306291805	-0.692296	-0.13891
	gene:ENSMUSG00000028331	0.000145439862189675	8.16119829707558e-05	-2.43555	Trmo	1.85755588469342	1.71979018687183	2.10111249473531	-0.0261008	-0.905848	-0.69623
	gene:ENSMUSG00000028445	0.000258133215528586	0.000156750558808155	-2.43221	Enho	0.665983009101379	1.12482108187982	0.993353364886025	-1.15255	-1.26964	-2.09029
	gene:ENSMUSG00000021913	2.81208437915215e-06	5.13762626232306e-07	-2.42975	Ogdhl	4.0637421061328	4.07490955358353	3.87218013956318	1.44742579460368	1.52944717139847	1.74470060569107
	gene:ENSMUSG00000034187	5.22037202103932e-06	1.23769334722353e-06	-2.42966	Nsf	3.16861171169003	3.19190212414846	3.19002612684501	0.916504160478079	0.495362588202999	0.849699884192642
	gene:ENSMUSG00000063849	7.32662453511467e-07	5.06398098874187e-08	-2.42542	Ppcdc	3.05303189913603	3.09358721799027	3.17403163349149	0.797230507393012	0.62798403722714	0.619181973072513
	gene:ENSMUSG00000054893	1.32432294730722e-05	4.47278604525607e-06	-2.42534	Zfp667	1.13361744496749	1.35173064828093	1.27215460871035	-0.868068	-1.28734	-1.3631
	gene:ENSMUSG00000102543	3.11574681852862e-05	1.31363767835824e-05	-2.42476	Pcdhgc5	2.00913	2.30193379335689	2.37825080480627	-0.440769	-0.275114	0.130925599697952
	gene:ENSMUSG00000040721	1.27688803813041e-06	1.35534972926828e-07	-2.42361	Zfhx2	-0.70909	-0.692856	-0.545298	-3.12551	-3.15103	-2.94152
	gene:ENSMUSG00000074283	6.21715414393025e-06	1.59473585819187e-06	-2.42352	Zfp109	-0.139695	-0.481815	-0.0697925	-2.57978	-2.63125	-2.75082
	gene:ENSMUSG00000060429	4.61765079013221e-05	2.12909403441695e-05	-2.42299	Sntb1	0.627698345980893	0.410249915589698	0.0496140407286075	-1.79309	-2.29382	-2.09449
	gene:ENSMUSG00000019726	2.16090168618498e-07	2.73045312219387e-09	-2.42091	Lyst	3.93619505198021	3.9428340679483	3.98854145526018	1.58085170135691	1.51901746736848	1.50497269745892
	gene:ENSMUSG00000074916	4.12313288955788e-07	1.48306287484758e-08	-2.41924	Chst14	4.23997285109751	4.28087408380733	4.30870481845809	1.93436061793861	1.86250138140487	1.77495990914516
	gene:ENSMUSG00000090035	3.73786295510102e-05	1.64699277524419e-05	-2.41801	Galnt4	1.54943211066529	1.66193608025865	1.44683795547239	-1.24078	-0.545866	-0.809168
	gene:ENSMUSG00000029575	1.43090042546632e-05	4.95636760262467e-06	-2.41793	Mmab	3.27092895447792	3.27104343677849	3.30737956016599	0.535661827136482	0.965773943386971	1.09411645972498
	gene:ENSMUSG00000025185	5.22037202103932e-06	1.2376970590529e-06	-2.416	Loxl4	2.27314823163027	2.27910574678302	2.1329949497858	-0.227967	-0.374079	0.0392844111249486
	gene:ENSMUSG00000052539	2.1795360980543e-06	3.39615768268615e-07	-2.41553	Magi3	1.26418629852178	1.37257772846741	1.09130107058474	-1.06389	-1.18735	-1.2673
	gene:ENSMUSG00000001105	3.62747106428892e-06	7.38094262221532e-07	-2.4126	Ift20	5.22800782193821	5.27620910294844	5.27427921953171	2.6144031357695	2.94967536717473	2.97662080482344
	gene:ENSMUSG00000019842	2.65785385530667e-07	5.53830237353669e-09	-2.4119	Traf3ip2	3.81248117986797	3.76359885770053	3.81035250838981	1.37683601455512	1.44498609931413	1.32892146127426
	gene:ENSMUSG00000039891	1.09910399312615e-06	1.0485629589184e-07	-2.41153	Txlnb	-0.4067	-0.513798	-0.675132	-2.93204	-2.92787	-2.97029
	gene:ENSMUSG00000001039	9.55900272418663e-05	5.00448862224381e-05	-2.41119	B9d1	3.22532444838544	3.01242117855244	2.99898416547588	0.169200265928511	0.905071268478701	0.928895567381378
	gene:ENSMUSG00000059423	3.16744974037495e-05	1.34259881439855e-05	-2.40989	Zfp933	2.07739751628748	2.17331039783469	2.2578901525686	-0.600238	0.0761020667091926	-0.19695
	gene:ENSMUSG00000030443	2.8221547610149e-05	1.16040992730085e-05	-2.40944	Zfp583	-0.776666	-0.644	-0.735291	-3.32193	-2.74042	-3.32193
	gene:ENSMUSG00000030493	0.00037387191889419	0.00023823911044408	-2.4093	Faap24	0.54946414808508	0.970207977452068	1.06539721996559	-1.83613	-1.8796	-0.927109
	gene:ENSMUSG00000031631	8.01789665946653e-07	6.02950352686675e-08	-2.4091	Cfap97	2.81883481711365	2.83844618061274	2.88347888564592	0.531771200672941	0.474618786029537	0.307055416414015
	gene:ENSMUSG00000003812	8.88380972880888e-06	2.60804781776722e-06	-2.40881	Dnase2a	4.41220013079517	4.26674404614241	4.26933474893715	2.11107105274646	1.97547281279245	1.63531234587043
	gene:ENSMUSG00000044197	2.54539772096946e-05	1.01968502548578e-05	-2.40802	Gpr146	1.29046687014255	1.63368415388621	1.33907066585916	-0.981184	-0.712072	-1.26758
	gene:ENSMUSG00000032327	0.0010264782161903	0.000722054984305954	-2.40738	Stra6	-0.0541661	-1.11413	-0.664405	-2.41098	-3.32193	-3.32193
	gene:ENSMUSG00000040183	1.01200735670692e-06	8.9009819902905e-08	-2.4067	Ankrd6	1.73864377049892	1.7779515603075	1.6520651549732	-0.815123	-0.637226	-0.599091
	gene:ENSMUSG00000024197	4.70668898717123e-07	1.97916008529529e-08	-2.40508	Plin3	5.46116895408947	5.41436748237702	5.42295278917287	3.12191556077657	2.94359281589749	3.01773862065153
	gene:ENSMUSG00000074093	2.28431898783917e-05	8.93951510801206e-06	-2.40455	Svip	0.883758432663529	0.885941336189828	0.622470301431067	-1.89852	-1.32227	-1.60069
	gene:ENSMUSG00000096370	0.0003341516351377	0.000209599654765471	-2.40323	Gm21992	0.977009495885673	1.04533182863548	1.08937001104957	-1.24355	-2.00254	-0.851883
	gene:ENSMUSG00000025950	1.8719848066422e-07	1.6344801107934e-09	-2.40018	Idh1	7.54120861061361	7.52190980673369	7.51363322363732	5.13726500851067	5.08776590267184	5.15117520885698
	gene:ENSMUSG00000020546	3.70899826765634e-06	7.60241644388697e-07	-2.39974	Stxbp4	2.4330919154018	2.53150198680354	2.39878431765854	0.0469394098931143	-0.132888	0.250092057485208
	gene:ENSMUSG00000058402	1.34534813922007e-05	4.55565741227568e-06	-2.3993	Zfp420	1.88431150245497	1.54459369557933	2.06015151689187	-0.637403	-0.634964	-0.436479
	gene:ENSMUSG00000026696	1.8719848066422e-07	1.63244164296964e-09	-2.39749	Vamp4	5.61855705896744	5.65579790735848	5.61381851326368	3.26377585069507	3.21848841510453	3.21342971909473
	gene:ENSMUSG00000022091	5.20557084192206e-07	2.6064514318787e-08	-2.39729	Sorbs3	2.98682029308748	3.0102184030167	2.92015169188555	0.588955159635301	0.654817703586592	0.481549014571873
	gene:ENSMUSG00000071724	9.75041621396188e-06	2.95701593723255e-06	-2.39725	Smpd5	0.25525296110169	-0.02633	0.151860115281813	-2.27076	-2.49204	-2.04815
	gene:ENSMUSG00000006611	6.06341436490018e-05	2.94858446943396e-05	-2.39563	Hfe	0.17751856476621	0.639408147415963	0.477690796109642	-1.65681	-2.31368	-1.92178
	gene:ENSMUSG00000056919	2.60469846823187e-07	4.95977985908434e-09	-2.3945	Cep162	2.74281962701381	2.64208416493752	2.68245329248877	0.300464658297335	0.257743248796195	0.325640850006747
	gene:ENSMUSG00000004462	2.75157894732937e-06	4.97078914935517e-07	-2.3942	Tbccd1	2.36653120627276	2.3205617929889	2.21371	-0.255141	-0.109698	0.0830513006590649
	gene:ENSMUSG00000047766	7.04860865309001e-06	1.88223887950363e-06	-2.39404	Lrrc49	2.23670996295926	2.15726203872598	2.04449973825641	0.00134973098266732	-0.322264	-0.422733
	gene:ENSMUSG00000066233	0.000541639743392442	0.000359087619704766	-2.3935	Tmem42	1.36537619568886	1.61830585448346	1.03802663414024	-0.928682	-1.68515	-0.544967
	MSTRG.7201.8	2.29757490459321e-06	3.69092945639136e-07	-2.39346	MSTRG.7201.8	1.25101067282305	1.32535187246555	1.41288068181538	-1.00925	-1.24002	-0.941855
	gene:ENSMUSG00000110444	1.03940567099458e-05	3.21635714113635e-06	-2.39324	Gm10033	0.188405988903372	0.184812200069324	-0.00797848	-2.36363	-2.45465	-1.9962
	gene:ENSMUSG00000024136	7.01413395389512e-05	3.49428798352834e-05	-2.39314	Dnase1l2	-0.0233944	0.108824171674172	0.240055384319817	-1.88302	-2.29526	-2.67567
	gene:ENSMUSG00000070639	1.34177888735824e-06	1.49401986664326e-07	-2.39164	Lrrc8b	2.00896942768569	2.16358760986464	2.10371113270087	-0.266956	-0.436406	-0.195276
	gene:ENSMUSG00000018909	1.58263237872427e-05	5.64936833417488e-06	-2.39133	Arrb1	-0.0122993	0.257993006470992	0.548104149993192	-2.01493	-2.20104	-2.16422
	gene:ENSMUSG00000004383	2.25669105864487e-06	3.6024354374474e-07	-2.39039	Large1	3.95174676970624	3.98721143163167	3.91812925536052	1.74255687454112	1.54224021720298	1.40113455732932
	gene:ENSMUSG00000059890	9.35322081096754e-07	7.78298233110717e-08	-2.39006	Ube4a	3.5026581372774	3.61652202594243	3.57197284148932	1.13965022989599	1.08103687517807	1.3002736984712
	gene:ENSMUSG00000027778	7.88358416820134e-07	5.89374889767675e-08	-2.38881	Ift80	3.3537	3.36497352979606	3.27040799013057	1.05841001660783	0.846722764958018	0.917511192135878
	gene:ENSMUSG00000061286	9.86538721692834e-07	8.50599373900725e-08	-2.38772	Exosc5	3.90782592816797	3.89995865051315	3.76570637443149	1.40194114224493	1.42106760770042	1.58731265928536
	gene:ENSMUSG00000020308	1.39441820397535e-05	4.77772749806989e-06	-2.38509	Tpgs1	4.09896597305766	4.07564985607294	3.95512957177132	1.58816269354151	1.42334527727237	1.96296132122616
	gene:ENSMUSG00000038302	6.56741917355067e-06	1.72016242304673e-06	-2.38421	Afg1l	1.20761865107342	1.38750867800075	1.38380712618488	-1.02978	-1.28364	-0.860261
	gene:ENSMUSG00000030727	2.61052413955286e-06	4.57496561585364e-07	-2.38354	Rabep2	3.64737392018666	3.56704547984507	3.49845257538792	0.999113191397516	1.31786204953761	1.24527598649671
	gene:ENSMUSG00000048240	1.47943838101538e-05	5.19029765323159e-06	-2.38322	Gng7	0.468087997917803	0.295961593077045	0.54958341960863	-1.82167	-1.76915	-2.2452
	gene:ENSMUSG00000002257	4.48508003532567e-07	1.77183822628491e-08	-2.38311	Def6	4.18732514924079	4.15292786207008	4.17876920922699	1.77069459961482	1.8852408856256	1.71376794779209
	gene:ENSMUSG00000029686	5.01463175426192e-07	2.38054280130636e-08	-2.38299	Cul1	5.84249617711013	5.84835295281442	5.8728326986286	3.37527942021786	3.47465187972455	3.56478652882922
	gene:ENSMUSG00000022146	8.15029714427079e-07	6.15781067851544e-08	-2.38285	Osmr	2.44791424372993	2.39798061868091	2.46496696804148	0.110830924161338	0.129890964183232	-0.0784037
	gene:ENSMUSG00000055707	5.03267009879784e-07	2.44468061750649e-08	-2.38283	Klhl26	4.08163004627532	4.02655752457721	4.0572725454697	1.57101561536921	1.75309573826641	1.69285833521243
	gene:ENSMUSG00000039131	0.000243777174475182	0.000146893854142455	-2.38262	Gipc2	0.381569114124587	0.0979370515091722	0.446636310108482	-2.62718	-1.97788	-1.61666
	gene:ENSMUSG00000032733	4.27476663381333e-06	9.32361161249598e-07	-2.3824	Snx33	2.72421630666123	2.70936784210766	2.68400225078988	0.300722355412702	0.12658570757022	0.543091971262061
	gene:ENSMUSG00000049562	0.000304630807573895	0.000188907088113795	-2.38184	Ap5b1	0.74525970932895	0.770041637589976	0.493419845657778	-1.41051	-1.37903	-2.34727
	gene:ENSMUSG00000014164	3.83895210159241e-05	1.70196156948093e-05	-2.38127	Klhl3	-0.530681	-0.103299	-0.148486	-2.9025	-2.35032	-2.67346
	gene:ENSMUSG00000031378	1.14221163140345e-05	3.66136074387989e-06	-2.38092	Abcd1	2.9533637747946	2.89381048335411	2.9617664794987	0.247955455897988	0.663861027697675	0.754351361196807
	gene:ENSMUSG00000048402	2.89902827361393e-07	6.61948622821129e-09	-2.38	Gli2	-0.373445	-0.442314	-0.317312	-2.74652	-2.7421	-2.78444
	MSTRG.7252.1	0.00816912856194388	0.00662863962656542	-2.37988	MSTRG.7252.1	2.37699905267749	2.35976010052157	0.368909120208798	-0.643385	-0.911481	-0.479096
	gene:ENSMUSG00000064341	1.57983102061988e-07	1.08899751978401e-09	-2.37783	mt-Nd1	11.3234975935545	11.309131808154	11.3343999536232	8.95966936991577	8.92255526012815	8.95132320963744
	gene:ENSMUSG00000055041	0.000555385692136802	0.000369571648086801	-2.37594	Commd5	2.23328773244119	2.56418742264701	3.3136208457025	-0.0353367	0.389316796379636	0.629283871440961
	gene:ENSMUSG00000038181	2.20003949726407e-06	3.45121231460435e-07	-2.37566	Chpf2	3.81019536679875	3.7720612048567	3.68910499874309	1.37895546114091	1.54349687326766	1.22192470623656
	gene:ENSMUSG00000022090	1.57983102061988e-07	1.18078595959785e-09	-2.37564	Pdlim2	6.22925481860489	6.18314015064536	6.19335529233765	3.8360526785213	3.82178836740166	3.82098613510515
	gene:ENSMUSG00000033590	5.76936520051332e-07	3.32695383462498e-08	-2.37504	Myo5c	2.60820862542219	2.46948331963163	2.41261652035728	0.148077666977084	0.120703612482217	0.0964075997321436
	gene:ENSMUSG00000089876	2.14603937680747e-05	8.30377045297363e-06	-2.37497	Tmem102	-0.726281	-0.543945	-0.622328	-3.32193	-2.9789	-2.71665
	gene:ENSMUSG00000078870	1.02796012284416e-05	3.16915855557261e-06	-2.374	Gm14410	3.71696379562001	4.02815962327868	3.91597476679786	1.74060596642076	1.32014555428367	1.47833299611648
	gene:ENSMUSG00000007872	2.13005152457911e-07	2.59927077796772e-09	-2.374	Id3	5.7683261254655	5.80001991109437	5.80337982380397	3.37030965892432	3.45052993303484	3.42888003553486
	gene:ENSMUSG00000042015	8.22499651854954e-07	6.29430757799755e-08	-2.37318	Wdr41	2.91843260604169	2.87553572767413	2.98520621438589	0.667525218596213	0.536185224130578	0.45593028051988
	gene:ENSMUSG00000022244	0.000202064188197589	0.000118569975900833	-2.37265	Amacr	0.367860827800519	0.230986259146334	0.915130010338225	-1.58457	-2.29235	-1.72706
	gene:ENSMUSG00000027204	5.01463175426192e-07	2.40354908781342e-08	-2.37128	Fbn1	3.88742964028602	3.83079450978331	3.82476418785836	1.38289574205284	1.48556078549036	1.56068023156581
	gene:ENSMUSG00000078945	4.21478722370731e-06	9.08656759114163e-07	-2.37073	Naip2	1.42541257486911	1.61806899972143	1.59803593978903	-0.910976	-0.617623	-0.942072
	gene:ENSMUSG00000031453	3.83179230709937e-07	1.25327950800835e-08	-2.37056	Rasa3	4.73922197110309	4.72044204531722	4.67476581346493	2.31696014259775	2.42325840313229	2.28253202778485
	gene:ENSMUSG00000035891	3.77813365089984e-07	1.18775462129894e-08	-2.37055	Cerk	3.64422	3.63092355573551	3.71573130528986	1.32286150509885	1.21867826943071	1.3376762729554
	gene:ENSMUSG00000001751	2.60469846823187e-07	4.73372511747841e-09	-2.36878	Naglu	5.27811796734284	5.30592095940102	5.26445855188846	2.88892673342945	2.97706336559169	2.87617291793853
	gene:ENSMUSG00000024319	3.13323950268589e-06	5.97878859837825e-07	-2.36857	Vps52	3.53137310065921	3.48545349101969	3.4716778153047	0.95584618206248	1.32998579748672	1.09697357797146
	gene:ENSMUSG00000022961	3.09586017910017e-07	7.61195853101946e-09	-2.36609	Son	5.88487063490321	5.90002207102955	5.90311353709866	3.51547920732682	3.46982516826157	3.60441712564731
	gene:ENSMUSG00000046841	2.64116733913599e-07	5.37292550669778e-09	-2.36596	Ckap4	5.73030089632742	5.76398107693474	5.68490679984273	3.30854610800634	3.37270225051579	3.40005367111982
	gene:ENSMUSG00000001018	1.49318061641796e-05	5.24581218057443e-06	-2.36418	Snapin	4.58415815439064	4.5716496302625	4.50601430282015	2.51942515578439	2.00159185678179	2.04826443931678
	gene:ENSMUSG00000030446	7.71787494930776e-07	5.61337109510614e-08	-2.364	Zfp273	1.96521983812442	2.0544039681743	1.89625518359715	-0.45286	-0.294241	-0.429014
	gene:ENSMUSG00000034201	5.20557084192206e-07	2.60668627189608e-08	-2.36378	Gas2l1	4.11594246703248	4.09874133544966	4.11305917736526	1.65662587550889	1.73116107952033	1.84862193899209
	gene:ENSMUSG00000069633	1.14968249580401e-05	3.69645778206578e-06	-2.36377	Pex11g	0.440383510014231	0.616400986609362	0.58990056046687	-2.09733	-1.60579	-1.7415
	gene:ENSMUSG00000047996	0.00113487654383261	0.000804391314831276	-2.36353	Prrg1	0.172661601302472	0.166705162916128	0.427432395329944	-1.31786	-2.2337	-2.77223
	gene:ENSMUSG00000020743	2.39486129954636e-06	4.0009364036325e-07	-2.36328	Mif4gd	3.74319513555901	3.58841086570992	3.68317216114057	1.15692725472473	1.29538743403767	1.47261201984736
	gene:ENSMUSG00000030282	1.28901271811809e-06	1.38263352026464e-07	-2.36324	Cmas	4.57969686438579	4.55570071030391	4.59962594044568	2.25847701509303	2.32851193621174	2.05831372450525
	gene:ENSMUSG00000025402	7.29439341214314e-07	5.01943722050722e-08	-2.35813	Nab2	4.44677524202063	4.52570596330462	4.53908112066391	2.26308009045342	2.08212655430094	2.09195704246404
	gene:ENSMUSG00000007867	8.19023856085616e-06	2.33511694488308e-06	-2.35808	Ift43	5.09021605703578	5.13361095175274	5.1681609099234	2.57313090565646	2.69892653655348	3.04568165273919
	gene:ENSMUSG00000023806	0.00018181825715711	0.000105263201512011	-2.3576	Rsph3b	4.32834986026645	4.32642330284619	4.23664032442348	1.38023406032469	2.08285311764514	2.35551249303418
	gene:ENSMUSG00000024013	3.51328875495767e-05	1.52759764960339e-05	-2.35728	Fgd2	0.782715524353758	0.586799324394852	0.680985009398793	-1.54962	-1.41478	-2.05694
	gene:ENSMUSG00000029406	4.80082907631406e-06	1.1099241775706e-06	-2.35684	Pitpnm2	2.09640490085347	1.97359327615652	2.01687994161756	-0.565259	-0.20538	-0.213002
	gene:ENSMUSG00000002459	5.61427337235015e-05	2.68958489864681e-05	-2.35628	Rgs20	1.50785906856934	1.28553360910429	1.18471319668807	-1.00395	-1.39761	-0.689188
	gene:ENSMUSG00000003037	7.49709880491822e-07	5.31399756603566e-08	-2.35544	Rab8a	3.77686809813857	3.75676178769482	3.70609043856153	1.2954855920515	1.50932796479739	1.36859683555485
	gene:ENSMUSG00000025817	1.62378631936187e-06	2.04793234896765e-07	-2.354	Nudt5	4.63966160793476	4.44802654777744	4.63146747209297	2.15271723104807	2.16015928207789	2.34428113464296
	gene:ENSMUSG00000007987	1.1686927245344e-05	3.77471628786517e-06	-2.35362	Ift22	2.18959402546271	2.0816508369298	2.57587646905655	-0.111315	-0.119304	0.0168927747816749
	gene:ENSMUSG00000043487	1.62984728336423e-05	5.87825551991807e-06	-2.35338	Acot6	-0.785597	-0.402159	-0.614452	-3.07129	-3.09414	-2.69692
	gene:ENSMUSG00000031109	5.59127111514702e-05	2.67363612171008e-05	-2.35282	Enox2	0.811023766846502	0.714415223580998	0.441956155671385	-1.88371	-1.90325	-1.30409
	gene:ENSMUSG00000070462	3.15717546943563e-06	6.05090824024501e-07	-2.35244	Tlnrd1	2.82994533051384	2.91574880753259	2.91573714539185	0.331549303008333	0.690023681203681	0.582550222588294
	gene:ENSMUSG00000107283	8.82881906221008e-07	7.09076449411389e-08	-2.35191	Mpv17	4.87336550964134	5.04913087790175	4.8222	2.5938131609419	2.55319656257425	2.54195387529827
	gene:ENSMUSG00000020733	8.26881540614326e-07	6.39758598703821e-08	-2.35132	Nherf1	4.73577435611126	4.77466399707705	4.76326049790407	2.31617702931643	2.53955216335273	2.36400532769193
	gene:ENSMUSG00000078887	0.00044749933787142	0.000290595702624881	-2.35087	Gm6710	1.92134911138943	2.68209029568759	2.23636954397393	-0.495817	0.446330348097819	-0.163308
	MSTRG.19020.2	0.000245010290877346	0.000147788099284387	-2.35044	MSTRG.19020.2	1.4629632069931	1.73222707957314	1.68086037263686	-1.31632	-0.348339	-0.510609
	gene:ENSMUSG00000079056	4.07113158391764e-05	1.83296032787335e-05	-2.34942	Kcnip3	1.08265150149084	0.851244122223202	0.863524607110998	-1.74558	-1.43738	-1.06788
	gene:ENSMUSG00000027358	1.06986329639e-05	3.34739031904093e-06	-2.3484	Bmp2	2.23880091968214	2.48180446797419	2.51812568784152	0.314001544757406	-0.0661177	-0.0543444
	gene:ENSMUSG00000003039	3.45380754729942e-07	9.40867964485164e-09	-2.34671	Fam32a	5.15796463031292	5.1701265238491	5.16213428961303	2.88916004841671	2.74409929522039	2.81684726773548
	gene:ENSMUSG00000013160	3.41561782587473e-06	6.77221589561162e-07	-2.34397	Atp6v0d1	5.04314236641163	5.04567344105766	4.86362629513269	2.74322734823938	2.45162892176244	2.72568445082256
	gene:ENSMUSG00000027378	1.12451300221619e-06	1.09150032217229e-07	-2.3431	Nphp1	3.41377386653456	3.55113612969846	3.63985021293286	1.26393821156319	1.18688716839315	1.12463384807177
	gene:ENSMUSG00000050373	1.13900400399383e-06	1.11661152467702e-07	-2.33979	Snx21	3.98015228472684	4.01469271559778	4.01467682815491	1.5285268121674	1.79342940162098	1.66819720424347
	gene:ENSMUSG00000022377	2.64116733913599e-07	5.3336918052171e-09	-2.33794	Asap1	5.10042518144357	5.19131897004697	5.08935145017608	2.76606038564001	2.80794898398923	2.79327831435595
	gene:ENSMUSG00000025921	1.9615153366265e-07	1.85424842237376e-09	-2.33779	Rdh10	5.03645458371363	5.04052978304349	5.08226040672431	2.68853242723062	2.73812209978636	2.71922594294424
	gene:ENSMUSG00000040247	0.000246080650939648	0.000148563898231042	-2.33643	Tbc1d10c	-0.546073	-0.333538	-0.286609	-3.32193	-2.41879	-2.43479
	gene:ENSMUSG00000034127	5.82179771437439e-05	2.8038861776979e-05	-2.33615	Tspan8	2.99397880801369	2.54385787280153	2.70830489862211	0.431228203601402	0.720830918212392	0.0856421998940429
	gene:ENSMUSG00000030752	0.000109396081557322	5.85606107040516e-05	-2.33612	Kdm8	0.821690625266041	0.645241435084255	0.913870179031044	-1.53099	-1.12074	-1.97582
	gene:ENSMUSG00000002205	5.92549570821677e-07	3.49480439812838e-08	-2.33414	Vrk3	4.08431467313812	4.05439693480522	4.00908179373536	1.61469147171852	1.80457443813459	1.72611186950122
	gene:ENSMUSG00000042978	7.71022855219693e-06	2.14048397345218e-06	-2.33386	Sbk1	1.89683137807132	1.78343528094205	1.67354647433486	-0.509839	-0.779918	-0.358025
	gene:ENSMUSG00000043881	3.55902540057418e-05	1.55062183986931e-05	-2.33323	Kbtbd7	0.999008527897233	1.30927050102061	1.0999340909023	-1.11411	-1.54219	-0.935178
	gene:ENSMUSG00000006850	4.85718761569715e-05	2.25430939495431e-05	-2.33312	Tmco6	2.81593093561066	2.98952	2.77676979087113	0.346505365066905	0.939478604130037	0.296857929079663
	gene:ENSMUSG00000040433	2.12554150785418e-05	8.20571829577135e-06	-2.33253	Zbtb38	2.60915308343407	2.57923494825341	2.61773973520354	0.0256000878511919	0.164871215761346	0.618063829838628
	gene:ENSMUSG00000023022	2.11957560546394e-07	2.42277073029177e-09	-2.33157	Lima1	6.03083771174835	6.02943369242613	6.02687818845803	3.67469204273394	3.67210881956348	3.74564566139171
	gene:ENSMUSG00000051235	3.12192673340159e-05	1.31834867786244e-05	-2.33001	Gen1	0.62910291660919	0.65402577193119	0.304557768018145	-2.03264	-1.49385	-1.87584
	gene:ENSMUSG00000045211	2.23289684516297e-06	3.55318593451393e-07	-2.3272	Nudt18	1.05547472417244	1.04581268388698	1.26253238084766	-1.33625	-1.1715	-1.11004
	gene:ENSMUSG00000027188	3.44738730328921e-06	6.85648043394205e-07	-2.32687	Pamr1	0.96659584354344	1.07704196485914	0.860879391191531	-1.18206	-1.40088	-1.49315
	gene:ENSMUSG00000031641	3.11574681852862e-05	1.313330431929e-05	-2.32609	Cbr4	0.731623804649715	0.625261136378146	0.659894425849506	-1.8161	-1.87527	-1.2701
	gene:ENSMUSG00000050188	5.39122951090022e-07	2.75536354957813e-08	-2.32319	Lsm10	3.89232952790498	3.98046206535446	4.00463235243877	1.58117767943025	1.72259935830575	1.6040860352867
	gene:ENSMUSG00000028629	3.657702622697e-05	1.60651278024125e-05	-2.32272	Exo5	2.86561045253626	2.97033941857846	3.01191081907051	0.340276265196262	1.00563	0.533798545642565
	gene:ENSMUSG00000023965	7.34601414753766e-06	2.00051465236215e-06	-2.32162	Fbxl17	2.59022234440534	2.77630152899342	2.72887743330931	0.257985767726537	0.626198940103549	0.246348493132944
	gene:ENSMUSG00000056870	6.75231556186622e-05	3.34431004377717e-05	-2.32158	Gulp1	2.05451962310345	2.4027068986024	2.32087569791296	-0.168262	0.336874057692874	-0.355237
	gene:ENSMUSG00000071847	2.29282127977427e-07	3.43918825701858e-09	-2.32127	Apcdd1	4.45616145688895	4.41954543081761	4.45405248219579	2.09034534978346	2.17318853080173	2.10240920720673
	gene:ENSMUSG00000035206	2.91840810522327e-06	5.40560295254703e-07	-2.32121	Sppl2b	3.23690049517852	3.27624115646352	3.26508638179861	0.840443091389792	1.14870312471145	0.825442921256201
	gene:ENSMUSG00000002365	2.48890360494375e-07	4.32261315502e-09	-2.32104	Snx9	6.24082338109746	6.30329471549272	6.27726046647145	3.90227988442529	3.98548467351164	3.97049339564655
	gene:ENSMUSG00000019774	1.08900481509675e-06	1.03009645851933e-07	-2.32068	Mtrf1l	1.69712971080406	1.62331907675458	1.71322774272405	-0.55167	-0.780398	-0.596281
	gene:ENSMUSG00000019832	1.04001273314096e-06	9.57218807545762e-08	-2.31991	Rab32	0.557580659504053	0.710256520926191	0.76217870155722	-1.56345	-1.70224	-1.66404
	gene:ENSMUSG00000028701	1.19399848011424e-05	3.89788977507098e-06	-2.31798	Lurap1	1.41964783110089	1.52002389655188	1.18814832007605	-0.874058	-0.777349	-1.17471
	gene:ENSMUSG00000027230	4.48508003532567e-07	1.77536889346842e-08	-2.31796	Creb3l1	2.92828048935852	2.93206570811315	2.82294301897021	0.542987014789103	0.54181117853045	0.644623268741708
	gene:ENSMUSG00000038456	6.05239486824726e-07	3.62820557517379e-08	-2.31752	Dennd2a	4.53030213934481	4.5869331980346	4.53186824506864	2.16714	2.18525699680893	2.34414362230741
	gene:ENSMUSG00000033985	0.00121902641516568	0.000868675880612203	-2.31688	Tesk2	1.2422506679795	1.13941579408777	-0.0432207	-1.28839	-1.68724	-1.63657
	gene:ENSMUSG00000039850	4.75150388847308e-07	2.07770953776131e-08	-2.31569	Endov	3.07923063377744	3.13081442843872	3.06560040010323	0.701549056943071	0.864238848499267	0.76278591685072
	gene:ENSMUSG00000074221	5.86279861788523e-05	2.82983535510197e-05	-2.31528	Zfp568	2.56729645904925	2.81212523275191	2.93416187017055	0.368756058896301	0.831351128935864	0.16762896964377
	gene:ENSMUSG00000035372	1.02476292132639e-06	9.25860836852391e-08	-2.3142	1810055G02Rik	4.4563512606855	4.45294111035302	4.34703841529633	2.23062204742074	2.0232060194493	2.05990449096977
	gene:ENSMUSG00000026879	2.11957560546394e-07	2.47869413860101e-09	-2.31238	Gsn	7.84340370448781	7.82998548458408	7.80019633369139	5.52520707004939	5.5385002954919	5.4727325214609
	gene:ENSMUSG00000028133	4.43168252887767e-06	9.87670938951817e-07	-2.31202	Rwdd3	1.78407090003048	1.48843634240068	1.61276672750432	-0.544521	-0.677137	-0.829114
	gene:ENSMUSG00000006378	5.85794387332187e-06	1.46886519440194e-06	-2.31152	Gcat	3.62998474058284	3.68320686537714	3.5518566872169	1.50265953738641	1.34485292036817	1.08296617383392
	gene:ENSMUSG00000046731	3.64010167043697e-06	7.40985167683943e-07	-2.3097	Kctd11	2.60836714264356	2.59656738713031	2.61374827664447	0.390212025701938	0.425990952174579	0.0733856459154062
	gene:ENSMUSG00000030094	2.5757245768288e-06	4.48212317942712e-07	-2.30852	Xpc	3.75001515736952	3.75669903052841	3.62256564960352	1.57491335582203	1.36504354236901	1.26375136731366
	gene:ENSMUSG00000030064	6.4857008887693e-06	1.68980188222549e-06	-2.30774	Frmd4b	-0.105034	0.0636575577954087	-0.0527827	-2.09772	-2.43379	-2.48588
	gene:ENSMUSG00000035944	7.38022643740056e-06	2.01337512551768e-06	-2.30716	Ttc38	0.270174878019457	0.408393400537407	0.164420731933379	-1.87962	-1.94344	-2.25543
	gene:ENSMUSG00000033730	5.20557084192206e-07	2.59042932510898e-08	-2.30592	Egr3	3.0639596659104	2.96669494945803	2.95887032276753	0.624815863592042	0.769418849271377	0.677526282887097
	gene:ENSMUSG00000059555	2.60469846823187e-07	4.85395864160613e-09	-2.30467	Tor4a	4.8143375923013	4.86550133240909	4.8841886923715	2.51141617014223	2.54261787371424	2.59597167276515
	gene:ENSMUSG00000050947	7.54827332177503e-06	2.07484218257273e-06	-2.30284	Amigo1	2.30055105052754	2.14924440510378	2.16192024339473	0.0341030003848582	0.0229671394118575	-0.353885
	gene:ENSMUSG00000010307	1.92744581364166e-05	7.28123539756196e-06	-2.30042	Tmem86a	2.71734411945152	2.64598426818032	2.57436797626605	0.360363152729953	0.0477798646753007	0.628304205605233
	gene:ENSMUSG00000030672	0.00369600569222749	0.00286432090834695	-2.29952	Mylpf	0.98886207055779	0.86725125718862	0.777407511079542	-1.61275	-2.25105	-0.40125
	gene:ENSMUSG00000096718	8.14311765744202e-07	6.14520736557381e-08	-2.29802	Zfp781	1.71314546247646	1.58606670155317	1.7406171910393	-0.53243	-0.631241	-0.690547
	gene:ENSMUSG00000041939	1.28980600620899e-05	4.31413557926203e-06	-2.29784	Mvk	3.21353112614191	3.16770603387351	2.9976463078186	0.559665073044935	0.883887436096872	1.04179668018407
	gene:ENSMUSG00000023249	1.18737338664494e-06	1.21059580947195e-07	-2.2974	Parp3	5.91897662149529	5.97438811051557	5.85122905288685	3.50025469371437	3.73671158534447	3.61542206520638
	gene:ENSMUSG00000037234	2.11957560546394e-07	2.53912804045719e-09	-2.29603	Hook3	3.01733063810589	2.96010575602343	2.93829595564893	0.67674401475175	0.675871922005967	0.675032734836257
	gene:ENSMUSG00000022309	5.92988336901436e-05	2.86848893994373e-05	-2.2947	Angpt1	0.93688024431191	0.411290647715097	0.759572599520025	-1.31036	-1.59993	-1.86608
	gene:ENSMUSG00000038702	2.46538673729379e-06	4.19048367231106e-07	-2.29464	Dsel	1.00347415133504	1.00362382297817	0.737591587983118	-1.46561	-1.31301	-1.36062
	gene:ENSMUSG00000070720	2.64590361928968e-06	4.67356152894033e-07	-2.29387	Tmem200b	3.39697611819599	3.50819448082677	3.32189722088313	1.01657832939407	1.04237188043497	1.28651451476095
	gene:ENSMUSG00000026433	1.03224299749593e-06	9.37738557213106e-08	-2.2931	Rab29	2.43310660809359	2.45314773832516	2.62919269729437	0.263024787834795	0.139111887629272	0.234021773160852
	gene:ENSMUSG00000020818	2.17575039763656e-05	8.44175041875915e-06	-2.29298	Mfsd11	3.96410211450159	3.58715181159365	3.48562428254092	1.21822629758775	1.37323838041331	1.56647763346448
	gene:ENSMUSG00000032030	1.12312334523833e-06	1.089161315139e-07	-2.2925	Cul5	2.90868880373388	2.75556594361731	2.91654122986937	0.640089651936231	0.462744436905531	0.600476245870473
	gene:ENSMUSG00000073436	4.06683223950346e-06	8.63704387284125e-07	-2.29243	Eme2	2.1221273399694	2.08885191196233	2.29368506455188	0.0183920431038442	-0.305442	-0.0855855
	gene:ENSMUSG00000000902	3.82927979170042e-07	1.249081832786e-08	-2.29235	Smarcb1	4.56423681899061	4.48695450192564	4.50388735525818	2.30004609523464	2.19516583249708	2.1828308404316
	gene:ENSMUSG00000040040	5.71274755246705e-06	1.41773643305957e-06	-2.29222	Ift88	1.45416588906142	1.68938817990203	1.37858431105732	-0.680276	-0.721851	-0.952406
	gene:ENSMUSG00000026483	2.11957560546394e-07	2.54132312741864e-09	-2.29185	Niban1	5.50280090957998	5.50261361946666	5.50075515196132	3.24340312047995	3.16496258246448	3.22226437646949
	gene:ENSMUSG00000058444	1.53213555167831e-06	1.86265972473278e-07	-2.29167	Map2k5	3.90911591871631	3.99839275429045	4.00888805988358	1.77704848612797	1.7381201537074	1.52621407572971
	gene:ENSMUSG00000067199	0.000416867714784658	0.000268613781835587	-2.291	Frat1	-0.202725	-0.78135	-0.552226	-2.78458	-2.3028	-3.32193
	gene:ENSMUSG00000023074	2.75252686445762e-07	5.99377709178376e-09	-2.29036	Mospd1	4.4671841237757	4.46285578874507	4.45821681714229	2.24126115931131	2.14020997138364	2.13569672883211
	gene:ENSMUSG00000036327	2.60469846823187e-07	4.88275310184094e-09	-2.29007	Qsox2	4.0036116807253	4.0919215944355	4.0038432653423	1.76803268823585	1.72931609032401	1.73181797464938
	gene:ENSMUSG00000030613	2.78777504039475e-05	1.14406178374659e-05	-2.28947	Ccdc90b	3.34481060519603	3.61652249643509	3.48178935899612	1.19199589947534	1.48554275336406	0.897185427829653
	gene:ENSMUSG00000022261	1.53623682316002e-06	1.87450119149343e-07	-2.289	Sdc2	6.03590643916632	6.01538701783154	5.95466708734374	3.55920043035556	3.74860195331341	3.83116118689476
	gene:ENSMUSG00000018931	4.3456629758533e-06	9.55169448318291e-07	-2.28891	Natd1	2.2340248398271	2.26273651866844	2.24529272201971	-0.000642142	0.136469659128541	-0.260492
	gene:ENSMUSG00000029038	7.15377462116268e-07	4.83729624828685e-08	-2.28817	Ssu72	5.66962983228502	5.62816087369995	5.59511294731426	3.36485	3.23225213997182	3.43128638074953
	gene:ENSMUSG00000026162	5.04376514406877e-05	2.35802579203004e-05	-2.28504	Nhej1	0.168753698914056	0.452577512914027	0.634538440346013	-1.54278	-1.96999	-2.08648
	gene:ENSMUSG00000032534	1.45840851575712e-05	5.0915081745554e-06	-2.28437	Cep63	2.18851170211056	2.21101125869361	2.02591328173839	-0.305081	0.155759593107824	-0.278353
	gene:ENSMUSG00000053617	5.26978152244588e-07	2.65302815655263e-08	-2.28345	Sh3pxd2a	3.58225081303719	3.67172011608051	3.59006948801363	1.3276528770298	1.25442110275123	1.41162148447554
	gene:ENSMUSG00000041096	2.66920136359712e-07	5.69467274962976e-09	-2.28275	Tspyl2	4.64203447437728	4.62956027344118	4.57807144707802	2.30910690384967	2.38850918201955	2.30379506548469
	gene:ENSMUSG00000021767	0.000162781124817286	9.2777922237834e-05	-2.28268	Kat6b	2.75939406125821	2.75702367334025	2.65690909848227	0.043246501885412	0.966615037771706	0.315414359689735
	gene:ENSMUSG00000049287	5.64531091879588e-06	1.39204219693838e-06	-2.28168	Iba57	0.606750159725161	0.720340637701185	0.946638045645041	-1.39032	-1.65101	-1.52997
	gene:ENSMUSG00000003226	1.9615153366265e-07	1.86839194870482e-09	-2.28165	Ranbp2	5.22475854794268	5.21515635985879	5.20558632692509	2.95374295368813	2.89808913897908	2.94871558577456
	gene:ENSMUSG00000026921	4.82196257159988e-07	2.18078709268336e-08	-2.28151	Egfl7	4.43290196549669	4.35677618912735	4.39147539889794	2.1305385220074	2.18102778953679	2.02504580897644
	gene:ENSMUSG00000046417	2.2462412178936e-05	8.75683563918321e-06	-2.28092	Lrrc75a	1.40746370249591	1.35726428142526	1.30550773405931	-1.26412	-0.824852	-0.683565
	gene:ENSMUSG00000019889	2.4608328269595e-07	3.99182967610462e-09	-2.27993	Ptprk	2.72413683412713	2.67058815938646	2.74713966023231	0.422091954198681	0.410308537767036	0.469685964253201
	gene:ENSMUSG00000020911	0.000107663414102416	5.74432674026114e-05	-2.27941	Krt19	1.7577896347139	1.95884972634004	1.9257776820687	-0.260862	-0.872985	-0.0619627
	gene:ENSMUSG00000034109	3.17853126184403e-07	8.0190199872428e-09	-2.27765	Golim4	4.67490170893334	4.73471888595578	4.65518172941994	2.46356517685078	2.40599617056336	2.36229
	gene:ENSMUSG00000024220	2.63483312868418e-05	1.0661980129296e-05	-2.27753	Zfp523	3.53408252533284	3.55868066578987	3.53560696393818	1.06941071141905	1.63189027297546	1.09447526034175
	MSTRG.4766.1	0.000478495929033824	0.000312669648770052	-2.27695	MSTRG.4766.1	-0.684997	-0.160202	-0.54393	-3.32193	-2.26658	-2.63148
	gene:ENSMUSG00000033350	2.54630183293255e-05	1.02081757275236e-05	-2.27615	Chst2	-0.010101	0.146896302772785	-0.157773	-2.36729	-1.97484	-2.5073
	gene:ENSMUSG00000034771	2.04593151595547e-06	3.06141266659993e-07	-2.27518	Tle2	2.80152745867243	2.77691314462691	2.70396	0.32033332429261	0.618943383301834	0.517572013757629
	gene:ENSMUSG00000045098	1.50870592869543e-06	1.81688468535481e-07	-2.27291	Kmt5b	3.38789655901824	3.25397883160628	3.10402913169038	0.986159693293886	0.989347583462332	0.951663881171425
	gene:ENSMUSG00000003423	6.64499652632557e-06	1.74634000220193e-06	-2.27062	Pih1d1	3.49262091869054	3.36186631340291	3.35862482998852	1.36083395394938	0.941560087389866	1.09885946820747
	gene:ENSMUSG00000051331	2.33801506162352e-05	9.2011806709754e-06	-2.26943	Cacna1c	3.16528569750085	3.25888128660655	2.83819846535993	0.93369877414565	0.56992558493646	0.950439298665337
	gene:ENSMUSG00000032769	7.56537890857667e-07	5.40241286780138e-08	-2.26893	Trpa1	3.38612391663056	3.45473561871769	3.44857723324958	1.06242915007381	1.15265655841835	1.26755437470771
	gene:ENSMUSG00000024816	3.61373099247151e-07	1.08319539578622e-08	-2.26795	Frmd8	3.86234555343807	3.85628438350357	3.74769781961753	1.52359407134568	1.5530542360726	1.58582833877431
	gene:ENSMUSG00000019837	1.16669972866632e-05	3.76454289598761e-06	-2.26743	Gtf3c6	3.45541613032588	3.29675443247426	3.24734880074599	1.10432793651602	0.812339674191439	1.28056204205684
	gene:ENSMUSG00000030055	3.48011468456078e-07	9.82309944438542e-09	-2.26735	Rab43	3.99263883613513	4.06220125486179	3.97590802413126	1.77121540404264	1.6826348689996	1.77486168255443
	gene:ENSMUSG00000036009	1.90116904358275e-06	2.69177244467415e-07	-2.266	Mettl25	2.45313430214915	2.56959729723623	2.6922468499376	0.386224922252962	0.195203951664877	0.335563289071759
	gene:ENSMUSG00000030614	3.07612840061181e-05	1.29277123210055e-05	-2.26587	Tmem126b	2.48110851597119	2.34194903913632	2.44467607703262	0.449647999742212	0.20519480142331	-0.184725
	gene:ENSMUSG00000039826	6.42616793376478e-06	1.66730249749359e-06	-2.26546	Trub2	3.40291205008199	3.46665596060389	3.71437104041387	1.32374705179404	1.09160641555072	1.37219768869758
	gene:ENSMUSG00000035606	1.74772464759672e-06	2.30503047941876e-07	-2.26501	Ky	1.54214659262587	1.49196799439927	1.69139256839555	-0.702628	-0.791568	-0.575342
	gene:ENSMUSG00000062646	1.31011805931178e-05	4.40286524032136e-06	-2.26486	Ganc	0.231982837826141	0.444185734867626	0.485690610146867	-2.01867	-1.61144	-2.00262
	gene:ENSMUSG00000020537	1.13269806179348e-06	1.10244085358371e-07	-2.26431	Drg2	5.04237117996513	5.1032457545502	5.04990725777799	2.93126796253781	2.7869277255204	2.68440785873561
	gene:ENSMUSG00000016510	0.00136939584864125	0.000986573470430774	-2.26409	Mtif3	3.23554188677607	2.94069692571982	3.29683488154206	1.34824	0.0592029697166326	1.27336012393853
	gene:ENSMUSG00000040651	1.99821440925243e-06	2.92782539731776e-07	-2.26273	Tasor	3.12854416792254	3.26290230302119	3.17929431125989	1.08969474532045	0.869317905089779	0.823545575430345
	gene:ENSMUSG00000035413	0.00105177331229074	0.000740868268112756	-2.26272	Tmem98	1.56327920429695	1.55031558981253	1.24293414286525	-0.486891	-1.59491	-0.34984
	gene:ENSMUSG00000038122	9.38378585776385e-07	7.83194649108318e-08	-2.26232	Tbc1d32	1.58665475092613	1.53176172040769	1.57806824586878	-0.783832	-0.740406	-0.566241
	gene:ENSMUSG00000095315	3.07385173129326e-07	7.4154780795497e-09	-2.26119	Zfp1001	2.5847802287339	2.56998608280759	2.65609588415169	0.326280769508785	0.309963109102656	0.391060494115314
	gene:ENSMUSG00000033082	1.77383867985785e-06	2.36893354638977e-07	-2.26076	Clec1a	5.22514321931397	5.3111072573144	5.20172571244351	3.03951902563041	2.82693952540157	3.08924796257258
	gene:ENSMUSG00000042564	0.000348615650680105	0.000219993901751582	-2.26029	Fam227a	0.287875318713184	0.352002521996425	-0.488864	-2.01219	-2.55866	-2.05899
	gene:ENSMUSG00000042389	1.08630764412156e-05	3.41895291326277e-06	-2.2601	Tsen2	3.41904518961495	3.4399536563638	3.46794979962122	0.983657267013044	1.46777038283865	1.09522703323525
	gene:ENSMUSG00000045975	2.94276445005646e-05	1.22271434833078e-05	-2.25964	C2cd2	0.66366705470976	0.392543839432564	0.813865313915246	-1.50725	-1.91683	-1.48474
	gene:ENSMUSG00000027713	0.000124501530274681	6.80625927209111e-05	-2.25879	1810062G17Rik	1.33500124801907	0.622317543804037	0.889745312111119	-1.49526	-1.00807	-1.42599
	gene:ENSMUSG00000013622	6.56741917355067e-06	1.71984460604342e-06	-2.25497	Atraid	5.70214333929905	5.73114513675531	5.6349065733828	3.52591288698089	3.59104995538053	3.18633574123976
	gene:ENSMUSG00000032498	9.20344236118148e-07	7.61017609481344e-08	-2.25449	Mlh1	3.14443930361981	3.16256422023608	3.20757226917282	0.8877334717047	0.821563285285728	1.0418099943537
	gene:ENSMUSG00000031478	0.00685469328173958	0.00550405945605961	-2.25373	Nek3	0.134733514812779	0.213740450048394	0.138628387242075	-1.44284	-3.32193	-1.50932
	gene:ENSMUSG00000042182	3.2642969496662e-06	6.35132096263185e-07	-2.25258	Bend6	2.66109399128492	2.50138156359843	2.64284548763491	0.531430870025775	0.225661160070997	0.290492821141086
	gene:ENSMUSG00000041241	1.59280544393374e-05	5.69270322640163e-06	-2.25221	Mul1	2.50178458626717	2.33199980114146	2.33009855734014	0.185888106306874	0.36851246799557	-0.147145
	gene:ENSMUSG00000049090	6.15390879679438e-06	1.5733347007585e-06	-2.25118	Ptgr3	3.88776446534609	3.9948265179976	3.89710534813856	1.77813202320163	1.43327142312742	1.81474646081154
	gene:ENSMUSG00000045639	9.69652161283546e-07	8.21507297005631e-08	-2.2498	Zfp629	2.17771691680292	2.30831310690665	2.15061101480979	-0.0438422	-0.118707	0.0497924520214401
	gene:ENSMUSG00000039158	3.66522261686455e-05	1.6107850432046e-05	-2.2495	Akna	0.839211448850271	0.956940590018781	0.489011588991704	-1.4149	-1.7519	-1.29652
	gene:ENSMUSG00000024885	0.000155676542765024	8.82482738234247e-05	-2.24762	Aldh3b1	1.58182941469512	1.29997432100162	1.29916610176244	-1.22952	-0.957706	-0.37467
	gene:ENSMUSG00000060988	0.00026015047406159	0.000158204881431442	-2.24757	Galnt13	4.01343769358278	3.63411519487217	3.30155004239856	1.37223614302125	1.7958525429328	1.03831044958916
	gene:ENSMUSG00000070371	0.0010013487220615	0.000702700857587019	-2.24732	Prss36	1.08338018351767	1.73012560187028	1.78345078717893	-1.14327	-0.0620395	-0.939687
	gene:ENSMUSG00000073599	3.67709288805225e-06	7.50136026003076e-07	-2.24639	Ecscr	3.89497099605503	3.5909510646197	3.81122943081121	1.46558429656567	1.64021138142116	1.45217526831923
	gene:ENSMUSG00000038648	2.23856357673609e-07	3.07869098096473e-09	-2.24556	Creb3l2	5.24649842388359	5.29326471359353	5.26012466842904	2.9851069143573	3.02324026869396	3.05485733105354
	gene:ENSMUSG00000024236	7.71867225463281e-07	5.63651405320576e-08	-2.24494	Svil	3.86104034187369	3.80255658554124	4.00804355319771	1.61499152490366	1.66092587947755	1.66089348662062
	gene:ENSMUSG00000038836	0.000666767374684843	0.000451036415935537	-2.24371	Agbl3	1.50629269483088	1.4745684302451	1.68465314345593	-0.00893336	-1.2396	-0.817076
	gene:ENSMUSG00000009418	4.23988507420872e-07	1.57632318120655e-08	-2.2432	Nav1	4.04681755916056	4.14092782470087	4.11538896062573	1.79483587641036	1.86046625851717	1.91824424794764
	gene:ENSMUSG00000038286	3.70959015080537e-06	7.60690001831376e-07	-2.24272	Bphl	3.58466635717124	3.55481205309887	3.6325827817989	1.22158387338488	1.56020282911133	1.26211379295391
	gene:ENSMUSG00000046295	0.000487837544969739	0.000319806046407033	-2.24171	Ankle1	-0.139198	0.483213685122878	-0.283596	-1.72308	-2.49257	-2.44905
	gene:ENSMUSG00000030301	1.21480160637087e-06	1.25839009740436e-07	-2.23928	Ccdc91	3.42669937660002	3.47874600235453	3.57699912795615	1.13560513130439	1.33675468648172	1.29225698388966
	gene:ENSMUSG00000036368	2.44246569617467e-05	9.70268044341273e-06	-2.23783	Rmdn2	-0.604336	-0.0728014	-0.0868	-2.43856	-2.50526	-2.5336
	gene:ENSMUSG00000041540	2.33057137834016e-05	9.16777703442985e-06	-2.23764	Sox5	0.621174628596125	0.468954434172886	0.639861902274711	-1.33351	-1.87883	-1.7706
	gene:ENSMUSG00000031921	3.37696329822194e-06	6.68664336401875e-07	-2.23754	Terf2	4.17479189004413	4.21402110792011	4.01442814009539	1.76120270969003	2.05850318522234	1.87092334131311
	gene:ENSMUSG00000030347	2.46324623236069e-07	4.04654935888522e-09	-2.23748	D6Wsu163e	2.21037171909131	2.11775886555475	2.17006701976377	-0.0604845	-0.0857968	-0.0679524
	gene:ENSMUSG00000026575	1.85537727243299e-06	2.54842439429657e-07	-2.23724	Nme7	4.37488952232944	4.35706246088667	4.18295300772058	2.13148708951291	1.94329386619948	2.12841845995816
	gene:ENSMUSG00000067722	2.63995363082359e-05	1.06896826468948e-05	-2.23634	Uqcc4	3.1277960276752	3.09550538701126	3.09731177720564	0.537098226609385	0.91986252377851	1.15463375628236
	gene:ENSMUSG00000056457	0.00347305558601758	0.00267819952489604	-2.23568	Prl2c3	1.35432633538448	1.79756753039938	1.54447895665867	0.0798457057760864	-1.6368	-0.453702
	gene:ENSMUSG00000046556	1.42063768612897e-06	1.64190115806945e-07	-2.23509	Zfp319	1.95497980677546	2.05831476366296	2.19441899772718	-0.13174	-0.122337	-0.243465
	gene:ENSMUSG00000055305	1.33036241157137e-06	1.46606101953999e-07	-2.23483	Zfp93	1.04939726919767	1.29967722558585	1.09818708537078	-1.10991	-1.0693	-1.07802
	gene:ENSMUSG00000032121	0.000163274552021248	9.31455193625581e-05	-2.23439	Tmem218	1.57312726921367	1.76085282561649	1.71281365386364	-1.07985	-0.315829	-0.260686
	gene:ENSMUSG00000037325	8.58207300577007e-06	2.48908177707348e-06	-2.23338	Bbs7	2.15683376009805	2.39059202737139	2.17762380316573	0.0539565428857748	0.179763260999953	-0.208821
	gene:ENSMUSG00000030022	5.60659616068862e-07	3.12383740946417e-08	-2.23296	Adamts9	1.77201906915716	1.86669239828182	1.90733987705945	-0.407446	-0.432558	-0.312835
	gene:ENSMUSG00000090698	4.96595274037872e-06	1.16366943347674e-06	-2.23261	Apold1	-0.59005	-0.469725	-0.235902	-2.66327	-2.56839	-2.76185
	gene:ENSMUSG00000038208	3.85363604872527e-05	1.71091520244913e-05	-2.23223	Pgap3	1.58695348811204	1.93176171299385	1.81557829785554	-0.283527	-0.790889	-0.287978
	gene:ENSMUSG00000000056	9.18666620703889e-07	7.55887021489315e-08	-2.23206	Narf	3.72627211886488	3.78214128510776	3.68813894626525	1.57871800612552	1.54188104225319	1.3797850717576
	gene:ENSMUSG00000032456	0.000165341190502853	9.45139979917572e-05	-2.23062	Nmnat3	2.26080612655588	2.18502731861183	2.50477469532156	0.480373707917264	-0.385004	0.163371202709795
	gene:ENSMUSG00000027207	6.4801635663475e-07	4.09044971656952e-08	-2.22901	Galk2	4.76472581479112	4.79305737797671	4.71269256211974	2.5282684961567	2.61902557911498	2.43613864724545
	gene:ENSMUSG00000090150	4.42312672905028e-06	9.81319384786311e-07	-2.22835	Acad11	3.22846178130622	3.36547376504739	3.20172622205868	0.833413946352616	1.12548513590333	1.15171272184845
	gene:ENSMUSG00000022016	2.6196310742723e-07	5.12830769741024e-09	-2.22706	Akap11	3.73916039096059	3.83123092305732	3.81011370400413	1.57898555464892	1.57907102449584	1.54126800895813
	gene:ENSMUSG00000028030	5.56087040305833e-06	1.3643570776436e-06	-2.22639	Tbck	1.60704429145257	1.61465378401873	1.56103720188308	-0.410963	-0.824267	-0.661196
	gene:ENSMUSG00000021786	4.9381016651941e-05	2.29817849691966e-05	-2.22617	Oxsm	1.38426647115948	1.80711788840116	1.41525190389675	-0.385903	-0.784287	-0.901686
	gene:ENSMUSG00000078894	0.000654334007403514	0.000441587483617553	-2.22454	2210418O10Rik	2.37929989619072	2.59593444736294	2.35614803686471	0.919119608826115	-0.03681	-0.22454
	gene:ENSMUSG00000071648	0.00476066779238912	0.00374415210931	-2.22344	Rom1	0.0192507126204242	-0.368624	0.175186042996649	-3.32193	-1.97675	-1.54582
	gene:ENSMUSG00000039307	5.0743526149004e-05	2.37574602088568e-05	-2.22267	Hexd	3.41943816900763	3.4597661539433	3.23310209256997	1.11697817092784	0.825304513249662	1.50200668464736
	gene:ENSMUSG00000037750	5.02160362547524e-05	2.3441704591127e-05	-2.22183	Fam222b	2.72511421674202	2.68862104636047	2.73525440904482	0.555037674883017	0.109654752265302	0.818819482096084
	gene:ENSMUSG00000040616	9.67507615805833e-05	5.07344772750169e-05	-2.22111	Tmem51	-0.716602	-0.215602	-0.231893	-2.54295	-2.34567	-2.93879
	gene:ENSMUSG00000011831	7.1935333096135e-07	4.89588972495955e-08	-2.22079	Evi5	5.02780348972202	5.0603	4.94794157960259	2.87062452926399	2.69904606767095	2.80400067570567
	gene:ENSMUSG00000040618	4.7446550013772e-07	2.06182403366939e-08	-2.22078	Pck2	4.90665628290717	4.81501812125964	4.86844023776893	2.71768826613907	2.58031145718167	2.62978860613143
	gene:ENSMUSG00000042284	2.19260494911383e-06	3.42721376600443e-07	-2.21967	Itga1	1.81022138684409	1.84436194938055	1.73991202908721	-0.403822	-0.281055	-0.579633
	gene:ENSMUSG00000027208	5.76936520051332e-07	3.34677096177181e-08	-2.21912	Fgf7	4.70743207952462	4.67676025992514	4.76695515455616	2.53548665569857	2.40300643178899	2.5552944332452
	gene:ENSMUSG00000040272	9.98804958324593e-06	3.06254398752793e-06	-2.2176	Accs	1.6509235224876	1.79313428807301	1.77856268722895	-0.537493	-0.671869	-0.220816
	gene:ENSMUSG00000030805	3.26443848072132e-06	6.35447427085663e-07	-2.21747	Stx4a	5.33140688108551	5.38008850078957	5.39209900969727	2.94617107569426	3.26407938007575	3.24094668655298
	gene:ENSMUSG00000039206	1.76758513113636e-05	6.52150557507331e-06	-2.21725	Daglb	1.6910999511055	1.43505353481675	1.48843274317454	-0.545487	-0.9647	-0.52697
	gene:ENSMUSG00000060261	2.25908320315506e-07	3.28796884808369e-09	-2.21711	Gtf2i	5.57032691296063	5.52725344529352	5.57617620638355	3.31030521627764	3.33671741665211	3.37539286571774
	gene:ENSMUSG00000034205	4.41715278135034e-05	2.02496645182243e-05	-2.21702	Loxl2	0.280664183038168	0.0910227509185211	-0.291548	-2.13594	-2.03182	-2.40317
	gene:ENSMUSG00000062444	6.84346278191059e-05	3.40091683872256e-05	-2.21692	Ap3b2	-0.155581	0.52429039584713	0.153104891622958	-2.24892	-1.94376	-1.93626
	gene:ENSMUSG00000041231	4.53017315484448e-07	1.83764344626615e-08	-2.21637	Ublcp1	4.16704146042007	4.21295019430509	4.07883353071749	1.91121373582969	1.98612218530615	1.91236972878354
	gene:ENSMUSG00000018449	1.34486134414512e-05	4.55282338139581e-06	-2.21587	Rpain	4.27288541208798	4.1244710738516	4.38309315146346	1.83096675927016	2.01537731600896	2.2864923363878
	gene:ENSMUSG00000034613	1.99683247209409e-06	2.91389304287731e-07	-2.21457	Ppm1h	-0.381979	-0.252222	-0.434502	-2.47431	-2.53067	-2.70743
	gene:ENSMUSG00000030323	1.017963821632e-06	9.01925099832638e-08	-2.21402	Ift122	3.40988713788996	3.49654620395431	3.48473738914326	1.36199569228214	1.24445540350601	1.14266829693145
	gene:ENSMUSG00000062593	5.00800235507913e-06	1.1757304303602e-06	-2.21323	Gm49339	3.60128492128841	3.62802756283054	3.46067009963032	1.5297614887806	1.16608167668983	1.35443636250279
	gene:ENSMUSG00000005897	3.00340503722052e-05	1.25439375549297e-05	-2.21314	Nr2c1	1.95142218122502	1.91503093224567	2.02245978745431	-0.00891739	-0.136994	-0.604599
	gene:ENSMUSG00000047989	9.99149540748012e-07	8.71319072642893e-08	-2.21101	Ino80c	2.71828972250824	2.56040706517284	2.51825991802359	0.408419488681852	0.327206768975199	0.428286063597857
	gene:ENSMUSG00000053553	5.28223029031319e-07	2.67767117775728e-08	-2.20876	3110082I17Rik	3.46298610266233	3.59256443556242	3.56654753056557	1.31577777916716	1.28539866760855	1.39463541323924
	gene:ENSMUSG00000027428	5.94097653687033e-07	3.52434380364763e-08	-2.20796	Rbbp9	4.43970697099445	4.31920019443822	4.40949426334811	2.10384975195989	2.19565342985251	2.24503132141463
	gene:ENSMUSG00000039031	1.09077878773711e-06	1.03294576628532e-07	-2.20649	Arhgap18	4.85369340782395	4.86704576426644	4.92176050086539	2.6233541974237	2.59136011232914	2.8083080224834
	gene:ENSMUSG00000034777	0.000927784750799831	0.000646251195986023	-2.20599	Vax2	-0.0580118	0.687419973232914	1.07507390786589	-1.73377	-1.25717	-1.92255
	gene:ENSMUSG00000072676	2.59883546290478e-05	1.0488820196754e-05	-2.20506	Tmem254	3.28178621843579	2.96476161703651	3.10680189638158	0.631474980580881	0.956058883382391	1.15062791053801
	gene:ENSMUSG00000002885	0.000141688286670431	7.92445112084295e-05	-2.205	Adgre5	0.706610116826632	0.698151788160338	0.622500288759178	-1.94445	-1.05847	-1.58481
	gene:ENSMUSG00000031984	5.22264707535272e-06	1.24039594648684e-06	-2.20456	2810004N23Rik	3.91855740120361	4.01901544813351	3.88954061363619	1.84820207526023	1.51553635511796	1.84968947698295
	gene:ENSMUSG00000028850	8.59083933418056e-05	4.4260658616725e-05	-2.20395	Gpatch3	0.787980684761347	0.750353528697623	1.42843454600907	-1.18068	-1.35456	-1.10984
	gene:ENSMUSG00000040711	2.11957560546394e-07	2.30140659666384e-09	-2.20308	Sh3pxd2b	4.90111896179327	4.8977976436342	4.87680231411477	2.72307	2.66983476599897	2.67358152395198
	gene:ENSMUSG00000002006	0.000171560302761792	9.84622737352788e-05	-2.20294	Pdzd4	1.12365957553436	1.41703641052781	1.08466911717208	-1.4442	-0.950548	-0.588717
	gene:ENSMUSG00000020387	2.64696266430549e-06	4.67885280744575e-07	-2.20247	Jade2	3.43074316898996	3.40522739243054	3.31677642137964	1.25289821261757	1.00165670500712	1.29077648229877
	gene:ENSMUSG00000041840	1.91919343090249e-06	2.73073086118652e-07	-2.20239	Haus1	3.23238124592088	3.45471390757395	3.17198610146025	1.06555783631992	1.1091438881204	1.07719992256066
	gene:ENSMUSG00000028845	0.000122303432481364	6.66992006814526e-05	-2.20211	Tekt2	0.136898776642847	-0.126458	-0.261187	-2.21176	-1.94517	-2.70014
	gene:ENSMUSG00000024206	6.85640982850177e-05	3.40795544504038e-05	-2.20186	Rfx2	0.952003982881935	1.23233596036963	1.35629708843061	-0.996409	-1.35424	-0.714281
	gene:ENSMUSG00000022664	3.2463429287074e-06	6.29635408900316e-07	-2.20077	Slc35a5	1.95816152530002	2.1188028995143	2.10938463198275	0.0290245193466844	-0.273218	-0.171783
	gene:ENSMUSG00000040795	3.15908700381742e-06	6.07420325780287e-07	-2.1997	Iqcc	2.33174333249129	2.20695635733626	2.38127783431641	-0.0646323	0.226657723888903	0.158852737241728
	gene:ENSMUSG00000050212	7.10686224043184e-06	1.9076883957157e-06	-2.19884	Eva1b	5.46760721284921	5.51902397996391	5.39069082929476	3.01603644550791	3.37606959964704	3.38870616922638
	gene:ENSMUSG00000024764	4.73738537682124e-06	1.08672103945066e-06	-2.19856	Naa40	3.1390003627918	3.31385632804418	3.23856478360865	1.08838451377576	1.17472470957043	0.832642153052406
	gene:ENSMUSG00000020577	3.06942989420427e-05	1.28779131327851e-05	-2.19824	Tspan13	0.806808243173259	1.18721285507321	0.999885301184911	-0.930042	-1.43505	-1.23571
	gene:ENSMUSG00000013878	0.000333874537859576	0.000209396408563257	-2.19665	Rnf170	3.41864846046003	3.45959909269522	3.34424178586084	1.82271383469282	0.965513171020657	0.844322978172426
	gene:ENSMUSG00000003559	4.61838673531191e-05	2.12984051947603e-05	-2.19645	As3mt	2.72353169498576	2.88335747108398	2.75660937269768	0.714602492431052	0.208669574391405	0.850875415595277
	gene:ENSMUSG00000025582	2.39529897025509e-07	3.77993930772865e-09	-2.19527	Nptx1	6.70617118775934	6.70051710833105	6.71705992817946	4.46494534499907	4.52321962036406	4.54977616766758
	gene:ENSMUSG00000020752	6.69051284743204e-06	1.76007143936676e-06	-2.19468	Recql5	2.32091929843833	2.20303510368329	2.29981142418816	0.319768207107009	-0.0274323	-0.0526106
	gene:ENSMUSG00000083282	0.000374174355724029	0.000238464816849952	-2.19452	Ctsf	1.58388777360763	1.47481240581786	1.52397337910331	-0.239537	-0.478242	-1.28312
	gene:ENSMUSG00000059839	1.32896035710832e-06	1.46334434102821e-07	-2.19451	Zfp874b	3.04655077836061	2.84179322356017	3.00056416377578	0.706022121542479	0.746791721868717	0.852574201828186
	gene:ENSMUSG00000035790	1.14126474489058e-05	3.65731935790997e-06	-2.19447	Cep19	3.18081525564024	3.14695054036837	3.01500239653347	1.05248684462159	0.649390128138294	1.05749463545741
	gene:ENSMUSG00000051502	0.00347605305537808	0.00268081743175945	-2.19443	Ufsp1	1.40088052897387	1.54630380611088	0.819869247660615	-0.349371	-1.85248	-0.614386
	gene:ENSMUSG00000043333	5.45565967194932e-05	2.59883476074413e-05	-2.19343	Rhbdl2	3.51856	3.85361327234519	3.6921872497381	1.62506751572994	1.72922427930705	1.12979405266704
	gene:ENSMUSG00000078908	2.10231939874063e-06	3.18100124097177e-07	-2.19249	Mon1b	2.46545134376127	2.42571280150244	2.56677473363424	0.446729462125641	0.248515405771594	0.185230985368529
	gene:ENSMUSG00000048279	4.93485072417077e-06	1.15290085683263e-06	-2.19213	Sacs	2.54718673418203	2.52653811215299	2.56990590435922	0.568392125387863	0.324372833124196	0.174478008177774
	MSTRG.3704.6	3.60327979432508e-06	7.30392515651761e-07	-2.19039	MSTRG.3704.6	1.87633502045893	2.10340397478587	1.84651337415034	-0.373365	-0.229305	-0.142242
	gene:ENSMUSG00000024135	8.04101579512529e-06	2.27697634963788e-06	-2.1895	Srbd1	2.84010123062179	2.7925349260645	2.61328222427335	0.782865625540655	0.438852785408251	0.455708337388472
	gene:ENSMUSG00000031901	4.26948137353095e-06	9.293264137572e-07	-2.18947	Dus2	3.33951625645323	3.35291668184169	3.32439630904687	0.976444292413027	1.11764118991429	1.35432633538448
	gene:ENSMUSG00000028708	3.90106008727906e-07	1.35575924944653e-08	-2.18909	Mknk1	5.34889592194349	5.39196233870513	5.3250390480431	3.09324	3.19470989959702	3.21068513515381
	gene:ENSMUSG00000027698	4.19326583918076e-07	1.53416673125277e-08	-2.18893	Nceh1	4.95430492727304	4.92371806265625	5.00153993106661	2.71767883555205	2.75342354627926	2.84167670217493
	gene:ENSMUSG00000038497	1.02812486981748e-05	3.17057285957995e-06	-2.18866	Tmco3	3.13519237783032	3.02799001314499	3.04183960042209	0.638819905769436	0.890712054118182	1.1095056574719
	gene:ENSMUSG00000021902	2.44739398172055e-05	9.73304615317059e-06	-2.18812	Phf7	1.25035284604425	1.46690166925447	1.28967986135167	-1.15366	-0.79465	-0.609128
	gene:ENSMUSG00000038637	0.00022063363672509	0.000131100300760567	-2.18706	Lrrc56	-0.657996	0.0772293240331397	-0.111438	-2.32577	-2.75807	-2.16954
	gene:ENSMUSG00000033029	1.77847470115923e-06	2.38122969741061e-07	-2.18658	1700088E04Rik	1.59297601512201	1.73512960686125	1.60419565584433	-0.63266	-0.590736	-0.404044
	gene:ENSMUSG00000078566	9.04110871821273e-07	7.3728515951219e-08	-2.18623	Bnip3	5.36131123476117	5.32213243816763	5.38045531594319	3.22284195689734	3.23855912809608	3.04380852865033
	gene:ENSMUSG00000022089	4.65610797511594e-06	1.06150887980691e-06	-2.18381	Bin3	4.37783631168999	4.26287795510758	4.26972237750926	1.95402838952744	2.31941186147764	2.08555824553194
	gene:ENSMUSG00000024505	7.6030418746167e-05	3.83537032588881e-05	-2.18364	Dtwd2	0.639562810511759	0.405573100579967	0.988950027379031	-1.77311	-1.27219	-1.47153
	gene:ENSMUSG00000031820	2.16167432642081e-07	2.82361369660103e-09	-2.18305	Babam1	5.38057393072681	5.41044025935194	5.35563772154351	3.19574034850723	3.17707536309153	3.22467702548514
	gene:ENSMUSG00000038914	2.61863949457099e-06	4.59872156676841e-07	-2.18249	Dido1	3.68471328009568	3.80288854212511	3.77231304296487	1.39294547669303	1.65782335986696	1.66168804229311
	gene:ENSMUSG00000033107	7.77059283436831e-05	3.93633310643395e-05	-2.1823	Rnf125	2.87389487659836	3.06289847142869	2.82004311287567	1.05705024794322	0.336012535728454	0.816878184305929
	gene:ENSMUSG00000063808	2.15018690670743e-06	3.30460456048286e-07	-2.18139	Gpatch1	2.66758539223169	2.73209267838399	2.72616245353583	0.598333759184138	0.629258688365175	0.354063929157688
	gene:ENSMUSG00000036565	1.45126851520879e-06	1.70549319472213e-07	-2.18049	Ttyh3	3.04967293283305	3.06633774324802	3.11432520951284	0.846351296032017	0.798127677701092	1.04437733153667
	gene:ENSMUSG00000056310	2.70348800682855e-07	5.8393243557524e-09	-2.18011	Tyw1	3.22174935129601	3.2258494560718	3.20394956580961	1.08344281937219	1.04667404839532	0.981102987606827
	gene:ENSMUSG00000030509	8.05414055690531e-07	6.07096021877285e-08	-2.17999	Asb7	2.31755038230176	2.3762553714378	2.36763805136215	0.288898327438302	0.0945482258192838	0.13802673370197
	gene:ENSMUSG00000032932	4.71474151611509e-07	2.01974964816946e-08	-2.17968	Hspa13	5.65820368360703	5.69231607348313	5.70310233349082	3.55422438701639	3.41606374696067	3.54430262669439
	gene:ENSMUSG00000020871	0.000185442758353638	0.000107508734808562	-2.17967	Dlx4	0.613433584039566	0.197397414367133	0.757255424895453	-1.30595	-2.03987	-1.62509
	gene:ENSMUSG00000037260	1.87633941260996e-06	2.6008539503481e-07	-2.17835	Hgsnat	4.01913050473533	4.15276094944952	4.09633034233382	2.05558439359764	1.80017762116703	1.87740267354705
	gene:ENSMUSG00000017390	6.84297498794889e-05	3.40007114802785e-05	-2.17793	Aldoc	2.16980220683872	2.12384892183965	2.19533090328301	-0.204384	-0.258106	0.417693219060446
	gene:ENSMUSG00000022361	2.25908320315506e-07	3.27227684764262e-09	-2.17667	Zhx1	3.92761869397843	3.88762956992364	3.93138588421992	1.76371283043244	1.74929998500659	1.70360528876411
	gene:ENSMUSG00000019975	2.02955402044242e-06	3.00638795128161e-07	-2.17585	Ikbip	6.04698261380603	5.95443456808644	6.03761617970026	4.00021936313662	3.77576928612412	3.73549791555431
	gene:ENSMUSG00000020695	3.8817664724867e-07	1.27805196995279e-08	-2.17548	Mrc2	4.48342227890638	4.50722696278599	4.51125023964515	2.25168092316137	2.38711710738657	2.33665586934678
	gene:ENSMUSG00000074121	0.00159906653757922	0.00116712261876209	-2.17511	Ntf5	0.302417323432189	0.192964238914312	-0.663662	-2.38117	-1.65056	-2.66188
	gene:ENSMUSG00000019518	4.2745777090086e-06	9.31566260836575e-07	-2.17357	Ap4m1	3.40109959694121	3.30467837304861	3.26803428816804	1.04944745714411	1.35560326188413	1.0480645589166
	gene:ENSMUSG00000025484	6.89641738423047e-07	4.55751701685877e-08	-2.17272	Bet1l	3.71733742872472	3.77716371635691	3.71789660059339	1.62534998739728	1.45757433089125	1.61131310088038
	gene:ENSMUSG00000028744	9.40682742419826e-05	4.90783784681348e-05	-2.17254	Slc66a1	1.42231320799115	1.09600743585098	1.43701408915322	-0.450124	-1.11132	-1.00084
	gene:ENSMUSG00000037552	2.59959451288287e-05	1.04941755042676e-05	-2.17227	Plekhg2	3.28697973843495	3.19089152141513	3.16815501169881	1.09306048718345	0.726046456482002	1.31010682727023
	gene:ENSMUSG00000021365	1.67183858156716e-05	6.0606543660444e-06	-2.17211	Nedd9	2.38148467118408	2.38797483934066	2.41258861124494	0.369426280267937	-0.0916375	0.38793928296013
	gene:ENSMUSG00000117819	1.97778964115774e-05	7.52895677556124e-06	-2.17108	Gm50253	2.06633137063444	2.16034777119318	2.09516693282971	-0.386306	0.0998459158041872	0.0950521273432519
	gene:ENSMUSG00000005131	0.00208704454668259	0.00155327779803354	-2.16909	4930550C14Rik	0.217024690863853	0.270365078798982	-1.09629	-2.51077	-2.35875	-2.24664
	gene:ENSMUSG00000046058	5.28629694901615e-06	1.26856213481636e-06	-2.16796	Eid2	2.59954489316116	2.62564479328768	2.60256614952561	0.617280613626026	0.484046332135545	0.22256100070728
	gene:ENSMUSG00000029534	1.94068800178263e-06	2.77681092029728e-07	-2.1664	St7	2.64688750995353	2.70820622163006	2.66394662250662	0.417994516335393	0.673725557632126	0.428131668567315
	gene:ENSMUSG00000023909	1.85953224233617e-05	6.94927018889451e-06	-2.1635	Paqr4	1.92308907485205	2.21004966030997	2.02317656089932	0.159742840398544	-0.278892	-0.21503
	gene:ENSMUSG00000014303	1.99855576077183e-06	2.9303102629579e-07	-2.16253	Glis2	2.78827643660664	2.69018933065316	2.5043036002644	0.463447732659295	0.541490059188761	0.490254859433094
	gene:ENSMUSG00000027487	3.66946674428873e-05	1.61329724532909e-05	-2.16218	Cdk5rap1	1.82565661342333	1.69178159046649	1.89558298885078	-0.410066	-0.63719	-0.0262638
	gene:ENSMUSG00000029470	2.55080980995759e-05	1.02430116014044e-05	-2.16198	P2rx4	3.73032301724615	3.74170998589243	3.85226107605318	1.49391422836174	1.39966056985147	1.94476476126964
	gene:ENSMUSG00000095930	1.10344283451111e-05	3.49525707872557e-06	-2.16047	Nim1k	1.3612652932155	1.20889427146809	1.32441373571175	-0.852029	-0.637089	-1.09771
	gene:ENSMUSG00000040345	1.90956294902733e-05	7.19347834011618e-06	-2.15928	Arhgap9	2.35360643815555	2.10419338972843	2.09913830061589	0.00157600455001707	-0.198808	0.276331096089902
	gene:ENSMUSG00000031834	2.11957560546394e-07	2.44505636450179e-09	-2.1574	Pik3r2	5.33045403031967	5.29681084271485	5.30425040592269	3.15580928976049	3.12646412408978	3.17702703168219
	gene:ENSMUSG00000024535	1.01200735670692e-06	8.92140365192796e-08	-2.15731	Snx24	4.50548359027611	4.52624306417763	4.42108053774013	2.32559192361712	2.22679056761516	2.42848519806507
	gene:ENSMUSG00000060336	3.21946216118047e-05	1.37088973274281e-05	-2.15656	Zfp937	0.828483730363615	0.702636268468465	0.763524605942139	-1.68098	-1.0667	-1.42734
	gene:ENSMUSG00000033454	7.12033833380371e-07	4.80840973613122e-08	-2.15618	Zbtb1	2.09686195145111	2.21247253341151	2.0615315234056	-0.0117872	-0.100738	0.0148380151041298
	gene:ENSMUSG00000003604	9.62676369964359e-05	5.04295423638211e-05	-2.15568	Aven	-0.561665	-0.266047	-0.211737	-2.66594	-2.09455	-2.74599
	gene:ENSMUSG00000021892	1.18352742043973e-06	1.20466065296061e-07	-2.15524	Sh3bp5	4.68137032535963	4.67951005095109	4.71864010927586	2.6618902602796	2.4198546318939	2.53205882226151
	gene:ENSMUSG00000024732	7.52451341723028e-07	5.35065434555857e-08	-2.15523	Ccdc86	3.04338020431276	2.97029597437703	2.92700572696218	0.729661525875295	0.884344718978867	0.860985038821515
	gene:ENSMUSG00000004798	3.42569992259687e-07	9.2774677857282e-09	-2.15408	Ulk2	3.45567598974491	3.43848	3.38502012122092	1.29074994671735	1.21610528549175	1.3100980998546
	gene:ENSMUSG00000063383	1.26878235852049e-05	4.21808893060106e-06	-2.15365	Zfp947	-0.56188	-0.277359	-0.522629	-2.75774	-2.68336	-2.38172
	gene:ENSMUSG00000049728	1.21169367517382e-05	3.96633925409538e-06	-2.15297	Zfp668	1.18121961585531	1.23650976224173	1.19565878368911	-0.663502	-1.07787	-1.10415
	gene:ENSMUSG00000053965	3.85419827515878e-05	1.71150460301285e-05	-2.15287	Pde5a	-0.844409	-0.425395	-0.491285	-2.98024	-2.73549	-2.50397
	gene:ENSMUSG00000028919	0.00511567890339732	0.00403779187358867	-2.15242	Arhgef19	-1.0396	-0.609788	-0.330404	-3.32193	-1.79319	-3.32193
	gene:ENSMUSG00000075254	1.12312334523833e-06	1.08721329847064e-07	-2.15177	Heg1	3.69115501683128	3.57526270693411	3.56358001429161	1.36122766849179	1.45783642788519	1.55562427367571
	gene:ENSMUSG00000053684	5.69116249196396e-06	1.40786405293581e-06	-2.15176	Kics2	2.39556710607601	2.37876129886642	2.52148750074285	0.198211244521422	0.495505860430168	0.146823331258983
	gene:ENSMUSG00000019944	2.42374660359337e-06	4.09715100680363e-07	-2.15011	Rhobtb1	2.28685572302038	2.43586724567278	2.45092986605908	0.111203624005778	0.372904192956833	0.239229381207865
	gene:ENSMUSG00000038895	7.54304851155944e-07	5.37981684373763e-08	-2.14985	Zfp653	1.93542995065883	1.92709051855202	2.00308442851334	-0.249219	-0.0873731	-0.247358
	gene:ENSMUSG00000002265	5.63320410306108e-07	3.1517895445443e-08	-2.14808	Peg3	5.35392530015033	5.35436339994395	5.30557368880767	3.27787661548522	3.10974049150783	3.18199556817556
	gene:ENSMUSG00000090124	3.48326150561892e-05	1.50993536305459e-05	-2.14746	Ugt1a7c	2.77575896368437	3.12391148010464	3.12933759100515	0.734599077103253	1.14683766524049	0.705200295104908
	gene:ENSMUSG00000028709	1.94589506874995e-05	7.36808544501545e-06	-2.14738	Mob3c	2.92604820360315	2.90151665909642	2.86323417202663	0.651677670646893	0.534530800538585	1.06246438037612
	gene:ENSMUSG00000045854	1.50920038549937e-06	1.8231005046624e-07	-2.14668	Lyrm2	3.39773821707439	3.27987774854152	3.45391734328034	1.33722	1.21658585808035	1.13767466969156
	gene:ENSMUSG00000073448	1.27696401480366e-05	4.25331929596806e-06	-2.14509	Gm10509	1.13263935261741	0.988127676252442	0.803849451932466	-1.35569	-0.976813	-1.17816
	gene:ENSMUSG00000037979	1.6292795210463e-05	5.8741444489229e-06	-2.1444	Ccdc92	-0.584146	-0.310307	-0.0884541	-2.57436	-2.46282	-2.37893
	gene:ENSMUSG00000054517	6.21575623572784e-07	3.80299288335989e-08	-2.14284	Trim65	1.55189346832322	1.62027390997589	1.60950960752056	-0.470797	-0.64011	-0.535926
	gene:ENSMUSG00000033149	3.69540303214912e-06	7.56151850270484e-07	-2.14235	Phldb2	3.41325909348946	3.37170145237944	3.3457479220504	1.24088579817118	1.05530187378763	1.40745663232092
	gene:ENSMUSG00000050106	8.9675885605286e-05	4.64072510361482e-05	-2.1418	Tmc8	0.525998678954027	0.532216204077914	-0.116063	-1.82145	-1.70498	-1.95682
	gene:ENSMUSG00000029559	2.55013094433123e-06	4.41853755312422e-07	-2.13935	2210016L21Rik	3.27297944161554	3.09135269941191	3.07959520310623	1.07069913056065	1.08341354425692	0.871752984496784
	gene:ENSMUSG00000028634	1.2939510505744e-06	1.39757272336608e-07	-2.13841	Hivep3	0.0445256172043092	-0.0337984	0.115844281119755	-2.13178	-1.98188	-2.17499
	gene:ENSMUSG00000022330	9.14482634098577e-06	2.70805533627534e-06	-2.13839	Osr2	3.2597613384518	3.01349120274802	3.17497632070711	0.979359568721195	1.21748510452978	0.836221473165035
	gene:ENSMUSG00000038668	1.94625426476296e-06	2.7864911628097e-07	-2.13753	Lpar1	3.84659039499229	3.76640688887236	3.73862258738115	1.78167612742347	1.51204682289028	1.64531015513031
	gene:ENSMUSG00000079277	7.86404624629402e-05	3.99407303402097e-05	-2.13747	Hoxd3	0.195387917620213	-0.0852227	0.404953245120251	-2.30021	-1.83292	-1.76415
	gene:ENSMUSG00000038240	3.81829888015807e-05	1.69152357161194e-05	-2.13723	Pdss2	2.26810227797541	2.39217561949744	2.14942391961578	-0.097667	0.0222626922185662	0.473423270279197
	gene:ENSMUSG00000046519	5.01463175426192e-07	2.38885490431413e-08	-2.13711	Golph3l	3.25234541192926	3.27676106106003	3.29577	1.05879165805242	1.21654364364642	1.13822534643619
	gene:ENSMUSG00000046010	6.26456700480029e-06	1.61322403429619e-06	-2.1364	Zfp830	3.77949	3.95305091442636	3.88613922799037	1.74410209459662	1.54456451715009	1.92082416004476
	gene:ENSMUSG00000056383	7.1592426471583e-06	1.92787919118272e-06	-2.13594	AI987944	3.22345004428936	3.29501443146004	3.2664341053343	1.37024073856082	1.00632100628921	1.00050846039103
	gene:ENSMUSG00000021592	4.22766749288907e-06	9.14117871169953e-07	-2.13407	Arsk	3.12505938941441	3.12647783578293	3.04619557605008	0.932371907091801	0.804113050319741	1.1590459194898
	MSTRG.3707.2	0.000395882877186806	0.000253765705723818	-2.13339	MSTRG.3707.2	1.32201119172855	1.32292667126641	1.04214841330357	-1.30712	-1.0827	-0.323252
	gene:ENSMUSG00000030088	1.801697557758e-05	6.68230770121477e-06	-2.13243	Aldh1l1	2.21235766579829	2.37843116301744	2.15862237074821	0.319408682004502	-0.157446	0.190148318652744
	gene:ENSMUSG00000052949	1.13511681515727e-05	3.63161326122344e-06	-2.13089	Rnf157	1.82900358008034	1.50382599235518	1.51152066556408	-0.520008	-0.358822	-0.669481
	gene:ENSMUSG00000063506	3.70937489492786e-07	1.12821505664296e-08	-2.12957	Arhgap22	6.21551746854639	6.2945296264979	6.30349804356189	4.13322327853603	4.10353095810459	4.18807970086919
	gene:ENSMUSG00000079108	1.07743991064713e-05	3.37899596934621e-06	-2.12942	Srp54c	5.43194849873977	5.4587525724737	5.50063747830211	3.08060172798508	3.37520448012369	3.5472785513826
	gene:ENSMUSG00000029434	9.35322081096754e-07	7.78404341492846e-08	-2.12926	Vps33a	2.79327977119576	2.6837775124044	2.86385303559297	0.622289427140871	0.60892843747289	0.721925568382226
	gene:ENSMUSG00000054309	4.07678236602337e-07	1.44842042978702e-08	-2.12912	Cpsf3	5.38309850983622	5.43589664108848	5.51431705820269	3.34160339660873	3.30878635098395	3.29556728734185
	gene:ENSMUSG00000034543	6.60611476099124e-07	4.21208954139145e-08	-2.12818	Morc2a	3.53780533180195	3.51523747110083	3.61871614622209	1.36638712531876	1.40545165603367	1.51538042335615
	gene:ENSMUSG00000050312	0.000447239380134097	0.000290352710509344	-2.12724	Nsun3	0.852704426158947	0.843373684099548	0.746472722551814	-1.07749	-1.94143	-0.920254
	gene:ENSMUSG00000044367	9.1629223672463e-05	4.7628919527708e-05	-2.12644	Slc16a13	-0.734479	-0.142438	-0.10789	-2.26115	-2.59299	-2.50999
	gene:ENSMUSG00000042870	4.96599217523568e-05	2.3124720682002e-05	-2.12621	Tom1	2.47108416544821	2.38662556342107	2.7171238575848	0.377534698998987	0.113596493370399	0.70507817545115
	gene:ENSMUSG00000038564	8.89180199307172e-07	7.15481293419144e-08	-2.12556	Ift172	2.65171876544648	2.5095316769506	2.46146255230743	0.387671341585909	0.463280312384016	0.39506938214153
	gene:ENSMUSG00000044715	8.22499651854954e-07	6.32026216262355e-08	-2.12522	Gskip	3.42758834010287	3.37692447960467	3.50598312718879	1.35343339480204	1.21775867701473	1.36363591736141
	gene:ENSMUSG00000029469	1.08991085642933e-05	3.43821159864786e-06	-2.12443	Ift81	3.55456355824924	3.6274986319438	3.58554667392563	1.42830696998805	1.71678374582774	1.24922747920282
	gene:ENSMUSG00000028223	1.19730997957357e-05	3.91820033869089e-06	-2.12317	Decr1	2.12123925006607	2.5006412065344	2.19610623121747	0.0461850967777826	0.0941657916543145	0.308115026380544
	gene:ENSMUSG00000056999	2.16090168618498e-07	2.77552738512774e-09	-2.12298	Ide	4.96604251550396	4.96042195590454	5.00122518430909	2.83372987375842	2.84662529370761	2.87840499034779
	gene:ENSMUSG00000072915	4.332568701894e-05	1.97511352882781e-05	-2.12295	Gm12258	-0.574805	-0.305002	-0.425848	-2.26573	-2.87108	-2.5377
	gene:ENSMUSG00000073771	9.18673930181987e-07	7.58069997928537e-08	-2.12279	Btbd19	3.45362174448984	3.35455272820884	3.30558083858818	1.19377363545451	1.2135936465668	1.33801986146479
	gene:ENSMUSG00000040620	4.33465667965441e-07	1.62591444309898e-08	-2.12256	Dhx33	3.83874306012096	3.91494542888542	3.88022296598455	1.80605714958766	1.68706427267095	1.77311820752225
	gene:ENSMUSG00000024645	4.59511130255633e-06	1.04042243956452e-06	-2.12138	Timm21	3.03345084197923	3.08047825323238	3.0760794852045	1.14949415834489	0.785616669387756	0.890767299187985
	gene:ENSMUSG00000073755	0.000130557181719281	7.20176572350824e-05	-2.12133	5730409E04Rik	2.30151653432425	2.41555776752492	2.15145003851042	0.287625953757069	0.496603467554025	-0.27969
	gene:ENSMUSG00000037709	3.70899826765634e-06	7.60139853209968e-07	-2.12098	Fam13a	0.998763802220175	0.926176327679926	1.09977052518717	-1.04461	-1.28985	-1.00377
	gene:ENSMUSG00000038119	1.20844603026796e-06	1.24647963978975e-07	-2.11886	Cdon	3.59898755491092	3.55527271119531	3.56572036018003	1.58732082122745	1.41947686777693	1.35661711688794
	gene:ENSMUSG00000022550	1.62378631936187e-06	2.04636908993863e-07	-2.11828	Adck5	3.67184067743254	3.7113	3.72332308044533	1.73685075107014	1.50217068948533	1.51259149709692
	gene:ENSMUSG00000030271	3.69540303214912e-06	7.55917769310578e-07	-2.11695	Ogg1	3.12481297773931	3.01781379087334	3.10166318533278	1.12165535128838	0.984092751790449	0.787698243639359
	gene:ENSMUSG00000121596	0.000338166654064289	0.000212326801573293	-2.1167	gene:ENSMUSG00000121596	1.44240850504294	0.770532232522214	0.733362150671104	-1.51393	-0.980674	-0.909201
	gene:ENSMUSG00000049971	3.40318914830007e-05	1.4683247546311e-05	-2.11667	Glt1d1	1.40928665097654	1.30413776189125	1.36064070807614	-1.09563	-0.48999	-0.690333
	gene:ENSMUSG00000028556	4.36456143773271e-07	1.6545547194085e-08	-2.11661	Dock7	4.97689987215177	4.88433954115928	5.02647860346972	2.84932137372506	2.84900003228121	2.83957548933175
	gene:ENSMUSG00000047205	9.18666620703889e-07	7.56444171504392e-08	-2.1165	Dusp18	3.66159775318254	3.64692148569237	3.65501309901481	1.56739990527662	1.62817866699795	1.41845875812302
	gene:ENSMUSG00000040097	1.46282642010976e-05	5.11853835970699e-06	-2.11594	Flywch1	4.57281395525296	4.58331027028408	4.63678851299028	2.30383860091446	2.77275220257295	2.36850464558783
	gene:ENSMUSG00000031970	5.85794387332187e-06	1.4690604384514e-06	-2.11591	Dbndd1	1.78248992392336	1.76899772249537	1.71354757910954	-0.542595	-0.390867	-0.149239
	gene:ENSMUSG00000045257	1.37202618412434e-05	4.67083823789106e-06	-2.11587	Morn2	1.9061725318871	2.08844184434227	2.27802222713769	-0.219275	0.0472186850654515	0.0970821610423751
	gene:ENSMUSG00000054383	2.70648579534969e-06	4.84127627502822e-07	-2.11566	Pnma1	-0.0679751	-0.196209	-0.364216	-2.26414	-2.31974	-2.39149
	gene:ENSMUSG00000042215	3.60327979432508e-06	7.30630655642042e-07	-2.1147	Bag2	4.57083636826257	4.65609056265539	4.47095158843632	2.60800371019013	2.31100953866528	2.43475871475282
	gene:ENSMUSG00000020522	4.98254233823827e-06	1.16799612777709e-06	-2.11453	Mfap3	3.92334878544332	3.96637093829532	3.88968370121751	1.97501269952619	1.60502347286966	1.85576331192772
	gene:ENSMUSG00000027261	0.00116685148994054	0.000828924385607061	-2.1142	Hao1	-0.362913	-0.672161	-0.517959	-3.32193	-2.01496	-2.55874
	gene:ENSMUSG00000027573	2.99849116526829e-06	5.62795353156677e-07	-2.11374	Gid8	4.36121784097697	4.36689029689798	4.36971765962915	2.23620267259931	2.09428641125342	2.42612114907195
	gene:ENSMUSG00000020101	1.82425199300077e-06	2.47394626342367e-07	-2.1129	Vsir	2.93433230796302	3.06225851271001	2.85815749060717	0.864521752022637	0.733085301717586	0.918426690406713
	gene:ENSMUSG00000022672	5.70375537217594e-07	3.24836989370154e-08	-2.11241	Prkdc	2.13043539357965	2.12206205298519	2.03484746052084	0.0521431892775285	-0.0151599	-0.0868751
	gene:ENSMUSG00000028756	1.52407325424312e-06	1.85017091694682e-07	-2.11189	Pink1	4.42382500802794	4.40841201556369	4.51767083673274	2.34328074582781	2.21765756669758	2.45329263031169
	gene:ENSMUSG00000027635	9.85152960989283e-06	3.00678793171551e-06	-2.11161	Dsn1	2.74700470707332	2.73926464351966	2.66738828583793	0.841005363766776	0.387964641088587	0.589857426859398
	gene:ENSMUSG00000038521	3.48011468456078e-07	9.78973720621948e-09	-2.10811	C1s1	4.91497876049598	4.91969484835293	4.89994570030494	2.85755827330421	2.81290376586783	2.73983752001725
	gene:ENSMUSG00000058070	4.3821127347855e-07	1.67655241315167e-08	-2.10794	Eml1	4.11299064393254	4.03296311600747	4.01283779058019	1.89594044627145	1.94517505452111	1.99385294420771
	gene:ENSMUSG00000027475	2.29282127977427e-07	3.43071489765565e-09	-2.10783	Kif3b	3.73094128740958	3.76833128688531	3.70017634676943	1.62935335579623	1.6113097955148	1.63529841366651
	gene:ENSMUSG00000024663	1.75653091249729e-06	2.32129052087934e-07	-2.1078	Rab3il1	4.88025191702419	4.84230467935006	4.69741193300193	2.60304208726308	2.69297502357117	2.80054563921395
	gene:ENSMUSG00000048490	1.15136523627305e-06	1.14497045447941e-07	-2.1074	Nrip1	3.98425347227622	3.90817258174143	3.82157491776963	1.74592570242445	1.89640981385161	1.74947334067397
	gene:ENSMUSG00000045629	3.1875682820414e-06	6.15425772517912e-07	-2.10666	Sh3tc2	1.02676040681239	1.12302051382021	1.03467634616725	-1.22399	-0.99708	-0.914467
	gene:ENSMUSG00000039738	8.82253329240244e-06	2.5861697255786e-06	-2.10629	Slx4	2.80356638122948	2.80227346785327	2.83122261165674	0.451210584218046	0.867873538793421	0.79910554693047
	gene:ENSMUSG00000043391	6.04789951039483e-07	3.60983117115593e-08	-2.10544	2510009E07Rik	1.53910668699076	1.62923257211856	1.49685396908176	-0.612746	-0.496743	-0.541647
	gene:ENSMUSG00000027963	4.51377902253399e-07	1.82222492271673e-08	-2.10458	Extl2	3.30416974857843	3.35604123997862	3.24372	1.1481577354939	1.24369954295609	1.19834579044222
	gene:ENSMUSG00000039976	1.0159015303123e-06	8.98306651594147e-08	-2.10367	Tbc1d16	4.76363178644172	4.80799945664487	4.64124133162683	2.55239010595538	2.67961003473321	2.66986831896028
	gene:ENSMUSG00000004266	0.000202122866997111	0.00011862222741777	-2.10314	Ptpn6	1.69898163762984	1.31591860133881	1.7576006358011	-0.76045	-0.0587494	-0.717724
	gene:ENSMUSG00000078878	2.8410169131131e-06	5.21216274018193e-07	-2.10309	Gm14305	3.05586859296227	3.23506774153476	3.07860522380286	1.15036925425806	0.889126942577115	1.02077313131313
	gene:ENSMUSG00000065979	2.6196310742723e-07	5.14719857472222e-09	-2.10289	Cpped1	3.73964766647141	3.80573974555432	3.72132803258671	1.64857772497046	1.64451806182678	1.66496199040239
	gene:ENSMUSG00000026698	3.53525955331523e-05	1.53902068890687e-05	-2.102	Pigc	3.14211065254518	3.18590491097701	3.24957928857103	1.40312590035526	0.785642613460014	1.08282451166284
	gene:ENSMUSG00000000440	2.43401859914847e-06	4.12429141105825e-07	-2.10129	Pparg	2.23401257312301	2.27857925311811	2.28928	0.0687217081858752	0.087564674953255	0.341714825208528
	gene:ENSMUSG00000026926	3.97080137987316e-07	1.38976297964352e-08	-2.10126	Pmpca	5.27198734526073	5.24152663783234	5.21857586743558	3.16744303524279	3.18870000435383	3.07216772696462
	gene:ENSMUSG00000026857	6.43540906550432e-07	4.03027985196051e-08	-2.10105	Ntmt1	4.89700943063879	4.92408040247339	4.9126522598073	2.70692943489339	2.84665317195986	2.8769977811456
	gene:ENSMUSG00000056679	2.89391812283174e-05	1.19859184881103e-05	-2.10064	Gpr173	1.09452390440347	0.695225952552799	0.795579119266077	-1.03302	-1.22173	-1.46185
	gene:ENSMUSG00000058230	2.64116733913599e-07	5.25761792827168e-09	-2.10049	Arhgap35	3.77929134793591	3.75192190867475	3.72205949880238	1.64655070375985	1.61674349339723	1.6885196709986
	gene:ENSMUSG00000025780	8.55141416676259e-06	2.47299473071652e-06	-2.09954	Itih5	0.54368196176313	0.721204645176571	0.780623383948605	-1.47483	-1.56612	-1.21217
	gene:ENSMUSG00000032393	5.04674932443654e-07	2.45916879665656e-08	-2.09948	Dpp8	4.54472449670881	4.46943050493395	4.52360667891008	2.46052240823977	2.44630202480348	2.33249684797666
	gene:ENSMUSG00000056666	9.14482634098577e-06	2.70795012220976e-06	-2.09761	Retsat	3.52497121966545	3.3867527409666	3.31779607546208	1.10411117915637	1.3326661199377	1.49990455017504
	gene:ENSMUSG00000038145	1.12336863236268e-05	3.58214259301404e-06	-2.09758	Snrk	2.53318381219091	2.8009013490841	2.53582379202645	0.508438794464862	0.714523367713527	0.354206142327184
	gene:ENSMUSG00000022696	0.00105692751356851	0.000744778419814255	-2.09696	Sidt1	-0.366069	-1.53295	-0.662988	-2.90287	-3.21875	-2.73126
	gene:ENSMUSG00000056050	1.8719848066422e-07	1.68578258157728e-09	-2.09612	Mia3	5.87708210218904	5.86558152784616	5.87604056983021	3.76847728124567	3.78712013237069	3.77474437100676
	gene:ENSMUSG00000087687	0.000665713267822507	0.000450147294736721	-2.09549	Pet100	1.43710893010882	1.0027521993537	1.46845872116069	-0.415493	-1.40207	-0.560594
	gene:ENSMUSG00000025738	1.89240046708034e-06	2.65471962517976e-07	-2.09527	Fbxl16	3.70662669216778	3.70545688968169	3.57666277266944	1.69793480182015	1.54262257831945	1.46237433637662
	gene:ENSMUSG00000029778	1.07743991064713e-05	3.37964489295821e-06	-2.09516	Adcyap1r1	4.17526885334178	4.13025819645464	4.17452282979859	1.79695360815678	2.22041787610422	2.17720950218342
	gene:ENSMUSG00000020682	6.99804652204304e-05	3.48452497192093e-05	-2.09266	Mmp28	1.5555987530008	1.72261334671515	1.92342989381715	-0.496552	0.00034908996171334	-0.580127
	gene:ENSMUSG00000022756	4.11946439716399e-05	1.85835310943209e-05	-2.09066	Slc7a4	1.16437889415405	1.13429060808954	1.29053115698932	-0.674809	-0.756309	-1.25165
	gene:ENSMUSG00000042320	5.32958447310675e-06	1.28646762649795e-06	-2.08959	Prox2	-0.0433144	-0.0709711	-0.372098	-2.20126	-2.3261	-2.2278
	gene:ENSMUSG00000047583	2.71517626324624e-05	1.10565098826892e-05	-2.08677	Tyw3	-0.250591	-0.256292	-0.377173	-2.05496	-2.56502	-2.52438
	gene:ENSMUSG00000027318	2.64696266430549e-06	4.68113118627949e-07	-2.08649	Adam33	-0.617359	-0.784992	-0.518327	-2.68625	-2.67224	-2.82167
	gene:ENSMUSG00000046351	2.77986116052155e-06	5.04604966015504e-07	-2.08608	Zfp322a	2.92679666689844	3.11808209175405	3.05489430917865	1.01631160317009	0.800070325300608	1.0251415117154
	gene:ENSMUSG00000039128	3.2649722361513e-07	8.57764018666215e-09	-2.08558	Cdc123	5.59126339744015	5.58670275356604	5.56956503547584	3.43553472248537	3.5413	3.51395784039105
	gene:ENSMUSG00000034501	1.99683247209409e-06	2.92227973523424e-07	-2.08507	Pcnx4	3.66901769192738	3.63027207660251	3.53654283587319	1.50455276846083	1.41355400699032	1.66250221304847
	gene:ENSMUSG00000073002	0.0081376243337839	0.00660092404964698	-2.08495	Vamp5	0.599175897901195	1.54443394881442	1.58017588202541	-0.302934	-1.84049	-0.387642
	gene:ENSMUSG00000032673	8.21271214031766e-07	6.24001622322436e-08	-2.08349	Prorsd1	3.54276494727241	3.56572182224537	3.4785873370402	1.53816117615682	1.35738816145846	1.44105209389615
	gene:ENSMUSG00000029442	7.70864437479045e-05	3.89883565001964e-05	-2.08317	Cfap251	-0.218216	0.0537855953509225	-0.280666	-2.50914	-1.87502	-2.31045
	gene:ENSMUSG00000051671	0.000195460643873099	0.000114074712372381	-2.08205	Coa6	3.95460728031733	4.02748920202289	3.99154406737631	1.46928742013863	2.37089995112504	1.8872948110465
	gene:ENSMUSG00000030279	4.00241089287112e-06	8.44530445697138e-07	-2.08204	C2cd5	2.49130104765941	2.52535304738188	2.44934769466381	0.605577773545106	0.327688513733391	0.286607955895453
	gene:ENSMUSG00000021676	1.09077878773711e-06	1.03375403051873e-07	-2.08181	Iqgap2	2.05995639068158	1.92921986522937	1.97004669718816	-0.00105211	-0.185005	-0.10015
	gene:ENSMUSG00000056598	0.000106985513121538	5.70532812194466e-05	-2.08086	Drc3	-0.474629	0.210732975375278	-0.429564	-2.23469	-2.27257	-2.42877
	gene:ENSMUSG00000025920	5.51069912252387e-05	2.63170740956641e-05	-2.08084	Stau2	0.686600924059285	0.76674101389912	0.740338708363467	-1.70772	-1.02946	-1.31166
	gene:ENSMUSG00000045316	4.27856622184822e-06	9.33944279758105e-07	-2.08083	Fahd1	3.35734058152208	3.51228176098723	3.4200184067932	1.2465996230827	1.53760370981893	1.26293702063175
	gene:ENSMUSG00000039055	0.000565837114204946	0.000376925437268145	-2.0799	Eme1	0.149728912984778	0.633196826031037	-0.22864	-1.65136	-2.32028	-1.71377
	gene:ENSMUSG00000078771	0.000203803304836348	0.000119806086277772	-2.07961	Evi2a	2.05671946822508	1.78652485262528	1.83018716373675	0.0937859598730973	0.0274456757845258	-0.686619
	gene:ENSMUSG00000024983	6.40593275696068e-07	3.96452860388469e-08	-2.07709	Vti1a	2.58358527204559	2.63798228977157	2.6701321812671	0.629421904196255	0.472778880549264	0.558221584650582
	gene:ENSMUSG00000046756	1.2895770080635e-06	1.3878301345192e-07	-2.07585	Mrps7	4.22181051145814	4.1070683984029	4.14165423023879	2.13272653302112	1.95911059269773	2.15114313522018
	gene:ENSMUSG00000028698	1.81268250003394e-05	6.73366078651927e-06	-2.07397	Pik3r3	0.504183068775773	0.775403742493863	0.632865646760192	-1.18882	-1.63473	-1.48591
	gene:ENSMUSG00000075028	3.12327583884661e-05	1.3194690839948e-05	-2.07311	Prdm11	1.24309932326311	1.07019695572752	0.732576594317115	-1.19511	-1.0817	-0.896643
	gene:ENSMUSG00000022913	1.40597469909269e-05	4.8328443548994e-06	-2.07134	Psmg1	3.90519077311268	3.83736110294112	4.03450327469062	1.59253836410555	1.99275719365323	1.97772795958249
	gene:ENSMUSG00000024909	2.0393088917422e-06	3.04161795518291e-07	-2.07121	Efemp2	5.61246317387141	5.75240936300734	5.75981752105052	3.75151331697211	3.64145655147616	3.51809836178103
	gene:ENSMUSG00000057982	1.68738540791034e-05	6.13267806099758e-06	-2.07059	Zfp809	3.30246601847708	2.81388603607085	3.14543209466732	0.934740672750809	1.06272201898404	1.05254457625319
	gene:ENSMUSG00000018999	2.55013094433123e-06	4.4178056781302e-07	-2.07003	Slc35b4	3.28845882380004	3.34502571810422	3.39750097719827	1.44002198427418	1.17590203163478	1.20496827575586
	gene:ENSMUSG00000020086	1.22621500855819e-05	4.02684554957177e-06	-2.06867	Macroh2a2	3.15070800009608	3.17920464408698	3.17064600846662	1.36114118406371	1.0382985079851	0.895121885311418
	gene:ENSMUSG00000027006	1.017963821632e-06	9.01145172210558e-08	-2.06826	Dnajc10	6.10491290977139	6.11024930671489	6.08995425985299	4.10510410362303	3.90826569405672	4.08697309046229
	gene:ENSMUSG00000069808	2.58882300510033e-05	1.04278694439772e-05	-2.06774	Tlcd3a	2.07729154377823	2.04104072436226	1.9588092748428	-0.351509	0.0321234181695226	0.193311268877778
	gene:ENSMUSG00000022012	3.12331864887396e-06	5.95035845915245e-07	-2.06771	Enox1	3.56173389528813	3.46827115544857	3.5011126068927	1.49334452067492	1.26629901476921	1.56834980329976
	gene:ENSMUSG00000027329	1.08406549495714e-05	3.40616188312375e-06	-2.06765	Spef1	3.32660968241165	3.62564409199702	3.25433477602526	1.28524713930676	1.24512201057559	1.47326843514774
	gene:ENSMUSG00000029718	2.11957560546394e-07	2.46845463086798e-09	-2.06728	Pcolce	7.79795728368147	7.78945311262665	7.77403242499184	5.73167351704758	5.73205823470673	5.6958719692517
	gene:ENSMUSG00000032235	1.75991486957334e-05	6.48234534521502e-06	-2.06719	Ice2	2.84473794737073	2.74732981961002	2.81417221758029	0.674196675687081	1.01668315213852	0.513794917518795
	gene:ENSMUSG00000063362	2.06114270689588e-06	3.10543320645777e-07	-2.06718	Alg11	3.11812728779586	3.11606926674752	3.16008149086356	1.06052474333335	1.20746934912527	0.924730807943912
	gene:ENSMUSG00000029009	0.000115597644436116	6.24816325520433e-05	-2.06563	Mthfr	2.33474045064452	2.06458559268231	2.32559221142427	0.173118476587853	-0.19276	0.547662047153486
	gene:ENSMUSG00000039116	9.0658949455033e-07	7.40904929426215e-08	-2.06532	Adgrg6	3.54751362121085	3.62705042950733	3.52655513832952	1.40970211735491	1.58878154510249	1.50666490069093
	gene:ENSMUSG00000021555	2.92817901963196e-07	6.76349204922485e-09	-2.06512	Naa35	3.88509638026521	3.91442971896583	3.88808313492467	1.81901943793043	1.88236602531883	1.7908675194319
	gene:ENSMUSG00000074994	5.01463175426192e-07	2.40443071091027e-08	-2.06494	Qser1	3.01462345220604	3.04849986500081	3.04793617435099	0.891835214104802	1.04070870760003	0.983691556176749
	gene:ENSMUSG00000041147	1.06302771909711e-05	3.31053817252745e-06	-2.0638	Brca2	-0.366764	-0.239844	-0.267463	-2.37491	-2.56448	-2.12609
	gene:ENSMUSG00000027247	5.35797523600307e-06	1.29820831097192e-06	-2.06343	Arhgap1	4.86183356339391	4.94116858218141	4.7807905498821	2.68323247185141	2.71230897365846	2.99797212994606
	gene:ENSMUSG00000062515	7.50076944173026e-06	2.05786780416685e-06	-2.06338	Fabp4	3.04443276558071	2.77871280062235	2.82999199612098	0.76284373355182	0.996753893715718	0.703408170018759
	gene:ENSMUSG00000035919	2.41404477027767e-05	9.56636801763035e-06	-2.06241	Bbs9	1.8462590157014	1.63824903577143	1.95379490609758	-0.48788	-0.0272912	-0.233741
	gene:ENSMUSG00000023411	4.19327862542683e-05	1.89978478850996e-05	-2.06087	Nfatc4	-0.0137624	0.0812796275447496	0.100162244195384	-1.9737	-1.70812	-2.3331
	gene:ENSMUSG00000045822	3.24994674364699e-05	1.38556371286933e-05	-2.05907	Zswim3	1.72074250493454	2.04155139718286	1.66877676744548	-0.317702	0.000649066739334309	-0.429096
	gene:ENSMUSG00000078789	5.26051844782256e-06	1.25572082243738e-06	-2.05784	Dph1	3.84462226611826	3.81490495270811	3.75416298048965	1.90534127131177	1.54497197263759	1.78985651170276
	gene:ENSMUSG00000022718	3.95521760613034e-05	1.76787033968798e-05	-2.0574	Dgcr8	3.03374753837752	3.11057054487943	3.00605076051306	0.634780969212838	1.17516687695494	1.16822418391787
	gene:ENSMUSG00000053062	0.000468319653668879	0.000305400729805933	-2.05723	Jam2	0.653943254045221	0.577125694271929	0.653681916264535	-0.820188	-1.84025	-1.6265
	gene:ENSMUSG00000029311	1.22933184794933e-05	4.04275644552023e-06	-2.05706	Hsd17b11	4.55889699188071	4.39293194866659	4.52826637042167	2.18140919027406	2.57207352689114	2.55544561947013
	gene:ENSMUSG00000024487	4.59199159635544e-06	1.0387948899099e-06	-2.05625	Yipf5	4.90616781672933	5.04957230951293	4.91700676134352	2.99409850426649	2.71177636991926	2.99811424770256
	gene:ENSMUSG00000055681	4.83679788117478e-07	2.19176065496239e-08	-2.05583	Cope	6.57539027284425	6.6992257206414	6.63984888196219	4.61607616518842	4.53501565258151	4.59588379779722
	gene:ENSMUSG00000050989	3.33335454946971e-07	8.93361353291715e-09	-2.05291	Selenon	5.42122111077126	5.43587997709415	5.35946986557051	3.34998273555879	3.31682622676369	3.39101868764623
	gene:ENSMUSG00000044807	0.000421196802416215	0.00027177460961688	-2.05194	Zfp354c	1.14979978707214	1.31801944918123	1.21427901623575	-0.640758	-0.421956	-1.411
	gene:ENSMUSG00000034334	6.7033224329248e-05	3.31531683405696e-05	-2.05166	Fam151b	0.596154683689821	0.675204405939971	0.464101531998079	-1.67321	-1.08443	-1.66188
	gene:ENSMUSG00000035521	2.7440568378811e-05	1.12128215142193e-05	-2.05115	Gnptg	4.2900050559927	4.13957942840356	3.89796139926488	2.22420053045519	2.12680506053851	1.82309510872149
	gene:ENSMUSG00000051034	1.95317181620423e-06	2.80882815735648e-07	-2.05087	Zfp11	0.543448370216656	0.618943383301834	0.623269438084092	-1.49169	-1.56567	-1.30958
	gene:ENSMUSG00000049792	4.79362335039249e-07	2.12570972868503e-08	-2.04823	Bag5	4.55953672082501	4.53455675887757	4.64973552537946	2.49936986266747	2.51947346677608	2.58028106243612
	gene:ENSMUSG00000071637	2.13925802951076e-06	3.27404737655883e-07	-2.04778	Cebpd	2.12103861655684	2.11521606598262	2.12863093632186	0.142331089170154	-0.0909597	0.170172482563776
	gene:ENSMUSG00000036158	6.62709890419932e-05	3.27352862207783e-05	-2.04711	Prickle1	-0.286376	-0.277658	-0.157008	-2.08541	-2.6847	-2.09227
	gene:ENSMUSG00000063047	6.0381299953294e-05	2.93469193901534e-05	-2.04668	Zfp780b	2.38451128484203	2.25849661326751	2.07039310637346	0.321824217104773	0.409949168077211	-0.15841
	gene:ENSMUSG00000021044	7.33651185785057e-07	5.14467578265672e-08	-2.04632	Adck1	1.33337564308898	1.31447843748061	1.28078234875559	-0.647938	-0.734256	-0.828119
	gene:ENSMUSG00000043162	1.26238370947742e-05	4.19236483611164e-06	-2.04624	Pyurf	2.0376317286795	1.88839413533449	2.21895905304754	-0.0309597	-0.150286	0.187509330761926
	gene:ENSMUSG00000028957	0.000111033983957962	5.96135909639414e-05	-2.04624	Per3	0.917007764173152	0.936538065717555	0.923724241826118	-0.77814	-1.55003	-1.03327
	gene:ENSMUSG00000062012	2.37745644175814e-05	9.38155252870445e-06	-2.04609	Zfp13	2.13129281570978	2.53302080284289	2.28635659731542	0.075499772258423	0.454648640592636	0.282259493927133
	gene:ENSMUSG00000003153	0.000805056749664313	0.000553951153233709	-2.04557	Slc2a3	0.814830937314072	1.13802870029871	0.43145715390678	-1.56991	-1.49319	-0.68929
	gene:ENSMUSG00000000093	9.26338820629532e-06	2.75704827509945e-06	-2.04426	Tbx2	-0.0821268	-0.350101	-0.187883	-2.29168	-2.06106	-2.40013
	gene:ENSMUSG00000057093	6.34394161044115e-06	1.63925706252341e-06	-2.04402	Zfp607b	-0.650619	-0.681252	-0.999792	-2.84541	-2.84848	-2.76983
	gene:ENSMUSG00000017288	3.52317423779204e-06	7.07243916023315e-07	-2.04376	Vps53	3.5842745318528	3.72170972291287	3.77755690311025	1.8006191487338	1.53783974013279	1.61380743590321
	gene:ENSMUSG00000034333	1.14724113270925e-05	3.68456267870917e-06	-2.0433	Zbed4	1.33860297557589	1.31797547159777	1.39665601521054	-0.955709	-0.549969	-0.570989
	gene:ENSMUSG00000021476	1.7470535862085e-06	2.30074514475901e-07	-2.04267	Habp4	2.97967692686841	3.00231222893333	2.91918121514016	0.79943052716767	1.05064308682151	0.923084509765914
	gene:ENSMUSG00000026563	5.88790678541649e-06	1.47999010710077e-06	-2.04256	Tada1	4.47301315471072	4.50034055898828	4.45807786689572	2.30076217722426	2.65601531574102	2.34698638102521
	gene:ENSMUSG00000020473	2.66353112683191e-07	5.65365345842305e-09	-2.04251	Aebp1	7.18490478151911	7.1873881129057	7.15477772314987	5.09014477802467	5.13976808825792	5.16962709423539
	gene:ENSMUSG00000117942	1.87589827359155e-06	2.59314863174782e-07	-2.04239	Maskbp3	2.73107134145764	2.69048459107245	2.59036967497158	0.748203585884699	0.618411580663035	0.518135258136632
	gene:ENSMUSG00000024998	4.0720139485834e-06	8.6516385577766e-07	-2.04214	Plce1	2.0138120374501	1.76609262200979	2.0105614490298	-0.224771	-0.0834714	-0.0277117
	gene:ENSMUSG00000021594	1.99683247209409e-06	2.91396211186249e-07	-2.04185	Srd5a1	1.88299942437475	1.95861071205585	1.97599182346125	-0.215737	0.0401938779528349	-0.132413
	gene:ENSMUSG00000045216	4.70668898717123e-07	1.97650163801824e-08	-2.04131	Hs6st1	4.95878747138648	5.05750104722396	4.97689620719438	2.97832158537455	2.90045	2.99049675468087
	gene:ENSMUSG00000042787	2.35846404509848e-06	3.91517922676579e-07	-2.04111	Exog	1.60355442354766	1.59931826983512	1.51703324967282	-0.415007	-0.361643	-0.626774
	gene:ENSMUSG00000003420	2.60469846823187e-07	4.77547508393074e-09	-2.04004	Fcgrt	6.12302908342417	6.1554258972632	6.14499598765294	4.06252672208724	4.13466378573644	4.10614418013193
	gene:ENSMUSG00000049904	4.86164668362751e-05	2.25745332651557e-05	-2.03995	Tmem17	0.485665882541548	0.528100178264927	0.42764264193537	-1.32116	-1.92671	-1.43056
	gene:ENSMUSG00000039201	3.42184593128695e-06	6.79059789414347e-07	-2.0379	Tbc1d25	0.789576524164045	0.909948942880821	0.584729727143653	-1.26113	-1.26607	-1.30226
	gene:ENSMUSG00000021188	2.65785385530667e-07	5.450268495279e-09	-2.03613	Trip11	2.85187694221585	2.77777654442535	2.80455254929857	0.75987167616684	0.7986428212062	0.767286980635257
	gene:ENSMUSG00000038291	3.77813365089984e-07	1.19909028856911e-08	-2.03568	Snx25	3.45280402267842	3.44720187783025	3.42923833705623	1.35436752600632	1.47120255071607	1.39663245326289
	gene:ENSMUSG00000068284	0.000262883685375933	0.00016014636220701	-2.03441	Usf3	2.21708550863824	2.04327590348197	2.08736167932199	-0.446484	0.417258981124363	0.273704457164334
	gene:ENSMUSG00000035472	0.000467301720457163	0.000304654520213411	-2.03419	Slc25a21	-0.0793637	0.139548078193567	0.00602939008263411	-1.41895	-2.40061	-2.21681
	gene:ENSMUSG00000028467	7.89540017342614e-06	2.215930680645e-06	-2.0332	Gba2	1.35167411924535	1.51153230381091	1.34371025907274	-0.717304	-0.758604	-0.416776
	gene:ENSMUSG00000025377	1.78285327499663e-05	6.59984210677143e-06	-2.03287	Tepsin	2.54867631411381	2.56499706538499	2.42337513064528	0.69086313336032	0.538174588468348	0.209394720833202
	gene:ENSMUSG00000057778	1.65013837100232e-05	5.96453083056468e-06	-2.02979	Cyb5d2	2.84843606019962	2.74119039390113	2.87402141953329	0.548534280747412	0.792020721123505	1.03373027386958
	gene:ENSMUSG00000029571	1.03245703668681e-06	9.42072672988496e-08	-2.0295	Tmem106b	5.09715002131188	5.12516769800946	5.12206718988545	3.20832871702193	3.02040619039927	3.02714555670909
	gene:ENSMUSG00000024561	2.78135764345322e-06	5.05612224349867e-07	-2.02851	Mbd1	3.83251587736308	3.8604467906937	3.66872639961604	1.78552586146057	1.85885192100676	1.6317790124096
	gene:ENSMUSG00000039382	8.92258782383985e-07	7.21327077004421e-08	-2.0281	Wdr45	3.40270771708381	3.3530293579858	3.33543308999333	1.22644749141959	1.3845731724676	1.39584153491897
	gene:ENSMUSG00000051351	1.08247414232247e-06	1.02000092539875e-07	-2.02782	Zfp46	1.7094820999744	1.71039319217052	1.86283103450271	-0.21993	-0.341075	-0.239745
	gene:ENSMUSG00000042178	1.19248550137978e-05	3.89189925602393e-06	-2.02782	Armc5	1.9099236049955	1.95700821979187	1.88643113714536	0.0583580612357161	-0.37182	-0.0166244
	gene:ENSMUSG00000049946	0.000207870738309951	0.000122563651398832	-2.02764	BC030500	1.32089533274972	0.567826755483933	0.977638216973373	-1.21342	-0.795656	-1.20747
	gene:ENSMUSG00000039166	2.55080980995759e-05	1.02441360580486e-05	-2.02471	Akap7	3.6891	3.47976578042971	3.50625904939165	1.25899763310242	1.57945678300167	1.76254017001837
	gene:ENSMUSG00000031144	0.00012252679306482	6.68534181678721e-05	-2.02429	Syp	-0.517517	-0.694307	-0.707788	-2.32519	-2.58746	-3.07984
	gene:ENSMUSG00000006471	5.58354355928741e-07	3.04326590446506e-08	-2.02321	Ndor1	4.17640479965045	4.04038117375798	4.1417946455312	2.09953086455943	2.1326738964264	2.05675518499162
	gene:ENSMUSG00000014763	1.28120318721422e-06	1.36557758383319e-07	-2.02283	Fam120b	4.13904114159565	4.13412826252392	3.95220653278342	2.00970332274885	2.04266149557272	2.10453023637125
	gene:ENSMUSG00000002108	0.0022400706025535	0.00167585639894816	-2.02147	Nr1h3	-0.766721	-0.0540388	-0.102108	-2.61154	-1.61027	-2.76545
	gene:ENSMUSG00000033233	1.09093697072499e-05	3.44506411807891e-06	-2.02139	Trim45	0.53117132642887	0.549984533293125	0.631569968309523	-1.19956	-1.54129	-1.6106
	gene:ENSMUSG00000055538	2.1464997340676e-07	2.68714592469011e-09	-2.02093	Zcchc24	5.93799167045006	5.9224	5.92119929783007	3.92987969612401	3.89211674205722	3.89680319368148
	gene:ENSMUSG00000026848	5.6008339595991e-07	3.097893624748e-08	-2.01836	Tor1b	4.85469402785896	4.8782613192858	4.82359494495906	2.77075294582548	2.91757343999053	2.81314970403414
	gene:ENSMUSG00000032377	5.01463175426192e-07	2.34929549914714e-08	-2.01777	Plscr4	3.76658636348875	3.88766007844588	3.7924456978878	1.78298175457031	1.84077298978984	1.76961476887446
	gene:ENSMUSG00000059182	3.90106008727906e-07	1.3584754778059e-08	-2.0172	Skap2	5.04546979387528	5.00410322537406	4.99112162267583	2.93420320743154	3.01545546400874	3.03943795896351
	gene:ENSMUSG00000027605	1.88587617505096e-06	2.63354303207328e-07	-2.0158	Acss2	4.50760013277126	4.54880551287802	4.65630100429021	2.65992159083041	2.5655947388673	2.43979598467276
	gene:ENSMUSG00000025986	2.60469846823187e-07	4.85355652913766e-09	-2.01528	Slc39a10	5.7908048994539	5.82256425396651	5.74962	3.78236526245689	3.77636291280069	3.75842204638271
	gene:ENSMUSG00000019433	4.07678236602337e-07	1.4449321995433e-08	-2.01347	Gipc1	4.20887445584131	4.32180921191795	4.30399556591045	2.28416822400229	2.25072241791625	2.25936499736185
	gene:ENSMUSG00000035601	0.000150730556429091	8.49395853561449e-05	-2.01329	Trmt10b	1.69491183147865	1.57378895087538	1.65273566096526	-0.831589	-0.0460554	-0.2408
	gene:ENSMUSG00000028687	5.5569734600417e-05	2.65625584945306e-05	-2.01319	Mutyh	1.17983649575394	1.5486131898995	1.09755821145632	-0.584295	-1.00165	-0.627623
	gene:ENSMUSG00000003534	4.68859369993927e-07	1.94408062715618e-08	-2.01297	Ddr1	4.95129865803712	4.94701516093463	4.87788252613258	2.92376283727282	2.96203866836335	2.85148720910313
	gene:ENSMUSG00000034951	1.42645903030467e-06	1.65841129783767e-07	-2.01127	Cog7	3.69455128768389	3.65544353988222	3.51606823821316	1.52274327664557	1.66357780016112	1.64594416219496
	gene:ENSMUSG00000062376	2.37018793201585e-05	9.35078109474649e-06	-2.01098	Borcs7	1.33629710054421	1.38532334875994	1.65892802424948	-0.335574	-0.562116	-0.754689
	gene:ENSMUSG00000027822	5.14067858608389e-07	2.53340327040544e-08	-2.01085	Slc33a1	4.9859722801771	5.0032946867974	4.90091524308823	2.99921062990022	2.96155128433527	2.89685694693834
	gene:ENSMUSG00000050777	0.000450222440326629	0.000292487804175873	-2.0082	Tmem37	2.12995556824426	1.89557135642726	1.97853356155304	-0.0307931	0.513368452419089	-0.50311
	gene:ENSMUSG00000031387	2.15669532047168e-06	3.32735326705937e-07	-2.00805	Renbp	4.17278847229051	4.12889599300738	4.18259076507444	2.24138046097567	2.22417181532872	1.99457031136922
	gene:ENSMUSG00000026027	4.22766749288907e-06	9.13944116022638e-07	-2.00665	Stradb	3.08837603272929	3.1666988972558	3.16516154239441	1.03397336730125	1.32652814431448	1.03979956536221
	gene:ENSMUSG00000029167	2.51311257694653e-05	1.0045328872617e-05	-2.00659	Ppargc1a	-0.0876077	-0.0749257	-0.448611	-2.02879	-2.37979	-2.22234
	gene:ENSMUSG00000026727	4.49134390878546e-07	1.79395059846319e-08	-2.00613	Rsu1	5.31812092523272	5.23668861260065	5.24282018936721	3.25236872707988	3.21392066821838	3.31294668651797
	gene:ENSMUSG00000019779	6.1287833181272e-06	1.5638570277486e-06	-2.00564	Frk	2.07855962639586	1.90090312239135	1.96000230288122	0.0276254342001656	0.111005931419395	-0.216072
	gene:ENSMUSG00000022386	1.82785307047841e-05	6.79847911259687e-06	-2.00561	Trmu	2.7330534042637	2.60383971455896	2.56301312127883	0.350864946017271	0.772907565496538	0.759299883011471
	gene:ENSMUSG00000042810	2.39125716149013e-05	9.44444334256881e-06	-2.00521	Krba1	1.35351808419149	0.942735936169471	1.08557558063852	-1.07621	-0.811878	-0.745718
	gene:ENSMUSG00000039461	2.66669781863643e-05	1.0812080814519e-05	-2.0032	Tcta	2.65144462492228	2.77803548467107	2.8614663128208	0.523925218566263	0.721686758728319	1.03574283920024
	gene:ENSMUSG00000078572	0.000181685161662618	0.000105154111462143	-2.00283	Ndufaf8	2.9274470818786	3.3161299536769	2.83624531091283	0.77959340351742	0.87401787726932	1.41771643954702
	gene:ENSMUSG00000028152	6.69116250601397e-05	3.3087129063063e-05	-2.00195	Tspan5	2.71283940036624	3.26648687867835	2.88168223692698	1.06546477752093	0.726671683624603	1.06302725772936
	gene:ENSMUSG00000090523	1.91919343090249e-06	2.73082799742274e-07	-1.99984	Gypc	4.33807992397654	4.48834288815445	4.47409690840687	2.31309751072767	2.50949037942326	2.47840600237427
	gene:ENSMUSG00000003680	1.28551388077521e-05	4.29637937231668e-06	-1.99933	Taf6l	2.21292288809755	2.21873529834037	2.13814996858485	0.0136523435714126	0.108759952295066	0.449403957101906
	gene:ENSMUSG00000002661	0.000615336505712723	0.0004132079841324	-1.99919	Alkbh7	2.88796678483326	3.01064558669047	3.0138275771858	1.22995393325912	0.338570459761127	1.34634934077784
	gene:ENSMUSG00000069743	3.81241692713123e-05	1.68790953081663e-05	-1.99814	Zfp820	2.24252202370721	2.26039697414049	1.99413580545633	0.459896353888048	0.0943414807143518	-0.0516174
	gene:ENSMUSG00000006345	1.15384643621672e-06	1.1509960622258e-07	-1.99805	Ggt1	5.51789610765633	5.40392966930076	5.48517462332207	3.41121145258124	3.42267798732042	3.5789620133356
	gene:ENSMUSG00000050890	3.46841571280541e-07	9.47905202300694e-09	-1.99753	Pdik1l	2.02196113766737	2.08646211253746	2.07571573742287	0.0644979896278391	0.0234881521995673	0.103564779271521
	MSTRG.8283.4	0.00302616971334436	0.0023101122761041	-1.99722	MSTRG.8283.4	-0.592012	-0.92581	-0.344434	-3.32193	-1.8678	-2.66418
	gene:ENSMUSG00000074865	0.00235732371537051	0.00176918776240405	-1.99694	Zfp934	-0.495317	0.0779675831721958	-0.69477	-1.65067	-2.79205	-2.66021
	gene:ENSMUSG00000050248	8.32756399593974e-07	6.48058910483002e-08	-1.99688	Evc2	3.83882815969181	3.71080356896554	3.67843805522218	1.79800944249084	1.72369179437741	1.71572910915864
	gene:ENSMUSG00000047473	6.6098194516661e-06	1.733598948136e-06	-1.99669	Zfp30	1.3053483796138	1.43264625503504	1.17211815366274	-0.753821	-0.527019	-0.799119
	gene:ENSMUSG00000046185	4.99910753517369e-06	1.17276074681276e-06	-1.9966	Zfp84	2.05124784012619	2.02391532746536	2.10514568419762	0.12758441874606	0.198687757237474	-0.135749
	gene:ENSMUSG00000025271	0.00366385723652093	0.00283728484224631	-1.99608	Pfkfb1	0.183951404995058	-0.260508	1.04591540398497	-1.37392	-2.22469	-1.42028
	gene:ENSMUSG00000063145	4.49134390878546e-07	1.80160581724181e-08	-1.99606	Bbs5	2.69830872720226	2.7880354117787	2.79400655080041	0.726379595880129	0.806101293853279	0.759685080062886
	gene:ENSMUSG00000022235	5.25287754643115e-05	2.47245995066525e-05	-1.99599	Cmbl	1.75529610102511	1.93834940834494	1.58758869934456	0.0227257345586021	-0.207538	-0.521925
	gene:ENSMUSG00000024201	5.13361312055629e-06	1.21155623060294e-06	-1.99486	Kdm4b	3.73086272778109	3.82059664514774	3.70328545553514	1.55926957944866	1.86589902436105	1.84499819627914
	gene:ENSMUSG00000002109	2.98170804758332e-05	1.24362697462018e-05	-1.99483	Ddb2	2.19234126848129	2.15840651013404	2.28814384011625	0.204434986536378	0.501836548126414	-0.0518672
	gene:ENSMUSG00000033900	1.98931928762952e-05	7.58512379352698e-06	-1.99481	Map9	0.639117298846865	0.534998850422526	0.706955728525779	-1.59774	-1.11051	-1.39509
	gene:ENSMUSG00000009108	0.000544268504051178	0.000360974341530196	-1.99459	Gnat2	0.0437154559076693	0.434033014013602	0.657626286964718	-1.13265	-1.99958	-1.71617
	gene:ENSMUSG00000071337	4.94194421779186e-06	1.15542943362285e-06	-1.99388	Tia1	4.53959782001017	4.64745808107153	4.58639162365822	2.58435571987185	2.77521261163243	2.43224536372238
	gene:ENSMUSG00000037669	4.81374994915519e-07	2.15515409745877e-08	-1.99377	Ldah	6.16666758862868	6.09998745188778	6.13455700912334	4.10003042108519	4.21182943722666	4.10804707574163
	gene:ENSMUSG00000049922	1.47991570373501e-06	1.76394783694766e-07	-1.9923	Slc35c1	3.26282580109505	3.22404150940151	3.08961390755698	1.23138386721048	1.1083652079106	1.25983
	gene:ENSMUSG00000048458	0.000125739318561081	6.8916630829079e-05	-1.99162	Inka2	-0.549848	-0.692115	-0.59692	-2.3963	-3.05056	-2.36688
	gene:ENSMUSG00000029196	3.80872688492374e-07	1.22758488528433e-08	-1.99153	Tada2b	2.41221625745712	2.32984117653063	2.38746318405518	0.430086119137826	0.353672206123716	0.37115959204395
	gene:ENSMUSG00000034940	3.06590957693089e-05	1.28577376862032e-05	-1.9879	Synrg	1.52610087120117	1.23808184524135	1.7477869590277	-0.513345	-0.594811	-0.34356
	gene:ENSMUSG00000050605	1.91673127002927e-05	7.22724115482254e-06	-1.98682	Zfp61	2.2459434311792	2.32347844727516	2.35344525161585	0.570183108488988	0.32221314326559	0.0700210501558987
	gene:ENSMUSG00000020238	7.0746100876815e-07	4.75910393689422e-08	-1.98654	Ncln	5.27064184940597	5.27079439627048	5.27244290596117	3.21051900662621	3.2615151696649	3.38222137310086
	gene:ENSMUSG00000049305	7.16865874075872e-06	1.93199239799871e-06	-1.98651	Ccdc71	3.47536911257749	3.67293647464712	3.6338620944743	1.69008806543556	1.4133525299107	1.71918913676076
	gene:ENSMUSG00000006906	2.83030390199705e-06	5.18751812770155e-07	-1.98619	Stambp	3.9197972289569	3.78698552343034	3.78481112492439	1.99569796768209	1.7593041446034	1.7780264404255
	gene:ENSMUSG00000048706	2.29608323117251e-06	3.68612145284769e-07	-1.98584	Lurap1l	2.73763636353641	2.95779928982678	2.8269846618233	0.816400643890992	0.956502034342541	0.792006556546882
	gene:ENSMUSG00000046387	0.000133423744448954	7.38576823939859e-05	-1.98564	Pcdhb17	0.867284473407039	0.945027062646591	0.683321866330159	-1.11884	-1.54377	-0.798667
	gene:ENSMUSG00000045538	4.11921802590093e-06	8.78461465631168e-07	-1.98405	Ddx28	3.23260611751789	3.40197853893333	3.21586074671064	1.18379391787637	1.26710187561914	1.44740410542635
	gene:ENSMUSG00000029554	5.74381161388111e-07	3.29143749362842e-08	-1.98388	Mad1l1	3.07205931098512	2.94380564383369	3.05488927465397	1.07670068982987	0.999893958017404	1.04253367985581
	gene:ENSMUSG00000067653	5.3897951707715e-05	2.55923801373317e-05	-1.98338	Ankrd23	2.14250983217024	2.13617038238479	2.00182997957538	0.47111773060974	-0.108623	-0.0321364
	gene:ENSMUSG00000062127	2.04658750685531e-06	3.06546079004423e-07	-1.98295	Cttnbp2nl	3.31372966856712	3.14575651597787	3.11026634766521	1.2961443122467	1.19032850502215	1.13444242081311
	gene:ENSMUSG00000071653	1.15740525385948e-05	3.72536946296479e-06	-1.98252	1810009A15Rik	4.11365758101561	4.16407963820095	3.96534194426495	1.86938503137222	2.1878826894161	2.23823932628938
	gene:ENSMUSG00000020457	5.01463175426192e-07	2.38876501493034e-08	-1.98241	Drg1	5.63461615159141	5.64514633428568	5.68606451528019	3.70485470511796	3.59589495397912	3.71785427823932
	gene:ENSMUSG00000037461	2.55784093425114e-05	1.0280522630037e-05	-1.98225	Ints7	3.49533546721558	3.52828487671573	3.2095007788274	1.22488304116929	1.41787951243522	1.64361795230015
	gene:ENSMUSG00000020474	1.85002088665908e-06	2.53454329354511e-07	-1.9818	Polm	3.38515779663218	3.20577972391505	3.3077546248498	1.25007689390952	1.42603927404374	1.27717780229558
	gene:ENSMUSG00000042694	1.79938414226335e-05	6.67055480756182e-06	-1.9818	Stn1	3.80536087363588	3.79764285174765	3.73399549234147	1.53488434160951	2.02917580519147	1.82754265092778
	gene:ENSMUSG00000037686	1.39239669717619e-05	4.76530369253104e-06	-1.981	Aspg	0.102057415226229	-0.0486047	-0.165999	-1.79501	-2.1401	-2.12043
	gene:ENSMUSG00000039252	3.90106008727906e-07	1.35646814352035e-08	-1.98083	Lgi2	4.41581429410533	4.49505751167248	4.45284684338949	2.52484726370445	2.44201881345953	2.45437596110679
	gene:ENSMUSG00000024055	7.0746100876815e-07	4.77121181126336e-08	-1.98048	Cyp4f13	4.06367895416949	3.96641007082102	3.98239648333167	2.09443303326387	1.95307708962701	2.02352470121083
	gene:ENSMUSG00000008140	6.60611476099124e-07	4.23261782294446e-08	-1.97947	Emc10	5.23094431032909	5.30561472660667	5.32862484721565	3.24513296592723	3.30126995534555	3.38038410775649
	gene:ENSMUSG00000009073	9.53148508387014e-07	8.00802722818324e-08	-1.97876	Nf2	4.45387442267126	4.45396296148495	4.40768680310502	2.48689428042718	2.35261673402641	2.53971865429942
	gene:ENSMUSG00000041915	6.09974575225602e-07	3.68899372833256e-08	-1.97657	Ammecr1l	3.43445983111401	3.30840645749028	3.32127224093718	1.37199202426294	1.33845008782328	1.42399115559051
	gene:ENSMUSG00000020521	1.85002088665908e-06	2.53393068735668e-07	-1.97585	Rnft1	3.52334679027402	3.55062280830979	3.50966759573992	1.55068	1.42421856929111	1.68118071688047
	gene:ENSMUSG00000040877	0.0013943157258185	0.00100698531481135	-1.97389	Wdr25	0.580443642753654	1.05405382105738	0.601667044320768	-1.41042	-1.71346	-0.561609
	gene:ENSMUSG00000031634	4.7446550013772e-07	2.06402575627898e-08	-1.97297	Ufsp2	4.66076550491065	4.65295840559259	4.69350078500292	2.64283463092421	2.67696691866534	2.76851338054602
	gene:ENSMUSG00000042660	3.56522485206575e-05	1.55426579330558e-05	-1.97153	Wdr55	3.95482676995951	3.75830029856222	3.82910427930418	1.57945388657621	1.92154601411611	2.12663361129071
	gene:ENSMUSG00000074582	9.79666690576178e-07	8.39763778513815e-08	-1.96989	Arfgef2	3.43002026383603	3.43253161149316	3.36714597648018	1.53855653863035	1.35239639364315	1.42906850653107
	gene:ENSMUSG00000034518	1.07320539803557e-06	1.00479955277596e-07	-1.96969	Hmgxb4	2.97317445206734	3.18195169348033	3.06407904242654	1.09784201379761	1.09847480656443	1.11381916328502
	gene:ENSMUSG00000038816	2.9616470243323e-07	6.94523590295681e-09	-1.96863	Ctnnal1	5.18053920118212	5.21014892786286	5.18485317183682	3.26822462160657	3.21337636866099	3.18804827898953
	gene:ENSMUSG00000037617	0.000152843447931056	8.64266838605123e-05	-1.96635	Spag1	0.468733443313589	-0.121714	0.0491414229475808	-1.56763	-2.10358	-1.83168
	gene:ENSMUSG00000031938	1.83514555087449e-05	6.83710226394747e-06	-1.96514	4931406C07Rik	4.36974375876481	4.47242408351917	4.32531106843312	2.29054767057926	2.28168430521562	2.69984076440804
	gene:ENSMUSG00000024120	6.21776536214776e-07	3.81485755937855e-08	-1.96384	Lrpprc	4.85747949682536	4.85658971571999	4.83806732850558	2.83279281880379	2.84800792709998	2.97982415002578
	gene:ENSMUSG00000027809	7.26619629512611e-07	4.95174974533411e-08	-1.96295	Etfdh	3.95818352385868	4.06797569066697	3.97905202140324	1.97418933970489	2.10474961410173	2.03741560919991
	gene:ENSMUSG00000042408	2.77010831659061e-07	6.08236282536386e-09	-1.96231	Zmym6	4.21031560559869	4.18238656630667	4.13581614160697	2.23010400148572	2.21033992171346	2.20113259438472
	gene:ENSMUSG00000047248	2.40576405103563e-06	4.03085874601404e-07	-1.96221	C2cd3	2.11668846167292	2.09279772605563	1.91447918383622	0.0452696132675139	0.0108127733509538	0.181241246410393
	gene:ENSMUSG00000029601	0.00069974859272651	0.000474827198996381	-1.96166	Iqcd	0.69600895242287	-0.0821574	0.78729454095915	-1.80208	-1.46265	-1.21911
	gene:ENSMUSG00000024668	7.01413395389512e-05	3.49439045873766e-05	-1.9613	Sdhaf2	4.34230448501819	4.11372558277334	4.25256272782827	2.54040872930617	2.36534399775235	1.91894869952054
	gene:ENSMUSG00000022560	8.43108495379971e-07	6.58851765033797e-08	-1.96107	Slc52a2	2.07619102071329	2.08701400841788	2.15033025682624	0.240887019016107	0.0830499386694025	0.106385843830095
	gene:ENSMUSG00000033066	1.89240046708034e-06	2.65316959066405e-07	-1.95977	Gas7	4.17433322722606	4.39613694678703	4.1919905320285	2.2588122579554	2.28394606388819	2.34038964799976
	gene:ENSMUSG00000040105	2.54398677079579e-05	1.01889552144277e-05	-1.95974	Plpp6	1.39915577792387	1.71630218600832	1.35115790669668	-0.261609	-0.554811	-0.596185
	gene:ENSMUSG00000040688	4.25227020088003e-06	9.22575630785251e-07	-1.95965	Tbl3	3.11504007008806	3.13397000730962	3.15172132562349	1.17862732799969	1.0037382249655	1.33940194978986
	gene:ENSMUSG00000029178	4.12447889538301e-07	1.48718316866054e-08	-1.95839	Klf3	4.06226490333943	4.03765817034415	4.01525928309399	2.0353898926539	2.06236974016445	2.14225592553606
	gene:ENSMUSG00000036775	2.9561046542367e-06	5.52494213786636e-07	-1.95828	Decr2	3.38104299560897	3.44789586707352	3.2559297011915	1.26945272411865	1.45813943459851	1.48242237999068
	gene:ENSMUSG00000031887	5.58354355928741e-07	3.00343948956294e-08	-1.95823	Tradd	3.33449490915398	3.42734134153333	3.43718991295621	1.41107583437915	1.41362549209442	1.49962141496718
	gene:ENSMUSG00000036644	1.5494900929057e-06	1.90971273021438e-07	-1.95739	Tbc1d9b	3.97908010771254	3.92955	3.89528526622809	1.93549407033785	1.89076574301779	2.10549471257417
	gene:ENSMUSG00000029449	9.45450845867746e-05	4.93938262594751e-05	-1.95695	Rhof	-0.741004	-0.504518	-0.464624	-2.7491	-2.68467	-2.14721
	gene:ENSMUSG00000071669	9.27539286525549e-05	4.82863394775048e-05	-1.95579	Snx29	0.373488970214152	0.556034996282006	0.686200191247397	-1.07051	-1.46639	-1.71474
	gene:ENSMUSG00000028161	2.47652523092261e-07	4.24743573966124e-09	-1.95552	Ppp3ca	5.63474098611805	5.66118086228436	5.65976	3.70187138177029	3.6670508943726	3.72018224586839
	gene:ENSMUSG00000028173	1.85084209408688e-06	2.5400841176197e-07	-1.9543	Wls	6.4797045629856	6.48092690032266	6.48608118891296	4.67619879285255	4.45025007232746	4.45736721957943
	gene:ENSMUSG00000061544	5.53755775779934e-06	1.35735417985827e-06	-1.95322	Zfp229	2.14594966688249	2.02667047649734	2.0551630231383	-0.00619233	0.0578855278342428	0.31641571538062
	gene:ENSMUSG00000037098	2.64116733913599e-07	5.37873274566176e-09	-1.95279	Rab11fip3	3.41037692729676	3.43856100290325	3.48148572539313	1.49890440077478	1.49094128146016	1.48220963949216
	gene:ENSMUSG00000037628	0.000964067165589471	0.00067458353991745	-1.95216	Cdkn3	1.85424984241353	1.94555976236272	1.40220972175661	0.0603158314390578	-0.820145	0.105364297826538
	gene:ENSMUSG00000049421	1.42863161565065e-06	1.66503658281773e-07	-1.95084	Zfp260	4.62102138193908	4.57899322058343	4.47758064821755	2.52118570048978	2.60213781383964	2.70174288181104
	gene:ENSMUSG00000034112	0.000119518098846423	6.49579538304739e-05	-1.95029	Atp2c2	-0.68906	-1.03788	-0.639013	-3.0549	-2.73186	-2.43006
	gene:ENSMUSG00000020621	5.48768976908797e-07	2.84594554637297e-08	-1.94981	Rdh14	3.92818714360612	3.99959355359255	3.93365959389519	1.9333535736919	2.05220719607123	2.02646297808338
	gene:ENSMUSG00000028007	7.85182267738297e-05	3.98440371427456e-05	-1.9496	Snx7	2.1113558822602	2.16479850432069	1.97787043740066	0.409405057507108	0.231648673606686	-0.23582
	MSTRG.11645.1	5.20882266699034e-07	2.61290672442696e-08	-1.94874	MSTRG.11645.1	-0.0411944	-0.0595791	-0.106352	-2.06581	-1.94536	-2.04217
	gene:ENSMUSG00000027322	1.3205223447613e-05	4.45296479653705e-06	-1.94845	Siglec1	-0.966173	-0.564894	-0.718244	-2.58088	-2.78802	-2.72578
	gene:ENSMUSG00000026851	2.53789796770704e-06	4.38756758765186e-07	-1.94787	BC005624	4.31264048955526	4.34274744275955	4.23793780383328	2.4799602623458	2.21340732148527	2.35636104345481
	gene:ENSMUSG00000006235	4.8414610780134e-06	1.12266245111904e-06	-1.94779	Epor	1.61327	1.81874914339372	1.85649136506399	-0.298281	-0.0676349	-0.18894
	gene:ENSMUSG00000029735	1.62582357892328e-05	5.85801019753104e-06	-1.94752	Tpk1	1.72229988638552	1.72335978131552	1.5248951428001	-0.533998	-0.144972	-0.193029
	gene:ENSMUSG00000019214	7.85309709883774e-06	2.19953182429759e-06	-1.94747	Chtf18	0.330052364165623	0.447694501755414	0.508826162934365	-1.68552	-1.33231	-1.53802
	gene:ENSMUSG00000020715	9.99149540748012e-07	8.72042709460047e-08	-1.94588	Ern1	6.65826239041921	6.66595935363575	6.67069213371984	4.70157689037598	4.62935650349819	4.82634713148278
	gene:ENSMUSG00000074527	6.88985688246672e-06	1.82830549380453e-06	-1.94587	Gm14296	2.35288702876214	2.08517138053321	2.04780394025994	0.311902969072156	0.216143165887153	0.120201955991823
	gene:ENSMUSG00000049536	7.23627704252422e-05	3.62292315300142e-05	-1.94541	Tceal1	0.383008037093168	0.512739641227444	0.0538398004209405	-1.45554	-1.90813	-1.52297
	gene:ENSMUSG00000029098	4.61055284626407e-06	1.04586001665092e-06	-1.94513	Acox3	2.62378494141134	2.53951072372258	2.54023661352734	0.789084014835426	0.619474989981106	0.459574307235767
	gene:ENSMUSG00000040822	6.82810580969236e-06	1.80410444852488e-06	-1.94506	1700123O20Rik	3.40766192522153	3.51193073063349	3.39521117554079	1.55130239681621	1.29092153485091	1.63739648061769
	gene:ENSMUSG00000040532	1.41378358114946e-06	1.61781811542978e-07	-1.94459	Abhd11	3.90153046405016	3.81712979188727	3.72092961079334	1.87637628001062	1.93626290732204	1.7931813271396
	gene:ENSMUSG00000045100	9.48090525466142e-06	2.84351932260938e-06	-1.9438	Slc25a26	1.33387708093007	1.32560228463811	1.19515291585639	-0.495762	-0.607401	-0.873609
	gene:ENSMUSG00000004233	1.27121153681228e-05	4.23176828264408e-06	-1.94364	Wars2	1.39474186017265	1.42458461392513	1.54481078434543	-0.487276	-0.701161	-0.278333
	gene:ENSMUSG00000029613	6.60611476099124e-07	4.23714384769401e-08	-1.94351	Eif2ak1	4.11072504114272	4.08943298063559	4.0113106385502	2.19601051871322	2.11520607625115	2.06973309592065
	gene:ENSMUSG00000005871	6.43540906550432e-07	4.03411280322978e-08	-1.9435	Apc	2.56769705894341	2.63527821173185	2.5775624864067	0.64500158108639	0.579743982983124	0.725280467397384
	gene:ENSMUSG00000048833	4.5760320369022e-06	1.03397426699994e-06	-1.94335	Slc39a9	4.19234142630928	4.2478785369122	4.16704515467909	2.1174656558682	2.44192031206896	2.21783807156065
	gene:ENSMUSG00000061666	2.81057327085757e-05	1.15490452397665e-05	-1.94333	Gdpd1	3.57117183901059	3.73169721875109	3.78659082109486	1.56000468027083	1.66444779655795	2.03501785053221
	gene:ENSMUSG00000036879	3.05097569972386e-05	1.27789698927868e-05	-1.94299	Phkb	3.10409121302471	3.1653714097531	2.99589402333336	1.18397362961546	0.863018637349409	1.38939169540125
	gene:ENSMUSG00000073435	0.000373024312365628	0.000237633225879752	-1.94013	Nme3	1.09036974174421	1.37825135978919	1.55655645040573	-0.965649	-0.134832	-0.694739
	gene:ENSMUSG00000044991	0.000162909209801462	9.28837202608288e-05	-1.93958	Shld1	1.02571842927982	1.64284433266957	1.50586806994433	-0.312167	-0.797345	-0.534797
	gene:ENSMUSG00000040181	0.000180895289082337	0.000104601269601609	-1.93939	Fmo1	0.380101041241969	-0.242405	-0.366876	-2.13476	-1.92875	-1.98383
	gene:ENSMUSG00000022106	1.73590210665535e-06	2.27532491355109e-07	-1.93812	Rcbtb2	4.09074429287789	3.89948714935336	3.98057438896036	2.09032603918872	1.96165592282595	2.10447656089919
	gene:ENSMUSG00000039958	4.42312672905028e-06	9.81756483656733e-07	-1.93802	Etfbkmt	4.38428139327258	4.38819201743196	4.33208719065761	2.30623686253973	2.61869488862322	2.36556712868565
	gene:ENSMUSG00000038463	1.85084209408688e-06	2.54056346688995e-07	-1.93575	Olfml2b	2.11452827792597	2.15699615865095	2.1223755361048	0.133785765197039	0.339367741546352	0.113489812971498
	gene:ENSMUSG00000021418	6.83048725289658e-06	1.8070233527737e-06	-1.93559	Rpp40	1.52640139468628	1.50473834537875	1.56719787397709	-0.592019	-0.399982	-0.216419
	gene:ENSMUSG00000021636	0.000224919933414991	0.000134004135591864	-1.93515	Marveld2	-0.838427	-0.575415	-0.362093	-2.16702	-2.52425	-2.8901
	gene:ENSMUSG00000041733	6.38324489009429e-07	3.93360502351751e-08	-1.93401	Coq5	3.66556422870623	3.71945453651485	3.56589141177027	1.73401544242472	1.69533420822404	1.71954182407196
	gene:ENSMUSG00000037001	1.87742289183375e-06	2.60518701555701e-07	-1.93343	Zfp39	1.11317239213352	1.14208793699803	0.989035798288264	-0.965373	-0.797634	-0.792994
	gene:ENSMUSG00000115219	4.52595584507656e-05	2.08282548808072e-05	-1.93322	Eef1akmt4	2.99630955875712	3.01648312662863	2.98387612001584	0.763701359213629	1.37124659337083	1.06206989003452
	gene:ENSMUSG00000050288	4.43560473911132e-06	9.89356291612518e-07	-1.93204	Fzd2	0.945490844644785	1.04044219747625	0.873960412661048	-0.81171	-1.03972	-1.0848
	gene:ENSMUSG00000024911	6.39402132615255e-07	3.95064292789095e-08	-1.93139	Fibp	4.9252163541913	5.02233687243687	5.02305725649413	3.01527578865531	3.03755266433277	3.1235984961192
	gene:ENSMUSG00000039463	1.23044566007453e-06	1.28403141173786e-07	-1.93137	Slc9a8	3.44487746660969	3.54581445695547	3.51656689755836	1.60234617714361	1.64668202606021	1.46411512787933
	gene:ENSMUSG00000022092	5.23333242248406e-06	1.24339512285943e-06	-1.93057	Ppp3cc	2.58705409386641	2.60590650741614	2.77779379452999	0.69712437168459	0.880252161954368	0.601666093595899
	gene:ENSMUSG00000019810	0.000117863130594077	6.38724026943304e-05	-1.93051	Fuca2	3.33564103132696	3.17608991180626	3.26296091668346	1.47034995988017	0.910985878702883	1.6018281831336
	gene:ENSMUSG00000000326	1.04378729423253e-06	9.67340054932098e-08	-1.93038	Comt	5.3000878032123	5.27606111145825	5.18730697528393	3.34979878534798	3.39022523525952	3.23228806359578
	gene:ENSMUSG00000027978	0.000327570203334076	0.000204951576572506	-1.92987	Prss12	0.324127393243196	0.297833515110264	-0.379113	-2.07929	-1.87792	-1.58955
	gene:ENSMUSG00000069609	6.11275348802078e-05	2.97688885372712e-05	-1.92923	Cd300ld4	0.594336429123188	0.664381802662981	1.17000514894051	-1.2044	-1.11518	-1.03939
	gene:ENSMUSG00000037773	1.71186215169891e-05	6.24498420499877e-06	-1.92737	Pced1a	3.39726342444495	3.60308411613477	3.45465535164828	1.31002129632042	1.65113667130931	1.71172395760263
	gene:ENSMUSG00000078886	3.60898600017296e-05	1.5790705738216e-05	-1.92619	Gm2026	1.09133627995248	1.00535471192004	0.799811788196732	-1.02132	-1.17021	-0.690535
	gene:ENSMUSG00000029287	1.15136523627305e-06	1.14404401656388e-07	-1.92605	Tgfbr3	6.09156406210643	6.09931412169977	6.07520903671647	4.22184654138932	4.04207344949078	4.22402884871967
	gene:ENSMUSG00000059975	4.12313288955788e-07	1.48181289222796e-08	-1.92589	Zfp74	1.62922790845335	1.69954141635824	1.73980663541958	-0.253321	-0.221749	-0.234019
	gene:ENSMUSG00000052906	2.38752944419611e-06	3.98447786111543e-07	-1.92543	Ubxn8	1.87432562820115	1.76067870325992	1.9377568008413	0.0547887540874999	-0.126368	-0.131957
	gene:ENSMUSG00000038696	3.91522802636722e-06	8.17700360968346e-07	-1.92515	Mapkap1	4.44642755629705	4.44478717600942	4.51976845583102	2.40069230062332	2.52476779593898	2.71008544318755
	gene:ENSMUSG00000031105	0.00192165773330097	0.00142324311182769	-1.92436	Slc25a14	1.21618415011278	1.50051552474263	1.42107	0.203198650003831	-0.75744	-1.08108
	gene:ENSMUSG00000027341	2.51208321733519e-06	4.3159529778211e-07	-1.92293	Tmem230	4.42888532698972	4.28164677204118	4.43142987435187	2.39361361706171	2.58727448959035	2.39227620233158
	gene:ENSMUSG00000018326	2.46324623236069e-07	4.04264020805486e-09	-1.92249	Ywhab	6.41913314389774	6.42739523360373	6.43091855471034	4.48595672705202	4.53312792000548	4.49089258295727
	gene:ENSMUSG00000063931	1.49970435897978e-06	1.8020779699281e-07	-1.92131	Pepd	4.17218417523165	4.13560455674957	4.29911758834403	2.19188665221245	2.34149	2.30960578813445
	gene:ENSMUSG00000045671	4.42733858943271e-07	1.71717742318418e-08	-1.92101	Spred2	4.63797765430519	4.64288302350513	4.61189820832556	2.74473246191152	2.64202915854159	2.74295626525091
	gene:ENSMUSG00000032440	1.74957692772115e-05	6.43347030373352e-06	-1.92061	Tgfbr2	3.28593658291207	3.26180022354065	3.33655347508847	1.60824671846372	1.38301799386699	1.1312
	gene:ENSMUSG00000033610	3.56362638818278e-05	1.55325477062291e-05	-1.92013	Pank1	-0.156183	-0.471581	-0.283181	-2.13088	-2.49385	-2.04661
	gene:ENSMUSG00000053291	6.79503047489483e-07	4.42698362068878e-08	-1.92007	Rab4b	4.4809618685631	4.44583878061834	4.58609457204837	2.59020964692063	2.54402930975682	2.61843789353026
	gene:ENSMUSG00000002660	2.50040637343101e-06	4.27645981173954e-07	-1.91952	Clpp	5.30156518662219	5.34689949945926	5.34069068880457	3.46032935135328	3.25363187517664	3.51662362411164
	gene:ENSMUSG00000014767	4.18463058107757e-05	1.89328432884511e-05	-1.91843	Tbp	4.12946000415988	3.92579296551432	3.86982088136271	2.20696698142756	1.75286931039241	2.20993927706029
	gene:ENSMUSG00000039959	1.21046881425264e-06	1.24996562294022e-07	-1.91826	Hip1	2.49232263317984	2.47680808157451	2.43450573512598	0.555224234254849	0.444410517802048	0.649234675272085
	gene:ENSMUSG00000001285	1.65743912682586e-06	2.10997275776826e-07	-1.91678	Myg1	4.83207382539079	4.90357387729174	4.78997870234597	2.93510798907593	3.02551416022198	2.81465193148204
	gene:ENSMUSG00000037106	5.77388762060445e-06	1.43952694975486e-06	-1.91653	Fer1l6	2.24833292971241	2.35191237412397	2.21503180124961	0.523207636829648	0.192684030182647	0.34979439855662
	gene:ENSMUSG00000035640	0.000149996423778794	8.43804267065575e-05	-1.91605	Cbarp	2.27974168276391	1.94536648478033	1.9560893729598	0.210770373792123	-0.227711	0.449979662517448
	gene:ENSMUSG00000037262	2.26416640472326e-06	3.62090968717976e-07	-1.91573	Kin	3.93888279163509	4.03024645897385	4.05078942416112	1.95284904203153	2.18215070857074	2.13771499422807
	gene:ENSMUSG00000021686	1.23878775870334e-06	1.30126137301254e-07	-1.91569	Ap3b1	4.86081986169904	4.79964209803995	4.77138577660756	2.97905659575799	2.78815947984738	2.91756637518509
	gene:ENSMUSG00000022329	4.23988507420872e-07	1.57342760133819e-08	-1.91527	Stk3	4.38218754260143	4.46611128556378	4.48727223165066	2.55197440805754	2.51658227697763	2.52119173208728
	gene:ENSMUSG00000054920	7.68916359105711e-06	2.12921298064977e-06	-1.91357	Klhl5	3.60867182534124	3.62062065939103	3.41500048465937	1.45882713394835	1.7579248625321	1.68684113108432
	gene:ENSMUSG00000040957	0.000151957845530745	8.57785493197002e-05	-1.91348	Cables1	-0.621901	-0.87059	-0.715754	-2.93949	-2.7802	-2.22899
	gene:ENSMUSG00000032026	5.44846586948481e-06	1.32813260417222e-06	-1.91333	Rexo2	5.32635807869214	5.24227445175807	5.08377267652321	3.37371390709496	3.15763489988195	3.38107110626542
	gene:ENSMUSG00000040139	0.000596086277937342	0.000399282688862552	-1.91315	9430038I01Rik	1.72959540355612	1.47987414526349	2.14627592722631	-0.42424	0.336166824823668	-0.295622
	gene:ENSMUSG00000039481	0.00116851075632543	0.000830412166687764	-1.91307	Nrtn	0.503173667369855	0.190259594296333	0.238450599100797	-1.0502	-2.21764	-1.53948
	gene:ENSMUSG00000070939	3.37784989972425e-05	1.45471187165238e-05	-1.91292	Tgfbrap1	2.64415277738697	2.72283014971875	2.70086957721746	1.06238977401193	0.506760348660291	0.759953464111459
	gene:ENSMUSG00000018008	0.000855649819390842	0.000592007386280466	-1.91275	Cyth4	1.0412317659003	0.810397858244884	1.05442758615042	-1.47751	-0.372246	-0.982443
	gene:ENSMUSG00000031755	6.26865127440874e-06	1.6175916671246e-06	-1.91275	Bbs2	3.35156826266895	3.3430926691682	3.32108199472638	1.25888972656437	1.62186854892931	1.39673382169949
	gene:ENSMUSG00000022263	1.04378729423253e-06	9.68227724896196e-08	-1.91136	Trio	5.34259062040825	5.39193821895069	5.42795721714792	3.4910473987225	3.3793291499685	3.55804337429895
	gene:ENSMUSG00000019437	0.000192991524372522	0.000112344444629442	-1.91077	Tlcd1	3.53482110893509	3.57430511843643	3.52231668659038	1.90758369215084	1.83298963261446	1.15855483699181
	gene:ENSMUSG00000041889	1.26391913419429e-05	4.2005647561474e-06	-1.90976	Shisa4	2.07294269821722	2.35662106045782	2.2139553409181	0.401730938440994	0.108603405581364	0.403898115959827
	gene:ENSMUSG00000064141	0.000261081162148668	0.000158954994780807	-1.90874	Zfp69	-0.0478797	-0.462064	-0.213775	-2.07212	-2.57198	-1.80584
	gene:ENSMUSG00000068580	4.31526960880834e-06	9.44826532650069e-07	-1.9078	Zfyve19	3.57975423906798	3.62254398011766	3.70185608211655	1.55509315426919	1.77948540621124	1.84616552569531
	gene:ENSMUSG00000063281	8.37884606456829e-06	2.40125217646113e-06	-1.90739	Zfp35	2.48341105663188	2.55873980059141	2.59079074182922	0.482746077796001	0.57829436665134	0.849723900543875
	gene:ENSMUSG00000023830	2.34452618154396e-07	3.65847777601411e-09	-1.90735	Igf2r	6.21301968277134	6.19732606835079	6.20492	4.27436477112485	4.31268187132103	4.30618435659534
	gene:ENSMUSG00000074519	0.000243123011393844	0.000146413937303302	-1.9071	Zfp971	3.06350000859316	2.88779194971634	2.30002148732843	0.84045839970005	1.01364	0.675921589475148
	gene:ENSMUSG00000001665	0.000445687536022501	0.000289188068864111	-1.90442	Gstt3	0.344238802696404	0.260266586997568	0.161478833989415	-1.19784	-2.16254	-1.58688
	gene:ENSMUSG00000030498	7.06923037609239e-06	1.89198696254246e-06	-1.90412	Gas2	2.4224372782977	2.49135313190689	2.61765511548138	0.763150633419514	0.442002883771371	0.613921976417017
	gene:ENSMUSG00000000957	3.67931825836729e-07	1.11582956967147e-08	-1.90313	Mmp14	7.62660512469091	7.57593903162619	7.58633456488604	5.70529251403445	5.64567122749001	5.72851308994128
	gene:ENSMUSG00000027222	1.93103898054544e-05	7.30161878476538e-06	-1.90175	Pex16	3.03157887410519	3.05030560993728	3.00250648773582	1.36147586124225	0.874665573373364	1.14300607916826
	gene:ENSMUSG00000026853	2.21383974023147e-05	8.60747296348015e-06	-1.90125	Crat	2.92393811985518	2.93404691238237	2.89669965248479	1.13646637792191	0.727421250162452	1.1870500209236
	gene:ENSMUSG00000030199	3.10017098215426e-07	7.70533307855372e-09	-1.90016	Etv6	3.27635179332288	3.31194204765452	3.33808	1.44090862426172	1.39260593293688	1.39236798491892
	gene:ENSMUSG00000022103	2.55080980995759e-05	1.02446101649707e-05	-1.8995	Gfra2	1.90020332961421	1.71173540919572	1.83570138901099	-0.354164	-0.0122295	0.115532704623685
	gene:ENSMUSG00000025645	6.50150494229769e-06	1.69544667365922e-06	-1.89767	Ccdc51	2.32890940118764	2.3154601544256	2.03558801784666	0.237617558349334	0.387779406234841	0.361537060584259
	gene:ENSMUSG00000053644	6.82758282530317e-06	1.80181326584944e-06	-1.89744	Aldh7a1	2.74742392311548	2.90374613566293	2.67712595354283	0.786878182611696	1.04662236705679	0.80248689700667
	gene:ENSMUSG00000020697	4.21306525015163e-06	9.06275166214403e-07	-1.89693	Lig3	4.63359093261663	4.62102882773438	4.40818936682358	2.54357902777665	2.69101103730229	2.73744210976883
	gene:ENSMUSG00000033147	5.73829090496968e-05	2.75625199143971e-05	-1.89692	Slc22a15	-0.256988	-0.522057	-0.068733	-1.99642	-2.12301	-2.4191
	gene:ENSMUSG00000061111	2.2522959621484e-06	3.59001243018982e-07	-1.89605	Mcrip1	5.70924226933346	5.72419630248303	5.64599956693701	3.81884238232894	3.66075957321921	3.91167557314087
	gene:ENSMUSG00000063558	1.54136648398448e-06	1.89181941449103e-07	-1.89557	Aox1	2.99240082294065	2.94260326940582	3.00032258661065	1.07411011390668	0.976046831316029	1.19847089431585
	gene:ENSMUSG00000095463	5.01463175426192e-07	2.3780309850665e-08	-1.89489	Entpd4	2.91644702589112	2.92342704131396	2.84366814461933	1.04735760432811	0.948040853546762	1.00347774939322
	gene:ENSMUSG00000038372	5.58354355928741e-07	3.0716134893726e-08	-1.89464	Gmds	5.32962863058831	5.42180551203236	5.31721530833481	3.44064954572428	3.43184917367411	3.51224332378713
	gene:ENSMUSG00000068735	1.58499902698331e-06	1.96884742045269e-07	-1.89434	Trp53i11	3.93908963746265	3.90429660761885	3.86358813818692	1.88072352650374	2.06438209709916	2.07886187445494
	gene:ENSMUSG00000056228	5.34207924347736e-05	2.5291110247555e-05	-1.89297	Cars2	1.84924109512436	2.07616570359357	2.09402015623517	0.433221205954365	-0.0388183	-0.0538995
	gene:ENSMUSG00000056820	1.09910399312615e-06	1.0493957723315e-07	-1.89255	Tsnax	4.9227414212295	4.86985369308951	4.80826023823447	2.95159208410335	2.90558792730503	3.06603906131739
	gene:ENSMUSG00000059834	1.14405955262676e-05	3.67031006965421e-06	-1.89234	Sclt1	2.05132859397691	2.23072686376202	2.1215154485723	0.16129307278514	0.102396104745493	0.462869003845271
	gene:ENSMUSG00000023044	2.03322323239284e-05	7.79554600870712e-06	-1.89198	Csad	3.90642876310323	3.95099463123865	4.04986266057229	1.80966221252078	2.25381716089678	2.16788005544828
	gene:ENSMUSG00000032431	1.06763661414422e-06	9.96762033305764e-08	-1.89059	Crtap	5.76903769778574	5.64219896669867	5.70355050242214	3.90060388756255	3.75621758800104	3.78621
	gene:ENSMUSG00000014177	1.21810986784577e-06	1.26503872372592e-07	-1.89058	Tvp23b	5.72896409822465	5.80426401410748	5.79538360307606	3.91623738563356	3.77738720519383	3.9632602933256
	gene:ENSMUSG00000053040	5.82179771437439e-05	2.80382148072176e-05	-1.89051	Aph1c	-0.305442	-0.31444	-0.468747	-1.92436	-2.32172	-2.51408
	gene:ENSMUSG00000021327	3.57964641371938e-07	1.06129281368084e-08	-1.89011	Zkscan3	4.50398432240042	4.5542565024098	4.48363877432219	2.62961587385653	2.58937208489261	2.65256358956341
	gene:ENSMUSG00000046573	7.67789824635717e-05	3.88125438989791e-05	-1.88934	Lyrm4	1.78128962307392	1.74011717910525	1.67384538631326	-0.528188	-0.0479736	0.103383495266172
	gene:ENSMUSG00000041220	6.60611476099124e-07	4.22974034181119e-08	-1.88912	Elovl6	5.06878966905212	5.09891419500189	5.07151873918843	3.10166436179706	3.23986740631887	3.23032738356901
	gene:ENSMUSG00000063108	2.20423522736219e-06	3.47065513186006e-07	-1.88881	Zfp26	2.17799175831065	2.10569751928593	2.19311820432732	0.378351808182356	0.135836904469087	0.296189547824165
	gene:ENSMUSG00000041684	1.68502460970991e-06	2.16844020730698e-07	-1.88684	Bivm	3.56082792040907	3.62419870907809	3.69884088130681	1.7891057221781	1.80426011563474	1.62997530156759
	gene:ENSMUSG00000034858	1.73737077911678e-05	6.37020635664874e-06	-1.88669	Atosa	1.25204864072924	1.37430892987092	1.46044	-0.321641	-0.745019	-0.506619
	gene:ENSMUSG00000024006	1.03324962427929e-06	9.46439530658721e-08	-1.88637	Stk38	4.66493776370042	4.77075215309386	4.70396097565069	2.77868420879923	2.78081379937084	2.92105675458127
	gene:ENSMUSG00000033458	4.49382952191365e-06	1.00708054700736e-06	-1.88632	Fan1	0.854239866992678	0.995294197210496	0.961727776367697	-0.885444	-1.11756	-0.844702
	gene:ENSMUSG00000040761	6.05239486824726e-07	3.62834215851903e-08	-1.88589	Spen	3.00571795646368	2.93653391988457	2.96961744919366	1.1177429100982	1.12868339073186	1.00776170191951
	gene:ENSMUSG00000051786	3.77813365089984e-07	1.19376050035536e-08	-1.88497	Tubgcp6	2.68620848494474	2.72535595021605	2.73400178098444	0.862614051104787	0.847738801355315	0.780311779036623
	gene:ENSMUSG00000039887	5.20845298277295e-05	2.44879483003863e-05	-1.88296	Alg14	2.52950089503987	2.50492694841634	2.45612326965911	0.665636534981053	0.887605591526847	0.288443615197604
	gene:ENSMUSG00000022419	6.65860629459238e-07	4.29278096349808e-08	-1.88286	Deptor	4.53780930681351	4.50681479686735	4.50620159640321	2.70760297525447	2.55442185773605	2.64020953009906
	gene:ENSMUSG00000001366	5.57219871576479e-07	2.98167747013126e-08	-1.88224	Fbxo9	3.55436401929813	3.52682	3.59583839661628	1.65923089364044	1.62586755270324	1.74520419602419
	gene:ENSMUSG00000017781	4.3366234644705e-07	1.63504930558346e-08	-1.88134	Pitpna	5.01071204302301	5.08759709050711	5.08498245719051	3.22276299179107	3.15575085150002	3.16076419963835
	gene:ENSMUSG00000040389	1.76921976291726e-05	6.52909629513502e-06	-1.88113	Wdr47	1.49590438939211	1.20816762452872	1.24149670195709	-0.735999	-0.382265	-0.579545
	gene:ENSMUSG00000027281	0.000552888221411129	0.000367763522044165	-1.881	Slx4ip	0.736563314708444	0.797644719169142	0.910103264027689	-1.57211	-1.06109	-0.565494
	gene:ENSMUSG00000025791	5.5733949387502e-07	2.99232788301055e-08	-1.88087	Pgm1	4.70897829373388	4.75654634204202	4.76846208962782	2.79071699757932	2.90123763556224	2.89941696195831
	gene:ENSMUSG00000068391	2.53527266644312e-06	4.37855871776608e-07	-1.88071	Chrac1	4.63266507656542	4.5351702232634	4.61443876863876	2.66099476891004	2.62007774146355	2.8590770269193
	gene:ENSMUSG00000028565	3.91061769510247e-06	8.16047966526277e-07	-1.88044	Nfia	2.19072704790423	2.20801806714048	2.26513830409396	0.272766149950844	0.515217913424246	0.234574894293838
	gene:ENSMUSG00000023892	2.72903095799218e-05	1.11343524523571e-05	-1.88031	Zfp51	3.09441918251314	2.97851653870961	2.89814119934569	1.04876000929493	1.37797772731176	0.903419338150633
	gene:ENSMUSG00000044562	0.000241943334249111	0.000145618191212085	-1.87983	Rasip1	-0.62532	-0.693826	-0.723834	-2.22457	-3.03751	-2.4204
	gene:ENSMUSG00000061455	5.2925657026519e-06	1.27379920375912e-06	-1.87898	Stx17	3.78556854608295	3.93141009148829	3.81459779476004	2.07018802353961	2.03573932071761	1.78870324833377
	gene:ENSMUSG00000068264	1.8297919664356e-06	2.48821965723574e-07	-1.87787	Ap5s1	2.78938976605203	2.95532396401299	2.86310806732912	0.984719852311955	1.08343941531954	0.906054744554997
	gene:ENSMUSG00000086784	1.42483670530884e-05	4.92782120870442e-06	-1.87784	Isoc2a	1.59561441245589	1.4384887466829	1.52234004057507	-0.21881	-0.600326	-0.257954
	gene:ENSMUSG00000027931	0.00020483708019403	0.000120538163661122	-1.87724	Npr1	0.133184719248583	0.0320528701137855	-0.248922	-2.12579	-1.48876	-2.10087
	gene:ENSMUSG00000028789	7.06923037609239e-06	1.89210820962854e-06	-1.87484	Azin2	0.713129181871351	0.736763314141312	0.818790856293836	-0.949447	-1.30263	-1.10376
	gene:ENSMUSG00000042510	2.51988232552376e-05	1.00768634651995e-05	-1.87446	AA986860	0.846617672221144	0.809978240535672	0.732700749358803	-1.11998	-0.809769	-1.30433
	gene:ENSMUSG00000038425	2.32621112795438e-05	9.14242194165621e-06	-1.87442	Poli	2.24274791128681	2.09423809705049	2.23513638351329	0.449937416719941	0.456961710144682	0.0419774620997422
	gene:ENSMUSG00000039033	2.32789297933626e-06	3.77823413114525e-07	-1.87399	Tasp1	2.99522453899351	2.91638836026517	2.85956947276485	1.04992833644621	0.935345081995652	1.16393018815202
	gene:ENSMUSG00000024544	5.69559040623083e-05	2.73255778812555e-05	-1.87365	Ldlrad4	0.971205452377847	1.30336869946504	0.993269299730251	-0.768877	-1.03997	-0.544271
	gene:ENSMUSG00000040860	1.71626276115844e-06	2.2302488847285e-07	-1.87316	Crocc	0.728776453683641	0.67448144212846	0.854080250877849	-1.05754	-1.10195	-1.20264
	gene:ENSMUSG00000004568	2.05579660764179e-06	3.08287933491905e-07	-1.87121	Arhgef18	3.36634809508835	3.46215089522585	3.45508624133633	1.6875458361773	1.47015313657463	1.51226330114394
	gene:ENSMUSG00000034471	8.52990741041433e-05	4.39016128555046e-05	-1.87039	Caskin2	2.43959042723422	2.26853470201084	2.4169810326543	0.129677354651412	0.714539193004204	0.669721632357858
	gene:ENSMUSG00000055862	0.000420491589740942	0.000271282504956732	-1.87036	Izumo4	2.02767249323559	1.9748802154697	1.90377910050512	-0.395187	0.138307274416626	0.552135043989363
	gene:ENSMUSG00000018661	3.01344790145622e-05	1.26031886136898e-05	-1.8703	Cog1	3.06265226079339	3.18051421843168	3.02590637378301	0.933144298193693	1.42081275451714	1.30421429506622
	gene:ENSMUSG00000112449	1.96796102839546e-05	7.47939697911737e-06	-1.87019	Srp54b	5.47694582267532	5.87240728823194	5.44817473079379	3.78183388879793	3.68933382953504	3.71577753307628
	gene:ENSMUSG00000049878	1.14887947096049e-06	1.13743422894176e-07	-1.87012	Rlf	3.81943786521049	3.76450603515105	3.70003637301103	1.85340328230627	1.98448034666985	1.83573291460043
	gene:ENSMUSG00000021510	2.40576405103563e-06	4.02839498372543e-07	-1.87009	Zfp729a	1.6733714396322	1.84912777657882	1.73687758708447	-0.0358986	-0.0849809	-0.230017
	gene:ENSMUSG00000073600	2.71174586026897e-05	1.10329781760921e-05	-1.86925	Prob1	1.99048041700474	2.08492418135376	2.11336878784347	-0.0773135	0.236679965232894	0.421648267718177
	gene:ENSMUSG00000042293	3.15908700381742e-06	6.07044680827643e-07	-1.86887	Gm5617	1.58240955842228	1.70005124794906	1.57913186435262	-0.220303	-0.389566	-0.135134
	gene:ENSMUSG00000026676	1.56698204800801e-06	1.94370425949684e-07	-1.86861	Ccdc3	-0.398073	-0.431197	-0.569441	-2.40183	-2.33946	-2.26325
	gene:ENSMUSG00000046691	5.01268136313669e-07	2.30239530123796e-08	-1.86762	Chtf8	5.45694686426118	5.53766731757816	5.44963977982186	3.59737873271695	3.58313212300532	3.6609
	gene:ENSMUSG00000040374	1.17075897972179e-05	3.78383357106594e-06	-1.8672	Pex2	4.22618635359905	4.24743835690801	4.08258576580935	2.09708249824415	2.4374903622218	2.42004630732998
	gene:ENSMUSG00000037568	1.08573250265443e-05	3.41618557874783e-06	-1.8665	Vash2	3.27050890896334	3.27099486511035	3.11389682300092	1.53003727211117	1.15794010215963	1.36792175689546
	gene:ENSMUSG00000032021	7.40133098741236e-07	5.22447184089293e-08	-1.86588	Crtam	2.92046290696304	2.80279871152214	2.87724815236757	1.06569155475066	0.976710427469169	0.960465003408415
	gene:ENSMUSG00000030126	3.27925378018508e-05	1.4003971886817e-05	-1.86531	Tmcc1	2.35345908444213	2.25475154577572	2.31071296255994	0.24162910153413	0.744692426277734	0.336686714728242
	gene:ENSMUSG00000022022	0.000129421239091199	7.13111826077753e-05	-1.86457	Mtrf1	1.71646813817259	1.5705833934614	1.44628270111535	-0.670484	-0.185092	-0.00479772
	gene:ENSMUSG00000027244	4.81374994915519e-07	2.16434142120175e-08	-1.86449	Atg13	5.0115095486839	5.02477452810159	4.95599436977437	3.19137914388626	3.10679318797631	3.10063240211553
	gene:ENSMUSG00000040187	1.54136648398448e-06	1.89290620840199e-07	-1.86316	Bmal2	2.79817476165725	2.90426943588536	2.8870974677358	1.11302832938604	0.945077269186518	0.941958902130582
	gene:ENSMUSG00000050567	7.0746100876815e-07	4.77129217762175e-08	-1.86224	Maml1	2.99663947879648	2.95482649085018	2.97545758810608	1.12976504387244	1.02946843465157	1.18097911313018
	gene:ENSMUSG00000033486	2.20003949726407e-06	3.45127905534971e-07	-1.86195	Catsper2	-0.253429	-0.11088	-0.191491	-2.04421	-1.94083	-2.1566
	gene:ENSMUSG00000009545	1.42905192292341e-05	4.94618517975608e-06	-1.86148	Kcnq1	0.0813628085659804	0.141670822513306	0.345659795063629	-1.47515	-1.8041	-1.73651
	gene:ENSMUSG00000027371	0.000577273477788208	0.00038561237249416	-1.86114	Fahd2a	1.54723807355203	1.45155824020216	1.50084946239789	-0.946772	-0.0391088	-0.0978832
	gene:ENSMUSG00000033773	2.85626924228302e-06	5.25273528996066e-07	-1.86061	Rpap2	3.92406262979369	3.99132492318699	3.82573556975856	2.17325954119065	1.94536985612284	2.04067504587987
	gene:ENSMUSG00000001100	9.55638759239941e-07	8.05422422492624e-08	-1.8601	Poldip2	4.94079298855898	4.9923835097102	5.10531170113959	3.11174864103895	3.1637674414115	3.18268069870988
	gene:ENSMUSG00000037029	5.5088989722455e-07	2.87116791243054e-08	-1.85995	Zfp146	5.19497116488505	5.16769491600697	5.08717249087411	3.30789492119218	3.24507803617426	3.31700501971801
	gene:ENSMUSG00000025245	1.10472839391074e-06	1.05786718254123e-07	-1.85994	Lztfl1	3.15159096481407	3.07419079726147	3.1241338875247	1.18575302769715	1.35817511429375	1.22617617844151
	gene:ENSMUSG00000041396	0.000193737849480889	0.000112864295986046	-1.85989	Mettl18	1.72457868085333	1.65670549469306	1.8810341589205	0.100911732879199	-0.550892	0.132636062687704
	gene:ENSMUSG00000005267	5.33596499573936e-05	2.52332859359481e-05	-1.85902	Zfp287	0.191872127386815	-0.0535371	0.164190287255453	-1.45695	-1.98374	-1.83383
	gene:ENSMUSG00000075316	6.5102781433611e-05	3.20446982669579e-05	-1.859	Scn9a	0.563085871785808	0.342732227009736	0.464553264989174	-1.67746	-1.08731	-1.44186
	gene:ENSMUSG00000030527	3.28708935534616e-07	8.6647246517544e-09	-1.85803	Crtc3	2.53550830445709	2.53119129297874	2.51724923305789	0.672271446292552	0.628446065084871	0.709133563125809
	gene:ENSMUSG00000020561	3.52317423779204e-06	7.07126935368409e-07	-1.85802	Polr1f	3.38682170457868	3.53846838615815	3.52868995503208	1.74938237445587	1.62945874178685	1.50107578229496
	gene:ENSMUSG00000030604	8.9948442348936e-05	4.66275977265048e-05	-1.85755	Zfp626	1.37351458360854	1.36853034762543	1.70101978686999	-0.69529	-0.161805	-0.272491
	gene:ENSMUSG00000043090	8.97842937318828e-07	7.30590700119261e-08	-1.85711	Zfp866	3.58016888580867	3.44609461252129	3.53760780962234	1.63581195865215	1.62661622102564	1.73010777227944
	gene:ENSMUSG00000078889	2.82859992663474e-06	5.18190130260689e-07	-1.85697	Gm14288	3.51862942722608	3.71209751894208	3.60128432692803	1.86637272700948	1.72706917670957	1.6676637277325
	gene:ENSMUSG00000025192	1.16876095672556e-06	1.1777252698028e-07	-1.85688	Entpd7	1.21349411028511	1.20135282189436	1.16151	-0.725804	-0.552914	-0.715578
	gene:ENSMUSG00000034473	5.06985839863266e-05	2.37245952393037e-05	-1.85509	Sec22a	2.38073498879645	2.05235572263548	2.34697759030909	0.313747369643564	0.226110192344861	0.674929722367867
	gene:ENSMUSG00000031355	3.96263760075197e-07	1.38341222771558e-08	-1.85476	Arhgap6	3.63716088443139	3.61194959674515	3.61884650365247	1.81865548944983	1.76694916689254	1.71805776503145
	gene:ENSMUSG00000049409	0.000314472651213096	0.000195786464151184	-1.85431	Prokr1	-0.0525433	0.178129478213326	0.165442484344015	-2.24385	-1.5809	-1.44715
	gene:ENSMUSG00000029153	3.29495158848739e-05	1.40913428156152e-05	-1.85335	Ociad2	2.70367128430328	2.78868341399152	2.99583940534031	1.0449074525841	0.725009918494051	1.15822843313086
	gene:ENSMUSG00000019883	1.0657940893157e-05	3.33183976083354e-06	-1.85303	Echdc1	3.50416119911415	3.80194530030028	3.50340153124218	1.65390520254114	1.87133940549306	1.72517181756323
	gene:ENSMUSG00000023191	7.88770746264024e-07	5.90378527354453e-08	-1.85225	P3h3	4.78365989555414	4.79104929220248	4.76916983853015	2.88223786413898	3.02518776576356	2.87969204493268
	gene:ENSMUSG00000031575	1.69450860191298e-06	2.19152262982134e-07	-1.8516	Ash2l	5.07710769719415	5.00138652987691	4.90693185609667	3.11993214396209	3.2315557511435	3.07914186699893
	gene:ENSMUSG00000079557	3.75404586433267e-07	1.16827840087229e-08	-1.85131	Marchf2	3.87303151041284	3.79595340157413	3.84386910705304	1.9630012864308	1.97856284769535	2.01735184178778
	gene:ENSMUSG00000024900	3.48011468456078e-07	9.61404808395797e-09	-1.85083	Cpt1a	3.65165620446213	3.64855529228897	3.59407386301506	1.80816136924616	1.78318003271462	1.75045944105524
	gene:ENSMUSG00000038976	1.0112559409259e-06	8.87066614847282e-08	-1.85049	Ppp1r9b	4.72377112763578	4.81981091333194	4.74739835678863	2.95927291459528	2.82210032253004	2.95814574553656
	gene:ENSMUSG00000026662	8.81427517721275e-06	2.58297193767567e-06	-1.85033	Sephs1	3.82852912314444	3.9288020719589	3.79455934888381	1.82102645636802	1.99591138491129	2.18395426246543
	gene:ENSMUSG00000114133	3.11902033432548e-07	7.80923719429108e-09	-1.84726	Btf3l4b	2.9396886551837	2.87089730866503	2.91472983080215	1.04376654169025	1.06543030977573	1.07433690658698
	gene:ENSMUSG00000031309	4.44222865259364e-06	9.91600365720453e-07	-1.84681	Rps6ka3	3.52424788854787	3.59105378636321	3.50488246878961	1.84189383894609	1.53506506224115	1.70280823177718
	gene:ENSMUSG00000028229	0.00020844107557593	0.000122972297560241	-1.84599	Rmdn1	1.47270247009976	1.57834122913191	1.66751976878453	-0.0222526	-0.727509	-0.0696472
	gene:ENSMUSG00000055137	8.94093829041011e-05	4.62456889269471e-05	-1.84563	Sugct	1.31072168625683	1.10781640068747	0.859056744964133	-0.932832	-0.858913	-0.467557
	gene:ENSMUSG00000071176	5.71252900104627e-05	2.74169160554491e-05	-1.84553	Arhgef10	-0.212502	0.223863632076648	0.150055295015391	-1.87017	-1.9371	-1.5679
	gene:ENSMUSG00000020864	1.08512652134907e-05	3.41077447889417e-06	-1.84493	Ankrd40	4.19060940861334	4.02496038005788	3.94891028360524	2.34959117643867	2.24956154086475	2.03052995508075
	gene:ENSMUSG00000038009	4.79364180665298e-06	1.10745593337688e-06	-1.84469	Dnajc22	3.05282016078952	2.98304284217383	2.98073	0.993588866177898	1.30852921669177	1.18039550467371
	gene:ENSMUSG00000036898	6.83420991468789e-05	3.39396940734533e-05	-1.84461	Zfp157	2.74329327964352	2.7507749880584	2.79104783310858	0.568988394323255	1.18839142899249	0.993893873786823
	gene:ENSMUSG00000052139	5.73592883578959e-07	3.2818635408864e-08	-1.84391	Babam2	4.39878725853328	4.30574323120308	4.28789378300605	2.47865554196859	2.45444703118953	2.52759485652949
	gene:ENSMUSG00000002280	5.26603585775076e-05	2.48143891912878e-05	-1.84336	Ciao3	3.1073351860176	3.21091123245978	3.21661006874244	1.66196617019953	1.09681439795354	1.24599635113596
	gene:ENSMUSG00000038827	1.28901271811809e-06	1.38302489500807e-07	-1.8425	Abitram	3.68976723354499	3.69438078906162	3.66838977485417	1.73140310544766	1.85906032415341	1.93458745515001
	gene:ENSMUSG00000032171	1.77909779343776e-05	6.57966608787042e-06	-1.84243	Pin1	2.92096855975636	3.09543128837095	3.09798625297115	1.29652788846074	1.33498123234705	0.955582864963636
	gene:ENSMUSG00000032064	0.000345925490496476	0.000217991307949291	-1.84207	Dixdc1	1.70395870617578	1.71801917491422	1.52033926760174	-0.698885	0.0970902538632654	0.0178962598574404
	gene:ENSMUSG00000090247	1.91785723483828e-05	7.23317751092143e-06	-1.84095	Bloc1s1	4.86860770528487	4.64016347769744	4.90895534523156	2.75836991569284	3.01540622055697	3.12109615645805
	gene:ENSMUSG00000007338	2.75017904020772e-06	4.95580177923352e-07	-1.84007	Mrpl49	4.4148063790552	4.2684331958216	4.29268134593644	2.49458380833714	2.59374959123937	2.3673665921686
	gene:ENSMUSG00000078994	0.000149117115568259	8.38331875146601e-05	-1.83893	Zfp429	-0.134447	0.325846898238815	0.27747778146268	-1.36251	-1.86667	-1.81873
	gene:ENSMUSG00000031232	7.50062307445097e-07	5.32310815034209e-08	-1.83888	Magt1	5.32847915625884	5.41831734214496	5.37072070609093	3.5787753593778	3.56551041658432	3.45658328950559
	gene:ENSMUSG00000003452	2.79294831667305e-06	5.0796547450379e-07	-1.83888	Bicd1	2.98441563322388	2.92139538785023	3.01134212963623	1.23523750190722	1.17913010301204	0.986145855509017
	gene:ENSMUSG00000054612	1.14280763405289e-05	3.66427873142058e-06	-1.83683	Mgmt	1.13786743046258	0.850868216480308	0.915222579086922	-1.02465	-0.833305	-0.748571
	gene:ENSMUSG00000003421	8.46927472970038e-07	6.69307462308079e-08	-1.83662	Nosip	4.35470603451325	4.29782207252769	4.39938782366681	2.57572813486892	2.43940053314946	2.52691689708626
	gene:ENSMUSG00000028772	1.49391347764735e-06	1.78853434069038e-07	-1.83656	Zcchc17	2.87659179287002	2.73871423455047	2.68634700505735	0.874600266049579	0.954885660819923	0.962475729562136
	gene:ENSMUSG00000017176	7.17364625230696e-07	4.86970608681685e-08	-1.83628	Nt5c3b	4.85801457470756	4.99300189829508	4.98344627040643	3.08739613627873	3.10662436850309	3.13160890889098
	gene:ENSMUSG00000066151	4.35892192949284e-06	9.60707469252587e-07	-1.8356	Fkbp15	3.36800699741186	3.39445377688384	3.29388337088407	1.34638565339167	1.57832866820397	1.62481679918314
	gene:ENSMUSG00000040473	3.39507271181036e-05	1.46362563349666e-05	-1.83553	Cfap69	2.04927423163703	2.24714612047364	2.16511506189215	0.575210660676006	0.304973564612844	0.07475750920076
	gene:ENSMUSG00000042010	0.00163134515281967	0.00119183260878221	-1.83533	Acacb	-0.171666	-0.282426	-0.92302	-2.84907	-2.03235	-2.00169
	gene:ENSMUSG00000078881	0.00189634372843819	0.00140248854252561	-1.83496	Gm14434	2.10688931246068	1.51471260256763	1.94191797424419	-0.181658	-0.426292	0.666577550272823
	gene:ENSMUSG00000024304	1.74633627521196e-05	6.41385605442389e-06	-1.83473	Cdh2	1.54420542578888	1.57754000946359	1.51163856172284	-0.146648	-0.171437	-0.55273
	gene:ENSMUSG00000075012	0.000278868968513254	0.000171038650616831	-1.83436	Fjx1	0.217245608479712	0.0236215693537329	0.242514706918952	-2.14928	-1.41603	-1.45438
	gene:ENSMUSG00000028221	6.43200234932045e-05	3.15787896353395e-05	-1.83288	Pip4p2	3.59717215413583	3.62202486936836	3.58569712632654	2.10281733967985	1.48798174050659	1.71545500573606
	gene:ENSMUSG00000023170	7.33651185785057e-07	5.13672864288538e-08	-1.83219	Gps2	4.67728649331293	4.75200377375102	4.70165323550215	2.95486965911782	2.81873319402494	2.86076
	gene:ENSMUSG00000033653	1.31607378761008e-05	4.43058521969031e-06	-1.83183	Vps8	1.21711901937757	1.31725659527212	1.08070813973549	-0.542874	-0.506566	-0.830955
	gene:ENSMUSG00000078546	1.26121340951198e-05	4.18625450657903e-06	-1.83157	Zfp995	1.84704120536076	1.89835619456593	1.89330434646454	-0.174247	0.0764386945044832	0.241785280805973
	gene:ENSMUSG00000031840	0.000329853306212708	0.000206467290320923	-1.83107	Rab3a	2.22525240686699	1.94887291561773	2.04226085171978	0.0346819798846986	0.726445865748809	-0.0379382
	gene:ENSMUSG00000018659	1.73590210665535e-06	2.27534828416031e-07	-1.82894	Pnpo	1.9599922908931	2.07753458530982	1.85283903220707	0.15906465485352	0.107516476335625	0.13695519544542
	gene:ENSMUSG00000028926	1.87633941260996e-06	2.60202935381774e-07	-1.8251	Cdk14	4.15528115502915	4.19419605407585	4.19028685868115	2.33700426956864	2.24813494289147	2.47932835895416
	gene:ENSMUSG00000073471	9.74921584706691e-06	2.95483717539094e-06	-1.82481	Rsph3a	4.28347171160824	4.20309118774786	4.20270999248424	2.47487313374929	2.5512	2.1887683567351
	gene:ENSMUSG00000020380	7.33651185785057e-07	5.11647409282343e-08	-1.8245	Rad50	3.67539739859761	3.67042217011852	3.63074164176762	1.83788512936795	1.75772948198985	1.90744756072916
	gene:ENSMUSG00000096054	4.27182572229262e-07	1.5930373627169e-08	-1.82438	Syne1	2.67500766011007	2.6485169833649	2.6193148711287	0.788466888751246	0.807006984500444	0.874212295340976
	gene:ENSMUSG00000020758	9.70368574574e-07	8.22969733527452e-08	-1.82424	Itgb4	0.211792221968175	0.128269641883954	0.244303775891186	-1.56381	-1.69744	-1.62709
	gene:ENSMUSG00000029106	4.76680250791863e-07	2.09923957950107e-08	-1.82369	Add1	5.03983697530965	4.97142233948414	5.03682898033392	3.15522269537154	3.17992293982085	3.24188135926259
	gene:ENSMUSG00000050619	0.00291454331392988	0.00221924628426451	-1.82237	Zscan29	2.90291193232842	2.87273717257404	2.81273971535149	0.223845101927332	1.41759709307036	1.47983224860793
	gene:ENSMUSG00000036955	2.35755572508763e-06	3.9029334918217e-07	-1.82233	Kifbp	3.73982326566971	3.65960356870434	3.76230458791116	2.03286995789541	1.81478705935975	1.84707529116365
	gene:ENSMUSG00000031835	5.95671807460788e-07	3.54472776193275e-08	-1.82123	Mbtps1	5.61300572183317	5.67389094121012	5.66951620070264	3.89525598507452	3.82515153660058	3.77232666314403
	gene:ENSMUSG00000021903	2.54648142874196e-05	1.02146614659049e-05	-1.82059	Galnt15	-0.405243	-0.218244	-0.31625	-1.88854	-2.16514	-2.34784
	gene:ENSMUSG00000026004	2.66505816336962e-06	4.72488051356459e-07	-1.82014	Kansl1l	3.46183170835969	3.37388843172409	3.39805821691305	1.58528514743066	1.46725913127249	1.72082085162736
	gene:ENSMUSG00000038954	1.3678753636435e-06	1.54953984087319e-07	-1.81881	Supt3	3.96901083349764	3.97271682124107	3.9180282833575	2.06714132810673	2.08673078484288	2.24945960109253
	gene:ENSMUSG00000044066	5.57128728040119e-07	2.96663802994121e-08	-1.81844	Cep68	3.28342533463708	3.26321052410304	3.30615314382278	1.41074270196026	1.53406708226066	1.45265394252252
	gene:ENSMUSG00000022414	5.44484971087029e-05	2.59209983590757e-05	-1.81794	Tab1	3.25027264341987	3.21300301595762	3.17405	1.08634899026568	1.42292887935412	1.67422922326823
	gene:ENSMUSG00000039795	7.7410971708643e-06	2.15178342411489e-06	-1.81732	Zfand1	4.55164477779753	4.24804132999948	4.24427758958897	2.5166221114325	2.48725196954377	2.5881283850885
	gene:ENSMUSG00000032590	1.42063768612897e-06	1.63834028671479e-07	-1.81674	Apeh	4.34208035874185	4.36435229945794	4.29712588472803	2.55412539587575	2.40447809650312	2.5947262480616
	gene:ENSMUSG00000063229	9.72106551669207e-07	8.25300722258173e-08	-1.81631	Ldha	8.53660209639028	8.49843130084771	8.46937238455298	6.75696835742621	6.59488861168742	6.70360751727011
	gene:ENSMUSG00000025213	1.20047227170971e-06	1.23296323419009e-07	-1.81607	Kazald1	3.55750444495146	3.51871426878977	3.5827815419623	1.80154815187102	1.77936101019017	1.62987787799964
	gene:ENSMUSG00000079610	9.56932311109942e-06	2.8842321907314e-06	-1.81601	Ankrd39	2.74683148435958	2.74347468318531	2.5942919945424	0.712549120447845	0.864203976997796	1.05981625717459
	gene:ENSMUSG00000031465	8.01395224194433e-06	2.26295415947701e-06	-1.81599	Angpt2	0.947681864602064	0.823884657566629	0.719840555064268	-1.15333	-0.884261	-0.918985
	gene:ENSMUSG00000027531	4.199840680252e-05	1.90423879207759e-05	-1.81516	Impa1	4.2235726812644	4.1783870301538	3.94544954861958	2.03078629848766	2.39647764717697	2.47467614795177
	gene:ENSMUSG00000015971	7.17213778588638e-06	1.93482690864959e-06	-1.81416	Actr8	4.37217727683761	4.24793692889629	4.23331519284028	2.34104897188143	2.65293432055071	2.4169748193944
	gene:ENSMUSG00000044148	3.89070699539125e-06	8.10521081734067e-07	-1.81348	1810030O07Rik	2.47104903828011	2.60135255789972	2.43606933539191	0.621433481155569	0.830904309802059	0.615707255367386
	gene:ENSMUSG00000021023	5.26051844782256e-06	1.25588327221224e-06	-1.8132	Prorp	2.68204061533606	2.54176509635096	2.63847588170096	0.975209751641208	0.752823934937408	0.694639537880052
	gene:ENSMUSG00000041650	4.19488947276089e-06	9.00516253739995e-07	-1.81305	Pcca	3.23250159112152	3.33157466875876	3.5152998015398	1.53734428038305	1.49700118233999	1.60589015544672
	gene:ENSMUSG00000067150	4.84826093631127e-07	2.20122928872459e-08	-1.81256	Xpo5	4.82919893219624	4.78566636024623	4.72390876294605	2.9908318177618	2.93789819786773	2.97236382909048
	gene:ENSMUSG00000035776	2.23289684516297e-06	3.54973264889793e-07	-1.81141	Cd99l2	3.31725239788109	3.38229594960027	3.28177969145842	1.38576123160886	1.55644167799874	1.60488356008362
	gene:ENSMUSG00000023367	7.18429804029189e-07	4.88327055370277e-08	-1.8112	Tmem176a	7.81989515127952	7.85012068785827	7.8313087514255	6.02213549822793	5.94749296222099	6.09810088839565
	gene:ENSMUSG00000021253	2.96517723381268e-06	5.54712694185886e-07	-1.81055	Tgfb3	3.99611708562174	3.97474505818607	3.95646151696423	2.26916693375446	2.00975455245715	2.21676
	gene:ENSMUSG00000030823	2.32769264883576e-05	9.15440086966085e-06	-1.8105	9130019O22Rik	0.0454220012041075	0.41996813055075	0.411812359041842	-1.3857	-1.57724	-1.59136
	gene:ENSMUSG00000028164	9.20344236118148e-07	7.61071051290508e-08	-1.80963	Manba	4.19950188083767	4.07805317628355	4.05218441136964	2.25886289938463	2.32925422246601	2.31272005765183
	gene:ENSMUSG00000028568	5.39767095794782e-06	1.31241968632814e-06	-1.8074	Btf3l4	4.34629919666213	4.36178646316357	4.35046308875305	2.41785953429732	2.73211308906396	2.48638487070388
	gene:ENSMUSG00000000628	5.54312455639476e-07	2.94675492154284e-08	-1.80679	Hk2	5.24489227138259	5.29183724774344	5.25810885914163	3.42779320151167	3.52803839842122	3.41864738114318
	gene:ENSMUSG00000051950	9.13699852094257e-06	2.70387727881199e-06	-1.80606	B3glct	1.78257295569367	1.85944165578129	1.98606464688597	0.0129333235595641	0.251786946902976	-0.0548193
	gene:ENSMUSG00000046191	0.00137861995432596	0.000993948160669814	-1.8057	Pcdhb20	-0.436529	-0.286788	0.529823944333458	-2.20244	-1.65465	-1.75351
	gene:ENSMUSG00000032872	2.93218236875465e-06	5.45179636401618e-07	-1.8056	Cyb5r4	4.4867170756683	4.3464657932307	4.53144259829719	2.75940173161389	2.57113506060821	2.61729566140059
	gene:ENSMUSG00000007817	5.54312455639476e-07	2.92067886471771e-08	-1.8049	Zmiz1	5.04241710379934	5.01844732733557	5.02216635434489	3.17307864973043	3.29461442674919	3.2006320949152
	gene:ENSMUSG00000073889	6.01501846503327e-05	2.92080769685297e-05	-1.80423	Il11ra1	1.76931855183497	2.11325508832268	1.58763046080583	0.178638162768529	-0.0884235	-0.0327118
	gene:ENSMUSG00000028389	0.000389038173467246	0.000248795108025337	-1.80405	Zfp37	-0.0754957	0.797334279022535	0.552223595201442	-1.41645	-1.31107	-1.41058
	gene:ENSMUSG00000118559	8.29952866964224e-05	4.2562248321704e-05	-1.80282	A930007A09Rik	-0.215069	0.0955004922298726	-0.187436	-1.99799	-2.12129	-1.59618
	gene:ENSMUSG00000079605	0.000223295596211494	0.000132937949503325	-1.80271	Zbtb9	0.495897739619418	0.434485719021277	-0.176226	-1.37738	-1.67092	-1.60567
	gene:ENSMUSG00000041112	2.95180522001666e-05	1.22751170085679e-05	-1.80065	Elmo1	-0.0262903	-0.095862	-0.201231	-1.75842	-2.1849	-1.78202
	gene:ENSMUSG00000054277	3.2649722361513e-07	8.5767838637671e-09	-1.80043	Arfgap3	5.49909	5.50173071206938	5.45107794905667	3.70051784351101	3.65674415874633	3.69333819194084
	gene:ENSMUSG00000038369	4.21202509300799e-07	1.5484567255438e-08	-1.80012	Ncoa6	3.98332317860109	4.00822449009277	4.01376881109801	2.16095857781118	2.25464906513927	2.18935586378468
	gene:ENSMUSG00000002343	0.000337805379650634	0.000212070185003276	-1.79906	Armc6	0.895757076250329	0.782099862265535	0.515633740839751	-0.94279	-1.50855	-0.752347
	gene:ENSMUSG00000027164	7.52451341723028e-07	5.35333009583429e-08	-1.79895	Traf6	3.04437418379833	3.09353364087597	3.09836481220412	1.35177756569836	1.20758804230971	1.28006667449789
	gene:ENSMUSG00000002455	1.93885840255222e-06	2.77077446049295e-07	-1.79757	Prpf6	5.73544833476535	5.7209764381707	5.69108400622556	3.82020357739138	3.88860873718631	4.04598169649153
	gene:ENSMUSG00000025226	0.000133706480906051	7.40495559421505e-05	-1.79732	Fbxl15	2.27659135335301	2.3421741104969	2.17707584161224	0.664164228993482	0.0650400774672146	0.674677581872808
	gene:ENSMUSG00000068130	1.1153316945866e-05	3.54668202624867e-06	-1.79637	Zfp442	1.40431731698632	1.24257689843633	1.28675401946837	-0.275308	-0.601116	-0.579051
	gene:ENSMUSG00000006010	4.44662526091343e-06	9.9375782741916e-07	-1.79633	Odr4	4.22608930125768	4.25556357587779	4.31534363584931	2.30234654452038	2.51970770182343	2.5859568961734
	gene:ENSMUSG00000020432	4.89715224639976e-06	1.14159239244039e-06	-1.79583	Tcn2	4.24132142161524	4.25886583834158	4.16745427548123	2.59425162000004	2.38849044617118	2.29741477484469
	gene:ENSMUSG00000007646	0.000530117204023617	0.000350887769356371	-1.79573	Rad51c	0.472460736923995	-0.306222	-0.307862	-1.89052	-1.98964	-1.64864
	gene:ENSMUSG00000011158	1.13685299793359e-05	3.63908234003858e-06	-1.79428	Brf1	3.47172059964496	3.33610368257746	3.23918828253498	1.68708757060573	1.37166758335895	1.60540994107291
	gene:ENSMUSG00000078584	2.20081002205506e-06	3.45771522715391e-07	-1.79427	AU022252	2.37036741555962	2.4417713524476	2.34153408737838	0.52360210005615	0.527199481474135	0.720063030041068
	gene:ENSMUSG00000029710	8.6350308113674e-07	6.8666118239032e-08	-1.79422	Ephb4	2.10220795371775	2.0619914627261	2.13515789427182	0.266528706179097	0.391889772071654	0.258287351311517
	gene:ENSMUSG00000049858	2.79450151757007e-06	5.08494325334094e-07	-1.79393	Suox	2.0306337690557	2.07305996231418	2.08474870203679	0.135706905976218	0.272326630886825	0.398609769425495
	gene:ENSMUSG00000048970	1.78247391293779e-05	6.59529490663836e-06	-1.79365	C1galt1c1	3.77602469031976	3.61333833769006	3.59933981486536	1.92799048177371	2.03660742205763	1.64315152086639
	gene:ENSMUSG00000032352	1.12826890019005e-05	3.59975769178153e-06	-1.79325	Lrrc1	1.39913717983162	1.69004246023479	1.57669578296695	-0.0844653	-0.347092	-0.282325
	gene:ENSMUSG00000003444	0.000131484443859403	7.25755182053885e-05	-1.793	Med29	2.7763790216691	2.78246161654574	2.71526235542252	0.591893842731401	1.29747258994765	1.00574346278232
	gene:ENSMUSG00000031158	0.000766248051838543	0.000524759121878161	-1.79296	Timm17b	1.63750823622039	1.56096532592116	1.54203562229581	-0.812364	0.0868897229037675	0.0871165528842599
	gene:ENSMUSG00000001445	9.23575785751745e-06	2.74475356939887e-06	-1.7926	Mrpl10	4.88856013066625	4.94552394616068	4.83545244401415	3.24039004975295	2.89257229862872	3.15878650660374
	gene:ENSMUSG00000045410	1.41435448930245e-05	4.87037700362811e-06	-1.79227	Akr1e1	3.04014038545475	3.03689380200107	3.07908297064148	1.01607407547966	1.37081822847189	1.39242074352377
	gene:ENSMUSG00000067925	3.8533601278847e-05	1.71045298808952e-05	-1.7911	Rtl8a	2.04436718879967	2.0435418906951	1.83723806587484	-0.0964218	0.325077808414227	0.323185576780558
	gene:ENSMUSG00000025494	6.14850758984255e-07	3.73474541955525e-08	-1.7906	Sigirr	5.44324	5.32427222798823	5.4146602415597	3.63899929857199	3.58155419851112	3.5898345415607
	gene:ENSMUSG00000024867	0.000108274513889062	5.78265895389173e-05	-1.79007	Pip5k1b	0.403000430823808	0.338072933456487	0.353542360899653	-1.089	-1.76724	-1.41935
	gene:ENSMUSG00000048481	0.000199494853525904	0.000116798494425243	-1.78999	Mypop	2.22504227807895	2.03255544975117	2.21990451383266	0.530437363975613	-0.0582672	0.635364358242973
	gene:ENSMUSG00000017697	3.2649722361513e-07	8.54101430741397e-09	-1.78878	Ada	2.93850787265691	2.94911074633411	2.93171992756284	1.18629453419639	1.11667482294926	1.15003839257977
	gene:ENSMUSG00000036968	2.64590361928968e-06	4.67459301159881e-07	-1.78864	Cnpy4	5.25796043183492	5.37135861379474	5.39151557679362	3.43507074190985	3.65411023326816	3.56573632097974
	gene:ENSMUSG00000036957	0.000135333303864903	7.50817668360956e-05	-1.78724	Lrfn3	0.541903338473829	0.568962136441913	0.645222063741616	-1.06692	-0.935655	-1.60306
	gene:ENSMUSG00000024665	2.49603685070405e-06	4.26458557406722e-07	-1.78709	Fads2	5.50146930449493	5.51569819849858	5.4942496653219	3.57620986283607	3.82804232027255	3.74589602323129
	gene:ENSMUSG00000019970	2.60469846823187e-07	5.00116973967204e-09	-1.78704	Sgk1	6.78048142203156	6.78086574199349	6.78248339754945	5.00389101661508	4.97135979692965	5.00745221188815
	gene:ENSMUSG00000029185	8.20698065946701e-07	6.21510745524302e-08	-1.78648	Fam114a1	4.36079617754017	4.24925114824267	4.32743817600341	2.57857358657471	2.53342355700035	2.46605358208075
	gene:ENSMUSG00000032000	0.000320826743909136	0.000200194983107544	-1.78621	Birc3	-0.0575223	-0.527429	-0.445431	-2.49713	-1.79919	-2.0927
	gene:ENSMUSG00000117924	0.000261512369276198	0.000159263638099266	-1.78586	Tmem223	3.24028974987548	3.36496876881772	3.38386724733806	1.26534807515107	1.3577231473612	2.00846501674544
	gene:ENSMUSG00000038539	1.07261346949504e-06	1.00329973651965e-07	-1.78578	Atf5	5.17801303880715	5.19110281312899	5.18049094589437	3.29221221392459	3.44423636709863	3.45580932048731
	gene:ENSMUSG00000029392	2.07680031818575e-05	7.99008779737513e-06	-1.78527	Rilpl1	3.6155211760617	3.78986819405546	3.80042221762488	1.75627310619911	2.17085219604453	1.92286308574695
	gene:ENSMUSG00000009905	2.53516915787236e-06	4.37495478498391e-07	-1.7846	Kdsr	3.76394446580613	3.80024762845358	3.79218027130703	2.10500819546981	1.85799213866002	2.0395700847643
	gene:ENSMUSG00000069607	0.000401044835507131	0.000257322076419016	-1.78439	Cd300ld3	1.33809404757698	1.50643183895615	1.50250526265681	-0.364316	0.119986906942539	-0.761812
	gene:ENSMUSG00000027130	2.13245931406833e-05	8.23618465567607e-06	-1.78188	Slc12a6	4.1478765810173	4.26224671979843	4.20177867225714	2.65015312200252	2.19654189474567	2.41955992504516
	gene:ENSMUSG00000029456	1.28685349578067e-05	4.30199105703984e-06	-1.78125	Acad10	0.731194539742136	0.658758060632498	0.932495880293091	-1.10013	-0.834527	-1.08664
	gene:ENSMUSG00000031880	5.06136876689044e-05	2.36804055769087e-05	-1.78104	Rrad	1.21479811318106	0.762784216324435	0.959879187683048	-0.62744	-0.801347	-0.976875
	gene:ENSMUSG00000009569	0.000548210073029888	0.000364001131057014	-1.78045	Mrtfb	1.94701001613997	1.98865742298622	2.04689018203962	-0.0620515	-0.0643306	0.767598021456275
	gene:ENSMUSG00000054619	2.21986432520062e-05	8.63835064042628e-06	-1.78038	Tmt1a	2.52508990159088	2.62860913958717	2.69195105694573	0.589898643445033	1.01681363511772	0.897806548082529
	gene:ENSMUSG00000053916	2.31796777971573e-05	9.09776298624211e-06	-1.77982	Nanp	2.32442525735807	2.5518270402246	2.72380601541649	0.89829272496275	0.651710730242538	0.710586273345176
	gene:ENSMUSG00000044469	0.000439545072197636	0.000284853727032075	-1.77944	Tnfaip8l1	-0.370435	0.334331429997884	-0.0688828	-2.13799	-1.74035	-1.56498
	gene:ENSMUSG00000045039	3.99723276677839e-06	8.41875084178222e-07	-1.77918	Megf8	3.77150087896134	3.70123087488917	3.71994303795717	1.94351217684814	1.81227148362682	2.09935075628614
	gene:ENSMUSG00000096910	1.03318151382666e-06	9.44464943747167e-08	-1.77888	Zfp955b	3.22778450387907	3.22028196744385	3.11558031094352	1.34133226042914	1.46857914660863	1.41710772329221
	gene:ENSMUSG00000034403	9.10429144522851e-06	2.68722275928987e-06	-1.77827	Pja1	4.4567656139233	4.60177381862114	4.58161999489616	2.95307764852291	2.61743461077765	2.73484399457625
	gene:ENSMUSG00000056758	3.48011468456078e-07	9.78855505107223e-09	-1.77802	Hmga2	7.23945148857816	7.29855648761065	7.25632670394025	5.48332430679448	5.46518442164886	5.51175597393845
	gene:ENSMUSG00000048307	1.66364997889756e-06	2.12221171000357e-07	-1.77779	Ankrd46	4.88960894702703	4.99103357132828	4.92452065784737	3.05292134013246	3.24316941255073	3.17571444630771
	gene:ENSMUSG00000022325	1.00341820592587e-06	8.7665295078245e-08	-1.77715	Pop1	2.9673434914208	3.02858082100653	2.98977699537317	1.16495035767754	1.17664893805364	1.31264019915271
	gene:ENSMUSG00000054280	1.89648810101004e-06	2.67678519767e-07	-1.77715	Prr14l	2.24019035910029	2.17244783124982	2.18178890034272	0.361660574284775	0.547168468773244	0.354137294844892
	gene:ENSMUSG00000014232	1.36244921081943e-05	4.61957124641763e-06	-1.77641	Cluap1	3.24041325360201	3.09097144891527	3.29764235339519	1.35579041937247	1.63798576636158	1.30601544951357
	gene:ENSMUSG00000031380	9.77735491060951e-06	2.96949551856209e-06	-1.77633	Vegfd	1.81074374538309	1.80815230591655	1.4881005473616	-0.0348415	-0.124234	-0.0629148
	gene:ENSMUSG00000052917	2.05889997209274e-06	3.09269564152029e-07	-1.77608	Senp7	3.2125624910911	3.27215147269905	3.3014805378839	1.55323761095986	1.3588812050637	1.54583249245475
	gene:ENSMUSG00000044702	9.05191206270501e-05	4.69662940216418e-05	-1.77592	Palb2	0.644931462385377	0.266516712754505	0.482539580406627	-1.58359	-1.05704	-1.29313
	gene:ENSMUSG00000042770	9.77101438575287e-06	2.96670841439944e-06	-1.77585	Hebp1	3.84082051472225	3.90052351437524	3.76143857816249	2.20521576263602	1.86072924703917	2.1092896767015
	gene:ENSMUSG00000037847	5.34207924347736e-05	2.52951667254844e-05	-1.77511	Nmrk1	1.75992066429471	2.02321418255551	1.80543155854501	-0.19285	0.295332768296358	0.160752423189823
	gene:ENSMUSG00000037892	4.2375961313396e-06	9.17529410082876e-07	-1.77495	Pcdh18	2.57679347934852	2.56850862633248	2.39942624366802	0.787857019122425	0.820489427621143	0.611537847975766
	gene:ENSMUSG00000030281	1.52163970047545e-06	1.84453371079409e-07	-1.77469	Il17rc	3.37909246850593	3.3933903887953	3.28408854650926	1.67823464996728	1.52673990949887	1.52753480653797
	gene:ENSMUSG00000053390	1.59245997038294e-06	1.98513479513487e-07	-1.77426	Zfp952	2.79071887398716	2.82710806816408	2.80118349424501	1.10399037144866	0.910693524432117	1.08155506109809
	gene:ENSMUSG00000075284	5.82739714512627e-07	3.39070979086956e-08	-1.77345	Wipf1	4.82921227953075	4.8642204221859	4.83916886059421	3.12197671148226	3.09071592761071	2.99956784811728
	gene:ENSMUSG00000054720	2.82362902233464e-06	5.1703054565715e-07	-1.77336	Lrrc8c	2.82384940814777	2.87375513511196	2.75219452437828	1.06683041606674	1.14795267309235	0.914929551864714
	gene:ENSMUSG00000116138	5.56420249115543e-06	1.36566514461577e-06	-1.77317	C030006K11Rik	2.2015520015852	1.9018848103395	2.14233566422145	0.303446442484542	0.27372713133836	0.349078748479239
	gene:ENSMUSG00000057054	0.000486424378781008	0.000318750983644471	-1.77312	Inca1	1.61875079191363	1.89318084308303	2.1105042316789	-0.260689	0.0365328730790946	0.527232516956223
	gene:ENSMUSG00000004446	2.93389673393836e-06	5.46016329231104e-07	-1.77308	Bid	3.26422323760383	3.16179031732558	3.15927783323661	1.28843948079253	1.45456178882103	1.52305955981359
	gene:ENSMUSG00000028894	5.22264707535272e-06	1.23956396897665e-06	-1.77233	Inpp5b	3.07799850661869	3.04937008333101	3.06070838095734	1.11237453060838	1.41932746052406	1.33938769645364
	gene:ENSMUSG00000021615	9.74661176504367e-05	5.1194845187455e-05	-1.76985	Xrcc4	3.13235606218057	3.12673288255812	2.96357769836238	1.63334099550024	1.00575639539132	1.27403081158204
	gene:ENSMUSG00000038967	6.47189224811556e-05	3.18259851538293e-05	-1.7698	Pdk2	1.15698742453258	1.41958635135505	1.01760626166574	-0.820372	-0.398414	-0.496429
	gene:ENSMUSG00000025779	0.000484330314472	0.000317122564187917	-1.76924	Ly96	2.68624345244168	2.69748049214845	2.77167560146825	0.485165057322984	1.41358000198346	0.948944661298938
	gene:ENSMUSG00000028573	5.10494110395188e-05	2.39292707834895e-05	-1.76794	Fggy	3.18883528197066	3.4320134640607	3.42870158827635	1.29660658827495	1.70332577083087	1.7458117137868
	gene:ENSMUSG00000029759	6.23600245790924e-06	1.6046478883337e-06	-1.76752	Pon3	3.88515730861441	3.99727723080234	3.81446100846103	2.08022683688728	2.02379364506964	2.29032649074033
	gene:ENSMUSG00000015846	8.43108495379971e-07	6.61523900985784e-08	-1.76739	Rxra	3.44057075005035	3.48308750801036	3.46326932474908	1.69021682527998	1.61966701525567	1.77486252572959
	gene:ENSMUSG00000046179	5.19662227956635e-06	1.23009175885001e-06	-1.76669	E2f8	4.38794789650484	4.26769406636645	4.32401430976406	2.72906087605432	2.46087437894942	2.48964234870241
	gene:ENSMUSG00000031858	2.03562351904127e-06	3.02750319723408e-07	-1.76595	Mau2	4.64947698818116	4.80181418823336	4.63639893348879	2.85812903789164	2.92689968303895	3.00482423215943
	gene:ENSMUSG00000022350	6.25236844794021e-07	3.84192965548297e-08	-1.76532	Washc5	4.81281260618165	4.8047052996013	4.74986379735643	2.95957803032904	3.07582661664248	3.03601444016018
	gene:ENSMUSG00000037362	4.58225216794542e-06	1.03618767616856e-06	-1.76403	Ccn3	1.03415724555524	1.16917845408425	1.25163245256998	-0.722698	-0.60524	-0.509192
	gene:ENSMUSG00000036938	0.000378470278286268	0.000241502942275942	-1.76353	Try5	0.536445856747633	0.809822704148365	1.0319745577318	-0.575405	-1.04302	-1.29393
	gene:ENSMUSG00000090659	0.000323341567292622	0.000202020778224703	-1.76289	Zfp493	1.16064852816391	0.554987594312922	0.945517063729819	-0.965466	-0.546031	-1.11604
	gene:ENSMUSG00000017631	1.43115517663588e-06	1.67050114948947e-07	-1.76268	Abr	3.58163529875337	3.59384793190612	3.52192237407769	1.88613727652723	1.8230739068225	1.70015337024828
	gene:ENSMUSG00000082229	0.000432043388274477	0.000279438098234768	-1.76185	Nap1l2	-0.221591	-0.500481	-0.999189	-2.46938	-2.46072	-2.07672
	gene:ENSMUSG00000036504	1.08360902599237e-05	3.40377233501792e-06	-1.7617	Phpt1	4.38976337933642	4.41257255648667	4.66009404228659	2.76500424625004	2.58697509853159	2.82535824969967
	gene:ENSMUSG00000059970	8.80208777402e-06	2.57707251146261e-06	-1.7615	Hspa2	1.13459816012325	1.15721578817022	1.07683611523439	-0.845536	-0.542349	-0.527976
	gene:ENSMUSG00000026858	5.43509777243158e-05	2.58565555578091e-05	-1.76145	Miga2	1.77155517830647	1.7462994359477	1.70462721659368	-0.329845	0.0346059228428184	0.233372719914864
	gene:ENSMUSG00000021192	8.52522262174051e-07	6.74922852360308e-08	-1.76121	Golga5	4.76026491871534	4.74202788347699	4.81330267572098	2.96351111568117	2.97545538693331	3.0929930260547
	MSTRG.15397.4	1.18845334004282e-05	3.87226414865674e-06	-1.76113	MSTRG.15397.4	-0.375489	-0.0507026	-0.276662	-2.08949	-1.87472	-2.02202
	gene:ENSMUSG00000038383	3.67734866728761e-06	7.50836596441692e-07	-1.76028	Pigu	4.65929072909019	4.6524766283418	4.87205107028219	3.01529131263255	2.88785003552797	2.99982271795486
	gene:ENSMUSG00000037185	0.00204791057185329	0.0015228886250183	-1.75965	Krt80	-0.45672	0.271107698318723	-0.39102	-2.08233	-2.36256	-1.4107
	gene:ENSMUSG00000043602	0.00245979934347119	0.00185238525892012	-1.75916	Zfp3	0.206430679595469	-0.844515	0.264477581052023	-2.06802	-1.93171	-1.65135
	gene:ENSMUSG00000042349	7.8485326004493e-06	2.19617759621141e-06	-1.75903	Ikbke	3.19592188453103	2.91717584767097	2.96500183172406	1.19709604238525	1.37811926783149	1.22579255348342
	gene:ENSMUSG00000035637	2.35755572508763e-06	3.90917572491304e-07	-1.75672	Grhpr	4.27189153339783	4.26927878777321	4.39028804780285	2.66864358382169	2.47091294495333	2.52173623117473
	gene:ENSMUSG00000032097	3.57964641371938e-07	1.06666709674438e-08	-1.75657	Ddx6	5.55587203387667	5.62717376035673	5.57106162237917	3.81946167532655	3.82586508541958	3.83906024224929
	gene:ENSMUSG00000020142	5.94097653687033e-07	3.52488513560234e-08	-1.75612	Slc1a4	4.55539751648073	4.61258233255295	4.55901358884077	2.88359833509023	2.77271884802472	2.80230428467167
	gene:ENSMUSG00000053460	2.5730986490151e-06	4.47337612259348e-07	-1.75605	Ggcx	4.23204970744591	4.42918349255412	4.31786313461232	2.59215752361946	2.48117130492921	2.63761812851637
	gene:ENSMUSG00000044033	0.000731970510622113	0.000498864919353716	-1.75604	Ccdc141	-0.497476	-0.165303	-0.448579	-1.82071	-1.8876	-2.67118
	gene:ENSMUSG00000039058	7.81797660310956e-05	3.96387834599928e-05	-1.75586	Ak5	1.30360717604419	1.51297674129975	1.05798323438214	-0.367339	-0.707195	-0.318472
	gene:ENSMUSG00000030407	0.000274861130526483	0.000168280530631427	-1.75548	Qpctl	1.76566628020864	1.67730752512403	1.77458340783487	-0.340773	-0.147161	0.43903796284271
	gene:ENSMUSG00000056014	0.000202305938621767	0.000118783174752796	-1.75544	A430033K04Rik	1.42182543560223	1.3425729497163	1.2772456601851	-0.770806	-0.0196544	-0.434225
	gene:ENSMUSG00000020630	4.22280570839467e-06	9.11348706175627e-07	-1.75529	Rnaseh1	4.10919596910425	4.20138630796215	4.09232551501199	2.22170481331384	2.45582615031659	2.45950768600679
	gene:ENSMUSG00000027273	1.38522846173291e-05	4.73466520862072e-06	-1.75507	Snap25	3.87772805634235	3.96664152169625	3.91301968771529	1.93593415616475	2.23707508935827	2.31916499789743
	gene:ENSMUSG00000015335	3.19209302629689e-05	1.35529577842245e-05	-1.75495	Zdhhc12	3.46642039071737	3.45263944756308	3.0823772991754	1.68265059856228	1.61972	1.43420493052211
	gene:ENSMUSG00000030246	2.44311005609927e-05	9.71008221583834e-06	-1.75447	Ldhb	2.80497870239281	3.04258218112544	2.72939723595585	0.933310512261324	1.27791870902567	1.10231143981957
	gene:ENSMUSG00000003464	5.5088989722455e-07	2.87003083312399e-08	-1.75419	Pex19	5.04682650628722	5.05133812228508	5.04175060520135	3.27090249970377	3.24525012212475	3.36120380155394
	gene:ENSMUSG00000022422	0.000127561484527641	7.01402608656348e-05	-1.75357	Dscc1	0.443509054098194	0.730641694757224	0.232929625533885	-1.08597	-1.21701	-1.55066
	gene:ENSMUSG00000032633	8.03419892028378e-07	6.04884587668373e-08	-1.7533	Flcn	4.91116674803771	4.94219703058467	4.88170861399695	3.10673273009819	3.12861048188413	3.23983518342261
	gene:ENSMUSG00000032565	0.000365935651197473	0.000232568994929259	-1.75297	Nudt16	1.80819391436956	2.19189707210597	1.94456388111403	0.0988331986087331	0.666261219416138	-0.07935
	gene:ENSMUSG00000030513	7.88061445458978e-05	4.00529828915407e-05	-1.75281	Pcsk6	1.67719429931683	1.45612642458043	1.6767954571733	-0.422049	0.144129926004796	-0.170394
	gene:ENSMUSG00000029122	8.19229647371825e-06	2.33714814325595e-06	-1.75281	Evc	2.80085104154614	2.79139192996288	2.9241802865627	0.915107058489902	1.24097735867426	1.10191559897514
	gene:ENSMUSG00000012076	1.99817051700646e-06	2.92599949638343e-07	-1.75173	Brms1l	4.07543174166983	4.10909280847536	3.97242825820951	2.19732443653235	2.36903423856167	2.3354112222558
	gene:ENSMUSG00000033972	2.68236009941561e-06	4.7792028219333e-07	-1.75168	Zfp944	3.19277617689752	3.19984459430389	3.31488631094239	1.39751822734459	1.44814558448945	1.60680226472368
	gene:ENSMUSG00000000759	4.47234907470334e-07	1.75231962866433e-08	-1.75146	Tubgcp3	3.42087364319732	3.32409181251822	3.38667673924778	1.63399	1.6280013075969	1.61528539405883
	gene:ENSMUSG00000037373	4.81694687599552e-07	2.17002543739197e-08	-1.75144	Ctbp1	5.25721078580159	5.28708083489008	5.20414877869288	3.49404112675059	3.46509199643949	3.53499723242652
	gene:ENSMUSG00000043987	7.74263593590646e-07	5.72042327968553e-08	-1.75113	Cep164	2.23861537653206	2.22551402225857	2.30519484567932	0.576763977673125	0.457841154648366	0.481329944689529
	gene:ENSMUSG00000020399	0.000904535054449758	0.000628621161441192	-1.75085	Havcr2	1.13703194771574	1.29450900461703	0.670134221251577	-0.933637	-0.979888	-0.237348
	gene:ENSMUSG00000025138	1.77847470115923e-06	2.38164777489277e-07	-1.75077	Sirt7	3.71787489135442	3.67619021569642	3.58153431439772	1.84902766445164	1.86891113198827	2.00534716581147
	gene:ENSMUSG00000000876	2.31910387390645e-05	9.10748287650542e-06	-1.74901	Pxmp4	1.71257113006945	1.83573574378631	1.90708563479369	0.263358975705253	-0.157028	0.102029187510243
	gene:ENSMUSG00000038368	4.07274969068489e-07	1.43980659963382e-08	-1.74854	Focad	4.36589826192648	4.37145097007896	4.41474043131239	2.66043374901433	2.59347090302223	2.6525702433724
	gene:ENSMUSG00000079020	4.04649177661955e-06	8.56530614093586e-07	-1.74828	Slc45a4	2.14592358894547	2.36525551972214	2.13993307379089	0.389369666680889	0.513985876425189	0.502916116240877
	gene:ENSMUSG00000044134	0.000584611164031536	0.000391132339225542	-1.74808	Pheta1	1.72585325271599	2.00520593849812	1.74302716548232	0.116477878712866	-0.395794	0.509153621108079
	gene:ENSMUSG00000026393	4.36926310328714e-07	1.66018901306247e-08	-1.74795	Nek7	5.46328	5.46427931417469	5.41947282265799	3.74074162735377	3.70400796958482	3.65842378613088
	gene:ENSMUSG00000062908	4.68308126522001e-06	1.06972260937892e-06	-1.74713	Acadm	5.2732463103015	5.23889150467205	5.31249669684134	3.37509783324118	3.53744629340387	3.67070711605567
	gene:ENSMUSG00000018733	0.000105707465381167	5.63026122578139e-05	-1.74671	Pex12	2.9335044674214	2.90029029086305	2.90966962569656	1.3329141204801	1.38282382438151	0.787602969961323
	gene:ENSMUSG00000033863	1.02128581585177e-06	9.15903264865038e-08	-1.74605	Klf9	4.87310289478469	4.87840670705445	4.86756065246424	3.03101912192906	3.19816094375861	3.15175119493479
	gene:ENSMUSG00000107068	4.10971259682377e-05	1.85286698582004e-05	-1.74574	Gm42742	3.17202243702919	3.36913239860176	3.31779260305875	1.7668453061183	1.5779266607555	1.27695813513336
	gene:ENSMUSG00000024982	4.73472315846141e-06	1.08485810533732e-06	-1.74567	Zdhhc6	4.00971836942529	4.04957614291085	3.9454178032524	2.41177548751406	2.22674587677565	2.12918705392333
	gene:ENSMUSG00000020462	2.72338662821691e-06	4.88111171221456e-07	-1.74563	Cfap36	4.51092059939349	4.54094150083391	4.6554903092401	2.7139194592239	2.83573574378631	2.92080587092345
	gene:ENSMUSG00000034557	3.37696329822194e-06	6.68400107592504e-07	-1.7456	Zfyve9	2.23799315902696	2.33884425425233	2.23987977605469	0.555602188502561	0.389290360502417	0.635026244298077
	gene:ENSMUSG00000033629	9.91859807033656e-07	8.57810518116915e-08	-1.74517	Hacd3	4.66737579547021	4.60004919273469	4.60149940995875	2.93836653537436	2.79299586776356	2.90204945377389
	gene:ENSMUSG00000031520	0.00174448273747924	0.00128140969484943	-1.74433	Vegfc	-0.0621449	-0.332904	-0.394834	-2.45997	-1.35393	-2.20897
	gene:ENSMUSG00000026068	3.07385173129326e-07	7.38776983504098e-09	-1.74353	Il18rap	6.10591093837129	6.11682781459582	6.11819196385977	4.37859332741887	4.3921454570213	4.33961174260814
	gene:ENSMUSG00000036850	1.92942467263318e-05	7.29041183717343e-06	-1.74296	Mrpl41	4.43894398028332	4.49908139095989	4.52206027013416	2.98552975751963	2.55887054968447	2.68681850134534
	gene:ENSMUSG00000037646	7.37203959138123e-07	5.19285870890735e-08	-1.74295	Vps13b	3.24695207377416	3.21067827844486	3.14573287970318	1.50294716733219	1.40045759546417	1.47110940444095
	gene:ENSMUSG00000071064	0.000350746829089707	0.000221524313109289	-1.74295	Zfp827	2.36674072745763	1.69854699294048	1.78086984851662	0.306394077245776	-0.0528979	0.363822596315882
	gene:ENSMUSG00000021464	5.37422166216664e-06	1.30529671861669e-06	-1.74011	Ror2	1.6197792137936	1.71480555934494	1.70002549422791	0.102357132618974	-0.0973429	-0.19074
	gene:ENSMUSG00000040410	2.59883546290478e-05	1.04872204219943e-05	-1.74009	Fbxl4	3.02584969187432	3.03226344584053	2.80659565860876	1.10773004493342	1.44717978846845	1.08951984533826
	gene:ENSMUSG00000021065	5.64781504129797e-07	3.16716337865593e-08	-1.73995	Fut8	5.69832498142127	5.80094999873831	5.74683476202953	3.98527225878533	3.99177315356689	4.04922351480093
	gene:ENSMUSG00000031828	0.000470405178647697	0.000306885155778274	-1.73964	Klhl36	0.975186268258029	0.969274658850893	1.34727162487245	-0.622339	-1.05298	-0.251879
	gene:ENSMUSG00000026356	6.44765888585871e-07	4.06424764470508e-08	-1.73822	Dars1	6.49029493001579	6.49687256325181	6.49510992430299	4.83382771424395	4.71668756742936	4.71710213671462
	gene:ENSMUSG00000001062	2.32141711730925e-06	3.75953737503049e-07	-1.73751	Vps9d1	3.16649581086346	3.03979517960731	3.13071214331362	1.46915037888326	1.38854665298636	1.26677574854618
	gene:ENSMUSG00000028053	2.63376056294864e-06	4.64766181444888e-07	-1.73747	Ash1l	3.48809489011416	3.36668576256097	3.31794755092308	1.73030866858076	1.55189543651653	1.67812194772895
	gene:ENSMUSG00000020634	1.37570241725685e-05	4.69361575842724e-06	-1.73686	Ubxn2a	3.58664022073148	3.43728860465571	3.57856054463265	1.81381402017067	1.60369304120184	1.97440375951344
	gene:ENSMUSG00000029627	5.03800647109034e-05	2.35355693293729e-05	-1.73674	Zkscan14	2.16419157475814	2.12308178329948	2.40030046648315	0.488959163145469	0.72893227273067	0.259462925280661
	gene:ENSMUSG00000033386	1.61877996492537e-06	2.03307612204929e-07	-1.73664	Frrs1	4.10864680885617	4.19981939409363	4.12540586563928	2.35894082718543	2.51526056143576	2.34974090693095
	gene:ENSMUSG00000039457	3.8856116688141e-05	1.72785200189529e-05	-1.73655	Ppl	0.320224709543995	0.625117092573743	0.511749365209456	-1.01594	-1.3074	-1.42921
	gene:ENSMUSG00000020100	0.000111235774607888	5.97611575826916e-05	-1.73626	Slc29a3	1.95808355302352	2.17401037410875	2.22356835671213	0.673891958548716	0.400033991266763	0.0729481844693741
	gene:ENSMUSG00000013997	3.33802517484207e-06	6.57128644575716e-07	-1.73623	Nit1	4.01047050323139	4.22250675038821	4.10437448812481	2.27791008218104	2.43699464065885	2.41374625055003
	gene:ENSMUSG00000098134	1.42645903030467e-06	1.65873178257239e-07	-1.73462	Rnf113a2	1.85865303497046	1.78409812860729	1.89999923996482	0.174073991478081	0.0216559670739331	0.1431648160355
	gene:ENSMUSG00000001054	2.67248552226886e-06	4.74381693005047e-07	-1.73446	Rmnd5b	3.8841334879338	3.79443343852863	4.00052621720513	2.24413172927862	2.11598773015208	2.11559562453065
	gene:ENSMUSG00000027676	3.91846807360611e-06	8.18722501494004e-07	-1.73394	Ccdc39	0.333216474550743	0.179298292799092	0.140213244087043	-1.43171	-1.62691	-1.49047
	gene:ENSMUSG00000029998	7.03358477943228e-07	4.71261961771007e-08	-1.73361	Pcyox1	5.64075733099446	5.64175822721691	5.65921804696551	3.83308398033196	3.95494622379463	3.95286385504111
	gene:ENSMUSG00000027272	1.48680578515414e-06	1.77478183293547e-07	-1.7335	Ubr1	4.27086603018025	4.31266139838527	4.3487740365143	2.51279601289913	2.5345370256025	2.68447653368415
	gene:ENSMUSG00000030036	1.42063768612897e-06	1.64194305431991e-07	-1.73343	Mogs	6.04804166508753	6.03643710979131	5.99873584833278	4.36147410663567	4.18440003789966	4.33705181110758
	gene:ENSMUSG00000033099	3.62061183422749e-05	1.5870300661006e-05	-1.7325	Nol12	4.03125358429008	3.89673442533376	3.93926729990138	1.96606420959082	2.4612731578431	2.2424296465323
	gene:ENSMUSG00000120166	7.41664313131163e-06	2.02432576342597e-06	-1.73246	Zfp33b	2.25535328369116	2.30370886730187	2.19548871093567	0.334983519866478	0.575331695591577	0.646859407381872
	gene:ENSMUSG00000049932	3.23531366205899e-06	6.26640581463775e-07	-1.73226	H2ax	3.91836514728139	3.99106310383205	3.90398641474771	2.06031168056512	2.29216302426908	2.26414635519803
	gene:ENSMUSG00000016493	0.000224394019023937	0.000133651237990454	-1.73188	Cd46	-0.277707	-0.310474	0.185145969096912	-1.69502	-1.72694	-2.17671
	gene:ENSMUSG00000022451	4.36456143773271e-07	1.65088947843575e-08	-1.73144	Twf1	5.20990209097058	5.19233921671579	5.19718916612775	3.50884682135468	3.41787600278238	3.47839538821879
[truncated: 9,345 more rows]

## Sheet: Table S3B
Table S3B. Pathway enrichment analyses in Mus musculus bulk RNA-seq comparing Control (Control_1–3) and Knock Down (Knock Down-1–3)-HALLMARK
Treatment Group	Accession ID	Description	GeneRatio	GeneRatio	BgRatio	pvalue	p.adjust	qvalue	GeneID	Count	GeneSymbol
Contorl	HALLMARK_OXIDATIVE_PHOSPHORYLATION	HALLMARK_OXIDATIVE_PHOSPHORYLATION	0.523076923076923	102/1514	195/4291	4.70285322043619e-07	4.70285322043619e-07	1.78213385195477e-05	67863/57279/110826/15926/67460/66865/67442/72416/66841/211253/12894/16828/16832/11364/14297/66383/109754/108664/66447/231086/73834/18115/66594/20916/56451/52538/66335/13177/17713/24030/104776/66885/214952/16922/338359/12039/12859/227197/18242/93747/66377/170731/269951/75406/27395/97212/66108/76614/11973/26926/11370/11950/69833/17995/235339/109672/27402/18293/17449/20930/110842/67680/70383/51798/1…	102	Slc25a11/Slc25a20/Etfb/Idh1/Decr1/Pmpca/Retsat/Lrpprc/Etfdh/Mtrf1/Cpt1a/Ldha/Ldhb/Acadm/Fxn/Iscu/Cyb5r3/Atp6v1h/Mgst3/Hadhb/Atp6v1d/Nnt/Uqcr11/Sucla2/Suclg1/Acaa2/Atp6v1c1/Eci1/Grpel1/Mrps12/Aldh6a1/Acadsb/Rhot2/Phyh/Supv3l1/Bckdha/Cox5b/Ndufs1/Oat/Echs1/Ndufc1/Mfn2/Idh2/Ndufs7/Mrpl15/Hadha/Ndufa9/Immt/Atp6v1e1/Aifm1/Acadvl/Atp5pb/Polr2f/Ndufv1/Dlat/Cyb5a/Pdhx/Ogdh/Mdh1/Surf1/Etfa/Sdhb/Cox10/Ech1…
	HALLMARK_ADIPOGENESIS	HALLMARK_ADIPOGENESIS	0.5	100/1514	200/4291	8.6572111838875e-06	8.6572111838875e-06	0.000164031369799974	27376/27047/18606/67767/18641/20324/74610/27362/50907/232089/227095/109019/12896/74185/110826/15926/11600/67460/19016/209378/67442/11770/69574/52064/12908/170439/72157/108958/11364/14792/20850/67914/15979/107589/66447/217430/70335/66594/268566/20280/56451/52538/59010/20514/17713/13171/11430/16922/12039/72039/13358/20411/93747/11836/11674/16443/67171/27395/76614/21353/26926/56428/12580/330064/2645…	100	Slc25a10/Omd/Enpp2/Jagn1/Pfkl/Cavin2/Abcb8/Dnajb9/Preb/Elmod3/Hibch/Nabp1/Cpt2/Gbe1/Etfb/Idh1/Angpt1/Decr1/Pparg/Itih5/Retsat/Fabp4/Cmbl/Coq5/Crat/Elovl6/Pgm1/Miga2/Acadm/Lpcat3/Stat5a/Coq9/Ifngr1/Mylk/Mgst3/Slc66a3/Reep6/Uqcr11/Gphn/Scp2/Suclg1/Acaa2/Sqor/Slc1a5/Grpel1/Dbt/Acox1/Phyh/Bckdha/Mccc1/Slc25a1/Sorbs1/Echs1/Araf/Aldoa/Itsn1/Dram2/Mrpl15/Immt/Tank/Aifm1/Mtch2/Cdkn2c/Slc5a6/Slc27a1/Lipe/…
	HALLMARK_DNA_REPAIR	HALLMARK_DNA_REPAIR	0.52027027027027	77/1514	148/4291	1.60814546699488e-05	1.60814546699488e-05	0.000203134164251984	19714/229906/209357/18578/56248/21341/22591/94223/107986/79059/11486/21343/268395/53421/105446/57813/228410/76025/66464/75062/330959/108143/17129/230103/27369/14156/68092/22247/110074/22088/57314/56626/18100/22171/27632/74167/56044/22592/74414/14884/19718/76850/13135/235459/69833/70456/13194/70239/66406/74164/20930/66914/68134/50773/69870/382985/56520/69920/20924/236733/59022/98985/22059/26370/20…	77	Rev3l/Gtf2b/Gtf2h3/Pde4b/Ak3/Taf1c/Xpc/Dgcr8/Ddb2/Nme3/Ada/Taf6/Mpg/Sec61a1/Gmpr2/Tk2/Cstf3/Cant1/Taf12/Sf3a3/Snapc5/Taf9/Smad5/Npr2/Dguok/Fen1/Ncbp2/Umps/Dut/Tsg101/Nelfcd/Poll/Mrpl40/Tyms/Nelfe/Nudt9/Rala/Ercc5/Polr3c/Gtf2h1/Rfc2/Ago4/Dad1/Gtf2a2/Polr2f/Mpc2/Ddb1/Gtf3c5/Sac3d1/Nfx1/Surf1/Vps28/Upf3b/Nt5c/Polr3gl/Rrm2b/Nme4/Polr2i/Supt5/Usp11/Edf1/Clp1/Trp53/Cetn2/Polr2a/Ercc4/Rae1/Polr2j/Itpa/P…
	HALLMARK_PROTEIN_SECRETION	HALLMARK_PROTEIN_SECRETION	0.553191489361702	52/1514	94/4291	4.72218783547385e-05	4.72218783547385e-05	0.000447365163360681	22365/53330/216350/12176/59042/99371/11774/16004/110651/66251/56494/211286/69608/108664/108124/69162/11487/19063/15893/12068/50797/320615/67074/77929/18484/22088/213827/14420/56041/20479/107767/107338/72736/20619/12390/59021/71943/20333/12757/26413/70361/11777/211673/56418/208449/320634/54214/100226/232910/16668/66366/99889	52	Vps45/Vamp4/Tspan8/Bnip3/Cope/Arfgef2/Ap3b1/Igf2r/Rps6ka3/Arfgap3/Gosr2/Cln5/Sec24d/Atp6v1h/Napa/Sec31a/Adam10/Ppt1/Ica1/Bet1/Copb2/Dop1a/Mon2/Yipf6/Pam/Tsg101/Arcn1/Galc/Uso1/Vps4b/Scamp1/Gbf1/Tmx1/Snap23/Cav2/Rab2a/Tom1l1/Sec22b/Clta/Mapk1/Lman1/Ap3s1/Arfgef1/Ykt6/Sgms1/Ocrl/Golga4/Stx12/Ap2s1/Krt18/Ergic3/Arfip1
	HALLMARK_HEME_METABOLISM	HALLMARK_HEME_METABOLISM	0.486772486772487	92/1514	189/4291	7.4799321468572e-05	7.4799321468572e-05	0.000566900120603914	214601/83429/22276/21961/215814/11519/70380/67608/107747/56224/71683/16599/13857/15467/71538/224703/11518/15199/59125/20341/22275/28199/83486/66447/18115/14151/17025/104015/12234/104776/65107/18563/14755/19358/84585/71207/109778/26570/114893/242418/70827/192657/30805/69632/110351/71779/18174/17169/66691/66935/60611/14664/14479/53415/21672/66878/68591/17859/18452/17524/74334/66943/14651/12177/6715…	92	Slc10a3/Ctns/Uros/Tns1/Ccdc28a/Add2/Mospd1/Narf/Aldh1l1/Tspan5/Gypc/Klf3/Epor/Eif2ak1/Fbxo9/Marchf2/Add1/Hebp1/Nek7/Selenbp1/Urod/Dcaf11/Rbm5/Mgst3/Nnt/Fech/Alad/Synj1/Btrc/Aldh6a1/Lrp10/Pcx/Pigq/Rad23a/Rnf123/Nudt4/Blvra/Slc7a11/Dcun1d1/Dcaf10/Trak2/Ell2/Slc22a4/Arhgef12/Rap1gap/Marchf8/Slc11a2/Mark3/Gapvd1/Cir1/Foxj2/Slc6a9/Usp15/Htatip2/Prdx2/Riok3/Mocos/Mxi1/P4ha2/Mpp1/Ranbp10/Slc66a2/Hagh/Bn…
	HALLMARK_GLYCOLYSIS	HALLMARK_GLYCOLYSIS	0.48	96/1514	200/4291	0.000103007325272638	0.000103007325272638	0.000650572580669289	117592/112407/27376/21810/331026/14936/56248/70601/18194/54128/30046/15926/100910/15529/54371/69976/18639/110695/16828/15277/67311/53618/14635/18822/110119/50798/74241/69080/57357/56012/80879/110006/56773/217119/17289/107029/15932/77559/50797/74246/70186/23996/59031/67005/245865/23827/18563/18484/208211/14043/11674/105785/20855/26432/20682/14583/13179/78330/110078/14385/12337/109672/56752/17449/7…	96	B3galt6/Egln3/Slc25a10/Tgfbi/Gmppb/Gys1/Ak3/Ecd/Nsdhl/Pmm2/Zfp292/Idh1/Chpf2/Sdc2/Chst2/Galk2/Pfkfb1/Aldh7a1/Ldha/Hk2/Nanp/Fut8/Galk1/Plod1/Mpi/Gne/Chpf/Gmppa/Srd5a3/Pgam2/Slc16a3/Gusb/Chst5/Xylt2/Mertk/Me2/Idua/Agl/Copb2/Gale/Fam162a/Psmc4/Chst12/Polr3k/Spag4/Bpnt1/Pcx/Pam/Alg1/Ext2/Aldoa/Kdelr3/Stc1/Plod2/Sox9/Gfpt1/Dcn/Ndufv3/Pygb/Slc37a4/Capn5/Cyb5a/Aldh9a1/Mdh1/Nol3/Gnpda1/Slc25a13/Ero1a/B4g…
	HALLMARK_FATTY_ACID_METABOLISM	HALLMARK_FATTY_ACID_METABOLISM	0.496774193548387	77/1514	155/4291	0.000125407042514781	0.000125407042514781	0.000678895267749188	21743/68728/22276/98314/227095/12896/18194/74147/56690/15926/68021/67460/67442/114664/66841/14261/12908/12894/16828/76238/11364/22275/73724/19286/70335/14874/231086/15488/17025/433256/20916/11671/229877/56451/52538/19270/110460/13177/27354/66357/11430/109778/93747/11674/109857/67397/11992/11370/170789/270076/72479/14104/56752/11792/17449/14081/51798/13807/66945/74754/12408/50790/66052/14447/17252…	77	Inmt/Trp53inp2/Uros/D2hgdh/Hibch/Cpt2/Nsdhl/Ehhadh/Mlycd/Idh1/Bphl/Decr1/Retsat/Hsd17b11/Etfdh/Fmo1/Crat/Cpt1a/Ldha/Grhpr/Acadm/Urod/Mcee/Pts/Reep6/Gstz1/Hadhb/Hsd17b4/Alad/Acsl5/Sucla2/Aldh3a2/Rap1gds1/Suclg1/Acaa2/Ptprg/Acat2/Eci1/Nbn/Ostc/Acox1/Blvra/Echs1/Aldoa/Cbr3/Erp29/Auh/Acadvl/Acot8/Gcdh/Hsdl2/Fasn/Aldh9a1/Apex1/Mdh1/Acsl1/Ech1/Eno2/Sdha/Dhcr24/Cbr1/Acsl4/Sdhc/Gapdhs/Rdh11/Eci2/Serinc1/…
	HALLMARK_PEROXISOME	HALLMARK_PEROXISOME	0.504854368932039	52/1514	103/4291	0.000962877048906515	0.000962877048906515	0.00456099654745191	20148/20348/26874/20524/101502/74147/56690/15926/11666/15925/67442/114664/12908/19302/13016/76267/15488/433256/20280/73836/18631/11430/14712/16413/20479/269951/12572/54725/18632/224824/170789/56325/56752/66437/14081/67283/19299/51798/74754/78388/50790/17252/72129/17685/23986/11739/15356/76524/27416/12359/13872/26889	52	Dhrs3/Sema3c/Abcd2/Slc25a17/Hsd3b7/Ehhadh/Mlycd/Idh1/Abcd1/Ide/Retsat/Hsd17b11/Crat/Pex2/Ctbp1/Fads1/Hsd17b4/Acsl5/Scp2/Slc35b2/Pex11a/Acox1/Gnpat/Itgb1bp1/Vps4b/Idh2/Cdk7/Cadm1/Pex11b/Pex6/Acot8/Abcb9/Aldh9a1/Fis1/Acsl1/Slc25a19/Abcd3/Ech1/Dhcr24/Mvp/Acsl4/Rdh11/Pex13/Msh2/Eci2/Slc25a4/Hmgcl/Cln6/Abcc5/Cat/Ercc3/Cln8
	HALLMARK_MITOTIC_SPINDLE	HALLMARK_MITOTIC_SPINDLE	0.457286432160804	91/1514	199/4291	0.00119741696417818	0.00119741696417818	0.00504175563864495	276919/104027/56427/104445/237860/12009/70394/72333/18129/18764/227753/320191/101497/18003/16569/12190/72416/23912/11789/223435/328580/109934/259279/226407/22294/74187/13383/13998/16328/108903/219103/56430/75547/236266/226751/214952/53860/18080/233276/213498/16579/26403/16443/76932/208628/19765/18541/216846/69632/226525/16798/11350/227800/104252/114713/101706/67052/381921/66406/544817/19158/24061…	91	Gemin4/Synpo/Tubd1/Cdc42ep1/Ssh2/Cep131/Kptn/Palld/Notch2/Pkd2/Gsn/Hook3/Plekhg2/Nedd9/Kif3b/Brca2/Lrpprc/Rhof/Apc/Trio/Tubgcp6/Abr/Tubgcp3/Rab3gap1/Uxt/Katnb1/Dlg1/Fgd6/Cep250/Tbcd/Cenpj/Clip1/Akap13/Alms1/Cdc42bpa/Rhot2/Septin9/Nin/Tubgcp5/Arhgef11/Kifap3/Map3k11/Itsn1/Arfip2/Kntc1/Ralbp1/Pcnt/Cntrob/Arhgef12/Rasal2/Lats1/Abl1/Rabgap1/Cdc42ep2/Rasa2/Numa1/Ndc80/Taok2/Sac3d1/Arhgap27/Cyth2/Smc1a…
	HALLMARK_UNFOLDED_PROTEIN_RESPONSE	HALLMARK_UNFOLDED_PROTEIN_RESPONSE	0.486486486486487	54/1514	111/4291	0.00229687890992346	0.00229687890992346	0.00870396218497311	276919/228998/68090/27362/50907/231997/109019/22433/27998/11972/52808/78943/55963/15270/56494/66583/67398/69162/77591/233908/64209/20539/67207/50912/13191/66482/105785/22393/20818/13681/109075/218343/28146/56529/107513/69048/50527/75416/231452/20416/69065/192170/56454/69019/50911/74108/72198/53621/13666/70769/218693/227715/13665/52530	54	Gemin4/Arfgap1/Yif1a/Dnajb9/Preb/Fkbp14/Nabp1/Xbp1/Exosc5/Atp6v0d1/Tspyl2/Ern1/Slc1a4/H2ax/Gosr2/Exosc1/Srpr/Sec31a/Ddx10/Fus/Herpud1/Slc7a5/Lsm1/Exosc10/Dctn1/Exoc2/Kdelr3/Wfs1/Srprb/Eif4a1/Exosc4/Skic3/Serp1/Sec11a/Ssr1/Slc30a5/Ero1a/Nop14/Sdad1/Shc1/Chac1/Eif4a3/Aldh18a1/Spcs1/Exosc9/Parn/Mtrex/Cnot4/Eif2ak3/Nolc1/Paip1/Exosc2/Eif2s1/Nhp2
	HALLMARK_MTORC1_SIGNALING	HALLMARK_MTORC1_SIGNALING	0.447236180904523	89/1514	199/4291	0.0030608202684607	0.0030608202684607	0.0105444525994818	112407/18641/16414/228026/18046/27360/26377/22433/19769/74185/15926/26941/63913/18710/56088/20527/78925/54353/170439/72157/16828/15277/56473/55963/20893/67890/14782/76267/73834/107476/20539/23996/18636/20514/73166/53333/26570/56041/11674/20855/26432/14884/27407/13595/76614/12450/28146/14385/74105/14227/56305/56529/19181/107513/104112/50527/12449/26754/21753/12466/74754/21991/16993/14751/23997/235…	89	Egln3/Pfkl/Itgb2/Pdk1/Nfyc/Add3/Dapp1/Xbp1/Rit1/Gbe1/Idh1/Nherf1/Niban1/Pik3r3/Psmg1/Slc2a3/Srd5a1/Skap2/Elovl6/Pgm1/Ldha/Hk2/Fads2/Slc1a4/Bhlhe40/Ufm1/Gsr/Fads1/Atp6v1d/Acaca/Slc7a5/Psmc4/Cfp/Slc1a5/Tm7sf2/Tomm40/Slc7a11/Uso1/Aldoa/Stc1/Plod2/Gtf2h1/Abcf2/Ebp/Immt/Ccng1/Serp1/Slc37a4/Gga2/Fkbp2/Pitpnb/Sec11a/Psmc2/Ssr1/Acly/Ero1a/Ccnf/Cops5/Tes/Cct6a/Dhcr24/Tpi1/Lta4h/Gpi1/Psmd13/Sc5d/Rdh11/Psph…
	HALLMARK_BILE_ACID_METABOLISM	HALLMARK_BILE_ACID_METABOLISM	0.468468468468468	52/1514	111/4291	0.00723833714294089	0.00723833714294089	0.0228579067671817	56794/13371/26874/101502/56690/15926/11666/17117/69129/15112/67442/114664/18633/56473/20181/19298/103737/27410/104086/71877/76267/111175/67993/15488/17999/433256/110784/20280/74114/56050/73836/18631/16922/14712/269951/13116/224824/16890/217265/18642/56752/18145/14081/19299/74754/72129/11305/18634/71648/14149/12359/212503	52	Hacl1/Dio2/Abcd2/Hsd3b7/Mlycd/Idh1/Abcd1/Amacr/Pex11g/Hao1/Retsat/Hsd17b11/Pex16/Fads2/Rxra/Pex19/Pex12/Abca3/Cyp27a1/Efhc1/Fads1/Pecr/Nudt12/Hsd17b4/Nedd4/Acsl5/Nr3c2/Scp2/Crot/Cyp39a1/Slc35b2/Pex11a/Phyh/Gnpat/Idh2/Cyp46a1/Pex6/Lipe/Abca5/Pfkm/Aldh9a1/Npc1/Acsl1/Abcd3/Dhcr24/Pex13/Abca2/Pex7/Optn/Fdxr/Cat/Paox
	HALLMARK_ANDROGEN_RESPONSE	HALLMARK_ANDROGEN_RESPONSE	0.46875	45/1514	96/4291	0.0118348702494348	0.0118348702494348	0.0344984072048301	20363/17132/22596/59007/11732/27362/16669/544963/110651/328365/20393/69608/11504/14782/76267/67760/19341/17289/19012/54608/14229/234515/66384/13167/192657/107094/11651/239273/21807/106869/333433/56228/16410/109785/109711/72155/74754/70361/14375/218294/14958/27057/16691/14595/71371	45	Selenop/Maf/Xrcc5/Ngly1/Ank/Dnajb9/Krt19/Iqgap2/Rps6ka3/Zmiz1/Sgk1/Sec24d/Adamts1/Gsr/Fads1/Slc38a2/Rab4a/Mertk/Plpp1/Abhd2/Fkbp5/Inpp4b/Srp19/Dbi/Ell2/Rrp12/Akt1/Abcc4/Tsc22d1/Tnfaip8/Gpd1l/Ube2j1/Itgav/Pgm3/Actn1/Cenpn/Dhcr24/Lman1/Xrcc6/Cdc14b/H1f0/Ncoa4/Krt8/B4galt1/Arid5b
	HALLMARK_UV_RESPONSE_DN	HALLMARK_UV_RESPONSE_DN	0.444444444444444	64/1514	144/4291	0.0130534772869811	0.0130534772869811	0.0353327204760389	18596/18186/12814/13866/216616/19220/27360/18750/12825/18129/68055/23938/15529/14745/57810/19016/18710/57265/21814/21813/17314/64009/328365/20181/59125/20893/13383/19663/21872/12842/19088/15893/12064/54650/11990/234515/20975/226751/20747/109552/213109/11480/16001/69562/114713/11746/18033/26416/67972/252875/20583/17127/57312/13170/13132/17755/229615/11541/12389/21788/69219/66549/116870/12166	64	Pdgfrb/Nrp1/Col11a1/Erbb2/Efemp1/Ptgfr/Add3/Prkca/Col3a1/Notch2/Dmac2l/Map2k5/Sdc2/Lpar1/Cdon/Pparg/Pik3r3/Fzd2/Tgfbr3/Tgfbr2/Mgmt/Syne1/Zmiz1/Rxra/Nek7/Bhlhe40/Dlg1/Rbpms/Tjp1/Col1a1/Prkar2b/Ica1/Bdnf/Sfmbt1/Atrn/Inpp4b/Synj2/Cdc42bpa/Spop/Sri/Phf3/Acvr2a/Igf1r/Cdk13/Rasa2/Anxa4/Nfkb1/Mapk14/Atp2b1/Mios/Snai2/Smad3/Mrps31/Dbp/Dab2/Map1b/Pias3/Adora2b/Cav1/Tfpi/Ddah1/Aggf1/Mta1/Bmpr1a
Knock Down	HALLMARK_INTERFERON_GAMMA_RESPONSE	HALLMARK_INTERFERON_GAMMA_RESPONSE	0.590425531914894	111/908	188/4291	4.61767242971686e-31	4.61767242971686e-31	1.65264065905656e-29	15945/58185/20304/17858/15959/99899/100038882/58203/55932/246728/231655/22169/60533/16193/54123/20846/327959/15958/67775/246727/234311/209588/67138/80861/24110/74481/16168/27056/109032/22035/20847/56791/16913/69550/14102/21929/22271/16391/16362/243771/20821/70110/18712/230073/12703/21354/217069/16912/229003/231712/98999/50523/672511/100121/434341/56045/268749/21356/107607/72075/19225/18950/66141/…	111	Cxcl10/Rsad2/Ccl5/Mx2/Ifit3/Ifi44/Isg15/Zbp1/Gbp3/Oas2/Oasl1/Cmpk2/Cd274/Il6/Irf7/Stat1/Xaf1/Ifit2/Rtp4/Oas3/Ddx60/Sectm1a/Herc6/Dhx58/Usp18/Batf2/Il15/Irf5/Sp110/Tnfsf10/Stat2/Ube2l6/Psmb8/Bst2/Fas/Tnfaip3/Upp1/Irf9/Irf1/Parp12/Trim21/Ifi35/Pim1/Rigi/Socs1/Tap1/Trim25/Psmb9/Helz2/Trafd1/Znfx1/Lats2/Rnf213/Tdrd7/Nlrc5/Samhd1/Rnf31/Tapbp/Nod1/Ogfr/Ptgs2/Pnp/Ifitm3/Ly6e/B2m/Pnpt1/Psmb10/Cd40/Parp14…
	HALLMARK_INTERFERON_ALPHA_RESPONSE	HALLMARK_INTERFERON_ALPHA_RESPONSE	0.734042553191489	69/908	94/4291	6.14279145599592e-28	6.14279145599592e-28	1.0992363658098e-26	15945/58185/17858/15959/99899/100038882/246730/55932/231655/22169/54123/15958/67775/234311/67138/80861/24110/74481/16168/109032/20847/56791/16913/69550/54199/319236/16391/16362/243771/20821/70110/21354/217069/16912/229003/231712/12977/211329/100121/74153/80285/268749/72075/66141/17069/16423/12010/71701/547253/56338/19188/57444/64685/19039/52668/246696/22670/209086/19106/17454/12362/74157/19186/19…	69	Cxcl10/Rsad2/Mx2/Ifit3/Ifi44/Isg15/Oas1a/Gbp3/Oasl1/Cmpk2/Irf7/Ifit2/Rtp4/Ddx60/Herc6/Dhx58/Usp18/Batf2/Il15/Sp110/Stat2/Ube2l6/Psmb8/Bst2/Ccrl2/Trim12c/Irf9/Irf1/Parp12/Trim21/Ifi35/Tap1/Trim25/Psmb9/Helz2/Trafd1/Csf1/Ncoa7/Tdrd7/Uba7/Parp9/Rnf31/Ogfr/Ifitm3/Ly6e/Cd47/B2m/Pnpt1/Parp14/Txnip/Psme2/Isg20/Nmi/Lgals3bp/Ifi27/Slc25a28/Trim26/Samd9l/Eif2ak2/Mov10/Casp1/Cmtr1/Psme1/Procr/Ripk2/Irf2/Nub…
	HALLMARK_E2F_TARGETS	HALLMARK_E2F_TARGETS	0.487437185929648	97/908	199/4291	7.06227856434958e-19	7.06227856434958e-19	8.42517442764511e-18	12021/111241/22042/212377/12447/16906/67684/69263/30939/19362/20873/22390/17869/21877/12530/12575/67196/110809/54141/52276/218210/230484/15201/17219/15374/12534/17865/103573/11799/12704/67134/17768/17218/107995/218977/21973/17089/53605/66422/12236/70472/103135/20878/16881/67967/69270/18102/18813/14056/12419/19139/66197/105988/66929/233726/12576/98386/18949/68479/70099/20877/76131/17216/21335/1479…	97	Bard1/Hmga1b/Tfrc/Mms22l/Ccne1/Lmnb1/Luc7l3/Rfc3/Pttg1/Rad51ap1/Plk4/Wee1/Myc/Tk1/Cdc25a/Cdkn1a/Ube2t/Srsf1/Spag5/Cdca8/Nup153/Usp1/Hells/Mcm6/Jpt1/Cdk1/Mybl2/Xpo1/Birc5/Cit/Nop56/Mthfd2/Mcm5/Cdc20/Dlgap5/Top2a/Lyar/Nap1l1/Dctpp1/Bub1b/Atad2/Pan2/Aurka/Lig1/Pold3/Gins1/Nme1/Pa2g4/Ezh2/Cbx5/Prps1/Cks2/Espl1/Asf1b/Ipo7/Cdkn1b/Lbr/Pnn/Phf5a/Smc4/Aurkb/Depdc1a/Mcm2/Tacc3/Cdca3/Tubb5/Mcm3/Asf1a/Hmgb2/…
	HALLMARK_G2M_CHECKPOINT	HALLMARK_G2M_CHECKPOINT	0.441025641025641	86/908	195/4291	1.40153681980343e-13	1.40153681980343e-13	1.25400662824518e-12	12021/111241/242705/16906/16319/30939/20873/233406/21803/319184/23924/17869/12530/12443/110809/107823/20460/19650/68612/12545/13640/17219/15374/12534/17865/103573/21887/11799/12615/17218/107995/269966/67141/212999/21973/19704/18141/71819/72119/20878/20775/12412/210106/14056/240641/13486/16211/66197/105988/60406/12576/98386/20641/19134/70099/20877/17216/22137/21335/17215/22036/77891/12531/18263/12…	86	Bard1/Hmga1b/E2f2/Lmnb1/Incenp/Pttg1/Plk4/Prc1/Tgfb1/H2bc12/Katna1/Myc/Cdc25a/Ccnd1/Srsf1/Nsd2/Stil/Rbl1/Ube2c/Cdc7/Efna5/Mcm6/Jpt1/Cdk1/Mybl2/Xpo1/Tle3/Birc5/Cenpa/Mcm5/Cdc20/Nup98/Fbxo5/Tnpo2/Top2a/Upf1/Nup50/Kif23/Tpx2/Aurka/Sqle/Cbx1/Tent4a/Ezh2/Kif20b/Dr1/Kpnb1/Cks2/Espl1/Sap30/Cdkn1b/Lbr/Snrpd1/Prpf4b/Smc4/Aurkb/Mcm2/Ttk/Tacc3/Mcm3/Traip/Ube2s/Cdc25b/Odc1/Ccna2/Racgap1/Hnrnpu/Gspt1/Rpa2/Cen…
	HALLMARK_TNFA_SIGNALING_VIA_NFKB	HALLMARK_TNFA_SIGNALING_VIA_NFKB	0.438775510204082	86/908	196/4291	2.00463123535222e-13	2.00463123535222e-13	1.43489393688369e-12	15945/20304/16193/15958/17873/16598/16007/54199/21929/22695/15200/21664/75234/11910/16362/15205/23849/18787/230073/21354/19696/22113/319520/12977/229055/16449/15370/11852/99929/56706/26410/14281/18793/18030/19252/20620/19225/11839/13654/59027/12053/16600/17869/16878/16169/12575/12443/21847/16835/12226/21815/17133/56376/17210/14063/18788/12702/16477/18035/71712/15939/74646/56708/14066/22151/21950/…	86	Cxcl10/Ccl5/Il6/Ifit2/Gadd45b/Klf2/Ccn1/Ccrl2/Tnfaip3/Zfp36/Hbegf/Phlda1/Rnf19b/Atf3/Irf1/Hes1/Klf6/Serpine1/Rigi/Tap1/Rel/Phlda2/Dusp4/Csf1/Zbtb10/Jag1/Nr4a1/Rhob/Tiparp/Ccnl1/Map3k8/Fos/Plaur/Nfil3/Dusp1/Plk2/Ptgs2/Areg/Egr2/Nampt/Bcl6/Klf4/Myc/Lif/Il15ra/Cdkn1a/Ccnd1/Klf10/Ldlr/Btg1/Tgif1/Maff/Pdlim5/Mcl1/F2rl1/Serpinb2/Socs3/Junb/Nfkbia/Dram1/Ier5/Spsb1/Clcf1/F3/Tubb2a/Tnfsf9/Dusp5/Eif1/Per1/…
	HALLMARK_MYC_TARGETS_V1	HALLMARK_MYC_TARGETS_V1	0.370558375634518	73/908	197/4291	1.17960804799693e-07	1.17960804799693e-07	7.03625853191152e-07	12785/17869/110809/15982/57296/230908/229279/230484/53607/17219/103573/22194/67134/15381/17218/107995/53605/22327/19934/12261/18458/18102/19826/68011/18813/12462/15528/19935/16211/16898/67115/22630/13684/20641/19899/17216/12461/67097/20103/22627/11837/27050/55949/59029/18263/12428/15191/18972/51810/14113/14852/12566/23918/19384/14694/17463/20639/19988/68981/17217/21849/20104/18148/13204/19166/668…	73	Cnbp/Myc/Srsf1/Ifrd1/Psmd8/Tardbp/Hnrnpa3/Usp1/Snrpa/Mcm6/Xpo1/Ube2e1/Nop56/Hnrnpc/Mcm5/Cdc20/Nap1l1/Vbp1/Rpl22/C1qbp/Pabpc1/Nme1/Rnps1/Snrpg/Pa2g4/Cct3/Hspe1/Mrpl23/Kpnb1/Rps2/Rpl14/Ywhaq/Eif4e/Snrpd1/Rpl18/Mcm2/Cct2/Rps10/Rps5/Ywhae/Rplp0/Rps3/Eef1b2/Psmd14/Odc1/Ccna2/Hdgf/Pold2/Hnrnpu/Fbl/Gspt1/Cdk2/Impdh2/Ran/Rack1/Psmd7/Snrpb2/Rpl6/Snrpa1/Mcm4/Trim28/Rps6/Npm1/Dhx15/Psma2/Serbp1/Rrm1/Ppm1g/C…
	HALLMARK_P53_PATHWAY	HALLMARK_P53_PATHWAY	0.35	70/908	200/4291	2.57644985390887e-06	2.57644985390887e-06	1.31728263207371e-05	14102/15200/22271/75234/11910/12703/21354/19734/231712/13836/50708/21987/14281/17988/20620/16450/56338/20683/13198/21803/16600/16878/76500/13830/18590/232440/12575/12226/217344/17246/71712/15939/12795/216049/53619/56484/17112/29858/21950/22401/22032/20969/102626/319162/18415/216456/12362/12192/54217/12018/20042/19124/69076/19899/15368/68048/27280/56312/20229/16476/116914/14694/12445/12454/67941/1…	70	Fas/Hbegf/Upp1/Rnf19b/Atf3/Socs1/Tap1/Rgs16/Trafd1/Epha2/H1f2/Tpd52l1/Fos/Ndrg1/Plk2/Jag2/Txnip/Sp1/Ddit3/Tgfb1/Klf4/Lif/Ip6k2/Stom/Pdgfa/H2aj/Cdkn1a/Btg1/Rhbdf2/Mdm2/Dram1/Ier5/Plk3/Zfp365/Blcap/Foxo3/Tm4sf1/Pmm1/Tnfsf9/Zmat3/Traf4/Sdc1/Mapkapk3/H2ac25/Hspa4l/Gls2/Casp1/Zfp36l1/Rpl36/Bak1/Rps12/Procr/Triap1/Rpl18/Hmox1/Aen/Phlda3/Nupr1/Sat1/Jun/Slc19a2/Rack1/Ccnd3/Ccnk/Rps27l/Ier3/Baiap2/S100a10…
	HALLMARK_HYPOXIA	HALLMARK_HYPOXIA	0.306532663316583	61/908	199/4291	0.000828771951329468	0.000828771951329468	0.00370766399278973	16193/16007/14219/21929/22695/11910/23849/18712/18787/14828/99929/13008/14281/12457/13638/18793/52331/18030/17988/19252/15417/13198/76459/57444/12575/52187/17748/12226/17133/93691/14066/56484/19664/13527/22346/17886/11639/216558/14815/54683/60406/21985/11535/170768/21817/83814/12576/93692/15368/17319/16476/14538/19285/107817/18451/56421/15937/20778/12306/78889/15275	61	Il6/Ccn1/Ccn2/Tnfaip3/Zfp36/Atf3/Klf6/Pim1/Serpine1/Hspa5/Tiparp/Csrp2/Fos/Noct/Efna3/Plaur/Stbd1/Nfil3/Ndrg1/Dusp1/Hoxb9/Ddit3/Car12/Isg20/Cdkn1a/Rragd/Mt1/Btg1/Maff/Klf7/F3/Foxo3/Rbpj/Dtna/Vhl/Myh9/Ak4/Ugp2/Nr3c1/Prdx5/Sap30/Tpd52/Adm/Pfkfb3/Tgm2/Nedd4l/Cdkn1b/Glrx/Hmox1/Mif/Jun/Gcnt2/Cavin1/Jmjd6/P4ha1/Pfkp/Ier3/Scarb1/Anxa2/Wsb1/Hk1
	HALLMARK_APOPTOSIS	HALLMARK_APOPTOSIS	0.316770186335404	51/908	161/4291	0.000970887065798097	0.000970887065798097	0.00386083745463571	15977/16193/17873/22035/14102/11910/16362/21354/58801/27279/11852/74256/13874/66141/56338/20515/13198/22390/12048/12366/57444/12575/12443/12369/17210/17131/12257/18479/12363/21973/21857/11798/12362/12576/15368/12228/19401/13730/12125/97165/12531/20229/16476/12566/625249/16905/18611/15502/15937/19877/74006	51	Ifnb1/Il6/Gadd45b/Tnfsf10/Fas/Atf3/Irf1/Tap1/Pmaip1/Tnfrsf12a/Rhob/Cyld/Ereg/Ifitm3/Txnip/Slc20a1/Ddit3/Wee1/Bcl2l1/Casp2/Isg20/Cdkn1a/Ccnd1/Casp7/Mcl1/Smad7/Tspo/Pak1/Casp4/Top2a/Timp1/Xiap/Casp1/Cdkn1b/Hmox1/Btg3/Rara/Emp1/Bcl2l11/Hmgb2/Cdc25b/Sat1/Jun/Cdk2/Gpx4/Lmna/Pea15a/Dnaja1/Ier3/Rock1/Dnm1l
	HALLMARK_MITOTIC_SPINDLE	HALLMARK_MITOTIC_SPINDLE	0.301507537688442	60/908	199/4291	0.00143550582052981	0.00143550582052981	0.00467054525339842	76073/68743/16906/13605/71704/16319/233406/23924/214137/56376/232533/11845/14086/12534/12488/11799/68041/60595/73178/67141/208084/218977/21973/22350/22330/71819/72119/17886/56699/20878/12927/17318/240641/17973/105988/270058/70099/20662/22137/74360/22627/12125/68097/13822/26934/229841/16573/20742/83767/13424/71602/18817/68724/16551/16593/56705/19877/78514/73804/75786	60	Pcgf5/Anln/Lmnb1/Ect2/Arhgef3/Incenp/Prc1/Katna1/Arhgap29/Pdlim5/Stk38l/Arf6/Fscn1/Cdk1/Cd2ap/Birc5/Mid1ip1/Actn4/Wasl/Fbxo5/Pif1/Dlgap5/Top2a/Ezr/Vcl/Kif23/Tpx2/Myh9/Cdc42ep4/Aurka/Bcar1/Mid1/Kif20b/Nck1/Espl1/Map1s/Smc4/Sos1/Ttk/Cep57/Ywhae/Bcl2l11/Dynll2/Epb41l2/Racgap1/Cenpe/Kif5b/Sptbn1/Wasf1/Dync1h1/Myo1e/Plk1/Arl8a/Kif11/Klc1/Ranbp9/Rock1/Arhgap10/Kif2c/Ckap5
	HALLMARK_MTORC1_SIGNALING	HALLMARK_MTORC1_SIGNALING	0.301507537688442	60/908	199/4291	0.00143550582052981	0.00143550582052981	0.00467054525339842	208715/14828/22042/18030/64136/18950/231070/59027/13198/67486/12317/12530/12575/15982/16835/15357/20322/18477/14718/17113/107272/170459/27275/17768/67895/12301/22027/56772/74117/11639/20878/11605/20775/27053/74192/15528/93692/50493/26397/17216/15526/56312/59029/12035/66713/70699/18107/56637/17217/18451/68275/20135/236539/18817/19324/19167/12527/110391/74205/68278	60	Hmgcs1/Hspa5/Tfrc/Nfil3/Sdf2l1/Pnp/Insig1/Nampt/Ddit3/Polr3g/Calr/Cdc25a/Cdkn1a/Ifrd1/Ldlr/Hmgcr/Sord/Prdx1/Got1/M6pr/Psat1/Stard4/Nufip1/Mthfd2/Ppa1/Cacybp/Hsp90b1/Mllt11/Actr3/Ak4/Aurka/Gla/Sqle/Asns/Arpc5l/Hspe1/Glrx/Txnrd1/Map2k3/Mcm2/Hspa9/Nupr1/Psmd14/Bcat1/Actr2/Nup205/Nmt1/Gsk3b/Mcm4/P4ha1/Rpa1/Rrm2/Phgdh/Plk1/Rab1a/Psma3/Cd9/Qdpr/Acsl3/Ddx39a
	HALLMARK_REACTIVE_OXYGEN_SPECIES_PATHWAY	HALLMARK_REACTIVE_OXYGEN_SPECIES_PATHWAY	0.375	18/908	48/4291	0.00678324416311443	0.00678324416311443	0.0202307282057799	15242/14630/17250/12581/18477/16477/11758/108737/14325/56615/216161/93692/50493/22166/625249/18104/56421/19122	18	Hhex/Gclm/Abcc1/Cdkn2d/Prdx1/Junb/Prdx6/Oxsr1/Ftl1/Mgst1/Sbno2/Glrx/Txnrd1/Txn1/Gpx4/Nqo1/Pfkp/Prnp
	HALLMARK_UV_RESPONSE_UP	HALLMARK_UV_RESPONSE_UP	0.294871794871795	46/908	156/4291	0.00783704569334927	0.00783704569334927	0.0215756723541599	16193/11910/16362/21354/22042/15370/11852/12447/14281/56177/66849/12660/17096/12226/50776/16477/18035/20364/239528/66168/12349/18753/102857/110213/12611/27053/19935/12018/17308/18671/14825/15368/12228/14282/13559/12125/51810/12566/72017/12445/14660/15502/12724/13385/17161/81489	46	Il6/Atf3/Irf1/Tap1/Tfrc/Nr4a1/Rhob/Ccne1/Fos/Olfm1/Ppp1r2/Chka/Lyn/Btg1/Polg2/Junb/Nfkbia/Selenow/Ago2/Grina/Car2/Prkcd/Slc6a8/Tmbim6/Cebpg/Asns/Mrpl23/Bak1/Mgat1/Abcb1a/Cxcl1/Hmox1/Btg3/Fosb/E2f5/Bcl2l11/Hnrnpu/Cdk2/Cyb5r1/Ccnd3/Gls/Dnaja1/Clcn2/Dlg4/Maoa/Dnajb1
	HALLMARK_IL2_STAT5_SIGNALING	HALLMARK_IL2_STAT5_SIGNALING	0.281407035175879	56/908	199/4291	0.010225905973993	0.010225905973993	0.0261414137681023	15945/55932/17873/22035/21664/23849/18712/12703/19734/12977/11852/26410/12447/213056/18030/17988/18950/66141/11622/18986/17869/16878/12048/52187/384009/74318/17133/69863/15258/212531/13340/12349/12700/17979/18612/19206/17913/15900/72729/20443/21817/18671/20973/13730/11615/216233/13601/18263/22779/17164/625249/12445/18451/19347/71602/19122	56	Cxcl10/Gbp3/Gadd45b/Tnfsf10/Phlda1/Klf6/Pim1/Socs1/Rgs16/Csf1/Rhob/Map3k8/Ccne1/Hycc2/Nfil3/Ndrg1/Pnp/Ifitm3/Ahr/Pou2f1/Myc/Lif/Bcl2l1/Rragd/Glipr2/Hopx/Maff/Ttc39b/Hipk2/Sh3bgrl2/Slc29a2/Car2/Cish/Ncoa3/Etv4/Ptch1/Myo1c/Irf8/Cdc42se2/St3gal4/Tgm2/Abcb1a/Syngr2/Emp1/Ahcyl/Socs2/Ecm1/Odc1/Ikzf2/Mapkapk2/Gpx4/Ccnd3/P4ha1/Dennd5a/Myo1e/Prnp
	HALLMARK_NOTCH_SIGNALING	HALLMARK_NOTCH_SIGNALING	0.375	12/908	32/4291	0.0250742231778094	0.0250742231778094	0.0598262167049488	15205/16449/13388/16848/14367/12443/14369/60406/103583/66340/14534/21416	12	Hes1/Jag1/Dll1/Lfng/Fzd5/Ccnd1/Fzd7/Sap30/Fbxw11/Psenen/Kat2a/Tcf7l2
	HALLMARK_MYC_TARGETS_V2	HALLMARK_MYC_TARGETS_V2	0.310344827586207	18/908	58/4291	0.0497862213241226	0.0497862213241226	0.111363916119748	20873/17869/20322/13340/67134/17218/66422/18813/15528/21453/21379/69902/17217/68493/18817/18148/67973/72515	18	Plk4/Myc/Sord/Slc29a2/Nop56/Mcm5/Dctpp1/Pa2g4/Hspe1/Tcof1/Tbrg4/Mrto4/Mcm4/Ndufaf4/Plk1/Npm1/Mphosph10/Wdr43

## Sheet: Table S3C
Table S3C. Pathway enrichment analyses in Mus musculus bulk RNA-seq comparing Control (Control_1–3) and Knock Down (Knock Down-1–3)-GO
Treatment Group	Gene Ontology	ONTOLOGY	Accession ID	Description	GeneRatio	BgRatio	pvalue	p.adjust	qvalue	GeneID	Count
Control	GO:0048193	Biological Process (BP)	GO:0048193	Golgi vesicle transport	179/5904	279/28564	3.35667993824394e-56	3.35667993824394e-56	2.35992266395066e-52	Exoc8/Rab7b/Gas1/Sec16a/Stx5a/Slc10a7/Yif1a/Scfd1/Trappc13/Stx18/Preb/Trappc12/Kif13a/Vps35l/Bbs1/Cog8/Rint1/Nsf/Vamp4/Vps52/Rab8a/Creb3l2/Ccdc91/Cep19/Ap4m1/Bet1l/Golph3l/Mia3/Vamp5/Vti1a/Yipf5/Cope/Trip11/Cog7/Arfgef2/Bbs2/Stx17/Cog1/Sec22a/Arfgap3/Golga5/Mia2/Gosr2/Trappc2/Atp9b/Nbea/Trappc2l/Slc30a6/Sec24d/Ank3/Sec23b/Tmed1/Sec13/Prepl/Arfgap2/Pgap1/Cog6/Rab12/Trappc6b/Copz2/Sec31a/Vps41/Tmem…	179
	GO:0034470	Biological Process (BP)	GO:0034470	ncRNA processing	217/5904	403/28564	2.43085586576471e-49	2.43085586576471e-49	8.54509806707502e-46	Nsun4/Mocs3/Ints6/Trmt12/Toe1/Lcmt2/Mettl8/Bcdin3d/Trmt44/Zbtb8os/Ddx56/Rpl7l1/Elp4/Dus4l/Wdr46/Rnasel/Wdr6/Trpt1/Trmo/Exosc5/Pih1d1/Trub2/Tsen2/Dus2/Dtwd2/Tyw1/Cdk5rap1/Nsun3/Prkdc/Tyw3/Dgcr8/Trmt10b/Trmu/Ints7/Wdr55/Tbl3/Rpp40/Tsnax/Mettl18/Prorp/Pop1/Sirt7/Rnf113a2/Trmt11/Exosc1/Kri1/Ints3/Zc3h7b/Rpusd1/Ddx49/Thumpd2/Mettl15/Pus10/Utp3/Ddx52/Bop1/Ddx10/Shq1/Eri2/Bysl/Mettl1/Elp6/Wdr4/Adat1/Rex…	217
	GO:0006914	Biological Process (BP)	GO:0006914	autophagy	238/5904	485/28564	9.34048459006877e-45	9.34048459006877e-45	1.64171306781761e-41	Depp1/Bmf/Sec16a/Cptp/Trp53inp2/Wdr81/Nprl3/Sptlc1/Depdc5/Chmp6/Spata33/Ticam1/Tpcn1/Scfd1/Atg10/Snap29/Keap1/Endog/Bcas3/Xbp1/Wdr6/Tbc1d5/Ift20/Svip/Wdr41/Naglu/Snapin/Rab8a/Ift88/Rab43/Mul1/Bnip3/Ap4m1/Pik3r2/Ulk2/Trim65/Vps33a/Tom1/Pink1/Vti1a/Tbc1d25/Wdr45/Snx7/Stk3/Tgfbrap1/Zkscan3/Wdr47/Rasip1/Stx17/Pex2/Atg13/Poldip2/Itgb4/Hk2/Bid/Flcn/Fbxl4/Ubxn2a/Tbc1d17/Lrba/Rab3gap1/Epg5/Ufm1/Fbxw7/Tlr…	238
	GO:0061919	Biological Process (BP)	GO:0061919	process utilizing autophagic mechanism	238/5904	485/28564	9.34048459006877e-45	9.34048459006877e-45	1.64171306781761e-41	Depp1/Bmf/Sec16a/Cptp/Trp53inp2/Wdr81/Nprl3/Sptlc1/Depdc5/Chmp6/Spata33/Ticam1/Tpcn1/Scfd1/Atg10/Snap29/Keap1/Endog/Bcas3/Xbp1/Wdr6/Tbc1d5/Ift20/Svip/Wdr41/Naglu/Snapin/Rab8a/Ift88/Rab43/Mul1/Bnip3/Ap4m1/Pik3r2/Ulk2/Trim65/Vps33a/Tom1/Pink1/Vti1a/Tbc1d25/Wdr45/Snx7/Stk3/Tgfbrap1/Zkscan3/Wdr47/Rasip1/Stx17/Pex2/Atg13/Poldip2/Itgb4/Hk2/Bid/Flcn/Fbxl4/Ubxn2a/Tbc1d17/Lrba/Rab3gap1/Epg5/Ufm1/Fbxw7/Tlr…	238
	GO:0022411	Biological Process (BP)	GO:0022411	cellular component disassembly	206/5904	450/28564	2.08841974129936e-33	2.08841974129936e-33	2.93653798992388e-30	Exoc8/Mtrfr/Stx5a/Ston1/Pbxip1/Nmnat1/Chmp6/Spata33/Smarcd3/Sema5a/Add3/Snap29/Add2/Pik3r1/Smarcc2/Endog/Nckap5l/Nsf/Dnase2a/Plin3/Snapin/Gas2l1/Lima1/Mtrf1l/Gsn/Smarcb1/Frat1/Mtif3/Mul1/Svil/Sh3pxd2b/Bnip3/Nedd9/Ulk2/Vps33a/Tom1/Pink1/Spef1/Prickle1/Exog/Tbc1d25/Wdr45/Ddr1/Snx7/Apc/Wdr47/Stx17/Mtrf1/Atg13/Add1/Zfand1/Tgfb3/Hk2/Sgk1/Hspa2/Fbxl4/Twf1/Insr/Apc2/Dffa/Plekhh2/Lrba/Eef2k/Epg5/Ufm1/Fbx…	206
	GO:0006888	Biological Process (BP)	GO:0006888	endoplasmic reticulum to Golgi vesicle-mediated transport	87/5904	123/28564	7.53514661788506e-33	7.53514661788506e-33	8.8293410983955e-30	Gas1/Sec16a/Stx5a/Yif1a/Scfd1/Trappc13/Stx18/Preb/Trappc12/Rint1/Creb3l2/Mia3/Vti1a/Yipf5/Cope/Trip11/Stx17/Sec22a/Mia2/Trappc2/Trappc2l/Sec24d/Sec23b/Tmed1/Sec13/Pgap1/Trappc6b/Sec31a/Trappc3/Copa/Golga2/Bet1/Pef1/Copb2/Tmed3/Yipf6/Copg1/Trappc9/Tex261/Ero1b/Mppe1/Arcn1/Nrbp1/Trappc8/Uso1/Kdelr3/Sec31b/Erp29/Ier3ip1/Yipf4/Kdelr2/Rab1b/Lman2l/Lman2/Yif1b/Spast/Tbc1d20/Bcap29/Sec23a/Trappc11/Ergic…	87
	GO:0016236	Biological Process (BP)	GO:0016236	macroautophagy	139/5904	258/28564	4.52221585671172e-32	4.52221585671172e-32	4.54193679804174e-29	Trp53inp2/Wdr81/Sptlc1/Chmp6/Spata33/Scfd1/Atg10/Snap29/Tbc1d5/Ift20/Snapin/Ift88/Rab43/Bnip3/Ap4m1/Ulk2/Vps33a/Tom1/Pink1/Vti1a/Tbc1d25/Wdr45/Snx7/Stk3/Stx17/Pex2/Atg13/Poldip2/Ubxn2a/Lrba/Rab3gap1/Epg5/Ufm1/Rnf5/Rab12/Ufl1/Wdr24/Lrsam1/Ubqln2/Snx4/Vps41/Rnf41/Atg2a/Pik3r4/Sesn1/Rb1cc1/Tsc2/Pik3c3/Tafazzin/Sting1/Ubxn6/Ubxn2b/Snx14/Hdac10/Uba5/Nrbp2/Sesn2/Atg2b/Mfn2/Vps4b/Arfip2/Vps16/Rab23/Map3…	139
	GO:0140053	Biological Process (BP)	GO:0140053	mitochondrial gene expression	104/5904	167/28564	1.498216812155e-31	1.498216812155e-31	1.31665659057674e-28	Cfh/Nsun4/Mtg2/Mettl8/Taco1/Dars2/Tefm/Mtif2/Gatb/Fastkd5/Rmnd1/Mrps2/Coa3/Rars2/Mtrf1l/Trub2/Mtif3/Cdk5rap1/Nsun3/Mrps7/Lrpprc/Wars2/Mtrf1/Mrpl49/Prorp/Mrpl10/Mrpl41/Twnk/Iars2/Ears2/Sars2/Mpv17l2/Mrpl58/Mettl4/Gfm2/Mrpl55/Fastkd2/Mrpl3/Mrpl17/Mrps6/Mrpl51/Sirt3/Fastkd1/Mterf1b/Mtg1/Gatc/Mrps12/Mrpl54/Mrps18a/Mrps35/Mrpl48/Fastk/Supv3l1/Mrpl40/Mrpl2/Mrps21/Mrpl38/Ptcd1/Mterf4/Mrpl19/Mrpl12/Mterf…	104
	GO:0016050	Biological Process (BP)	GO:0016050	vesicle organization	171/5904	355/28564	3.16963988188188e-31	3.16963988188188e-31	2.47602628901627e-28	Exoc8/Rab7b/Tmem175/Sec16a/Stx5a/Rims2/Snx19/Cplx2/Chmp6/Tmem127/Trappc13/Snap29/Preb/Trappc12/Kif13a/Lyst/Vamp4/Snx33/Snapin/Rab8a/Atp6v0d1/Rab32/Hook3/Rab29/Stx4a/Ap3b2/Rfx2/Golph3l/Tom1/Mia3/C2cd5/Vti1a/Yipf5/Arfgef2/Slc9a8/Ap3b1/Tgfbrap1/Stx17/Tmcc1/Bloc1s1/Vps8/Rab3a/Arfgap3/Washc5/Snap25/Pheta1/Vps13b/Gosr2/Rab27a/Trappc2/Trappc2l/Lamtor1/Sec24d/Sec23b/Sec13/Atp6v1h/Arfgap2/Rab12/Erc1/Trapp…	171
	GO:0009100	Biological Process (BP)	GO:0009100	glycoprotein metabolic process	172/5904	362/28564	1.71219075219772e-30	1.71219075219772e-30	1.20376021409774e-27	A4galt/Mgat2/B3galt6/B3gnt9/Galnt18/Pomgnt2/Sgsh/Il33/Fkrp/Ngly1/Pomk/Ccr7/Gmppb/Csgalnact1/Alg2/Fut4/Col11a1/Gxylt2/Mmp12/Poglut3/St6gal1/Galnt11/Pofut1/Pomgnt1/St3gal3/Pmm2/Chst14/Galnt4/Large1/Chpf2/Naglu/Bmp2/Dsel/Ganc/Galnt13/Hgsnat/Extl2/Alg11/Hs6st1/Trip11/Cog7/Slc35c1/Alg14/Magt1/Galnt15/Manba/C1galt1c1/Pcsk6/Fut8/Mogs/Insr/Dpagt1/Rxylt1/Entpd5/Cela1/Man1a2/Chst11/Pomt1/Fut11/Pomt2/Chpf/S…	172
	GO:0043161	Biological Process (BP)	GO:0043161	proteasome-mediated ubiquitin-dependent protein catabolic process	190/5904	430/28564	1.70963264722213e-28	1.70963264722213e-28	1.09269248332982e-25	Pabir1/Il33/Fem1a/Glmn/Trim2/Cul4a/Dnajb9/Faf2/Det1/Fbxl8/Fbxo31/Svip/Hfe/Arrb1/Ube4a/Cul1/Naglu/Kbtbd7/Fbxl17/Cul5/Bbs7/Gid8/Fbxl16/Dnajc10/Bag5/Prickle1/Gipc1/Apc/Ubxn8/Fbxo9/Fbxl15/Fbxl4/Ubxn2a/Rmnd5b/Ubr1/Apc2/Spsb2/Fbxw7/Klhdc1/Erlin2/Os9/Kctd17/Dcaf11/Rnf5/Psmd6/Ufl1/Tmem129/Psen2/Ubqln2/Zfand2b/Jkamp/Clu/Hectd3/Anapc4/Ubxn11/Map1a/Fbxo17/Psmc3/Ccdc47/Wwp2/Taf9/Herpud1/Desi1/Anapc10/Sh3bgrl…	190
	GO:0016197	Biological Process (BP)	GO:0016197	endosomal transport	125/5904	237/28564	7.97636200406302e-28	7.97636200406302e-28	4.67316858115236e-25	Rcsd1/Rab7b/Ap5z1/Stx5a/Chmp6/Btbd8/Cracr2a/Ehd2/Vps35l/Vps26c/Tbc1d5/Lyst/Vamp4/Snx33/Ap5b1/Vps52/Rab8a/Tbc1d10c/Snx9/Dennd2a/Rab29/Evi5/Bet1l/Tom1/Vti1a/Arhgap1/Vps53/Rab11fip3/Snx7/Ap5s1/Tmcc1/Bloc1s1/Washc5/Snap25/Pheta1/Zfyve9/Vps13b/Tbc1d17/Trim27/Lrba/Cln5/Epg5/Lamtor1/Nsg1/Rassf9/Prepl/Erc1/Dennd1a/Snx6/Snx4/Anxa8/Rab11b/Zdhhc2/Gcc2/Snf8/Ubxn6/Washc3/Chmp3/Heatr5a/Alms1/Washc4/Tbc1d23/Rab…	125
	GO:0072594	Biological Process (BP)	GO:0072594	establishment of protein localization to organelle	191/5904	439/28564	1.30862621208645e-27	1.30862621208645e-27	7.07717770892746e-25	Hacl1/Agt/Il33/Mavs/Dnlz/Mmp12/Pik3r1/Pot1b/Xbp1/Heatr3/Efcab7/Traf3ip2/Tmco6/Angpt1/Ranbp2/Pih1d1/Rpain/Ift122/Mon1b/Ap4m1/4930550C14Rik/Pik3r2/Srp54c/Timm21/Dusp18/Pink1/Pmpca/Macroh2a2/Brca2/Prickle1/Vps53/Trmt10b/Ppp3ca/Ap3b1/Stk3/Pex16/Srp54b/Pex2/Vps8/Hk2/Timm17b/Bid/Pex19/Pex12/Zfp827/Rab3gap1/Ufm1/Fbxw7/Ipo8/Sec61a1/Sec13/Jup/Srpr/Immp1l/Mon1a/Tram1/Lrsam1/Pex3/Tomm40l/Vps41/Nup85/Zfand2b…	191
	GO:0006399	Biological Process (BP)	GO:0006399	tRNA metabolic process	102/5904	176/28564	2.54562228784584e-27	2.54562228784584e-27	1.27836174891146e-24	Nsun4/Mocs3/Trmt12/Lcmt2/Mettl8/Bcdin3d/Trmt44/Zbtb8os/Dars2/Elp4/Dus4l/Gatb/Pars2/Wdr6/Rars2/Trpt1/Trmo/Trub2/Tsen2/Dus2/Dtwd2/Tyw1/Cdk5rap1/Nsun3/Tyw3/Trmt10b/Trmu/Wars2/Rpp40/Cars2/Prorp/Pop1/Iars2/Trmt11/Ears2/Sars2/Vars2/Thumpd2/Dtd2/Pus10/Mettl1/Elp6/Wdr4/Adat1/Elp3/Ftsj1/Gatc/Ankrd16/Polr3k/Thada/Tarbp1/Trmt6/Pus3/Pop7/Exosc10/Ptcd1/Thg1l/Elp5/Hars2/Elp2/Trmt61a/Lage3/Pusl1/Rpp14/Mto1/Ctu1…	102
	GO:0008033	Biological Process (BP)	GO:0008033	tRNA processing	80/5904	122/28564	8.30004218843529e-27	8.30004218843529e-27	3.89024433519715e-24	Nsun4/Mocs3/Trmt12/Lcmt2/Mettl8/Bcdin3d/Trmt44/Zbtb8os/Elp4/Dus4l/Wdr6/Trpt1/Trmo/Trub2/Tsen2/Dus2/Dtwd2/Tyw1/Cdk5rap1/Nsun3/Tyw3/Trmt10b/Trmu/Rpp40/Prorp/Pop1/Trmt11/Thumpd2/Pus10/Mettl1/Elp6/Wdr4/Adat1/Elp3/Ftsj1/Ankrd16/Polr3k/Thada/Tarbp1/Trmt6/Pus3/Pop7/Ptcd1/Thg1l/Elp5/Elp2/Trmt61a/Lage3/Pusl1/Rpp14/Mto1/Ctu1/Trmt5/Gtpbp3/Trmt2a/Kti12/Tsen54/Dus1l/Rpp25l/Fars2/Osgepl1/Tprkb/Nsun2/Ddx1/Mtfmt…	80
	GO:0022613	Biological Process (BP)	GO:0022613	ribonucleoprotein complex biogenesis	183/5904	419/28564	9.48263096766567e-27	9.48263096766567e-27	4.16674291006835e-24	Gemin4/Nsun4/Xrcc5/Ddx56/Rpl7l1/Prpf31/Cul4a/Wdr46/Mrps2/Rnasel/Heatr3/Exosc5/Pih1d1/Nsun3/Prkdc/Mrps7/Ddx28/Wdr55/Tbl3/Rpp40/Mettl18/Prpf6/Mrpl10/Sirt7/Exosc1/Kri1/Mpv17l2/Rpusd1/Setx/Ddx49/Mettl15/Mcts1/Rbm5/Fastkd2/Rbm10/Utp3/Ddx52/Bop1/Aar2/Ddx10/Shq1/Eri2/Nom1/Dhx29/Bysl/Wdr77/Sf3a3/Gemin8/Rexo4/Taf9/Nol8/Riok1/Nvl/Mrm1/Utp25/Eri1/Gemin6/Mrm2/Imp4/Pop7/Nifk/Wdr75/Riox2/Exosc10/Mterf4/Gnl2/Ip…	183
	GO:0044782	Biological Process (BP)	GO:0044782	cilium organization	178/5904	408/28564	5.49246510305682e-26	5.49246510305682e-26	2.27146590856449e-23	Meig1/Ttc8/Mkks/Cep41/Ift74/Tesk1/Pierce2/Wdpcp/Cep131/Nphp3/Ehd2/Snap29/Fuz/Dusp23/Parva/Alpk1/Clcn4/Wdr19/Cc2d2a/Ttll3/Bbs10/Bbs1/Bbs12/Rabl2/Ccdc40/Rpgrip1l/Pkd2/Wdr35/Ift20/B9d1/Cep162/Ift80/Tpgs1/Rabep2/Ift43/Rab8a/Ift22/Nherf1/Asap1/Gsn/Rab29/Ift88/Tbc1d32/Nme7/Bbs7/Ift122/Tekt2/Rfx2/Cep19/Nedd9/Ift172/Ift81/Kif3b/Arhgap35/Spef1/Bbs9/Prickle1/Tmem17/Bbs5/Spag1/C2cd3/Bbs2/Sclt1/Crocc/Kcnq1/C…	178
	GO:0007030	Biological Process (BP)	GO:0007030	Golgi organization	85/5904	137/28564	6.96579234461247e-26	6.96579234461247e-26	2.72073257717349e-23	Sec16a/Stx5a/Obsl1/Stx18/Trappc12/Cog8/Bcas3/Pde4dip/Vamp4/Naglu/Rab8a/Rab29/Rab43/Golph3l/Vti1a/Yipf5/Bag5/Trip11/Cog7/Stx17/Cog1/Syne1/Golga5/Vps13b/Ubxn2a/Tmed1/Cul7/Cog6/Map2k2/Dync2h1/Gorasp1/Golga2/Bet1/Gcc2/Tmed3/Ubxn2b/Tango2/Fbxw8/Hikeshi/Myo18a/Atl3/Cog4/Rab6b/Arhgap21/Blzf1/Trappc8/Uso1/Yipf4/Rab1b/Akap9/Gbf1/Coro7/Vps51/Tbc1d20/Trappc11/Surf4/Tmed4/Rab33b/Rab2b/Rab2a/Cog5/Tmed2/Armh3/…	85
	GO:0006302	Biological Process (BP)	GO:0006302	double-strand break repair	142/5904	297/28564	9.48572254905588e-26	9.48572254905588e-26	3.50998010554816e-23	Rev3l/Ap5z1/Xrcc5/Swsap1/Spo11/Smarcd3/Smarcc2/Mus81/Nabp1/Pot1b/Pnkp/Gen1/Parp3/Eme2/Smarcb1/Nhej1/Kmt5b/Mlh1/Ankle1/Recql5/Babam1/Ogg1/Prkdc/Slx4/Eme1/Brca2/Polm/Stn1/Shld1/Lig3/Fan1/Ap5s1/Babam2/Mgmt/Rad50/Actr8/Rad51c/Hmga2/Palb2/Xrcc4/Sirt7/H2ax/Dclre1b/Recql/Shld2/Zswim7/Slx1b/Rnf8/Xrcc1/Ints3/Lig4/Smarca2/Meaf6/Setx/Bcl7b/Rnf168/Parp2/Aptx/Arid2/Sfpq/Dclre1c/Arid1b/Dclre1a/Fus/Eya1/Mpnd/Fa…	142
	GO:0034976	Biological Process (BP)	GO:0034976	response to endoplasmic reticulum stress	129/5904	260/28564	2.13636131986037e-25	2.13636131986037e-25	7.50987223965654e-23	Pigbos1/Sec16a/Parp16/Ngly1/Ficd/Dnajb12/Thbs1/Atg10/Dnajb9/Faf2/Pik3r1/Xbp1/Svip/Ube4a/Creb3l1/Niban1/Creb3l2/Pik3r2/Dnajc10/Nr1h3/Rnft1/Ern1/Ubxn8/Bid/Lpcat3/Ufm1/Erlin2/Os9/Rnf5/Ufl1/Tmem129/Cert1/Herpud2/Tmco1/Ubqln2/Jkamp/Nr1h2/Clu/Fbxo17/Ccdc47/Herpud1/Selenos/Eif2b5/Rnf103/Ubxn6/Man1b1/Edem2/Uba5/Spop/Sec61b/Serinc3/Sesn2/Man1a/Erp29/Marchf6/Tmtc4/Wfs1/Fbxo6/Ube4b/Park7/Atf6b/Rcn3/Ddrgk1/T…	129
	GO:0060271	Biological Process (BP)	GO:0060271	cilium assembly	167/5904	377/28564	2.38131888599885e-25	2.38131888599885e-25	7.97234528300066e-23	Meig1/Ttc8/Mkks/Cep41/Ift74/Tesk1/Pierce2/Wdpcp/Cep131/Nphp3/Ehd2/Snap29/Fuz/Dusp23/Parva/Alpk1/Clcn4/Wdr19/Cc2d2a/Ttll3/Bbs10/Bbs1/Rabl2/Ccdc40/Rpgrip1l/Wdr35/Ift20/B9d1/Cep162/Ift80/Tpgs1/Rabep2/Ift43/Rab8a/Ift22/Asap1/Gsn/Rab29/Ift88/Tbc1d32/Bbs7/Ift122/Tekt2/Rfx2/Cep19/Ift172/Ift81/Kif3b/Arhgap35/Spef1/Bbs9/Prickle1/Tmem17/Bbs5/Spag1/C2cd3/Bbs2/Sclt1/Crocc/Kcnq1/Cfap69/Syne1/Rilpl1/Cluap1/Cep…	167
	GO:0007033	Biological Process (BP)	GO:0007033	vacuole organization	110/5904	207/28564	5.16874546093418e-25	5.16874546093418e-25	1.6517727719416e-22	Acp2/Rab7b/Tmem175/Trp53inp2/Chmp6/B4galnt1/Scfd1/Ccdc115/Lyst/Ift20/Naglu/Snapin/Hook3/Ift88/Rab43/Ap4m1/Ulk2/Vps33a/Tom1/Pink1/Tmem106b/Wdr45/Snx7/Ap3b1/Stx17/Atg13/Mbtps1/Washc5/Ubxn2a/Lrba/Rab3gap1/Cln5/Lamtor1/Rnf5/Tpp1/Spns1/Lrsam1/Ubqln2/Snx4/Ppt1/Tpcn2/Atg2a/Lyset/Rb1cc1/Idua/Pik3c3/Sting1/Npr2/Ubxn2b/Chmp3/Pi4kb/Hexb/Atg2b/Mfn2/Creg1/Hps1/Vps4b/Arfip2/Vps16/Rab23/Vps18/Rab1b/Fig4/Vps11/A…	110
	GO:0006091	Biological Process (BP)	GO:0006091	generation of precursor metabolites and energy	197/5904	478/28564	6.99999430666528e-25	6.99999430666528e-25	2.13972366014725e-22	Sphk2/Ppp1r3e/Aox3/Il10rb/Dnajc30/Gys1/Taco1/Atpsckmt/Pfkl/Tefm/Cavin3/Sdhaf4/Shpk/Etfrf1/Prkag2/Gbe1/Etfb/Ogdhl/Idh1/Afg1l/Abcd1/Enox2/Bnip3/Aldoc/Aldh1l1/Ide/Pink1/Coa6/Nfatc4/Ndor1/Ppargc1a/Pfkfb1/Etfdh/Sdhaf2/Phkb/Etfbkmt/Pgm1/Bloc1s1/Ldha/Hk2/Cyb5r4/Bid/Flcn/Acadm/Insr/Ppp1r3b/Inpp5k/Galk1/Lyrm7/Fxn/Ppp1r3f/Iscu/Coq9/Mpi/Sco2/Il6st/Slc37a2/Jmjd8/H6pd/Pgam2/Nnt/Uqcr11/Pik3ca/Nipsnap2/Prxl2c/B…	197
	GO:0042254	Biological Process (BP)	GO:0042254	ribosome biogenesis	143/5904	305/28564	7.39656379413278e-25	7.39656379413278e-25	2.16673901671109e-22	Nsun4/Xrcc5/Ddx56/Rpl7l1/Cul4a/Wdr46/Mrps2/Rnasel/Heatr3/Exosc5/Pih1d1/Nsun3/Prkdc/Mrps7/Ddx28/Wdr55/Tbl3/Rpp40/Mettl18/Mrpl10/Sirt7/Exosc1/Kri1/Mpv17l2/Rpusd1/Ddx49/Mettl15/Fastkd2/Rbm10/Utp3/Ddx52/Bop1/Ddx10/Shq1/Eri2/Nom1/Dhx29/Bysl/Rexo4/Nol8/Riok1/Nvl/Mrm1/Utp25/Eri1/Mrm2/Imp4/Pop7/Nifk/Wdr75/Riox2/Exosc10/Mterf4/Gnl2/Ipo9/Ftsj3/Pes1/Mrm3/Rpf2/Utp20/Nop2/Rrp12/Tfb1m/Cinp/Ddx3x/Exosc4/Drosha/…	143
	GO:0070085	Biological Process (BP)	GO:0070085	glycosylation	115/5904	224/28564	2.11605215131167e-24	2.11605215131167e-24	5.95078413415185e-22	A4galt/Mgat2/B3galt6/B3gnt9/Galnt18/Pomgnt2/Fkrp/Pomk/Gmppb/Alg2/Gbgt1/Fut4/Gxylt2/B4galnt1/Poglut3/Cog8/Pigb/St6gal1/Galnt11/Pofut1/Pomgnt1/St3gal3/Pmm2/Galnt4/Large1/Galnt13/Extl2/Alg11/Trip11/Gba2/Cog7/Slc35c1/Alg14/Cog1/Magt1/Galnt15/C1galt1c1/Fut8/Mogs/Dpagt1/Rxylt1/Cln5/Entpd5/Pomt1/Cog6/Fut11/Pomt2/Srd5a3/Dhdds/Gorasp1/Galnt2/C1galt1/Golga2/St3gal1/B3galnt2/Galnt7/Galnt1/B3galt4/Mlec/Ostc/…	115
	GO:0009451	Biological Process (BP)	GO:0009451	RNA modification	88/5904	150/28564	2.76075365457221e-24	2.76075365457221e-24	7.46521200764688e-22	Nsun4/Mocs3/Trmt12/Lcmt2/Mettl8/Bcdin3d/Trmt44/Pus7l/Elp4/Dus4l/Wdr6/Trmo/Trub2/Dus2/Dtwd2/Tyw1/Cdk5rap1/Nsun3/Tyw3/Trmt10b/Trmu/Mettl4/Rpusd1/Thumpd2/Rbm15b/Mettl15/Pus10/Mettl1/Elp6/Wdr4/Elp3/Ftsj1/Virma/Ankrd16/Mrm1/Thada/Alkbh3/Larp7/Tarbp1/Mrm2/Cmtr2/Trmt6/Pus3/Thg1l/Elp5/Ftsj3/Pcif1/Nop2/Elp2/Trmt61a/Tfb1m/Pusl1/Apobec3/Mepce/Apobec1/Mto1/Ctu1/Trmt5/Gtpbp3/Tsr3/Bud23/Nsun5/Kti12/Dus1l/Hnrnp…	88
	GO:0018205	Biological Process (BP)	GO:0018205	peptidyl-lysine modification	159/5904	360/28564	4.90507414051308e-24	4.90507414051308e-24	1.27723158613984e-21	Gfi1/Sphk2/Supt7l/Vipas39/Setbp1/Wdr5b/Eef1akmt1/Trpm4/Pbxip1/P3h4/Atpsckmt/Sirt5/Nfyc/Lipt2/Asxl2/Eid1/N6amt1/Loxl4/Arrb1/Rwdd3/Smarcb1/Kat6b/Kmt5b/Pih1d1/Mul1/Loxl2/Jade2/Naa40/Brca2/Tada1/Taf6l/Tada2b/Etfbkmt/Rlf/Mettl18/P3h3/Ash2l/Bloc1s1/Supt3/Zmiz1/Ncoa6/Senp7/Nap1l2/Flcn/Ctbp1/Ash1l/Rnf113a2/Taf6/Mettl21a/Thap7/Taf2/Jade1/Arid4a/Plod1/Nelfa/Kmt2c/Setd1b/Tada2a/Meaf6/Bend3/Taf5/Atat1/Loxl3/…	159
	GO:0006644	Biological Process (BP)	GO:0006644	phospholipid metabolic process	158/5904	360/28564	1.51723457471534e-23	1.51723457471534e-23	3.80962771598639e-21	Sphk2/Pdgfrb/Smpd3/Enpp2/Pigp/Sptlc1/Pld1/Pigh/Dolk/Pik3r1/Pcyt1a/Pigb/Inpp5e/Ttc7/Lyst/Idh1/Smpd5/Mvk/Pgap3/Fgf7/Pik3r2/Pigc/Pik3r3/Pyurf/Nr1h3/Aspg/Plpp6/Gdpd1/Pip4p2/Impa1/Pip5k1b/Inpp5b/Pigu/Lcat/Inpp5k/Lpcat3/Abca3/Plscr3/Agpat1/Pgp/Vac14/Agpat2/Pgap1/Pigv/Smpdl3b/Sh3yl1/Dhdds/Pigg/Nr1h2/Osbp/Pik3r4/Pigyl/Pik3ca/Mtmr1/Acsl5/Dgka/Pigt/Scp2/Synj1/Pik3c3/Plpp1/Plpp5/Tafazzin/Dpm2/Plbd2/Mecp2/Ab…	158
	GO:0032543	Biological Process (BP)	GO:0032543	mitochondrial translation	80/5904	132/28564	1.71783989712428e-23	1.71783989712428e-23	4.16459262173977e-21	Nsun4/Mtg2/Mettl8/Taco1/Dars2/Mtif2/Gatb/Rmnd1/Mrps2/Coa3/Rars2/Mtrf1l/Trub2/Mtif3/Cdk5rap1/Nsun3/Mrps7/Lrpprc/Wars2/Mtrf1/Mrpl49/Mrpl10/Mrpl41/Iars2/Ears2/Sars2/Mpv17l2/Mrpl58/Gfm2/Mrpl55/Fastkd2/Mrpl3/Mrpl17/Mrps6/Mrpl51/Mtg1/Gatc/Mrps12/Mrpl54/Mrps18a/Mrps35/Mrpl48/Mrpl40/Mrpl2/Mrps21/Mrpl38/Ptcd1/Mrpl19/Mrpl12/Mrpl15/Fastkd3/Drosha/Mrps27/Mrpl36/Mrpl21/Mrps9/Tsfm/Mrpl46/Mrpl47/Mrps5/Tufm/Mrps…	80
	GO:0016570	Biological Process (BP)	GO:0016570	histone modification	178/5904	426/28564	2.10982320231284e-23	2.10982320231284e-23	4.94438918184122e-21	Gfi1/Sphk2/Supt7l/Setbp1/Wdr5b/Mettl8/Pbxip1/Nfyc/Asxl2/BC004004/Eid1/N6amt1/Xbp1/Arrb1/Kdm8/Smarcb1/Kat6b/Kmt5b/Pih1d1/Jade2/Naa40/Babam1/Pink1/Ntmt1/Mthfr/Brca2/Tada1/Taf6l/Ddb2/Tada2b/Rlf/Ash2l/Babam2/Supt3/Ncoa6/Nap1l2/Flcn/Brms1l/Ctbp1/Sirt7/Ash1l/Rnf40/Taf6/Thap7/Taf2/Jade1/Arid4a/Pcgf6/Nelfa/Kmt2c/Setd1b/Rnf8/Tada2a/Meaf6/Bend3/Taf5/Rnf168/Parp2/Ufl1/Sap30bp/Sfpq/Kdm6b/Wdr77/Znhit1/Taf12/K…	178
	GO:0016072	Biological Process (BP)	GO:0016072	rRNA metabolic process	121/5904	249/28564	6.49666661477768e-23	6.49666661477768e-23	1.47338663226146e-20	Nsun4/Polr1g/Ddx56/Rpl7l1/Wdr46/Rnasel/Exosc5/Smarcb1/Pih1d1/Nsun3/Prkdc/Macroh2a2/Wdr55/Tbl3/Rpp40/Mettl18/Sirt7/Exosc1/Kri1/Rpusd1/Ddx49/Mettl15/Utp3/Ddx52/Bop1/Ddx10/Shq1/Dis3l/Eri2/Bysl/Taf1b/Rexo4/Nol8/Macroh2a1/Riok1/Xrn1/Nvl/Mrm1/Utp25/Eri1/Mrm2/Imp4/Pop7/Nifk/Wdr75/Exosc10/Mterf4/Polr1a/Ftsj3/Pes1/Dedd/Mrm3/Rpf2/Utp20/Nop2/Rrp12/Trir/Tfb1m/Exosc4/Polr1e/Drosha/Nop9/Ercc6/Nol6/Pwp2/Mars1/U…	121
	GO:2001020	Biological Process (BP)	GO:2001020	regulation of response to DNA damage stimulus	141/5904	313/28564	1.84717896083129e-22	1.84717896083129e-22	4.05832509190532e-20	Ppp1r10/Supt7l/Hic1/Smarcd3/Cul4a/Smarcc2/Endog/Pot1b/Pnkp/Parp3/Smarcb1/Kmt5b/Ankle1/Ino80c/Recql5/Babam1/Ogg1/Prkdc/Brca2/Tada1/Taf6l/Tada2b/Shld1/Spred2/Babam2/Mgmt/Supt3/Actr8/Hmga2/Bid/Xrcc4/Sirt7/Taf6/Taf2/Shld2/Rnf8/Xrcc1/Smarca2/Meaf6/Taf5/Bmyc/Bcl7b/Rnf168/Ackr3/Arid2/Nek1/Sox4/Clu/Arid1b/Znhit1/Taf12/Atxn7/Fus/Thoc1/Smyd2/Fam168a/Taf9/Zmpste24/Eya1/Cops3/Hdac10/Ppp4c/Nudt16l1/Kat5/Sgf29…	141
	GO:0006486	Biological Process (BP)	GO:0006486	protein glycosylation	104/5904	202/28564	2.49852321671142e-22	2.49852321671142e-22	5.16645094873547e-20	A4galt/Mgat2/B3galt6/B3gnt9/Galnt18/Pomgnt2/Fkrp/Pomk/Gmppb/Alg2/Fut4/Gxylt2/Poglut3/St6gal1/Galnt11/Pofut1/Pomgnt1/St3gal3/Pmm2/Galnt4/Large1/Galnt13/Extl2/Alg11/Trip11/Cog7/Slc35c1/Alg14/Magt1/Galnt15/C1galt1c1/Fut8/Mogs/Dpagt1/Rxylt1/Entpd5/Pomt1/Fut11/Pomt2/Srd5a3/Dhdds/Gorasp1/Galnt2/C1galt1/Golga2/St3gal1/B3galnt2/Galnt7/Galnt1/B3galt4/Mlec/Ostc/Mgat5/Alg1/Ext2/Fut10/Alg5/Slc35c2/Rft1/St3ga…	104
	GO:0043413	Biological Process (BP)	GO:0043413	macromolecule glycosylation	104/5904	202/28564	2.49852321671142e-22	2.49852321671142e-22	5.16645094873547e-20	A4galt/Mgat2/B3galt6/B3gnt9/Galnt18/Pomgnt2/Fkrp/Pomk/Gmppb/Alg2/Fut4/Gxylt2/Poglut3/St6gal1/Galnt11/Pofut1/Pomgnt1/St3gal3/Pmm2/Galnt4/Large1/Galnt13/Extl2/Alg11/Trip11/Cog7/Slc35c1/Alg14/Magt1/Galnt15/C1galt1c1/Fut8/Mogs/Dpagt1/Rxylt1/Entpd5/Pomt1/Fut11/Pomt2/Srd5a3/Dhdds/Gorasp1/Galnt2/C1galt1/Golga2/St3gal1/B3galnt2/Galnt7/Galnt1/B3galt4/Mlec/Ostc/Mgat5/Alg1/Ext2/Fut10/Alg5/Slc35c2/Rft1/St3ga…	104
	GO:0030258	Biological Process (BP)	GO:0030258	lipid modification	106/5904	208/28564	2.79440751450629e-22	2.79440751450629e-22	5.61318730507894e-20	Cygb/Fmo2/Hacl1/Acad12/Fmo4/Gbgt1/B4galnt1/Abcd2/Slc25a17/Cpt2/Inpp5e/Ehhadh/Mlycd/Etfb/Abcd1/Cerk/Acad11/Decr1/Hao1/Pparg/Gba2/Ppargc1a/Slc35c1/Cyp4f13/Etfdh/Plpp6/Acox3/Fmo1/Etfbkmt/Crat/Pex2/Echdc1/Cpt1a/Acacb/Pip4p2/Acad10/Inpp5b/Acadm/Inpp5k/Lpcat3/Hadhb/Mtmr1/Hsd17b4/Acsl5/Dgka/Scp2/Synj1/Crot/Acaa2/Plpp1/Acat2/Plpp5/Eci1/Pla2g7/Inpp4b/Synj2/Cyp4v3/Ivd/Acox1/Phyh/Sesn2/Agk/Echs1/Mboat1/Tysn…	106
	GO:0007264	Biological Process (BP)	GO:0007264	small GTPase mediated signal transduction	176/5904	428/28564	3.04258515757742e-22	3.04258515757742e-22	5.94193750510514e-20	Rhoj/Arfgap1/Pdgfrb/Rapgefl1/Eps8l1/Rufy1/Dbnl/Nrp1/Gm266/Cdc42ep1/Erbb2/Col3a1/Arhgap31/Arhgdib/Arhgap24/Ngfr/Notch2/Psd3/Rit1/Dock5/Ccdc88c/Arrb1/Rasa3/Kbtbd7/Arhgap18/Heg1/Rhobtb1/Lpar1/Cdon/Dock7/Arhgap35/Adcyap1r1/Arhgap1/Plce1/Rsu1/Stambp/Arfgef2/Ctnnal1/Rhof/Mapkap1/Rab4b/Cyth4/Rasip1/Arhgef18/Arhgef10/Cdh2/Elmo1/Flcn/Hacd3/Rhou/Cgnl1/Chm/Iqsec1/Ralgps1/Rhoq/Eps8/Bnip2/Rab12/Dennd1a/Rfxank…	176
	GO:0009101	Biological Process (BP)	GO:0009101	glycoprotein biosynthetic process	133/5904	290/28564	3.95433652858641e-22	3.95433652858641e-22	7.51380189884171e-20	A4galt/Mgat2/B3galt6/B3gnt9/Galnt18/Pomgnt2/Il33/Fkrp/Pomk/Ccr7/Gmppb/Csgalnact1/Alg2/Fut4/Gxylt2/Poglut3/St6gal1/Galnt11/Pofut1/Pomgnt1/St3gal3/Pmm2/Chst14/Galnt4/Large1/Chpf2/Galnt13/Extl2/Alg11/Hs6st1/Trip11/Cog7/Slc35c1/Alg14/Magt1/Galnt15/C1galt1c1/Fut8/Mogs/Insr/Dpagt1/Rxylt1/Entpd5/Chst11/Pomt1/Fut11/Pomt2/Chpf/Srd5a3/Dhdds/Gorasp1/Galnt2/Cant1/C1galt1/Golga2/St3gal1/B3galnt2/Xylt2/Galnt7/…	133
	GO:0044282	Biological Process (BP)	GO:0044282	small molecule catabolic process	153/5904	355/28564	6.8851163538458e-22	6.8851163538458e-22	1.27384188718383e-19	Hacl1/Adhfe1/Dpep2/Bckdk/Nudt7/Hoga1/Acad12/Slc27a4/Tha1/Mccc2/Pfkl/Haghl/Abcd2/Nagk/Adal/Slc25a17/Hibch/Hsd3b7/Cpt2/Ehhadh/Mlycd/Etfb/Abcd1/Nudt5/Gcat/Acad11/Pck2/Aldh1l1/Decr1/Hao1/Renbp/Cyp4f13/Etfdh/Decr2/Acox3/Etfbkmt/Crat/Entpd4/Csad/Pex2/Entpd7/Echdc1/Cpt1a/Acacb/Ldha/Impa1/Ada/Acad10/Pon3/Acadm/Galk1/Scly/Entpd4b/Mpi/Asrgl1/Cyp27a1/Srd5a3/Dcxr/Pgam2/Slc16a3/Gstz1/Hadhb/Bad/Cdadc1/Hsd17b4/…	153
	GO:0006605	Biological Process (BP)	GO:0006605	protein targeting	132/5904	290/28564	1.30552665965616e-21	1.30552665965616e-21	2.35347167607112e-19	Hacl1/Cemip/Erbb2/Dnlz/Tcaf1/Stxbp4/Vps52/Mon1b/Ap4m1/4930550C14Rik/Srp54c/Timm21/Dusp18/Pink1/Pmpca/C2cd5/Vps53/Gipc1/Trmt10b/Ywhab/Ap3b1/Pex16/Srp54b/Pex2/Vps8/Timm17b/Bid/Zdhhc12/Pex19/Pex12/Zdhhc6/Inpp5k/Zdhhc7/Nbea/Fbxw7/Chm/Sec61a1/Ank3/Os9/Srpr/Immp1l/Mon1a/Tram1/Pex3/Tomm40l/Vps41/Cdk5/Zfand2b/Get1/Spcs2/Clu/Tram2/Zdhhc20/Pex10/Macf1/Pik3r4/Timm22/Nedd4/Herpud1/Pik3c3/Zdhhc2/Gcc2/Chchd4/G…	132
	GO:0032259	Biological Process (BP)	GO:0032259	methylation	152/5904	355/28564	2.03797538581664e-21	2.03797538581664e-21	3.58200989522878e-19	Inmt/Gfi1/Nsun4/Trmt12/Setbp1/Wdr5b/Lcmt2/Eef1akmt1/Mettl8/Bcdin3d/Trmt44/Atpsckmt/Nfyc/Gamt/Eef2kmt/Asxl2/N6amt1/Xbp1/Wdr6/Rsl1/Trmo/Smarcb1/Kmt5b/Pih1d1/Mettl25/As3mt/Nsun3/Ntmt1/Tyw3/Prdm11/Mthfr/Trmt10b/Etfbkmt/Coq5/Eef1akmt4/Comt/Rlf/Mettl18/Ash2l/Mgmt/Ncoa6/Ash1l/Trmt11/Mettl21a/Arid4a/Nelfa/Kmt2c/Setd1b/Mettl4/Bend3/Bmyc/Thumpd2/Rbm15b/Mettl15/Smyd4/Nsd1/Wdr77/Mettl1/Prmt2/Kmt2a/Pax6/Wdr4/…	152
	GO:0043087	Biological Process (BP)	GO:0043087	regulation of GTPase activity	151/5904	353/28564	3.08489464968297e-21	3.08489464968297e-21	5.28986171122786e-19	Ttc8/Mkks/Rapgefl1/Slc27a4/Wnt5a/Ccr7/Erbb2/Grtp1/Ccpg1/Arhgap24/Pot1b/Bcas3/Tbc1d5/Arrb1/Wdr41/Rasa3/Asap1/Tbc1d10c/Snx9/Tbck/Evi5/Nedd9/Arhgap9/Arhgef19/Arhgap22/Dock7/Tbc1d16/Arhgap35/Iqgap2/Arhgap1/Tbc1d25/Rsu1/Tbc1d9b/Rasip1/Poldip2/Arhgap6/Arhgef10/Pin1/Abr/Flcn/Tbc1d17/Apc2/Rab3gap1/Eif2b1/Iqsec1/Lrch1/Ralgps1/Trappc6b/Dennd1a/Dynlt1c/Spry1/Fgd6/Tbc1d15/Sipa1l2/Myo9a/Tbc1d8b/Rgs11/Rap1gds1…	151
	GO:0008380	Biological Process (BP)	GO:0008380	RNA splicing	174/5904	430/28564	4.06102736110942e-21	4.06102736110942e-21	6.79789517414782e-19	Gemin4/Supt7l/Txnl4b/Yju2/Yju2b/Zbtb8os/Srek1ip1/Prpf31/Mfap1a/Mfap1b/Ppil3/Pik3r1/Alyref2/Ecd/Akap17b/Trpt1/Son/Lsm10/Tsen2/Zfp830/Habp4/Tada1/Taf6l/Tia1/Tada2b/BC005624/Ern1/Supt3/Prpf6/Rnf113a2/Cwc25/Zmat5/Zmat2/Mettl4/Setx/Rbm15b/Rbm5/Rbm10/Dcps/Aar2/Sfpq/Srsf5/Wdr77/Taf12/Fam50a/Rbm20/Slc38a2/Sf3a3/Rbm19/Atxn7/Fus/Thoc1/Gemin8/Taf9/Virma/Ctnnbl1/Zpr1/Thoc7/Bud31/Ncbp2/Sgf29/Larp7/Gemin6/Fast…	174
	GO:0019693	Biological Process (BP)	GO:0019693	ribose phosphate metabolic process	184/5904	464/28564	4.21686881401442e-21	4.21686881401442e-21	6.89460631794426e-19	Atp1a2/Cfh/Sphk2/Nudt7/Ctns/Dnajc30/Adcy7/Nmnat1/Mccc2/Atpsckmt/Pfkl/Pdk1/Ak3/Ampd3/Prkag2/Ehhadh/Dmac2l/Mlycd/Ppcdc/Abcd1/Nudt5/Acot6/Nudt18/Mvk/Nme7/Oxsm/Aldoc/Pde5a/Acss2/Ppargc1a/Pfkfb1/Nme3/Pank1/Entpd4/Npr1/Entpd7/Acacb/Hk2/Ada/Pdk2/Ak5/Flcn/Fam20c/Insr/Galk1/Entpd5/Entpd4b/Rhoq/Mpi/Adcy9/Bend3/Nme6/Gmpr2/Pfas/Jmjd8/Pgam2/Mcee/Papss1/Bad/Hsd17b4/Pde4a/Prxl2c/Acaca/Acsl5/Tkfc/Sucla2/Nt5c2/Mm…	184
	GO:0046486	Biological Process (BP)	GO:0046486	glycerolipid metabolic process	157/5904	374/28564	4.83518257466067e-21	4.83518257466067e-21	7.7258814392724e-19	Pdgfrb/Enpp2/Pigp/Thrb/Pld1/Pigh/Pik3r1/Pcyt1a/Pigb/Inpp5e/Ttc7/Pgap3/Pck2/Fgf7/Daglb/Pik3r2/Pigc/Pik3r3/Pyurf/Plce1/Nr1h3/Gdpd1/Cpt1a/Pip4p2/Impa1/Pip5k1b/Inpp5b/Pigu/Lcat/Inpp5k/Lpcat3/Abca3/Plscr3/Agpat1/Pgp/Il6st/Vac14/Agpat2/Pgap1/Pigv/Sh3yl1/Pigg/Nr1h2/Pik3r4/Pigyl/Pik3ca/Mtmr1/Acsl5/Dgka/Pigt/Esr1/Synj1/Pik3c3/Plpp1/Tafazzin/Dpm2/Abhd2/Mecp2/Abhd4/Socs5/Pcyt2/Gpx1/Pip5k1c/Bpnt1/Dagla/Pla2g…	157
	GO:0051656	Biological Process (BP)	GO:0051656	establishment of organelle localization	180/5904	454/28564	1.16119796043035e-20	1.16119796043035e-20	1.81418507081036e-18	Exoc8/Sphk2/Sec16a/Smpd3/Exoc7/Cplx2/Chmp6/Tesk1/Bicdl1/Spo11/Trappc13/Preb/Trappc12/Kif13a/Mis12/Sybu/Myo5c/Naglu/Snapin/Nherf1/Hook3/Cep63/Mlh1/D6Wsu163e/Ap3b2/Cep19/Dock7/Brca2/Trip11/Borcs7/Mad1l1/Tmem230/Ap3b1/Crocc/Bloc1s1/Bicd1/Rab3a/Syne1/Arfgap3/Rab27a/Trappc2/Rab3gap1/Trappc2l/Borcs8/Dlg1/Arfgap2/Trappc6b/Rbm10/Snx4/Cdk5/Spry1/Dynll1/5730455P16Rik/Bccip/Eml4/Rab11b/Trappc3/Pax6/Il4ra/Ar…	180
[truncated: 12,533 more rows]

## Sheet: Table S3D
Table S3D. Pathway enrichment analyses in Mus musculus bulk RNA-seq comparing Control (Control_1–3) and Knock Down (Knock Down-1–3)-KEGG
[truncated: 295 more rows]

## Sheet: Table S3E
Table S3E. Pathway enrichment analyses in Mus musculus bulk RNA-seq comparing Control (Control_1–3) and Knock Down (Knock Down-1–3)-Reactome
[truncated: 587 more rows]

[truncated: 1 more sheets: Table S3F]
