# Supplementary material for: Single‐Cell Reveal GALNT7‐Dependent Ferroptosis Suppression as a Mechanism of Immunotherapy Resistance in Non‐Small Cell Lung Cancer
Source: Adv Sci (Weinh). 2026 Jun 19:e76082. Online ahead of print. doi: 10.1002/advs.76082 (PMC13336806; doi:10.1002/advs.76082)
Supplement: Supplementary file 3 — Supporting File 3: advs76082‐sup‐0003‐TableS1‐S6.zip. [file ADVS-9999-e76082-s002.zip › Table S4.xlsx]

## Sheet: Table S4
Table S4. Comprehensive Overview of Cell Type Composition, Group Comparison, and Marker Gene Annotation in This Study
Note that this table contains the following worksheets:
Worksheet	Title
A	Summary of cell counts and proportions across all Individual samples.
B	Comparison of cell type proportions between Responders and Non-Responders.
C	Total cell counts and proportions of major cell types identified in this study.
D	Marker genes of major cell types and expression distribution across cell populations.

## Sheet: Table S4A
Table S4A. Summary of cell counts and proportions across all Individual samples
	T_CD8_cell			T_CD4_cell			Neutrophils			Myeloid_cell			NK_cell			B_cell			T_CD4_Treg_cell			Epithelia&Tumor_cell			Plasma_cell			Mast_cell			Fibroblast			Endothelia
	Total_cells	Count	Percentage	Total_cells	Count	Percentage	Total_cells	Count	Percentage	Total_cells	Count	Percentage	Total_cells	Count	Percentage	Total_cells	Count	Percentage	Total_cells	Count	Percentage	Total_cells	Count	Percentage	Total_cells	Count	Percentage	Total_cells	Count	Percentage	Total_cells	Count	Percentage	Total_cells	Count	Percentage
Immune_P02	3584	798	22.27	3584	925	25.81	3584	212	5.92	3584	109	3.04	3584	128	3.57	3584	1080	30.13	3584	174	4.85	3584	112	3.12	3584	40	1.12	3584	2	0.06	3584	1	0.03	3584	3	0.08
Immune_P03	7002	2486	35.5	7002	1030	14.71	7002	107	1.53	7002	497	7.1	7002	238	3.4	7002	411	5.87	7002	328	4.68	7002	827	11.81	7002	1014	14.48	7002	49	0.7	7002	12	0.17	7002	3	0.04
Immune_P04	5683	1854	32.62	5683	1085	19.09	5683	546	9.61	5683	1080	19	5683	373	6.56	5683	153	2.69	5683	292	5.14	5683	122	2.15	5683	134	2.36	5683	16	0.28	5683	22	0.39	5683	6	0.11
Immune_P05	2289	257	11.23	2289	261	11.4	2289	66	2.88	2289	222	9.7	2289	43	1.88	2289	125	5.46	2289	70	3.06	2289	952	41.59	2289	261	11.4	2289	7	0.31	2289	22	0.96	2289	3	0.13
Immune_P06	2457	645	26.25	2457	278	11.31	2457	527	21.45	2457	564	22.95	2457	279	11.36	2457	10	0.41	2457	79	3.22	2457	49	1.99	2457	4	0.16	2457	19	0.77	2457	1	0.04	2457	2	0.08
Immune_P07	4809	309	6.43	4809	114	2.37	4809	15	0.31	4809	1652	34.35	4809	34	0.71	4809	23	0.48	4809	54	1.12	4809	2109	43.86	4809	54	1.12	4809	114	2.37	4809	240	4.99	4809	91	1.89
Immune_P08	5379	1184	22.01	5379	1380	25.66	5379	178	3.31	5379	563	10.47	5379	160	2.97	5379	148	2.75	5379	346	6.43	5379	150	2.79	5379	689	12.81	5379	169	3.14	5379	387	7.19	5379	25	0.46
Immune_P09	4246	1862	43.85	4246	572	13.47	4246	49	1.15	4246	852	20.07	4246	242	5.7	4246	71	1.67	4246	312	7.35	4246	136	3.2	4246	122	2.87	4246	11	0.26	4246	16	0.38	4246	1	0.02
Immune_P10	5988	2762	46.13	5988	503	8.4	5988	497	8.3	5988	1096	18.3	5988	143	2.39	5988	37	0.62	5988	381	6.36	5988	261	4.36	5988	232	3.87	5988	27	0.45	5988	46	0.77	5988	3	0.05
Immune_P11	2399	413	17.22	2399	326	13.59	2399	294	12.26	2399	685	28.55	2399	286	11.92	2399	46	1.92	2399	51	2.13	2399	272	11.34	2399	3	0.13	2399	14	0.58	—	—	—	2399	9	0.38
Immune_P12	5800	704	12.14	5800	460	7.93	5800	1899	32.74	5800	789	13.6	5800	99	1.71	5800	1158	19.97	5800	90	1.55	5800	329	5.67	5800	205	3.53	5800	66	1.14	5800	1	0.02	—	—	—
Immune_P13	6374	490	7.69	6374	527	8.27	6374	1516	23.78	6374	3479	54.58	6374	80	1.26	6374	87	1.36	6374	106	1.66	6374	26	0.41	6374	44	0.69	6374	10	0.16	6374	8	0.13	6374	1	0.02
Immune_P14	3641	909	24.97	3641	837	22.99	3641	169	4.64	3641	321	8.82	3641	229	6.29	3641	755	20.74	3641	137	3.76	3641	137	3.76	3641	81	2.22	3641	36	0.99	3641	12	0.33	3641	18	0.49
Immune_P15	5993	388	6.47	5993	239	3.99	5993	1141	19.04	5993	3271	54.58	5993	359	5.99	5993	62	1.03	5993	42	0.7	5993	449	7.49	5993	15	0.25	5993	18	0.3	5993	6	0.1	5993	3	0.05
Immune_P16	98	1	1.02	—	—	—	—	—	—	—	—	—	—	—	—	—	—	—	—	—	—	98	78	79.59	—	—	—	—	—	—	98	16	16.33	98	3	3.06
Immune_P17	10694	838	7.84	10694	734	6.86	10694	2	0.02	10694	3386	31.66	10694	156	1.46	10694	189	1.77	10694	533	4.98	10694	4159	38.89	10694	479	4.48	10694	55	0.51	10694	62	0.58	10694	101	0.94
Immune_P18	490	107	21.84	490	36	7.35	490	4	0.82	490	276	56.33	490	27	5.51	490	16	3.27	490	15	3.06	490	7	1.43	490	2	0.41	—	—	—	—	—	—	—	—	—
Immune_P19	3673	732	19.93	3673	576	15.68	—	—	—	3673	535	14.57	3673	814	22.16	3673	75	2.04	3673	283	7.7	3673	442	12.03	3673	14	0.38	3673	200	5.45	—	—	—	3673	2	0.05
Immune_P20	1872	99	5.29	1872	56	2.99	1872	29	1.55	1872	1213	64.8	1872	24	1.28	1872	7	0.37	1872	24	1.28	1872	389	20.78	1872	3	0.16	1872	20	1.07	1872	6	0.32	1872	2	0.11
Immune_P21	6990	3607	51.6	6990	1190	17.02	—	—	—	6990	135	1.93	6990	948	13.56	6990	328	4.69	6990	551	7.88	6990	21	0.3	6990	195	2.79	6990	1	0.01	6990	10	0.14	6990	4	0.06
Immune_P22	3751	1378	36.74	3751	788	21.01	3751	7	0.19	3751	769	20.5	3751	209	5.57	3751	244	6.5	3751	262	6.98	3751	24	0.64	3751	25	0.67	3751	45	1.2	—	—	—	—	—	—

## Sheet: Table S4B
Table S4B. Comparison of cell type proportions between Responders and Non-Responders
Treatment Group	Cell_type	Total_cells	Count	Percentage
R	T_CD8_cell	23251	7641	29.1
	T_CD4_cell	23251	3260	13.41
	Neutrophils	19578	1304	6.12
	Myeloid_cell	23251	3289	21.35
	NK_cell	23251	1730	8.52
	B_cell	23251	1304	5.49
	T_CD4_Treg_cell	23251	1223	4.8
	Epithelia&Tumor_cell	23251	1723	5.9
	Plasma_cell	23251	1347	3.59
	Mast_cell	22761	331	1.39
	Fibroblast	19088	71	0.22
	Endothelia	22761	28	0.12
NR	T_CD8_cell	69961	14182	18.96
	T_CD4_cell	69863	8657	11.96
	Neutrophils	62873	5954	7.52
	Myeloid_cell	69863	18205	24.46
	NK_cell	69863	3141	4.28
	B_cell	69863	3721	5.39
	T_CD4_Treg_cell	69863	2907	3.67
	Epithelia&Tumor_cell	69961	9328	17.46
	Plasma_cell	69863	2269	2.96
	Mast_cell	69863	548	0.76
	Fibroblast	63811	797	2.1
	Endothelia	60410	252	0.49
R response; NR Non-Response

## Sheet: Table S4C
Table S4C. Total cell counts and proportions of major cell types identified in this study
Cell_type	Number	Percentage
B_cell	93114	8.57
Endothelia	83171	7.66
Epithelia&Tumor_cell	93212	8.58
Fibroblast	82899	7.63
Mast_cell	92624	8.53
Myeloid_cell	93114	8.57
Neutrophils	82451	7.59
NK_cell	93114	8.57
Plasma_cell	93114	8.57
T_CD4_cell	93114	8.57
T_CD4_Treg_cell	93114	8.57
T_CD8_cell	93212	8.58
							#REF!
							#REF!
							#REF!
							#REF!
							#REF!
							#REF!
							#REF!
							#REF!
							#REF!
							#REF!
							#REF!
							#REF!

## Sheet: Table S4D
Table S4D. Marker genes of major cell types and expression distribution across cell populations
Cluster	Gene	p_val	avg_log2FC	pct.1	pct.2	p_val_adj
T_CD8_cell	CCL5	0	3.2988691431780577	0.929	0.226	0
T_CD8_cell	CD8A	0	3.258991541682481	0.731	0.053	0
T_CD8_cell	GZMA	0	2.7542931824821593	0.823	0.125	0
T_CD8_cell	GZMK	0	2.6800059308595667	0.498	0.054	0
T_CD8_cell	GZMB	0	2.471707965186237	0.534	0.086	0
T_CD8_cell	NKG7	0	2.3880775480441074	0.811	0.165	0
T_CD8_cell	IFNG	0	2.357818663314025	0.476	0.061	0
T_CD8_cell	GNLY	0	2.0643493768049903	0.359	0.113	0
T_CD8_cell	CCL4	0	2.0447207698819825	0.763	0.296	0
T_CD8_cell	GZMH	0	2.0401293833326397	0.552	0.073	0
T_CD8_cell	CD8B	0	1.8586479426673652	0.446	0.027	0
T_CD8_cell	APOBEC3G	0	1.8552398530582104	0.68	0.246	0
T_CD8_cell	TRBC2	0	1.8445202205409785	0.88	0.327	0
T_CD8_cell	PRF1	0	1.841738138898409	0.573	0.101	0
T_CD8_cell	CD2	0	1.7254961398337985	0.879	0.276	0
T_CD8_cell	CD3D	0	1.7248834807768016	0.743	0.211	0
T_CD8_cell	LAG3	0	1.7072510828870504	0.447	0.061	0
T_CD8_cell	CD3G	0	1.7068990767536563	0.747	0.195	0
T_CD8_cell	CD3E	0	1.681089320662885	0.87	0.267	0
T_CD8_cell	CST7	0	1.6739231150367784	0.709	0.192	0
T_CD8_cell	CRTAM	0	1.6105116280380016	0.286	0.068	0
T_CD8_cell	TRAC	0	1.581302158706761	0.89	0.295	0
T_CD8_cell	CCL4L2	0	1.5503226013031886	0.467	0.227	0
T_CD8_cell	CD96	0	1.534831853588087	0.618	0.162	0
T_CD8_cell	TRGC2	0	1.5188054002594116	0.353	0.052	0
T_CD8_cell	IKZF3	0	1.4981789422125504	0.647	0.224	0
T_CD8_cell	LINC01871	0	1.4856573914984126	0.395	0.057	0
T_CD8_cell	TRBC1	0	1.4712105320055846	0.541	0.193	0
T_CD8_cell	DUSP4	0	1.4587356984832465	0.504	0.156	0
T_CD8_cell	APOBEC3C	0	1.4368525162372392	0.594	0.342	0
T_CD8_cell	ITM2A	0	1.4239969182765428	0.629	0.195	0
T_CD8_cell	TIGIT	0	1.4121792285133856	0.541	0.137	0
T_CD8_cell	IL32	0	1.4063560153037584	0.951	0.436	0
T_CD8_cell	EOMES	0	1.4047727657949072	0.302	0.033	0
T_CD8_cell	IL2RB	0	1.3527043173124043	0.552	0.155	0
T_CD8_cell	CD7	0	1.3511477003220143	0.608	0.197	0
T_CD8_cell	ITGA1	0	1.3441000835664814	0.372	0.084	0
T_CD8_cell	CXCL13	0	1.3383430421617104	0.319	0.055	0
T_CD8_cell	CTSW	0	1.2915889058507366	0.362	0.075	0
T_CD8_cell	ID2	0	1.284716687707387	0.659	0.407	0
T_CD8_cell	CLEC2D	0	1.2737645016351697	0.574	0.22	0
T_CD8_cell	SH2D1A	0	1.2697194153438724	0.427	0.095	0
T_CD8_cell	ITM2C	0	1.2661389468137239	0.393	0.145	0
T_CD8_cell	GPR171	0	1.2562847505180852	0.383	0.081	0
T_CD8_cell	FASLG	0	1.2536767279091625	0.293	0.029	0
T_CD8_cell	FYN	0	1.2433624546553521	0.617	0.237	0
T_CD8_cell	RAB27A	0	1.2382143582800935	0.579	0.295	0
T_CD8_cell	HCST	0	1.2373240339436384	0.746	0.431	0
T_CD8_cell	KLRD1	0	1.2090688465643216	0.353	0.068	0
T_CD8_cell	LCK	0	1.1898203383912644	0.582	0.183	0
T_CD8_cell	CCND2	0	1.167196949299976	0.536	0.259	0
T_CD8_cell	EVL	0	1.164802879753024	0.642	0.358	0
T_CD8_cell	DUSP2	0	1.1383737470083992	0.645	0.402	0
T_CD8_cell	ITGAE	0	1.1376789828107374	0.348	0.127	0
T_CD8_cell	CD69	0	1.1272378854430425	0.73	0.37	0
T_CD8_cell	HMGB2	0	1.12286010598035	0.559	0.413	0
T_CD8_cell	TNFSF9	0	1.1041713616306403	0.214	0.081	0
T_CD8_cell	THEMIS	0	1.1036140024037011	0.327	0.059	0
T_CD8_cell	RUNX3	0	1.1008540352791272	0.571	0.274	0
T_CD8_cell	RGS1	0	1.094604415583773	0.729	0.462	0
T_CD8_cell	ETS1	0	1.0897143544335954	0.699	0.3	0
T_CD8_cell	PDCD1	0	1.0771145494145826	0.31	0.054	0
T_CD8_cell	F2R	0	1.0753455601981474	0.304	0.059	0
T_CD8_cell	CD27	0	1.0739295538378375	0.368	0.126	0
T_CD8_cell	CXCR6	0	1.06224499753755	0.282	0.046	0
T_CD8_cell	PTPN22	0	1.0522959030746886	0.427	0.193	0
T_CD8_cell	MIAT	0	1.049257687970127	0.344	0.099	0
T_CD8_cell	SIRPG	0	1.0419998456950603	0.349	0.079	0
T_CD8_cell	CBLB	0	1.0394083712899564	0.382	0.183	0
T_CD8_cell	BCL11B	0	1.0364304518485385	0.511	0.18	0
T_CD8_cell	CLDND1	0	1.0342190131384443	0.394	0.318	0
T_CD8_cell	RASGRP1	0	1.0268372653871607	0.455	0.174	0
T_CD8_cell	MKI67	0	1.0062562355717861	0.146	0.038	0
T_CD8_cell	GIMAP7	0	0.992251237266583	0.488	0.226	0
T_CD8_cell	SLA2	0	0.9895628306524291	0.287	0.052	0
T_CD8_cell	SLFN5	0	0.9880988476402082	0.537	0.341	0
T_CD8_cell	SRSF7	0	0.9829936183669354	0.723	0.582	0
T_CD8_cell	CCR5	0	0.9811250026611165	0.269	0.095	0
T_CD8_cell	PRKCH	0	0.9742085578605824	0.446	0.189	0
T_CD8_cell	AKAP5	0	0.9635933045674019	0.242	0.045	0
T_CD8_cell	PYHIN1	0	0.9567618649232511	0.394	0.124	0
T_CD8_cell	ACAP1	0	0.9545556027336901	0.528	0.249	0
T_CD8_cell	SYNE2	0	0.9404088977419003	0.583	0.306	0
T_CD8_cell	TNFRSF9	0	0.9337037530337816	0.203	0.045	0
T_CD8_cell	IL2RG	0	0.9322082562615961	0.816	0.544	0
T_CD8_cell	TRG-AS1	0	0.9300931725854242	0.283	0.095	0
T_CD8_cell	PDE4D	0	0.9273036942575625	0.336	0.136	0
T_CD8_cell	CD52	0	0.9259197418204264	0.79	0.479	0
T_CD8_cell	CNOT6L	0	0.9125703792476869	0.532	0.339	0
T_CD8_cell	CORO1A	0	0.9118577448971883	0.745	0.492	0
T_CD8_cell	ARAP2	0	0.9034215193817133	0.376	0.187	0
T_CD8_cell	HAVCR2	0	0.8995047441776775	0.358	0.249	0
T_CD8_cell	MYO7A	0	0.8902519332883686	0.202	0.07	0
T_CD8_cell	KLRK1	0	0.8889316157218103	0.212	0.034	0
T_CD8_cell	SEPT1	0	0.8822829545356455	0.33	0.136	0
T_CD8_cell	PCED1B-AS1	0	0.8783891227830725	0.567	0.346	0
T_CD8_cell	CSF1	0	0.8774132099210484	0.231	0.11	0
T_CD8_cell	VCAM1	0	0.8768614131287304	0.177	0.025	0
T_CD8_cell	RARRES3	0	0.8766583428851134	0.345	0.209	0
T_CD8_cell	GZMM	0	0.8766118523791502	0.311	0.087	0
T_CD8_cell	CLEC2B	0	0.8746118193711787	0.533	0.389	0
T_CD8_cell	GPR174	0	0.8612023106108417	0.291	0.08	0
T_CD8_cell	SH2D2A	0	0.8606938631392627	0.355	0.115	0
T_CD8_cell	PIK3R1	0	0.8572875541535143	0.445	0.336	0
T_CD8_cell	SLF1	0	0.853945421317228	0.259	0.077	0
T_CD8_cell	SMC4	0	0.8496681370101906	0.362	0.239	0
T_CD8_cell	EMB	0	0.8436048695161515	0.541	0.344	0
T_CD8_cell	CHST12	0	0.842354333902914	0.306	0.146	0
T_CD8_cell	ARHGEF1	0	0.8399684546904189	0.574	0.389	0
T_CD8_cell	TRAT1	0	0.8388595495230375	0.261	0.065	0
T_CD8_cell	HMGB1	0	0.8383487540718302	0.74	0.686	0
T_CD8_cell	LINC02446	0	0.8333754752893594	0.164	0.011	0
T_CD8_cell	DNAJB1	0	0.8268328485577348	0.739	0.663	0
T_CD8_cell	RAC2	0	0.8217050372350179	0.86	0.639	0
T_CD8_cell	STK17A	0	0.8185421030800653	0.47	0.264	0
T_CD8_cell	SKAP1	0	0.8163362233689222	0.365	0.125	0
T_CD8_cell	SIT1	0	0.8144589570539338	0.309	0.092	0
T_CD8_cell	PHLDA1	0	0.8138018876963421	0.322	0.203	0
T_CD8_cell	SLC38A1	0	0.8137858769844535	0.486	0.272	0
T_CD8_cell	GPRIN3	0	0.8094877831823535	0.463	0.286	0
T_CD8_cell	PTMS	0	0.809071615368228	0.488	0.379	0
T_CD8_cell	CXCR3	0	0.8077787072249738	0.268	0.072	0
T_CD8_cell	PTPN7	0	0.8066128822706348	0.383	0.18	0
T_CD8_cell	LBH	0	0.804919928459289	0.485	0.233	0
T_CD8_cell	BTN3A2	0	0.7972863898729048	0.494	0.36	0
T_CD8_cell	GNG2	0	0.7958148689607742	0.459	0.217	0
T_CD8_cell	ITGAL	0	0.7918886564002698	0.456	0.272	0
T_CD8_cell	NFATC2	0	0.7914729739246334	0.291	0.129	0
T_CD8_cell	BUB3	0	0.7908196568562933	0.491	0.371	0
T_CD8_cell	OASL	0	0.7881072757569909	0.287	0.115	0
T_CD8_cell	AKNA	0	0.7873474706359762	0.516	0.312	0
T_CD8_cell	SUN2	0	0.778139263905691	0.552	0.417	0
T_CD8_cell	BICDL1	0	0.7773600513952114	0.247	0.067	0
T_CD8_cell	PIP4K2A	0	0.7722990204001874	0.479	0.352	0
T_CD8_cell	CENPF	0	0.7696322115804057	0.133	0.049	0
T_CD8_cell	KMT2A	0	0.7687343330423864	0.462	0.321	0
T_CD8_cell	TOX	0	0.7667448170934495	0.24	0.063	0
T_CD8_cell	LYST	0	0.7635117029249936	0.409	0.253	0
T_CD8_cell	TNIP3	0	0.7595871840607153	0.198	0.047	0
T_CD8_cell	STK17B	0	0.7583055696591203	0.76	0.552	0
T_CD8_cell	TBC1D10C	0	0.7581194894180732	0.368	0.163	0
T_CD8_cell	TBCD	0	0.7556670056393346	0.241	0.138	0
T_CD8_cell	KLRG1	0	0.7539470096431605	0.179	0.051	0
T_CD8_cell	C12orf75	0	0.749363546540743	0.306	0.115	0
T_CD8_cell	WNK1	0	0.7472566913060681	0.572	0.487	0
T_CD8_cell	ORMDL3	0	0.7472173975131307	0.322	0.208	0
T_CD8_cell	PAG1	0	0.7469768334208748	0.466	0.319	0
T_CD8_cell	ITK	0	0.7429860274434593	0.339	0.121	0
T_CD8_cell	RNF213	0	0.7403064617049684	0.677	0.568	0
T_CD8_cell	CD6	0	0.7379860865734019	0.298	0.096	0
T_CD8_cell	TERF2IP	0	0.7365261501312845	0.617	0.525	0
T_CD8_cell	CYTOR	0	0.7360182160674564	0.383	0.244	0
T_CD8_cell	ARL4C	0	0.7359810275879033	0.66	0.424	0
T_CD8_cell	SLAMF6	0	0.7347070384816985	0.262	0.107	0
T_CD8_cell	CCSER2	0	0.7330147616759755	0.349	0.23	0
T_CD8_cell	TNFAIP3	0	0.7308915464773365	0.663	0.509	0
T_CD8_cell	ITGB7	0	0.7285580112894563	0.282	0.123	0
T_CD8_cell	RBL2	0	0.7207890246502724	0.411	0.311	0
T_CD8_cell	COTL1	0	0.7143595315381086	0.714	0.564	0
T_CD8_cell	PTPRC	0	0.7132445791045492	0.949	0.742	0
T_CD8_cell	SPN	0	0.7111530036000053	0.416	0.245	0
T_CD8_cell	SAMD3	0	0.7089829193021601	0.223	0.051	0
T_CD8_cell	CD99	0	0.7079527745479945	0.683	0.552	0
T_CD8_cell	CRIP1	0	0.7076724369659442	0.309	0.203	0
T_CD8_cell	PAXX	0	0.7071751621015224	0.329	0.193	0
T_CD8_cell	INPP4B	0	0.7038290355393308	0.247	0.083	0
T_CD8_cell	ZNF683	0	0.7036247113941911	0.119	0.014	0
T_CD8_cell	TMPO	0	0.699420497072851	0.335	0.246	0
T_CD8_cell	CTLA4	0	0.6942401075821172	0.328	0.108	0
T_CD8_cell	HSPA8	0	0.6927606658376111	0.871	0.79	0
T_CD8_cell	SLC7A5	0	0.6926998236977695	0.277	0.173	0
T_CD8_cell	PLAAT4	0	0.6922246636417955	0.27	0.166	0
T_CD8_cell	PTTG1	0	0.6896369540469016	0.258	0.119	0
T_CD8_cell	NLRC3	0	0.6885416830185562	0.223	0.064	0
T_CD8_cell	SLFN12L	0	0.6873537941314675	0.218	0.058	0
T_CD8_cell	RGCC	0	0.6855496907213265	0.48	0.346	0
T_CD8_cell	RASAL3	0	0.6834292085101916	0.298	0.124	0
T_CD8_cell	PSMB9	0	0.6782118147605447	0.569	0.486	0
T_CD8_cell	PRDM1	0	0.6747822358284963	0.459	0.297	0
T_CD8_cell	SYNRG	0	0.6686611768804948	0.363	0.255	0
T_CD8_cell	ATP2B4	0	0.6656416384717745	0.361	0.244	0
T_CD8_cell	PPP2R5C	0	0.6653769055944811	0.598	0.516	0
T_CD8_cell	PTPN4	0	0.6608685970646435	0.254	0.112	0
T_CD8_cell	APOBEC3H	0	0.6591945641174695	0.168	0.032	0
T_CD8_cell	CYFIP2	0	0.654640666765514	0.355	0.177	0
T_CD8_cell	WIPF1	0	0.654595761831273	0.683	0.527	0
T_CD8_cell	MAP4K1	0	0.6494571470820848	0.247	0.101	0
T_CD8_cell	NCOR1	0	0.6423665492936959	0.423	0.34	0
T_CD8_cell	FAM118A	0	0.6417700356964133	0.235	0.118	0
T_CD8_cell	DGKZ	0	0.6407429584959214	0.318	0.199	0
T_CD8_cell	SYNE1	0	0.6377936358000477	0.321	0.183	0
T_CD8_cell	IKZF1	0	0.6343946233100974	0.519	0.356	0
T_CD8_cell	LINC02195	0	0.630935355057902	0.14	0.015	0
T_CD8_cell	RNF19A	0	0.6309298474601936	0.442	0.338	0
T_CD8_cell	OPTN	0	0.6308373763270897	0.367	0.264	0
T_CD8_cell	TRAF5	0	0.6296760512940909	0.26	0.129	0
T_CD8_cell	PRKACB	0	0.6286468311223581	0.348	0.252	0
T_CD8_cell	TRAF3IP3	0	0.6279833704133335	0.4	0.217	0
T_CD8_cell	NAP1L4	0	0.6271513065283421	0.4	0.32	0
T_CD8_cell	SYTL2	0	0.6260592438506267	0.187	0.073	0
T_CD8_cell	TC2N	0	0.6241759142668948	0.217	0.118	0
T_CD8_cell	DTHD1	0	0.6241163337058471	0.149	0.023	0
T_CD8_cell	CDC42SE2	0	0.6201447872053636	0.516	0.405	0
T_CD8_cell	AFAP1L2	0	0.619447692335429	0.138	0.025	0
T_CD8_cell	CLSTN3	0	0.6184111964372815	0.197	0.083	0
T_CD8_cell	RESF1	0	0.618008357710249	0.222	0.118	0
T_CD8_cell	MACF1	0	0.6173355917179273	0.48	0.418	0
T_CD8_cell	ZFP36L2	0	0.6172721093028444	0.733	0.659	0
T_CD8_cell	CD247	0	0.6164448445831023	0.364	0.136	0
T_CD8_cell	SYTL3	0	0.6041615686485822	0.24	0.112	0
T_CD8_cell	TSEN54	0	0.6009793598551296	0.22	0.111	0
T_CD8_cell	GATA3	0	0.6006577551587916	0.235	0.089	0
T_CD8_cell	MBNL1	0	0.6001677090165201	0.709	0.631	0
T_CD8_cell	HSP90AA1	0	0.5994873917987489	0.923	0.894	0
T_CD8_cell	TNFSF4	0	0.5994811075672855	0.102	0.016	0
T_CD8_cell	ANXA6	0	0.5978546254134738	0.401	0.286	0
T_CD8_cell	GRAP2	0	0.597448170532098	0.201	0.056	0
T_CD8_cell	KIF20B	0	0.5973728896431693	0.205	0.104	0
T_CD8_cell	CD48	0	0.5947977969441915	0.583	0.427	0
T_CD8_cell	ARGLU1	0	0.5938998063188783	0.548	0.482	0
T_CD8_cell	PCED1B	0	0.5925137273447162	0.258	0.15	0
T_CD8_cell	NELL2	0	0.5908687753836388	0.156	0.029	0
T_CD8_cell	DDX24	0	0.5900026971047045	0.597	0.538	0
T_CD8_cell	CD5	0	0.5899326093006162	0.239	0.091	0
T_CD8_cell	BIN1	0	0.5899104816041788	0.27	0.156	0
T_CD8_cell	ARF6	0	0.5891378985881024	0.592	0.545	0
T_CD8_cell	GIMAP4	0	0.5890626735571087	0.456	0.326	0
T_CD8_cell	OXNAD1	0	0.586141724716197	0.251	0.112	0
T_CD8_cell	PARP8	0	0.5844539029567339	0.296	0.187	0
T_CD8_cell	PDE3B	0	0.5840114131709153	0.28	0.145	0
T_CD8_cell	LIME1	0	0.5829217843099352	0.185	0.078	0
T_CD8_cell	RPS15A	0	0.582247416834853	0.938	0.838	0
T_CD8_cell	SH3KBP1	0	0.5819305237517871	0.52	0.421	0
T_CD8_cell	LEPROTL1	0	0.5813958924265572	0.481	0.406	0
T_CD8_cell	ACTN4	0	0.5749951848050523	0.574	0.508	0
T_CD8_cell	SPATA13	0	0.5714876326623094	0.28	0.172	0
T_CD8_cell	TYMS	0	0.5700448884781243	0.11	0.042	0
T_CD8_cell	SOD1	0	0.5676817797276177	0.62	0.568	0
T_CD8_cell	PSTPIP1	0	0.5650951994370854	0.228	0.095	0
T_CD8_cell	SPOCK2	0	0.5645457883720768	0.5	0.246	0
T_CD8_cell	KIF21A	0	0.5625315924870717	0.182	0.094	0
T_CD8_cell	LINC01943	0	0.5614280765755439	0.176	0.064	0
T_CD8_cell	TMC8	0	0.5596588505350039	0.319	0.21	0
T_CD8_cell	BTG1	0	0.5575710557663509	0.875	0.798	0
T_CD8_cell	LIMD2	0	0.5561909313971583	0.562	0.4	0
T_CD8_cell	TUBA4A	0	0.5515700662579429	0.362	0.237	0
T_CD8_cell	IPCEF1	0	0.5484037176330584	0.205	0.088	0
T_CD8_cell	RPS27	0	0.5473410559946812	0.956	0.854	0
T_CD8_cell	SH3BGRL3	0	0.5461874593240106	0.936	0.849	0
T_CD8_cell	KLRC1	0	0.5425462302912605	0.103	0.018	0
T_CD8_cell	HLA-F	0	0.5392536921076423	0.675	0.602	0
T_CD8_cell	C5orf56	0	0.5390184876349056	0.251	0.14	0
T_CD8_cell	UBB	0	0.5363856981321513	0.831	0.781	0
T_CD8_cell	FNBP1	0	0.5355056200897816	0.488	0.417	0
T_CD8_cell	MYH9	0	0.5353080842833657	0.634	0.571	0
T_CD8_cell	WHRN	0	0.533612450227967	0.137	0.039	0
T_CD8_cell	TRGC1	0	0.5305824324953614	0.104	0.029	0
T_CD8_cell	CCDC88C	0	0.5299249059135738	0.277	0.171	0
T_CD8_cell	HNRNPA1	0	0.5288902049233579	0.726	0.67	0
T_CD8_cell	MIR155HG	0	0.5282402287417736	0.151	0.062	0
T_CD8_cell	SLC9A3R1	0	0.5228113903639146	0.307	0.204	0
T_CD8_cell	ABCA2	0	0.5212337065967141	0.144	0.045	0
T_CD8_cell	ZFYVE28	0	0.5209110933106433	0.159	0.054	0
T_CD8_cell	ZNRF1	0	0.5194379352913601	0.232	0.131	0
T_CD8_cell	SUB1	0	0.5193924223848243	0.608	0.599	0
T_CD8_cell	JAKMIP1	0	0.51840581605935	0.13	0.019	0
T_CD8_cell	PPP1R16B	0	0.516062467426166	0.201	0.075	0
T_CD8_cell	JUND	0	0.5156746205237894	0.891	0.872	0
T_CD8_cell	ARHGAP9	0	0.5147955114557448	0.434	0.29	0
T_CD8_cell	EZR	0	0.5136676418772985	0.612	0.522	0
T_CD8_cell	RHOH	0	0.5134579842516219	0.354	0.208	0
T_CD8_cell	CAMK4	0	0.5123127107260474	0.18	0.061	0
T_CD8_cell	CXCR4	0	0.512134655236328	0.823	0.655	0
T_CD8_cell	HNRNPA3	0	0.51190104146387	0.629	0.599	0
T_CD8_cell	SON	0	0.5110277883956917	0.669	0.64	0
T_CD8_cell	TTN	0	0.510295779624809	0.133	0.052	0
T_CD8_cell	TMSB4X	0	0.5102144745590245	0.999	0.984	0
T_CD8_cell	SYT11	0	0.5073640439716118	0.185	0.086	0
T_CD8_cell	ITGA4	0	0.5064173284496842	0.353	0.246	0
T_CD8_cell	VAMP2	0	0.5052372163255112	0.539	0.476	0
T_CD8_cell	RPS29	0	0.49914680416675505	0.995	0.914	0
T_CD8_cell	PLEKHF1	0	0.4968042189603699	0.159	0.061	0
T_CD8_cell	CALM1	0	0.4958822296772647	0.903	0.82	0
T_CD8_cell	DUSP16	0	0.49587219679052374	0.247	0.151	0
T_CD8_cell	TENT5C	0	0.4943309593885037	0.308	0.188	0
T_CD8_cell	PRKCQ	0	0.49337396410061146	0.165	0.052	0
T_CD8_cell	ZNF101	0	0.49058483077834353	0.198	0.108	0
T_CD8_cell	SRGAP3	0	0.4901291194177416	0.13	0.058	0
T_CD8_cell	RPL23A	0	0.4883785615919889	0.88	0.808	0
T_CD8_cell	SP140	0	0.48733664859308545	0.304	0.181	0
T_CD8_cell	HNRNPA2B1	0	0.4822042371911319	0.856	0.823	0
T_CD8_cell	HLA-A	0	0.47733587509594066	0.996	0.983	0
T_CD8_cell	DZIP3	0	0.4761245324353339	0.149	0.069	0
T_CD8_cell	ICOS	0	0.47466938729332	0.238	0.103	0
T_CD8_cell	NUSAP1	0	0.4744806855984216	0.123	0.044	0
T_CD8_cell	PFN1	0	0.47249770111230927	0.957	0.898	0
T_CD8_cell	JAK3	0	0.47227363395948607	0.306	0.181	0
T_CD8_cell	P2RY10	0	0.47080127250183734	0.247	0.114	0
T_CD8_cell	PTMA	0	0.46735989382924625	0.989	0.903	0
T_CD8_cell	UTS2	0	0.4638204922694248	0.16	0.076	0
T_CD8_cell	STK4	0	0.46130485300770374	0.619	0.54	0
T_CD8_cell	IFI16	0	0.4608983844913195	0.631	0.6	0
T_CD8_cell	JUN	0	0.46085762671145325	0.812	0.724	0
T_CD8_cell	RHOF	0	0.4607128192176885	0.241	0.139	0
T_CD8_cell	SET	0	0.4572677367966662	0.674	0.646	0
T_CD8_cell	CDKN2C	0	0.45685843660947967	0.14	0.062	0
T_CD8_cell	ZAP70	0	0.45606228568304286	0.188	0.068	0
T_CD8_cell	ARHGDIB	0	0.45115382927181846	0.856	0.747	0
T_CD8_cell	DDX5	0	0.4507388303067974	0.89	0.859	0
T_CD8_cell	MPHOSPH9	0	0.4501901096516897	0.164	0.082	0
T_CD8_cell	GPR68	0	0.4498591935564808	0.122	0.043	0
T_CD8_cell	TMA7	0	0.4472051382169058	0.662	0.661	0
T_CD8_cell	MSN	0	0.44099928499492114	0.652	0.614	0
T_CD8_cell	SLA	0	0.4393180034676418	0.541	0.429	0
T_CD8_cell	RBM39	0	0.4377750336399644	0.716	0.706	0
T_CD8_cell	GFI1	0	0.43764462843331475	0.124	0.029	0
T_CD8_cell	RPS19	0	0.4334664867742539	0.957	0.874	0
T_CD8_cell	LAT	0	0.4320466479422327	0.175	0.073	0
T_CD8_cell	TRIR	0	0.43095851696843823	0.646	0.636	0
T_CD8_cell	LSP1	0	0.42812328933518495	0.699	0.542	0
T_CD8_cell	RPS26	0	0.4234837158472837	0.756	0.738	0
T_CD8_cell	TBX21	0	0.42219571380338927	0.148	0.047	0
T_CD8_cell	MYL12A	0	0.41761154993762295	0.735	0.726	0
T_CD8_cell	RPS3	0	0.41330105512691473	0.932	0.848	0
T_CD8_cell	PPP2R2B	0	0.4114507931419577	0.113	0.031	0
T_CD8_cell	STAT4	0	0.40858641389039363	0.169	0.08	0
T_CD8_cell	CLIC3	0	0.40199231710022504	0.142	0.052	0
T_CD8_cell	DAPK2	0	0.4017720387499045	0.133	0.046	0
T_CD8_cell	SLC27A2	0	0.3968600849929951	0.111	0.03	0
T_CD8_cell	MT-ND5	0	0.39665406051461893	0.945	0.905	0
T_CD8_cell	SEPTIN1	0	0.3942192589248451	0.158	0.071	0
T_CD8_cell	RPL28	0	0.38650722372602964	0.939	0.879	0
T_CD8_cell	EIF4A2	0	0.36966884307945147	0.701	0.671	0
T_CD8_cell	LINC01934	0	0.3668023522346593	0.111	0.028	0
T_CD8_cell	SCML4	0	0.35632248040029296	0.127	0.049	0
T_CD8_cell	GAPDH	0	0.3514319137026658	0.822	0.785	0
T_CD8_cell	CENPK	0	0.3459163001596757	0.137	0.057	0
T_CD8_cell	NBL1	0	0.3451694473788082	0.134	0.061	0
T_CD8_cell	FYB1	0	0.34334176566052665	0.831	0.609	0
T_CD8_cell	GPR18	0	0.34163419977469234	0.105	0.039	0
T_CD8_cell	PRKCQ-AS1	0	0.3337372441203685	0.144	0.062	0
T_CD8_cell	RPS25	0	0.3323918130719776	0.834	0.79	0
T_CD8_cell	RPL13A	0	0.32714085364307	0.962	0.875	0
T_CD8_cell	MYL12B	0	0.3232793106751699	0.742	0.719	0
T_CD8_cell	MT-ATP6	0	0.3053387404927079	0.992	0.963	0
T_CD8_cell	RPL21	0	0.3007434103230926	0.95	0.869	0
T_CD8_cell	RPL26	0	0.30011329351097604	0.836	0.791	0
T_CD8_cell	HLA-B	0	0.28758529874147154	0.996	0.982	0
T_CD8_cell	CFL1	0	0.2875275111884985	0.962	0.933	0
T_CD8_cell	RPL27A	0	0.27890083877324034	0.956	0.884	0
T_CD8_cell	RPS27A	0	0.2751403417557281	0.98	0.905	0
T_CD8_cell	B2M	0	0.27007831860595566	1	0.997	0
T_CD8_cell	RPL6	0	0.2694701352579134	0.887	0.828	0
T_CD8_cell	UBE2E2	0	-0.250289	0.005	0.137	0
T_CD8_cell	MORF4L2	0	-0.250694	0.192	0.366	0
T_CD8_cell	SLC7A8	0	-0.250747	0.004	0.12	0
T_CD8_cell	IMPDH1	0	-0.251718	0.071	0.201	0
T_CD8_cell	TMED10	0	-0.251894	0.339	0.521	0
T_CD8_cell	NAGA	0	-0.252136	0.067	0.223	0
T_CD8_cell	NRIP1	0	-0.254043	0.04	0.19	0
T_CD8_cell	EPS8	0	-0.254776	0.02	0.132	0
T_CD8_cell	CPQ	0	-0.254995	0.028	0.152	0
T_CD8_cell	MLF2	0	-0.2575	0.238	0.415	0
T_CD8_cell	FUCA2	0	-0.257671	0.041	0.21	0
T_CD8_cell	IRF5	0	-0.257878	0.031	0.162	0
T_CD8_cell	SNAP23	0	-0.257999	0.126	0.283	0
T_CD8_cell	ETV5	0	-0.25871	0.004	0.108	0
T_CD8_cell	FTH1P8	0	-0.259502	0.009	0.11	0
T_CD8_cell	TM9SF2	0	-0.25957	0.229	0.424	0
T_CD8_cell	FLVCR2	0	-0.260782	0.012	0.139	0
T_CD8_cell	SCO2	0	-0.260854	0.09	0.24	0
T_CD8_cell	ATG3	0	-0.260859	0.133	0.29	0
T_CD8_cell	NANS	0	-0.261107	0.062	0.234	0
T_CD8_cell	ZFYVE16	0	-0.261554	0.063	0.201	0
T_CD8_cell	TMEM273	0	-0.26156	0.03	0.137	0
T_CD8_cell	C1orf43	0	-0.261567	0.229	0.422	0
T_CD8_cell	ARF3	0	-0.261619	0.21	0.404	0
T_CD8_cell	ADAM17	0	-0.261697	0.139	0.311	0
T_CD8_cell	MANBA	0	-0.261939	0.044	0.198	0
T_CD8_cell	TCN2	0	-0.262579	0.004	0.128	0
T_CD8_cell	ITGB5	0	-0.262839	0.006	0.13	0
T_CD8_cell	IL18BP	0	-0.263279	0.029	0.135	0
T_CD8_cell	PLCG2	0	-0.264351	0.069	0.193	0
T_CD8_cell	NFIA	0	-0.264739	0.021	0.127	0
T_CD8_cell	FAM20A	0	-0.264783	0.003	0.117	0
T_CD8_cell	TST	0	-0.265825	0.027	0.148	0
T_CD8_cell	SGK3	0	-0.266175	0.056	0.22	0
T_CD8_cell	RGL1	0	-0.270693	0.005	0.12	0
T_CD8_cell	MRPL14	0	-0.270989	0.096	0.219	0
T_CD8_cell	HM13	0	-0.271472	0.194	0.388	0
T_CD8_cell	TOM1	0	-0.271486	0.043	0.182	0
T_CD8_cell	NUDT16	0	-0.2715	0.047	0.174	0
T_CD8_cell	GAS7	0	-0.27184	0.036	0.141	0
T_CD8_cell	ACER3	0	-0.272631	0.05	0.204	0
T_CD8_cell	SBF2	0	-0.273008	0.015	0.139	0
T_CD8_cell	PTPRF	0	-0.273056	0.016	0.113	0
T_CD8_cell	SLC43A3	0	-0.273595	0.075	0.215	0
T_CD8_cell	CAMK1D	0	-0.273669	0.047	0.171	0
T_CD8_cell	TUBB6	0	-0.273737	0.011	0.149	0
T_CD8_cell	INAFM2	0	-0.27495	0.017	0.14	0
T_CD8_cell	ENG	0	-0.275054	0.026	0.161	0
T_CD8_cell	FAM20C	0	-0.275206	0.005	0.126	0
T_CD8_cell	KIF13A	0	-0.276284	0.005	0.123	0
T_CD8_cell	DPYD	0	-0.276399	0.08	0.237	0
T_CD8_cell	QSOX1	0	-0.27774	0.1	0.269	0
T_CD8_cell	SCRN1	0	-0.278547	0.007	0.129	0
T_CD8_cell	TBC1D9	0	-0.278771	0.005	0.134	0
T_CD8_cell	FAM198B	0	-0.278819	0.004	0.114	0
T_CD8_cell	OPN3	0	-0.280055	0.033	0.178	0
T_CD8_cell	SMIM3	0	-0.280118	0.023	0.141	0
T_CD8_cell	RERE	0	-0.280171	0.092	0.241	0
T_CD8_cell	SIGLEC7	0	-0.280609	0.003	0.121	0
T_CD8_cell	CLTA	0	-0.281742	0.286	0.464	0
T_CD8_cell	NLN	0	-0.282127	0.008	0.145	0
T_CD8_cell	HHEX	0	-0.282384	0.008	0.111	0
T_CD8_cell	NCSTN	0	-0.282549	0.105	0.291	0
T_CD8_cell	C1orf54	0	-0.282948	0.008	0.122	0
T_CD8_cell	DAP	0	-0.282952	0.08	0.258	0
T_CD8_cell	PRXL2A	0	-0.283514	0.013	0.152	0
T_CD8_cell	FES	0	-0.283732	0.008	0.112	0
T_CD8_cell	WASHC4	0	-0.2841	0.112	0.282	0
T_CD8_cell	VAPA	0	-0.284222	0.332	0.52	0
T_CD8_cell	TMEM127	0	-0.284379	0.115	0.287	0
T_CD8_cell	AFDN	0	-0.28459	0.014	0.129	0
T_CD8_cell	HSD3B7	0	-0.284642	0.007	0.146	0
T_CD8_cell	PTK2	0	-0.284785	0.006	0.122	0
T_CD8_cell	BACE2	0	-0.285118	0.004	0.1	0
T_CD8_cell	PDIA4	0	-0.28566	0.157	0.344	0
T_CD8_cell	STAT6	0	-0.286292	0.176	0.363	0
T_CD8_cell	MERTK	0	-0.286898	0.005	0.118	0
T_CD8_cell	SMPDL3A	0	-0.287393	0.007	0.131	0
T_CD8_cell	RELT	0	-0.287571	0.061	0.185	0
T_CD8_cell	PLPP3	0	-0.287965	0.004	0.115	0
T_CD8_cell	MCTP1	0	-0.288055	0.012	0.116	0
T_CD8_cell	CIITA	0	-0.288295	0.047	0.174	0
T_CD8_cell	SLCO3A1	0	-0.288459	0.022	0.127	0
T_CD8_cell	MAP3K1	0	-0.288608	0.126	0.268	0
T_CD8_cell	BEX4	0	-0.289563	0.049	0.217	0
T_CD8_cell	DDR1	0	-0.290984	0.009	0.102	0
T_CD8_cell	ZDHHC9	0	-0.292278	0.012	0.138	0
T_CD8_cell	ENAH	0	-0.292781	0.004	0.101	0
T_CD8_cell	MT-TM	0	-0.292965	0.123	0.272	0
T_CD8_cell	HIPK2	0	-0.293376	0.068	0.22	0
T_CD8_cell	GLB1	0	-0.293695	0.064	0.243	0
T_CD8_cell	GRK3	0	-0.293706	0.028	0.163	0
T_CD8_cell	C15orf39	0	-0.293909	0.025	0.106	0
T_CD8_cell	OSBPL1A	0	-0.294077	0.008	0.155	0
T_CD8_cell	GLMP	0	-0.294093	0.036	0.196	0
T_CD8_cell	TBC1D2	0	-0.294508	0.017	0.154	0
T_CD8_cell	CEBPA	0	-0.294518	0.014	0.15	0
T_CD8_cell	SVIL	0	-0.294774	0.01	0.114	0
T_CD8_cell	LMO2	0	-0.295508	0.006	0.115	0
T_CD8_cell	KDELR2	0	-0.295813	0.18	0.366	0
T_CD8_cell	RHOBTB3	0	-0.29639	0.005	0.122	0
T_CD8_cell	ARL11	0	-0.296449	0.009	0.116	0
T_CD8_cell	GALC	0	-0.29681	0.052	0.195	0
T_CD8_cell	EPAS1	0	-0.298718	0.02	0.148	0
T_CD8_cell	CD180	0	-0.300021	0.005	0.117	0
T_CD8_cell	MAP3K13	0	-0.300565	0.059	0.211	0
T_CD8_cell	VWA5A	0	-0.300689	0.024	0.119	0
T_CD8_cell	TSPAN4	0	-0.300729	0.015	0.153	0
T_CD8_cell	TANC2	0	-0.301221	0.011	0.131	0
T_CD8_cell	RASSF3	0	-0.301483	0.127	0.257	0
T_CD8_cell	CCND1	0	-0.301545	0.01	0.113	0
T_CD8_cell	SLC29A1	0	-0.30166	0.039	0.169	0
T_CD8_cell	CTTN	0	-0.301862	0.01	0.116	0
T_CD8_cell	ABHD12	0	-0.302138	0.081	0.247	0
T_CD8_cell	KDELR1	0	-0.302651	0.229	0.433	0
T_CD8_cell	ATP6V1G1	0	-0.305103	0.337	0.535	0
T_CD8_cell	DAPK1	0	-0.305724	0.006	0.15	0
T_CD8_cell	CTDSP2	0	-0.306291	0.133	0.321	0
T_CD8_cell	IMPA2	0	-0.306498	0.019	0.134	0
T_CD8_cell	CHCHD10	0	-0.306501	0.213	0.406	0
T_CD8_cell	MAFF	0	-0.307249	0.076	0.186	0
T_CD8_cell	PABPC4	0	-0.307405	0.167	0.385	0
T_CD8_cell	RAB10	0	-0.308079	0.253	0.446	0
T_CD8_cell	TMED9	0	-0.308101	0.296	0.49	0
T_CD8_cell	IL1R1	0	-0.308304	0.011	0.107	0
T_CD8_cell	NT5C2	0	-0.308706	0.118	0.279	0
T_CD8_cell	WBP2	0	-0.310244	0.229	0.403	0
T_CD8_cell	ACE	0	-0.311777	0.008	0.113	0
T_CD8_cell	GLA	0	-0.311885	0.061	0.207	0
T_CD8_cell	FILIP1L	0	-0.3121	0.01	0.114	0
T_CD8_cell	GADD45B	0	-0.312427	0.281	0.449	0
T_CD8_cell	CBR1	0	-0.313156	0.065	0.214	0
T_CD8_cell	CMKLR1	0	-0.313703	0.003	0.115	0
T_CD8_cell	CEP170	0	-0.314357	0.062	0.22	0
T_CD8_cell	KCNMA1	0	-0.314777	0.005	0.125	0
T_CD8_cell	SIPA1L2	0	-0.314893	0.01	0.124	0
T_CD8_cell	TNS1	0	-0.316435	0.006	0.128	0
T_CD8_cell	RRAGD	0	-0.316794	0.007	0.153	0
T_CD8_cell	CD276	0	-0.319419	0.009	0.15	0
T_CD8_cell	ZBTB18	0	-0.320056	0.021	0.125	0
T_CD8_cell	ERRFI1	0	-0.321029	0.02	0.128	0
T_CD8_cell	BCAT1	0	-0.321155	0.041	0.183	0
T_CD8_cell	UBE2R2	0	-0.321157	0.247	0.422	0
T_CD8_cell	MYD88	0	-0.321498	0.135	0.278	0
T_CD8_cell	PNKD	0	-0.32338	0.124	0.283	0
T_CD8_cell	IL4I1	0	-0.323545	0.008	0.109	0
T_CD8_cell	CCDC50	0	-0.324861	0.084	0.242	0
T_CD8_cell	OTUD1	0	-0.324877	0.074	0.205	0
T_CD8_cell	SH3BP5	0	-0.32535	0.116	0.264	0
T_CD8_cell	VCL	0	-0.325607	0.028	0.16	0
T_CD8_cell	AP1B1	0	-0.32638	0.095	0.274	0
T_CD8_cell	TMEM51	0	-0.326955	0.005	0.157	0
T_CD8_cell	NET1	0	-0.327929	0.037	0.141	0
T_CD8_cell	ADAM28	0	-0.327949	0.025	0.132	0
T_CD8_cell	TCF7L2	0	-0.328582	0.013	0.145	0
T_CD8_cell	SPG21	0	-0.328652	0.138	0.348	0
T_CD8_cell	CLTC	0	-0.32868	0.274	0.466	0
T_CD8_cell	SESN3	0	-0.329036	0.077	0.188	0
T_CD8_cell	MGST3	0	-0.329937	0.221	0.392	0
T_CD8_cell	EPN1	0	-0.330524	0.1	0.31	0
T_CD8_cell	OLFML2B	0	-0.330739	0.002	0.101	0
T_CD8_cell	GPR160	0	-0.330797	0.008	0.13	0
T_CD8_cell	HEXA	0	-0.331564	0.109	0.295	0
T_CD8_cell	MSRB2	0	-0.331656	0.027	0.189	0
T_CD8_cell	NR1H3	0	-0.331977	0.009	0.131	0
T_CD8_cell	KCNE3	0	-0.33198	0.005	0.124	0
T_CD8_cell	BAZ2B	0	-0.334762	0.093	0.263	0
T_CD8_cell	DUSP3	0	-0.336097	0.02	0.205	0
T_CD8_cell	MYDGF	0	-0.336275	0.172	0.376	0
T_CD8_cell	PTPRE	0	-0.337201	0.14	0.274	0
T_CD8_cell	ARHGAP5	0	-0.338333	0.053	0.222	0
T_CD8_cell	CDC42EP1	0	-0.338404	0.006	0.139	0
T_CD8_cell	ATP2B1-AS1	0	-0.338893	0.047	0.157	0
T_CD8_cell	PAPSS1	0	-0.340212	0.079	0.261	0
T_CD8_cell	PDLIM5	0	-0.340431	0.067	0.256	0
T_CD8_cell	TENT5A	0	-0.340653	0.043	0.194	0
T_CD8_cell	NQO1	0	-0.342089	0.017	0.103	0
T_CD8_cell	NUCB1	0	-0.342239	0.234	0.416	0
T_CD8_cell	GSAP	0	-0.342315	0.031	0.188	0
T_CD8_cell	ITGA5	0	-0.342339	0.064	0.214	0
T_CD8_cell	CAPZA2	0	-0.342962	0.208	0.417	0
T_CD8_cell	SNX3	0	-0.343954	0.307	0.506	0
T_CD8_cell	SNX2	0	-0.344932	0.106	0.298	0
T_CD8_cell	MPZL1	0	-0.345523	0.017	0.171	0
T_CD8_cell	BCAP31	0	-0.345967	0.283	0.474	0
T_CD8_cell	NPTN	0	-0.34602	0.124	0.329	0
T_CD8_cell	NEK6	0	-0.346059	0.012	0.179	0
T_CD8_cell	CSF2RA	0	-0.346339	0.005	0.125	0
T_CD8_cell	RAB13	0	-0.347643	0.01	0.175	0
T_CD8_cell	SMS	0	-0.347701	0.16	0.35	0
T_CD8_cell	CTSA	0	-0.347894	0.191	0.36	0
T_CD8_cell	SPART	0	-0.3489	0.018	0.178	0
T_CD8_cell	ADIPOR1	0	-0.349752	0.138	0.335	0
T_CD8_cell	MYOF	0	-0.350196	0.01	0.176	0
T_CD8_cell	SPTSSA	0	-0.350665	0.074	0.233	0
T_CD8_cell	ST14	0	-0.351836	0.006	0.173	0
T_CD8_cell	BACH1	0	-0.353753	0.092	0.237	0
T_CD8_cell	CYSLTR1	0	-0.354791	0.022	0.143	0
T_CD8_cell	IGFBP4	0	-0.355017	0.03	0.128	0
T_CD8_cell	YWHAE	0	-0.355129	0.394	0.575	0
T_CD8_cell	ATP6AP2	0	-0.355345	0.28	0.466	0
T_CD8_cell	P4HA1	0	-0.355723	0.087	0.271	0
T_CD8_cell	CHMP3	0	-0.355807	0.15	0.354	0
T_CD8_cell	ABCC3	0	-0.356146	0.007	0.155	0
T_CD8_cell	HSBP1	0	-0.356577	0.157	0.365	0
T_CD8_cell	SSR3	0	-0.35706	0.28	0.471	0
T_CD8_cell	RNF141	0	-0.357797	0.042	0.184	0
T_CD8_cell	FUCA1	0	-0.358338	0.03	0.175	0
T_CD8_cell	PSTPIP2	0	-0.35893	0.022	0.138	0
T_CD8_cell	ALDH3B1	0	-0.359192	0.016	0.172	0
T_CD8_cell	SLC1A3	0	-0.359357	0.006	0.133	0
T_CD8_cell	VAMP3	0	-0.36029	0.072	0.277	0
T_CD8_cell	SERP1	0	-0.360413	0.422	0.623	0
T_CD8_cell	GAB2	0	-0.360808	0.008	0.116	0
T_CD8_cell	TPD52L2	0	-0.3628	0.081	0.263	0
T_CD8_cell	FGD2	0	-0.363405	0.016	0.162	0
T_CD8_cell	TSEN34	0	-0.365122	0.101	0.25	0
T_CD8_cell	ZFHX3	0	-0.365711	0.014	0.178	0
T_CD8_cell	PAPSS2	0	-0.365725	0.006	0.151	0
T_CD8_cell	SLC44A1	0	-0.366742	0.038	0.208	0
T_CD8_cell	ACP2	0	-0.36695	0.038	0.199	0
T_CD8_cell	WDFY3	0	-0.367135	0.003	0.126	0
T_CD8_cell	FGD4	0	-0.367737	0.006	0.14	0
T_CD8_cell	GNPDA1	0	-0.36949	0.062	0.246	0
T_CD8_cell	PACSIN2	0	-0.370079	0.068	0.221	0
T_CD8_cell	NRGN	0	-0.371075	0.019	0.109	0
T_CD8_cell	MARCKSL1	0	-0.371237	0.094	0.215	0
T_CD8_cell	EPB41L3	0	-0.372055	0.007	0.16	0
T_CD8_cell	CNN3	0	-0.373551	0.004	0.101	0
T_CD8_cell	RCN1	0	-0.374234	0.038	0.204	0
T_CD8_cell	TPM1	0	-0.374757	0.044	0.165	0
T_CD8_cell	YWHAG	0	-0.374794	0.185	0.401	0
T_CD8_cell	TUBA1C	0	-0.374798	0.173	0.366	0
T_CD8_cell	ASPH	0	-0.375892	0.063	0.233	0
T_CD8_cell	SLC12A6	0	-0.377214	0.071	0.198	0
T_CD8_cell	ANXA4	0	-0.377583	0.062	0.262	0
T_CD8_cell	ATP6V1C1	0	-0.37792	0.075	0.265	0
T_CD8_cell	HSD17B11	0	-0.378293	0.147	0.331	0
T_CD8_cell	FOXO3	0	-0.37836	0.093	0.281	0
T_CD8_cell	CXXC5	0	-0.37844	0.041	0.221	0
T_CD8_cell	NFIC	0	-0.378959	0.103	0.319	0
T_CD8_cell	MKNK1	0	-0.37931	0.081	0.241	0
T_CD8_cell	IL1RAP	0	-0.37934	0.014	0.105	0
T_CD8_cell	MMP19	0	-0.379827	0.007	0.112	0
T_CD8_cell	LAPTM4B	0	-0.380939	0.025	0.135	0
T_CD8_cell	RAP2B	0	-0.381587	0.16	0.35	0
T_CD8_cell	CHMP4B	0	-0.382024	0.226	0.429	0
T_CD8_cell	RNF144B	0	-0.382613	0.006	0.14	0
T_CD8_cell	CTNNA1	0	-0.383095	0.106	0.325	0
T_CD8_cell	AP2S1	0	-0.385656	0.216	0.394	0
T_CD8_cell	CD300LF	0	-0.385833	0.006	0.143	0
T_CD8_cell	BCL11A	0	-0.385901	0.006	0.112	0
T_CD8_cell	CNDP2	0	-0.386229	0.175	0.38	0
T_CD8_cell	DAPP1	0	-0.38634	0.05	0.176	0
T_CD8_cell	STAB1	0	-0.387232	0.004	0.115	0
T_CD8_cell	NOP10	0	-0.387583	0.357	0.532	0
T_CD8_cell	PFKFB3	0	-0.387702	0.157	0.296	0
T_CD8_cell	FAM49A	0	-0.388449	0.04	0.189	0
T_CD8_cell	ORAI2	0	-0.388495	0.068	0.205	0
T_CD8_cell	LAP3	0	-0.388761	0.152	0.324	0
T_CD8_cell	PLEKHB2	0	-0.388954	0.201	0.387	0
T_CD8_cell	KLF3	0	-0.390561	0.055	0.232	0
T_CD8_cell	STXBP2	0	-0.39112	0.167	0.355	0
T_CD8_cell	RAB5C	0	-0.391811	0.223	0.424	0
T_CD8_cell	ETV6	0	-0.392492	0.095	0.275	0
T_CD8_cell	SCIMP	0	-0.393804	0.005	0.148	0
T_CD8_cell	RAB32	0	-0.393987	0.008	0.175	0
T_CD8_cell	ADI1	0	-0.394135	0.072	0.28	0
T_CD8_cell	C9orf72	0	-0.395824	0.03	0.176	0
T_CD8_cell	EFNA1	0	-0.396233	0.005	0.102	0
T_CD8_cell	LEPROT	0	-0.396703	0.13	0.359	0
T_CD8_cell	LILRA6	0	-0.397025	0.005	0.127	0
T_CD8_cell	UNC93B1	0	-0.398173	0.029	0.218	0
T_CD8_cell	DHCR24	0	-0.398444	0.02	0.128	0
T_CD8_cell	PRDX4	0	-0.399554	0.066	0.246	0
T_CD8_cell	NRP1	0	-0.39977	0.007	0.164	0
T_CD8_cell	WSB1	0	-0.401435	0.382	0.58	0
T_CD8_cell	RNH1	0	-0.401608	0.212	0.428	0
T_CD8_cell	DPYSL2	0	-0.401892	0.077	0.258	0
T_CD8_cell	SYPL1	0	-0.402028	0.097	0.313	0
T_CD8_cell	SCPEP1	0	-0.402307	0.058	0.246	0
T_CD8_cell	ABHD2	0	-0.403147	0.138	0.322	0
T_CD8_cell	IL17RA	0	-0.403913	0.107	0.249	0
T_CD8_cell	HSD17B4	0	-0.404489	0.051	0.251	0
T_CD8_cell	PDXK	0	-0.40461	0.096	0.311	0
T_CD8_cell	NECTIN2	0	-0.405069	0.007	0.188	0
T_CD8_cell	NRP2	0	-0.407648	0.005	0.18	0
T_CD8_cell	PRCP	0	-0.412057	0.054	0.249	0
T_CD8_cell	BST1	0	-0.412088	0.006	0.133	0
T_CD8_cell	FRAT2	0	-0.41294	0.068	0.174	0
T_CD8_cell	FURIN	0	-0.413926	0.115	0.301	0
T_CD8_cell	COMT	0	-0.414362	0.212	0.403	0
T_CD8_cell	AQP3	0	-0.41483	0.088	0.212	0
T_CD8_cell	CTBP2	0	-0.415029	0.012	0.181	0
T_CD8_cell	SNN	0	-0.416307	0.018	0.146	0
T_CD8_cell	RNF24	0	-0.417011	0.031	0.116	0
T_CD8_cell	STX7	0	-0.417745	0.063	0.253	0
T_CD8_cell	VAMP8	0	-0.417826	0.456	0.58	0
T_CD8_cell	MPZL2	0	-0.417895	0.007	0.137	0
T_CD8_cell	TMEM123	0	-0.418073	0.253	0.49	0
T_CD8_cell	SEMA4B	0	-0.419254	0.045	0.185	0
T_CD8_cell	SERINC2	0	-0.419727	0.006	0.141	0
T_CD8_cell	ATF5	0	-0.419774	0.029	0.188	0
T_CD8_cell	ARF4	0	-0.420229	0.222	0.453	0
T_CD8_cell	OS9	0	-0.420629	0.258	0.479	0
T_CD8_cell	OSCAR	0	-0.421619	0.006	0.154	0
T_CD8_cell	ARHGEF40	0	-0.421906	0.004	0.109	0
T_CD8_cell	COLEC12	0	-0.423387	0.006	0.102	0
T_CD8_cell	MGST2	0	-0.424234	0.024	0.232	0
T_CD8_cell	PLXNB2	0	-0.425922	0.022	0.228	0
T_CD8_cell	SORT1	0	-0.4267	0.009	0.176	0
T_CD8_cell	UBE2J1	0	-0.428114	0.125	0.331	0
T_CD8_cell	DOCK4	0	-0.428912	0.005	0.146	0
T_CD8_cell	MGAT1	0	-0.431475	0.256	0.434	0
T_CD8_cell	RARA	0	-0.431848	0.054	0.197	0
T_CD8_cell	OAZ2	0	-0.432891	0.087	0.271	0
T_CD8_cell	QPCT	0	-0.433039	0.02	0.128	0
T_CD8_cell	FMNL2	0	-0.434345	0.009	0.185	0
T_CD8_cell	PIK3AP1	0	-0.435125	0.11	0.262	0
T_CD8_cell	KLF5	0	-0.435356	0.009	0.1	0
T_CD8_cell	DNASE2	0	-0.435998	0.108	0.28	0
T_CD8_cell	EMP2	0	-0.436775	0.008	0.125	0
T_CD8_cell	CUX1	0	-0.43718	0.042	0.256	0
T_CD8_cell	PHLDA2	0	-0.440187	0.013	0.153	0
T_CD8_cell	PLS3	0	-0.440209	0.043	0.146	0
T_CD8_cell	NABP1	0	-0.440556	0.157	0.32	0
T_CD8_cell	AXL	0	-0.440811	0.006	0.142	0
T_CD8_cell	CANX	0	-0.440865	0.43	0.599	0
T_CD8_cell	SOX4	0	-0.44239	0.052	0.183	0
T_CD8_cell	B4GALT5	0	-0.443887	0.084	0.246	0
T_CD8_cell	ZFAND5	0	-0.445696	0.289	0.495	0
T_CD8_cell	EMILIN2	0	-0.44619	0.026	0.202	0
T_CD8_cell	TCEAL4	0	-0.446689	0.043	0.268	0
T_CD8_cell	ATP6V1A	0	-0.449014	0.129	0.343	0
T_CD8_cell	CPEB4	0	-0.449071	0.094	0.29	0
T_CD8_cell	FCGR1A	0	-0.449174	0.004	0.145	0
T_CD8_cell	ATP6V0A1	0	-0.449714	0.016	0.212	0
T_CD8_cell	BLVRB	0	-0.449829	0.044	0.244	0
T_CD8_cell	CLEC12A	0	-0.450096	0.022	0.151	0
T_CD8_cell	CDH1	0	-0.451314	0.013	0.199	0
T_CD8_cell	PALLD	0	-0.451635	0.011	0.16	0
T_CD8_cell	DMXL2	0	-0.452781	0.009	0.172	0
T_CD8_cell	DOCK5	0	-0.45415	0.019	0.125	0
T_CD8_cell	ADA2	0	-0.454735	0.166	0.32	0
T_CD8_cell	FAM129B	0	-0.454912	0.015	0.17	0
T_CD8_cell	TCEAL9	0	-0.45723	0.012	0.199	0
T_CD8_cell	PDLIM7	0	-0.458061	0.082	0.21	0
T_CD8_cell	RAB11FIP1	0	-0.458747	0.205	0.378	0
T_CD8_cell	UPP1	0	-0.459426	0.093	0.275	0
T_CD8_cell	BNIP3L	0	-0.460086	0.151	0.361	0
T_CD8_cell	COLGALT1	0	-0.461267	0.081	0.277	0
T_CD8_cell	JDP2	0	-0.461527	0.008	0.16	0
T_CD8_cell	PDLIM1	0	-0.463071	0.036	0.19	0
T_CD8_cell	PLIN3	0	-0.463503	0.081	0.301	0
T_CD8_cell	ATOX1	0	-0.465587	0.091	0.293	0
T_CD8_cell	NUMB	0	-0.467524	0.135	0.326	0
T_CD8_cell	CPD	0	-0.46851	0.152	0.291	0
T_CD8_cell	HVCN1	0	-0.469035	0.035	0.186	0
T_CD8_cell	LIMS1	0	-0.469487	0.274	0.451	0
T_CD8_cell	METTL7A	0	-0.470778	0.021	0.186	0
T_CD8_cell	LACTB	0	-0.470996	0.055	0.257	0
T_CD8_cell	GAA	0	-0.471034	0.031	0.241	0
T_CD8_cell	GPCPD1	0	-0.471722	0.173	0.372	0
T_CD8_cell	CD151	0	-0.473844	0.097	0.314	0
T_CD8_cell	DENND5A	0	-0.474299	0.012	0.172	0
T_CD8_cell	SIGLEC1	0	-0.475255	0.008	0.156	0
T_CD8_cell	GLRX	0	-0.476478	0.178	0.376	0
T_CD8_cell	IRAK3	0	-0.478845	0.008	0.144	0
T_CD8_cell	VAT1	0	-0.47915	0.03	0.215	0
T_CD8_cell	RASSF2	0	-0.47989	0.093	0.211	0
T_CD8_cell	SLC8A1	0	-0.481467	0.007	0.176	0
T_CD8_cell	BTK	0	-0.484303	0.009	0.189	0
T_CD8_cell	CLDN7	0	-0.484475	0.013	0.159	0
T_CD8_cell	HPCAL1	0	-0.484749	0.143	0.329	0
T_CD8_cell	BHLHE41	0	-0.484868	0.008	0.172	0
T_CD8_cell	MX2	0	-0.485584	0.113	0.251	0
T_CD8_cell	RIPK2	0	-0.485944	0.03	0.208	0
T_CD8_cell	HNMT	0	-0.486082	0.009	0.219	0
T_CD8_cell	ADAM9	0	-0.486501	0.015	0.228	0
T_CD8_cell	DENND3	0	-0.487482	0.042	0.156	0
T_CD8_cell	GPX3	0	-0.487508	0.007	0.15	0
T_CD8_cell	SHTN1	0	-0.488513	0.01	0.215	0
T_CD8_cell	TLR1	0	-0.488517	0.01	0.134	0
T_CD8_cell	HLA-DOA	0	-0.488659	0.048	0.211	0
T_CD8_cell	SLC31A1	0	-0.489479	0.041	0.24	0
T_CD8_cell	RHOG	0	-0.490323	0.33	0.514	0
T_CD8_cell	PITPNA	0	-0.490774	0.112	0.296	0
T_CD8_cell	LILRB1	0	-0.490807	0.029	0.186	0
T_CD8_cell	P4HB	0	-0.491756	0.296	0.506	0
T_CD8_cell	PXN	0	-0.492405	0.064	0.212	0
T_CD8_cell	CHMP1B	0	-0.492804	0.211	0.403	0
T_CD8_cell	PICALM	0	-0.496099	0.204	0.431	0
T_CD8_cell	CALU	0	-0.496788	0.118	0.349	0
T_CD8_cell	TNFRSF1A	0	-0.499587	0.09	0.295	0
T_CD8_cell	MGLL	0	-0.49974	0.01	0.191	0
T_CD8_cell	LAMP1	0	-0.502505	0.353	0.5	0
T_CD8_cell	ATP2B1	0	-0.502525	0.165	0.368	0
T_CD8_cell	LPP	0	-0.502817	0.104	0.275	0
T_CD8_cell	PPT1	0	-0.504376	0.159	0.356	0
T_CD8_cell	TMBIM1	0	-0.504505	0.162	0.369	0
T_CD8_cell	DSTN	0	-0.505402	0.175	0.371	0
T_CD8_cell	POU2F2	0	-0.50933	0.104	0.221	0
T_CD8_cell	RRBP1	0	-0.512009	0.123	0.354	0
T_CD8_cell	NAGK	0	-0.515892	0.106	0.32	0
T_CD8_cell	NCEH1	0	-0.515951	0.036	0.231	0
T_CD8_cell	SPRED1	0	-0.516357	0.011	0.203	0
T_CD8_cell	SDC3	0	-0.516859	0.006	0.162	0
T_CD8_cell	GSTO1	0	-0.517282	0.271	0.441	0
T_CD8_cell	TREM2	0	-0.517482	0.007	0.143	0
T_CD8_cell	RAB1A	0	-0.519074	0.237	0.477	0
T_CD8_cell	CD300A	0	-0.52093	0.036	0.189	0
T_CD8_cell	FCHO2	0	-0.521212	0.012	0.211	0
T_CD8_cell	CRTAP	0	-0.523437	0.093	0.34	0
T_CD8_cell	ABHD5	0	-0.523539	0.071	0.218	0
T_CD8_cell	TBXAS1	0	-0.524638	0.018	0.198	0
T_CD8_cell	H2AFY	0	-0.525647	0.346	0.536	0
T_CD8_cell	CYFIP1	0	-0.527687	0.017	0.244	0
T_CD8_cell	C3AR1	0	-0.527851	0.028	0.19	0
T_CD8_cell	SDC2	0	-0.528366	0.007	0.121	0
T_CD8_cell	PELI1	0	-0.528563	0.096	0.233	0
T_CD8_cell	CYP27A1	0	-0.528706	0.007	0.144	0
T_CD8_cell	QKI	0	-0.528801	0.17	0.406	0
T_CD8_cell	SLAMF8	0	-0.53003	0.028	0.19	0
T_CD8_cell	LY86	0	-0.531452	0.008	0.197	0
T_CD8_cell	CFD	0	-0.532138	0.01	0.145	0
T_CD8_cell	MID1IP1	0	-0.532161	0.068	0.245	0
T_CD8_cell	LIMK2	0	-0.533267	0.048	0.173	0
T_CD8_cell	SYNGR2	0	-0.533292	0.191	0.444	0
T_CD8_cell	PYGL	0	-0.533678	0.006	0.16	0
T_CD8_cell	DST	0	-0.534384	0.015	0.18	0
T_CD8_cell	RXRA	0	-0.534521	0.051	0.254	0
T_CD8_cell	CD40	0	-0.534882	0.009	0.198	0
T_CD8_cell	FNIP2	0	-0.53669	0.016	0.207	0
T_CD8_cell	NFAM1	0	-0.537478	0.004	0.141	0
T_CD8_cell	NFE2L2	0	-0.539123	0.226	0.444	0
T_CD8_cell	SERPINB6	0	-0.539297	0.05	0.301	0
T_CD8_cell	CLIC4	0	-0.541915	0.012	0.24	0
T_CD8_cell	IFNAR1	0	-0.543714	0.155	0.395	0
T_CD8_cell	TSPAN3	0	-0.544664	0.057	0.286	0
T_CD8_cell	EPHX1	0	-0.546245	0.013	0.195	0
T_CD8_cell	ADAP2	0	-0.546931	0.007	0.195	0
T_CD8_cell	DRAM1	0	-0.546942	0.019	0.219	0
T_CD8_cell	UBE2D1	0	-0.54753	0.093	0.301	0
T_CD8_cell	NCOA4	0	-0.54989	0.207	0.413	0
T_CD8_cell	AP1S2	0	-0.5539	0.118	0.325	0
T_CD8_cell	CCR1	0	-0.55436	0.104	0.237	0
T_CD8_cell	AKR1A1	0	-0.55665	0.154	0.404	0
T_CD8_cell	KYNU	0	-0.556981	0.009	0.199	0
T_CD8_cell	IDH1	0	-0.55733	0.063	0.276	0
T_CD8_cell	GPX4	0	-0.557842	0.289	0.51	0
T_CD8_cell	SDC4	0	-0.560019	0.069	0.246	0
T_CD8_cell	IL18	0	-0.562296	0.011	0.21	0
T_CD8_cell	LTBR	0	-0.563968	0.01	0.241	0
T_CD8_cell	ANPEP	0	-0.565723	0.008	0.164	0
T_CD8_cell	RALGPS2	0	-0.569128	0.008	0.135	0
T_CD8_cell	APOC1P1	0	-0.571089	0.007	0.121	0
T_CD8_cell	RALB	0	-0.571813	0.075	0.273	0
T_CD8_cell	SIRPB1	0	-0.57195	0.018	0.136	0
T_CD8_cell	CORO1C	0	-0.571976	0.078	0.303	0
T_CD8_cell	BEX3	0	-0.573248	0.03	0.195	0
T_CD8_cell	CD93	0	-0.57377	0.005	0.12	0
T_CD8_cell	CHST15	0	-0.574847	0.004	0.139	0
T_CD8_cell	PAK1	0	-0.58009	0.054	0.261	0
T_CD8_cell	HIF1A	0	-0.588375	0.316	0.503	0
T_CD8_cell	SMCO4	0	-0.588634	0.056	0.28	0
T_CD8_cell	DYSF	0	-0.592284	0.005	0.131	0
T_CD8_cell	ERGIC1	0	-0.593315	0.118	0.37	0
T_CD8_cell	RAB7A	0	-0.59406	0.39	0.594	0
T_CD8_cell	JUP	0	-0.595597	0.008	0.128	0
T_CD8_cell	LUCAT1	0	-0.598546	0.011	0.12	0
T_CD8_cell	YBX3	0	-0.600197	0.131	0.375	0
T_CD8_cell	CD302	0	-0.60191	0.012	0.211	0
T_CD8_cell	BMP2K	0	-0.603399	0.045	0.252	0
T_CD8_cell	MMP14	0	-0.604154	0.009	0.203	0
T_CD8_cell	LAT2	0	-0.604289	0.046	0.224	0
T_CD8_cell	H1F0	0	-0.604332	0.013	0.186	0
T_CD8_cell	SCD	0	-0.604468	0.052	0.221	0
T_CD8_cell	WARS	0	-0.605371	0.075	0.282	0
T_CD8_cell	SQSTM1	0	-0.605807	0.322	0.543	0
T_CD8_cell	SLC7A7	0	-0.606628	0.009	0.217	0
T_CD8_cell	ATF3	0	-0.607332	0.155	0.332	0
T_CD8_cell	NFKBIZ	0	-0.607953	0.267	0.446	0
T_CD8_cell	VASP	0	-0.608076	0.291	0.478	0
T_CD8_cell	CD36	0	-0.610859	0.006	0.144	0
T_CD8_cell	SPINT1	0	-0.611889	0.019	0.221	0
T_CD8_cell	ATP6V1F	0	-0.613762	0.309	0.502	0
T_CD8_cell	FTH1P10	0	-0.613998	0.022	0.202	0
T_CD8_cell	PLSCR1	0	-0.614127	0.208	0.408	0
T_CD8_cell	ANKRD22	0	-0.615297	0.005	0.144	0
T_CD8_cell	SERPINB1	0	-0.61551	0.335	0.533	0
T_CD8_cell	S100A14	0	-0.616801	0.009	0.12	0
T_CD8_cell	ETS2	0	-0.617232	0.049	0.242	0
T_CD8_cell	FTLP3	0	-0.617969	0.021	0.196	0
T_CD8_cell	TGM2	0	-0.617973	0.01	0.173	0
T_CD8_cell	HES1	0	-0.618907	0.008	0.145	0
T_CD8_cell	S100A13	0	-0.619372	0.015	0.141	0
T_CD8_cell	ADAMTSL4	0	-0.620163	0.011	0.183	0
T_CD8_cell	ZNF385A	0	-0.624003	0.012	0.231	0
T_CD8_cell	TFEC	0	-0.626478	0.011	0.206	0
T_CD8_cell	DSC2	0	-0.626538	0.005	0.176	0
T_CD8_cell	CDA	0	-0.62794	0.004	0.111	0
T_CD8_cell	B3GNT5	0	-0.63008	0.02	0.205	0
T_CD8_cell	CMTM6	0	-0.630551	0.337	0.576	0
T_CD8_cell	C3	0	-0.630742	0.007	0.119	0
T_CD8_cell	CPPED1	0	-0.63223	0.045	0.214	0
T_CD8_cell	HLA-DMA	0	-0.632407	0.29	0.445	0
T_CD8_cell	NADK	0	-0.634148	0.086	0.283	0
T_CD8_cell	HK2	0	-0.634382	0.019	0.21	0
T_CD8_cell	PRKCD	0	-0.635184	0.063	0.287	0
T_CD8_cell	LHFPL2	0	-0.635716	0.008	0.204	0
T_CD8_cell	CD63	0	-0.636835	0.544	0.637	0
T_CD8_cell	NCF1C	0	-0.637713	0.015	0.137	0
T_CD8_cell	F11R	0	-0.639771	0.037	0.25	0
T_CD8_cell	ITGAM	0	-0.640482	0.012	0.195	0
T_CD8_cell	CCRL2	0	-0.642872	0.046	0.178	0
T_CD8_cell	PLAC8	0	-0.643936	0.044	0.197	0
T_CD8_cell	KDM6B	0	-0.646153	0.196	0.368	0
T_CD8_cell	GRB2	0	-0.653937	0.396	0.607	0
T_CD8_cell	IRF8	0	-0.655927	0.04	0.233	0
T_CD8_cell	RNF13	0	-0.65619	0.112	0.355	0
T_CD8_cell	CTNND1	0	-0.659408	0.02	0.27	0
T_CD8_cell	ATP6AP1	0	-0.659612	0.166	0.425	0
T_CD8_cell	RNF19B	0	-0.661342	0.101	0.281	0
T_CD8_cell	LRP1	0	-0.663176	0.01	0.227	0
T_CD8_cell	STX3	0	-0.666796	0.014	0.192	0
T_CD8_cell	LRRC25	0	-0.668049	0.007	0.186	0
T_CD8_cell	FLOT1	0	-0.668357	0.124	0.359	0
T_CD8_cell	MSRB1	0	-0.669383	0.047	0.183	0
T_CD8_cell	SWAP70	0	-0.675772	0.017	0.259	0
T_CD8_cell	HMOX1	0	-0.676069	0.057	0.24	0
T_CD8_cell	CYB5A	0	-0.676778	0.08	0.278	0
T_CD8_cell	MPP1	0	-0.679072	0.036	0.233	0
T_CD8_cell	S100A16	0	-0.681607	0.01	0.128	0
T_CD8_cell	RASSF4	0	-0.684405	0.027	0.227	0
T_CD8_cell	LAPTM5	0	-0.685796	0.714	0.696	0
T_CD8_cell	KCNJ15	0	-0.686087	0.003	0.111	0
T_CD8_cell	GSTP1	0	-0.687153	0.38	0.544	0
T_CD8_cell	RTN4	0	-0.690012	0.287	0.536	0
T_CD8_cell	ITM2B	0	-0.69015	0.712	0.809	0
T_CD8_cell	CR1	0	-0.69081	0.005	0.145	0
T_CD8_cell	RAC1	0	-0.692026	0.438	0.643	0
T_CD8_cell	PTPN12	0	-0.694758	0.075	0.34	0
T_CD8_cell	PLXNC1	0	-0.696297	0.058	0.238	0
T_CD8_cell	LMNA	0	-0.698309	0.08	0.33	0
T_CD8_cell	H3F3A	0	-0.698533	0.749	0.875	0
T_CD8_cell	SLC40A1	0	-0.699819	0.01	0.156	0
T_CD8_cell	PHC2	0	-0.700368	0.084	0.271	0
T_CD8_cell	CREB5	0	-0.700393	0.004	0.137	0
T_CD8_cell	ALDH1A1	0	-0.701538	0.011	0.177	0
T_CD8_cell	EPCAM	0	-0.704617	0.01	0.138	0
T_CD8_cell	NCF4	0	-0.704891	0.061	0.264	0
T_CD8_cell	MUC1	0	-0.705202	0.012	0.111	0
T_CD8_cell	ADGRE2	0	-0.706828	0.004	0.167	0
T_CD8_cell	SFTA2	0	-0.707246	0.01	0.103	0
T_CD8_cell	LGALS9	0	-0.709906	0.133	0.354	0
T_CD8_cell	NPL	0	-0.711243	0.017	0.219	0
T_CD8_cell	CD86	0	-0.712373	0.04	0.245	0
T_CD8_cell	DSE	0	-0.713512	0.026	0.252	0
T_CD8_cell	2025-03-01	0	-0.7145	0.009	0.226	0
T_CD8_cell	SAMHD1	0	-0.720067	0.296	0.472	0
T_CD8_cell	TALDO1	0	-0.720892	0.227	0.47	0
T_CD8_cell	SIGLEC10	0	-0.721879	0.007	0.149	0
T_CD8_cell	LPCAT2	0	-0.723343	0.008	0.217	0
T_CD8_cell	DUSP6	0	-0.723981	0.098	0.303	0
T_CD8_cell	ELL2	0	-0.724401	0.056	0.307	0
T_CD8_cell	CES1	0	-0.724517	0.012	0.113	0
T_CD8_cell	PTTG1IP	0	-0.728333	0.127	0.407	0
T_CD8_cell	MDK	0	-0.728679	0.017	0.157	0
T_CD8_cell	PLBD1	0	-0.730631	0.008	0.225	0
T_CD8_cell	RNF149	0	-0.732488	0.243	0.44	0
T_CD8_cell	RHOQ	0	-0.733046	0.063	0.324	0
T_CD8_cell	CYSTM1	0	-0.733573	0.053	0.302	0
T_CD8_cell	OGFRL1	0	-0.73385	0.068	0.279	0
T_CD8_cell	PLA2G7	0	-0.734113	0.006	0.157	0
T_CD8_cell	BCL6	0	-0.73954	0.066	0.264	0
T_CD8_cell	RNASE6	0	-0.741685	0.016	0.219	0
T_CD8_cell	MPEG1	0	-0.743795	0.007	0.193	0
T_CD8_cell	NDRG1	0	-0.744359	0.123	0.276	0
T_CD8_cell	GNAQ	0	-0.74804	0.036	0.309	0
T_CD8_cell	FNDC3B	0	-0.74902	0.071	0.345	0
T_CD8_cell	THBD	0	-0.749584	0.007	0.146	0
T_CD8_cell	MAL2	0	-0.751475	0.008	0.13	0
T_CD8_cell	LAPTM4A	0	-0.752162	0.199	0.498	0
T_CD8_cell	PEA15	0	-0.753354	0.118	0.365	0
T_CD8_cell	TAGLN2	0	-0.753422	0.504	0.721	0
T_CD8_cell	TM4SF1	0	-0.753733	0.015	0.134	0
T_CD8_cell	VSIR	0	-0.75592	0.126	0.299	0
T_CD8_cell	SLC31A2	0	-0.755987	0.018	0.232	0
T_CD8_cell	SKAP2	0	-0.760035	0.106	0.382	0
T_CD8_cell	ATP6V0D1	0	-0.761055	0.189	0.45	0
T_CD8_cell	C2	0	-0.76138	0.008	0.201	0
T_CD8_cell	DUSP1	0	-0.763131	0.616	0.794	0
T_CD8_cell	CKAP4	0	-0.763768	0.01	0.221	0
T_CD8_cell	SLC43A2	0	-0.765376	0.013	0.226	0
T_CD8_cell	VMP1	0	-0.768713	0.364	0.595	0
T_CD8_cell	GNB4	0	-0.770282	0.032	0.261	0
T_CD8_cell	MEF2C	0	-0.772082	0.011	0.221	0
T_CD8_cell	CXCL17	0	-0.779281	0.008	0.107	0
T_CD8_cell	EMP1	0	-0.780548	0.014	0.194	0
T_CD8_cell	CCDC88A	0	-0.784322	0.058	0.312	0
T_CD8_cell	RAB20	0	-0.784831	0.009	0.227	0
T_CD8_cell	KRT8	0	-0.791476	0.015	0.146	0
T_CD8_cell	TPP1	0	-0.791944	0.286	0.517	0
T_CD8_cell	IFNGR1	0	-0.793072	0.128	0.407	0
T_CD8_cell	IGFBP7	0	-0.795178	0.012	0.119	0
T_CD8_cell	SLCO2B1	0	-0.801229	0.01	0.199	0
T_CD8_cell	PMP22	0	-0.802459	0.017	0.219	0
T_CD8_cell	TCF4	0	-0.802856	0.016	0.223	0
T_CD8_cell	FPR3	0	-0.808633	0.008	0.203	0
T_CD8_cell	TKT	0	-0.810444	0.173	0.448	0
T_CD8_cell	SLC15A3	0	-0.814355	0.011	0.248	0
T_CD8_cell	PILRA	0	-0.818075	0.008	0.218	0
T_CD8_cell	LAIR1	0	-0.818809	0.04	0.263	0
T_CD8_cell	LAMP2	0	-0.819497	0.187	0.476	0
T_CD8_cell	RNASET2	0	-0.819992	0.231	0.496	0
T_CD8_cell	TXN	0	-0.820059	0.326	0.513	0
T_CD8_cell	KLF2	0	-0.822859	0.224	0.479	0
T_CD8_cell	FGL2	0	-0.823325	0.07	0.252	0
T_CD8_cell	SDS	0	-0.823804	0.005	0.116	0
T_CD8_cell	MCEMP1	0	-0.824256	0.008	0.131	0
T_CD8_cell	TYMP	0	-0.825396	0.23	0.443	0
T_CD8_cell	SORL1	0	-0.826762	0.122	0.319	0
T_CD8_cell	HEXB	0	-0.827673	0.117	0.37	0
T_CD8_cell	LY96	0	-0.827916	0.025	0.295	0
T_CD8_cell	SDC1	0	-0.831764	0.012	0.168	0
T_CD8_cell	CSF1R	0	-0.832451	0.01	0.228	0
T_CD8_cell	MEGF9	0	-0.834955	0.094	0.262	0
T_CD8_cell	EGR1	0	-0.835393	0.199	0.441	0
T_CD8_cell	CD68	0	-0.840103	0.011	0.197	0
T_CD8_cell	PGD	0	-0.841208	0.078	0.334	0
T_CD8_cell	NINJ1	0	-0.843657	0.084	0.307	0
T_CD8_cell	CD59	0	-0.844299	0.091	0.367	0
T_CD8_cell	ELF3	0	-0.845728	0.011	0.138	0
T_CD8_cell	FCGR2B	0	-0.849194	0.015	0.196	0
T_CD8_cell	SMAP2	0	-0.857501	0.403	0.562	0
T_CD8_cell	APP	0	-0.857906	0.027	0.312	0
T_CD8_cell	TACSTD2	0	-0.859117	0.011	0.127	0
T_CD8_cell	GK	0	-0.862806	0.042	0.258	0
T_CD8_cell	STEAP4	0	-0.867134	0.004	0.108	0
T_CD8_cell	CHI3L1	0	-0.873467	0.013	0.131	0
T_CD8_cell	KRT18	0	-0.883895	0.021	0.145	0
T_CD8_cell	LTA4H	0	-0.884398	0.108	0.356	0
T_CD8_cell	XBP1	0	-0.885107	0.246	0.459	0
T_CD8_cell	ALCAM	0	-0.885407	0.034	0.281	0
T_CD8_cell	LILRB4	0	-0.886279	0.01	0.212	0
T_CD8_cell	CLDN4	0	-0.890274	0.014	0.147	0
T_CD8_cell	KRT7	0	-0.89179	0.013	0.108	0
T_CD8_cell	ATP6V0B	0	-0.892111	0.268	0.551	0
T_CD8_cell	CXCL14	0	-0.896063	0.111	0.255	0
T_CD8_cell	LGALS1	0	-0.899009	0.273	0.457	0
T_CD8_cell	GNS	0	-0.899268	0.061	0.328	0
T_CD8_cell	IL6R	0	-0.899631	0.036	0.265	0
T_CD8_cell	GPX1	0	-0.906312	0.049	0.267	0
T_CD8_cell	SMIM14	0	-0.90866	0.038	0.321	0
T_CD8_cell	CD4	0	-0.908834	0.113	0.374	0
T_CD8_cell	CPVL	0	-0.909156	0.011	0.232	0
T_CD8_cell	TRIB1	0	-0.909358	0.067	0.293	0
T_CD8_cell	ACSL1	0	-0.91073	0.04	0.25	0
T_CD8_cell	MGST1	0	-0.913787	0.017	0.196	0
T_CD8_cell	THEMIS2	0	-0.914697	0.045	0.302	0
T_CD8_cell	TNFSF13B	0	-0.914926	0.041	0.276	0
T_CD8_cell	LRG1	0	-0.917623	0.004	0.104	0
T_CD8_cell	PRDX1	0	-0.923096	0.329	0.565	0
T_CD8_cell	ATP1B1	0	-0.923864	0.036	0.269	0
T_CD8_cell	CDKN1A	0	-0.924335	0.148	0.403	0
T_CD8_cell	LILRB2	0	-0.927437	0.006	0.202	0
T_CD8_cell	CXCL3	0	-0.933282	0.014	0.151	0
T_CD8_cell	IRS2	0	-0.935363	0.052	0.27	0
T_CD8_cell	ABCA1	0	-0.935396	0.015	0.258	0
T_CD8_cell	ALOX5	0	-0.936568	0.014	0.264	0
T_CD8_cell	PPIF	0	-0.941481	0.136	0.321	0
T_CD8_cell	RTN3	0	-0.941585	0.202	0.494	0
T_CD8_cell	PLAU	0	-0.943158	0.018	0.237	0
T_CD8_cell	SECTM1	0	-0.944619	0.011	0.203	0
T_CD8_cell	S100A10	0	-0.951066	0.376	0.571	0
T_CD8_cell	IFIT2	0	-0.958578	0.044	0.173	0
T_CD8_cell	SELENOP	0	-0.960458	0.008	0.158	0
T_CD8_cell	CD55	0	-0.961406	0.142	0.406	0
T_CD8_cell	SLC16A3	0	-0.96332	0.088	0.376	0
T_CD8_cell	SYK	0	-0.964347	0.016	0.312	0
T_CD8_cell	CD24	0	-0.970202	0.011	0.155	0
T_CD8_cell	GM2A	0	-0.9763	0.039	0.288	0
T_CD8_cell	FCN1	0	-0.976874	0.006	0.11	0
T_CD8_cell	MFSD1	0	-0.976898	0.105	0.364	0
T_CD8_cell	LIPA	0	-0.979274	0.104	0.303	0
T_CD8_cell	SCARB2	0	-0.982231	0.055	0.36	0
T_CD8_cell	IL13RA1	0	-0.987561	0.01	0.318	0
T_CD8_cell	NAMPTP1	0	-0.993467	0.041	0.201	0
T_CD8_cell	SNX10	0	-0.993484	0.157	0.374	0
T_CD8_cell	SEC14L1	0	-0.999508	0.155	0.396	0
T_CD8_cell	RBM47	0	-1.00118	0.009	0.325	0
T_CD8_cell	SLC11A1	0	-1.00566	0.015	0.235	0
T_CD8_cell	KRT19	0	-1.0061	0.017	0.149	0
T_CD8_cell	NUPR1	0	-1.01005	0.013	0.199	0
T_CD8_cell	C1orf162	0	-1.01011	0.036	0.296	0
T_CD8_cell	HLA-DMB	0	-1.0102	0.165	0.372	0
T_CD8_cell	DOK3	0	-1.01577	0.009	0.258	0
T_CD8_cell	APOBEC3A	0	-1.02561	0.029	0.136	0
T_CD8_cell	A2M	0	-1.02689	0.012	0.167	0
T_CD8_cell	TLR2	0	-1.03139	0.008	0.217	0
T_CD8_cell	MARCO	0	-1.0331	0.009	0.16	0
T_CD8_cell	ALDH2	0	-1.03494	0.017	0.292	0
T_CD8_cell	MAFB	0	-1.0377	0.013	0.261	0
T_CD8_cell	LRRK2	0	-1.03912	0.008	0.185	0
T_CD8_cell	HBEGF	0	-1.04652	0.018	0.234	0
T_CD8_cell	SIRPA	0	-1.04746	0.011	0.272	0
T_CD8_cell	CSF2RB	0	-1.06356	0.009	0.227	0
T_CD8_cell	CSTA	0	-1.06523	0.016	0.237	0
T_CD8_cell	VSIG4	0	-1.06564	0.013	0.194	0
T_CD8_cell	IFIT3	0	-1.06934	0.067	0.242	0
T_CD8_cell	SOCS3	0	-1.0704	0.252	0.515	0
T_CD8_cell	KLF4	0	-1.07206	0.02	0.276	0
T_CD8_cell	PLIN2	0	-1.07227	0.181	0.341	0
T_CD8_cell	PHACTR1	0	-1.07814	0.012	0.227	0
T_CD8_cell	TGFBI	0	-1.07857	0.022	0.266	0
T_CD8_cell	TLR4	0	-1.08027	0.008	0.237	0
T_CD8_cell	LITAF	0	-1.08168	0.465	0.625	0
T_CD8_cell	IFNGR2	0	-1.08184	0.019	0.35	0
T_CD8_cell	ITGAX	0	-1.08407	0.022	0.271	0
T_CD8_cell	OSM	0	-1.0887	0.029	0.149	0
T_CD8_cell	CLEC7A	0	-1.08924	0.016	0.299	0
T_CD8_cell	MBOAT7	0	-1.08964	0.092	0.322	0
T_CD8_cell	LGALS3BP	0	-1.10012	0.071	0.356	0
T_CD8_cell	DAB2	0	-1.10753	0.012	0.244	0
T_CD8_cell	KCTD12	0	-1.11377	0.015	0.292	0
T_CD8_cell	S100A6	0	-1.11532	0.651	0.738	0
T_CD8_cell	SFN	0	-1.11613	0.017	0.128	0
T_CD8_cell	ICAM1	0	-1.1234	0.054	0.327	0
T_CD8_cell	P2RY13	0	-1.14155	0.006	0.164	0
T_CD8_cell	MS4A4A	0	-1.15758	0.015	0.222	0
T_CD8_cell	PLXDC2	0	-1.16053	0.011	0.277	0
T_CD8_cell	SAA1	0	-1.16476	0.015	0.1	0
T_CD8_cell	SGK1	0	-1.16884	0.092	0.378	0
T_CD8_cell	ATP6V1B2	0	-1.16965	0.151	0.429	0
T_CD8_cell	MSR1	0	-1.17148	0.015	0.207	0
T_CD8_cell	VCAN	0	-1.1721	0.01	0.138	0
T_CD8_cell	TREM1	0	-1.18065	0.01	0.224	0
T_CD8_cell	LGALS3	0	-1.18496	0.326	0.502	0
T_CD8_cell	SPINT2	0	-1.20443	0.036	0.374	0
T_CD8_cell	CD83	0	-1.2051	0.068	0.323	0
T_CD8_cell	NFKBIA	0	-1.2102	0.476	0.716	0
T_CD8_cell	SDCBP	0	-1.21278	0.344	0.607	0
T_CD8_cell	HLA-DQB1	0	-1.21429	0.335	0.473	0
T_CD8_cell	PLD3	0	-1.21435	0.113	0.375	0
T_CD8_cell	CD9	0	-1.21931	0.065	0.338	0
T_CD8_cell	TMEM176A	0	-1.21938	0.016	0.251	0
T_CD8_cell	ACTN1	0	-1.22057	0.036	0.36	0
T_CD8_cell	FGR	0	-1.22838	0.045	0.292	0
T_CD8_cell	PTAFR	0	-1.25543	0.012	0.277	0
T_CD8_cell	SLPI	0	-1.25609	0.013	0.128	0
T_CD8_cell	CPM	0	-1.26614	0.021	0.254	0
T_CD8_cell	SMIM25	0	-1.26919	0.013	0.266	0
T_CD8_cell	SPARC	0	-1.27322	0.009	0.1	0
T_CD8_cell	LST1	0	-1.27948	0.031	0.307	0
T_CD8_cell	VEGFA	0	-1.28105	0.023	0.291	0
T_CD8_cell	CD79A	0	-1.30299	0.022	0.136	0
T_CD8_cell	ADM	0	-1.30974	0.014	0.2	0
T_CD8_cell	PLTP	0	-1.31501	0.02	0.243	0
T_CD8_cell	ANXA2	0	-1.31851	0.443	0.59	0
T_CD8_cell	HCK	0	-1.33229	0.012	0.292	0
T_CD8_cell	CREG1	0	-1.33528	0.05	0.352	0
T_CD8_cell	FOS	0	-1.34107	0.54	0.802	0
T_CD8_cell	APLP2	0	-1.34565	0.181	0.512	0
T_CD8_cell	SERPING1	0	-1.34843	0.02	0.26	0
T_CD8_cell	GRINA	0	-1.35098	0.087	0.438	0
T_CD8_cell	FCGRT	0	-1.37633	0.062	0.399	0
T_CD8_cell	RNF130	0	-1.38614	0.039	0.382	0
T_CD8_cell	CAPG	0	-1.39764	0.169	0.446	0
T_CD8_cell	IL1R2	0	-1.41977	0.018	0.135	0
T_CD8_cell	OLR1	0	-1.42887	0.018	0.24	0
T_CD8_cell	PLEK	0	-1.43367	0.244	0.442	0
T_CD8_cell	AQP9	0	-1.43642	0.008	0.224	0
T_CD8_cell	CEBPD	0	-1.43954	0.121	0.418	0
T_CD8_cell	GSN	0	-1.44439	0.032	0.357	0
T_CD8_cell	RAB31	0	-1.44895	0.018	0.385	0
T_CD8_cell	MS4A6A	0	-1.4819	0.029	0.268	0
T_CD8_cell	TIMP2	0	-1.48832	0.034	0.349	0
T_CD8_cell	CD163	0	-1.49497	0.014	0.229	0
T_CD8_cell	FCGR3A	0	-1.49881	0.058	0.311	0
T_CD8_cell	GCA	0	-1.5004	0.042	0.324	0
T_CD8_cell	LGMN	0	-1.50177	0.016	0.28	0
T_CD8_cell	FBP1	0	-1.50414	0.026	0.262	0
T_CD8_cell	NCF2	0	-1.52449	0.015	0.326	0
T_CD8_cell	CCL2	0	-1.52585	0.012	0.12	0
T_CD8_cell	IFI27	0	-1.53299	0.05	0.256	0
T_CD8_cell	MXD1	0	-1.53581	0.111	0.336	0
T_CD8_cell	MRC1	0	-1.54808	0.017	0.215	0
T_CD8_cell	CTSZ	0	-1.55523	0.105	0.412	0
T_CD8_cell	MS4A7	0	-1.56037	0.019	0.27	0
T_CD8_cell	BRI3	0	-1.57821	0.198	0.565	0
T_CD8_cell	IFI30	0	-1.5857	0.036	0.153	0
T_CD8_cell	RNASE1	0	-1.58986	0.022	0.19	0
T_CD8_cell	PTGS2	0	-1.59824	0.006	0.155	0
T_CD8_cell	CTSH	0	-1.60726	0.068	0.448	0
T_CD8_cell	CXCL2	0	-1.612	0.024	0.245	0
T_CD8_cell	TNFAIP2	0	-1.61332	0.02	0.354	0
T_CD8_cell	CTSD	0	-1.62448	0.44	0.564	0
T_CD8_cell	SELL	0	-1.62628	0.122	0.315	0
T_CD8_cell	C15orf48	0	-1.6273	0.025	0.291	0
T_CD8_cell	TMEM176B	0	-1.65092	0.022	0.284	0
T_CD8_cell	ASAH1	0	-1.66181	0.115	0.495	0
T_CD8_cell	CLEC4E	0	-1.6728	0.007	0.19	0
T_CD8_cell	LYN	0	-1.69185	0.033	0.425	0
T_CD8_cell	FCGR2A	0	-1.71772	0.015	0.337	0
T_CD8_cell	CSTB	0	-1.7212	0.423	0.619	0
T_CD8_cell	CXCR2	0	-1.72935	0.004	0.111	0
T_CD8_cell	WFDC2	0	-1.73031	0.027	0.137	0
T_CD8_cell	MARCKS	0	-1.74409	0.02	0.399	0
T_CD8_cell	BCL2A1	0	-1.74534	0.074	0.359	0
T_CD8_cell	NEAT1	0	-1.76185	0.595	0.758	0
T_CD8_cell	CD14	0	-1.79346	0.019	0.294	0
T_CD8_cell	CEBPB	0	-1.80622	0.224	0.549	0
T_CD8_cell	IGSF6	0	-1.82253	0.018	0.329	0
T_CD8_cell	CXCL16	0	-1.82391	0.029	0.377	0
T_CD8_cell	NAPSA	0	-1.82762	0.03	0.134	0
T_CD8_cell	SLC25A37	0	-1.8494	0.099	0.358	0
T_CD8_cell	IL1RN	0	-1.85046	0.019	0.214	0
T_CD8_cell	TIMP1	0	-1.89112	0.06	0.373	0
T_CD8_cell	FN1	0	-1.90236	0.025	0.19	0
T_CD8_cell	AIF1	0	-1.90625	0.066	0.371	0
T_CD8_cell	CTSS	0	-1.92323	0.358	0.631	0
T_CD8_cell	SAT1	0	-1.92433	0.504	0.79	0
T_CD8_cell	NAMPT	0	-1.93912	0.234	0.515	0
T_CD8_cell	HLA-DRA	0	-2.0459	0.648	0.649	0
T_CD8_cell	GPNMB	0	-2.05766	0.026	0.284	0
T_CD8_cell	S100A11	0	-2.08377	0.589	0.812	0
T_CD8_cell	FPR1	0	-2.09954	0.012	0.306	0
T_CD8_cell	IER3	0	-2.12429	0.078	0.429	0
T_CD8_cell	CYBB	0	-2.12716	0.025	0.362	0
T_CD8_cell	C1QA	0	-2.13436	0.039	0.239	0
T_CD8_cell	NPC2	0	-2.14258	0.127	0.548	0
T_CD8_cell	SPI1	0	-2.18351	0.033	0.422	0
T_CD8_cell	SFTPA1	0	-2.18961	0.036	0.146	0
T_CD8_cell	MNDA	0	-2.2191	0.018	0.329	0
T_CD8_cell	BASP1	0	-2.23632	0.04	0.396	0
T_CD8_cell	CTSL	0	-2.28851	0.046	0.323	0
T_CD8_cell	FCGR3B	0	-2.36226	0.007	0.139	0
T_CD8_cell	FTH1	0	-2.36433	0.801	0.939	0
T_CD8_cell	IFITM3	0	-2.3673	0.138	0.545	0
T_CD8_cell	GLUL	0	-2.37025	0.148	0.53	0
T_CD8_cell	APOC1	0	-2.41309	0.059	0.284	0
T_CD8_cell	C1QC	0	-2.42566	0.044	0.245	0
T_CD8_cell	GRN	0	-2.43712	0.099	0.539	0
T_CD8_cell	PLAUR	0	-2.49492	0.039	0.412	0
T_CD8_cell	CCL18	0	-2.51358	0.037	0.185	0
T_CD8_cell	CST3	0	-2.53931	0.073	0.487	0
T_CD8_cell	SFTPA2	0	-2.53956	0.048	0.187	0
T_CD8_cell	SERPINA1	0	-2.5609	0.037	0.464	0
T_CD8_cell	C1QB	0	-2.56546	0.065	0.272	0
T_CD8_cell	APOE	0	-2.57575	0.05	0.269	0
T_CD8_cell	FTL	0	-2.62068	0.782	0.911	0
T_CD8_cell	SPP1	0	-2.6452	0.05	0.171	0
T_CD8_cell	IL1B	0	-2.72449	0.02	0.204	0
T_CD8_cell	CSF3R	0	-2.76031	0.017	0.301	0
T_CD8_cell	SOD2	0	-2.8034	0.162	0.539	0
T_CD8_cell	PSAP	0	-2.84208	0.43	0.746	0
T_CD8_cell	C5AR1	0	-2.85198	0.018	0.332	0
T_CD8_cell	TYROBP	0	-2.92196	0.092	0.496	0
T_CD8_cell	SFTPB	0	-2.92251	0.063	0.203	0
T_CD8_cell	FCER1G	0	-3.00608	0.081	0.46	0
T_CD8_cell	CTSB	0	-3.092	0.339	0.619	0
T_CD8_cell	LYZ	0	-3.1642	0.107	0.393	0
T_CD8_cell	S100A9	0	-3.4404	0.078	0.456	0
T_CD8_cell	G0S2	0	-3.48059	0.031	0.304	0
T_CD8_cell	S100A8	0	-3.4921	0.053	0.345	0
T_CD8_cell	CXCL8	0	-3.69621	0.052	0.312	0
T_CD8_cell	PPP1R12A	7.624522288375372e-308	0.5507476311532562	0.488	0.429	2.7654142339937473e-303
T_CD8_cell	CYTIP	1.2308135671374172e-307	0.42063227097858236	0.459	0.353	4.464160808007412e-303
T_CD8_cell	ICA1	3.582936674310519e-307	-0.269348	0.025	0.105	1.2995311317724251e-302
T_CD8_cell	LINC00649	6.194580795547906e-306	0.31259638885684465	0.108	0.044	2.2467744545452256e-301
T_CD8_cell	TPX2	3.6211750464747623e-304	0.4780429082900832	0.109	0.045	1.3134001893563962e-299
T_CD8_cell	ATP8A1	4.0398145579803755e-304	0.46328544631512014	0.168	0.088	1.4652407401794822e-299
T_CD8_cell	PECAM1	3.3534309993774544e-303	-0.427391	0.16	0.291	1.2162894234742028e-298
T_CD8_cell	PDCD4	4.117544387839791e-302	0.5899877438991286	0.444	0.363	1.4934333494694922e-297
T_CD8_cell	RPS7	2.4965263031929805e-301	0.30966120180397105	0.8	0.773	9.05490090168094e-297
T_CD8_cell	PTEN	1.8764879978535697e-300	-0.404059	0.242	0.404	6.806021968214897e-296
T_CD8_cell	KIF21B	3.485556228625701e-296	0.34580600104622267	0.125	0.056	1.2642112441225418e-291
T_CD8_cell	SRSF2	1.2349743813700681e-295	0.4892642697038212	0.608	0.601	4.479252081229237e-291
T_CD8_cell	GCHFR	2.6573929321677634e-294	-0.280433	0.099	0.212	9.638364164972478e-290
T_CD8_cell	PTP4A2	3.766748471601746e-294	0.4864231339080196	0.672	0.664	1.3661996706499532e-289
T_CD8_cell	CEP85L	1.1302099429133415e-292	0.4679402240907008	0.215	0.126	4.099271462946689e-288
T_CD8_cell	PSME1	4.518916616133936e-291	0.4691170602518102	0.6	0.589	1.6390110566717786e-286
T_CD8_cell	DEF6	8.39313172601351e-291	0.486459917870115	0.29	0.196	3.0441888770251e-286
T_CD8_cell	CD274	3.8535159352811606e-289	-0.304372	0.029	0.107	1.397670229726477e-284
T_CD8_cell	APOL1	1.8809314018487374e-288	-0.321535	0.089	0.198	6.822138194505371e-284
T_CD8_cell	DOCK8	3.530865143385069e-288	0.46010403428662205	0.481	0.402	1.2806447875057644e-283
T_CD8_cell	CD200R1	3.7951508817119585e-287	0.346618860171507	0.1	0.041	1.3765012247969273e-282
T_CD8_cell	ARL5B	9.576659691569209e-284	-0.295708	0.118	0.237	3.473454470132152e-279
T_CD8_cell	TSPAN5	2.0187867836482056e-283	0.38839843651515754	0.155	0.079	7.322139664292042e-279
T_CD8_cell	ANXA2R	3.881786127029624e-282	0.36319776450087304	0.131	0.061	1.4079238282736446e-277
T_CD8_cell	AGFG2	7.546569188702905e-282	0.4591298077339967	0.155	0.081	2.7371406447425437e-277
T_CD8_cell	SP100	9.326110559995498e-281	0.4585100377481235	0.56	0.521	3.382580300110367e-276
T_CD8_cell	KLF12	1.5452723544733542e-280	0.43370753839462334	0.168	0.088	5.604702829674856e-276
T_CD8_cell	RAD21	2.477668370340123e-280	0.5463756809543221	0.547	0.517	8.986503179223626e-276
T_CD8_cell	ARPC5L	6.337928477898532e-280	0.5865544520868776	0.39	0.32	2.2987666589337975e-275
T_CD8_cell	TNFSF14	7.143914047350438e-280	0.397648297832978	0.158	0.08	2.591097624974004e-275
T_CD8_cell	ATP2A3	1.1581419037600647e-278	0.4248305229798779	0.247	0.152	4.2005806849377546e-274
T_CD8_cell	ADGRE5	8.646909299613927e-278	0.39123237623747076	0.455	0.37	3.1362340029699713e-273
T_CD8_cell	ATP6V0E1	9.621358593046644e-278	-0.310341	0.554	0.691	3.4896667616980175e-273
T_CD8_cell	RPS15	3.4574374200988256e-276	0.27154876009893547	0.813	0.784	1.254012552269844e-271
T_CD8_cell	CLK1	3.853140179979638e-276	0.5160387680112244	0.51	0.455	1.3975339432786148e-271
T_CD8_cell	MT-RNR2	6.239917352743504e-275	-0.584342	0.66	0.695	2.263218023840069e-270
T_CD8_cell	KMT2E	9.540085660585624e-273	0.4971074260434647	0.541	0.498	3.460189069094406e-268
T_CD8_cell	PSIP1	4.366632378557996e-272	0.49567069763840976	0.372	0.283	1.583777563702985e-267
T_CD8_cell	ZNF831	4.5675364706017786e-272	0.29096955798857105	0.11	0.047	1.656645477887265e-267
T_CD8_cell	ZFP36	2.899546564195877e-270	-0.687819	0.684	0.782	1.0516655388338445e-265
T_CD8_cell	NBN	3.3117032881564114e-270	-0.34659	0.179	0.319	1.2011547826143304e-265
T_CD8_cell	IRF4	1.713759545647561e-269	0.41339263777426843	0.147	0.074	6.215805872063704e-265
T_CD8_cell	SLAMF7	1.0727460889499767e-268	0.37228295296549185	0.32	0.218	3.890850064621565e-264
T_CD8_cell	CARMIL2	3.240721182938197e-268	0.30368183985684055	0.116	0.051	1.175409573051684e-263
T_CD8_cell	EEF1D	7.957836801205519e-268	0.29967157358720664	0.748	0.748	2.886307407797242e-263
T_CD8_cell	TSPO	3.6659618133757057e-267	-0.4066	0.347	0.492	1.3296443497113685e-262
T_CD8_cell	PRPF38B	2.040863400980789e-266	0.5593871402298165	0.49	0.444	7.402211555357322e-262
T_CD8_cell	FLOT2	3.0748810488258523e-266	-0.286474	0.16	0.29	1.1152593564091366e-261
T_CD8_cell	DGKH	5.1698880419973955e-266	0.48291629741663644	0.165	0.091	1.8751183928324553e-261
T_CD8_cell	BTN3A1	7.445488542833445e-266	0.5906373560678818	0.342	0.259	2.7004786944856906e-261
T_CD8_cell	HELLS	2.862445227491322e-265	0.3641990025491539	0.118	0.055	1.0382088840111025e-260
T_CD8_cell	DUSP5	1.820320975700067e-264	0.49672629101644716	0.287	0.198	6.602304178864143e-260
T_CD8_cell	ATAD2	3.9263454489987083e-261	0.4763846593283564	0.176	0.101	1.4240854943518314e-256
T_CD8_cell	CELF2	5.732427610116405e-261	0.4052994743278091	0.577	0.526	2.07915149418922e-256
T_CD8_cell	FAM102A	2.655794246957931e-260	0.520739798708906	0.239	0.153	9.632565733716416e-256
T_CD8_cell	PRRC2C	1.1329789975547955e-259	0.4164065989653287	0.661	0.662	4.109314824131243e-255
T_CD8_cell	DDX17	1.350439600557939e-259	0.36192494264723374	0.743	0.758	4.898044431223646e-255
T_CD8_cell	DENND2D	4.6209087280284924e-259	0.6092642375692012	0.298	0.218	1.6760035956559341e-254
T_CD8_cell	RUNX2	7.589613663627283e-259	0.40408774242805356	0.141	0.072	2.7527528757976154e-254
T_CD8_cell	TPR	1.7974521088908114e-256	0.5182270088663932	0.5	0.458	6.519358798946973e-252
T_CD8_cell	CYLD	2.0630552602187934e-256	0.46891925353152963	0.423	0.344	7.482701428813563e-252
T_CD8_cell	IFITM1	6.210477307364429e-256	0.4667547147335521	0.237	0.148	2.2525401193810786e-251
T_CD8_cell	ASXL2	1.0620470957680236e-255	0.5910104109989804	0.256	0.177	3.8520448163506214e-251
T_CD8_cell	FOSB	1.1251324577762942e-255	-0.409463	0.502	0.646	4.080855424354619e-251
T_CD8_cell	ARRB2	3.420548238698729e-254	-0.514541	0.279	0.409	1.240632846176029e-249
T_CD8_cell	SNAP47	2.061816722686153e-252	0.47576086020482233	0.151	0.083	7.478209253182677e-248
T_CD8_cell	SKIL	7.648452493371393e-252	-0.259062	0.267	0.425	2.7740937193458044e-247
T_CD8_cell	DEK	8.697116479424572e-250	0.5262119689998142	0.538	0.52	3.1544441470872923e-245
T_CD8_cell	TPM4	1.6997771167095748e-248	-0.323826	0.45	0.606	6.165091602305627e-244
T_CD8_cell	SUSD3	3.789891456996447e-248	0.35889631929890625	0.151	0.08	1.3745936314526114e-243
T_CD8_cell	UQCRQ	2.3043126327269093e-245	-0.282793	0.341	0.504	8.3577419189005e-241
T_CD8_cell	PNN	8.465814694131415e-245	0.5384372723487543	0.456	0.409	3.0705509895614645e-240
T_CD8_cell	CDK6	2.5549666130478287e-244	0.5737283557373404	0.226	0.148	9.266863905524474e-240
T_CD8_cell	CLU	4.010624988352105e-244	-0.629664	0.044	0.12	1.4546536832753084e-239
T_CD8_cell	HNRNPDL	1.3703875417389491e-242	0.41226264917367605	0.613	0.611	4.970395613887168e-238
T_CD8_cell	GNAS	1.854900859334854e-242	0.30120694283967	0.849	0.827	6.727725416807515e-238
T_CD8_cell	EID1	2.1258955984087765e-242	0.5342380934255735	0.487	0.462	7.710623335428632e-238
T_CD8_cell	TRIM59	3.818109895402216e-242	0.26248370401260857	0.107	0.049	1.3848284590623837e-237
T_CD8_cell	HP1BP3	3.2774149427075914e-241	0.5228875971542153	0.519	0.502	1.1887183997200434e-236
T_CD8_cell	ARL6IP5	1.0510214304010367e-240	0.3408423972813246	0.686	0.65	3.8120547280645603e-236
T_CD8_cell	MLLT3	1.576414873706978e-239	0.5186687593868013	0.184	0.111	5.717656746935209e-235
T_CD8_cell	MT-ND4L	1.6232565107410506e-239	0.39802109084076776	0.77	0.737	5.8875513644577905e-235
T_CD8_cell	PSD4	2.0461710184397523e-239	0.5206298059429684	0.266	0.184	7.421462283880981e-235
T_CD8_cell	TOP2A	5.834633618742817e-239	0.7211564234167871	0.11	0.052	2.1162216135180196e-234
T_CD8_cell	SFPQ	3.0941173427251924e-238	0.4549900731698313	0.581	0.578	1.1222363602064274e-233
T_CD8_cell	CDKN1B	3.4248696982530336e-238	0.5119420200522707	0.37	0.295	1.2422002395563753e-233
T_CD8_cell	KIF2A	2.456607817558346e-236	0.5299175827812559	0.299	0.222	8.910116554284121e-232
T_CD8_cell	LNPEP	3.0865484314790042e-236	0.5719480636086972	0.367	0.297	1.1194911160974348e-231
T_CD8_cell	CMC1	1.684801939559877e-235	0.7839745847166922	0.256	0.186	6.110776634783675e-231
T_CD8_cell	R3HDM4	3.791219744608667e-235	-0.407071	0.2	0.329	1.3750754013695636e-230
T_CD8_cell	ABHD17A	3.519112158745608e-234	0.5039139722243307	0.269	0.192	1.2763819799770321e-229
T_CD8_cell	BATF	7.925286415770368e-234	0.33913294021701956	0.253	0.167	2.8745013829999125e-229
T_CD8_cell	SEPTIN7	2.065679779253168e-233	0.6634751138585805	0.284	0.208	7.492220559351241e-229
T_CD8_cell	TFRC	2.8020583953635247e-233	-0.592185	0.227	0.342	1.0163065799983504e-228
T_CD8_cell	OTULIN	7.956996712781798e-233	0.5093516613437834	0.228	0.154	2.886002707725958e-228
T_CD8_cell	TMBIM6	1.1308833224524053e-232	-0.268291	0.74	0.816	4.101713810534874e-228
T_CD8_cell	PLAAT3	3.9705175954088344e-232	0.3380609408120203	0.134	0.07	1.4401067318547842e-227
T_CD8_cell	BRD2	4.6529872186911174e-231	0.5208863270558048	0.56	0.544	1.6876384642192683e-226
T_CD8_cell	BPTF	4.330690738714002e-230	0.5734994050897875	0.456	0.412	1.5707415309315684e-225
T_CD8_cell	RNF125	5.5221936235970505e-230	0.41344836541983176	0.174	0.101	2.0028996272786502e-225
T_CD8_cell	PHF19	3.2202234899481232e-229	0.40611670828339924	0.173	0.103	1.1679750598041842e-224
T_CD8_cell	RPL7A	2.537761957958152e-228	0.30546957685380116	0.757	0.749	9.204462621514217e-224
T_CD8_cell	RBPJ	2.667391331998921e-228	0.7669823658116097	0.489	0.47	9.674628361160088e-224
T_CD8_cell	NDFIP2	2.6716102287756935e-228	0.4807592069996056	0.188	0.116	9.68993029976944e-224
T_CD8_cell	JAK1	8.958449229552109e-228	0.39328957906623785	0.571	0.542	3.24922953555855e-223
T_CD8_cell	SEPT7	8.268789417149739e-227	0.6726727679305402	0.431	0.397	2.99908992160021e-222
T_CD8_cell	KIAA1551	2.706228545946553e-226	0.501843956053279	0.407	0.327	9.815490936148148e-222
T_CD8_cell	IFI6	2.4116466222994702e-225	-0.692511	0.436	0.547	8.747042299080179e-221
T_CD8_cell	PITPNC1	1.1922688184580881e-224	0.4980107572831733	0.209	0.135	4.324359004547485e-220
T_CD8_cell	CKAP2	6.124181736450905e-224	0.4751674929326925	0.179	0.109	2.2212407158107432e-219
T_CD8_cell	GPR183	1.8226989461234863e-223	-0.427026	0.219	0.338	6.610929077589884e-219
T_CD8_cell	MCM6	6.075786164900843e-223	0.4538935041445271	0.157	0.091	2.2036876420095356e-218
T_CD8_cell	HNRNPLL	2.7300473033977596e-222	0.534787104444835	0.225	0.153	9.901881569423675e-218
T_CD8_cell	ZEB1	5.281274767415108e-222	0.298448884264315	0.147	0.078	1.9155183581414596e-217
T_CD8_cell	HMGN2	6.053014054507432e-222	0.6506455856504263	0.603	0.611	2.1954281975698456e-217
T_CD8_cell	NLRC5	3.439714987899691e-221	0.4620009564391411	0.238	0.16	1.247584626111218e-216
T_CD8_cell	FCRL3	4.2178493542101086e-220	0.3800955954040481	0.105	0.048	1.5298139607720063e-215
T_CD8_cell	TTC39C	7.061568040503347e-220	0.4485335573228517	0.235	0.158	2.561230728290564e-215
T_CD8_cell	ARPC5	3.1319957402660364e-219	-0.339072	0.57	0.693	1.1359748549944913e-214
T_CD8_cell	RGS19	1.430793476624336e-217	-0.255405	0.185	0.304	5.189487939716467e-213
T_CD8_cell	PIK3CD	1.5606938843237369e-217	0.4163585666527909	0.258	0.176	5.660636718442194e-213
T_CD8_cell	ATF7IP	1.4709913699513545e-215	0.5338794465201859	0.39	0.328	5.335285698813562e-211
T_CD8_cell	TSPYL2	2.6777864508626504e-215	0.578961449220599	0.281	0.202	9.712331457278833e-211
T_CD8_cell	HNRNPH1	8.563601827105573e-214	0.4352604529798185	0.561	0.55	3.106018382691191e-209
T_CD8_cell	IDH2	1.5405798439296937e-213	0.5794145635060792	0.312	0.255	5.587683093932999e-209
T_CD8_cell	SARAF	3.448200221186695e-213	0.33893761038970416	0.672	0.658	1.2506622202244144e-208
T_CD8_cell	ELF1	3.78260449202403e-210	0.48474881781825663	0.48	0.441	1.3719506492571156e-205
T_CD8_cell	GLS	4.427383412923602e-210	0.5113611936418851	0.419	0.367	1.6058119638673906e-205
T_CD8_cell	ARHGEF3	1.6051481125038514e-209	0.5306449946215602	0.263	0.19	5.821872204051469e-205
T_CD8_cell	RPSA	3.124543532631016e-209	0.3013414598594135	0.698	0.69	1.1332719392852695e-204
T_CD8_cell	GVINP1	1.6669146493379462e-208	0.41717407838380716	0.157	0.089	6.045899433148731e-204
T_CD8_cell	PERP	1.687662464829136e-208	-1.12337	0.092	0.173	6.121151759935276e-204
T_CD8_cell	SRSF11	4.077433574898989e-208	0.44618709800009637	0.575	0.575	1.4788851576158632e-203
T_CD8_cell	PABPC1	1.6521104910044198e-207	-0.351763	0.832	0.871	5.992204750873031e-203
T_CD8_cell	LRP10	2.3700107155607028e-207	-0.297192	0.254	0.398	8.596028865338669e-203
T_CD8_cell	SAMSN1	2.6575299930821665e-207	0.30120433202833685	0.456	0.376	9.638861284909018e-203
T_CD8_cell	LPIN1	4.096235495959265e-207	0.4758472809778762	0.236	0.163	1.4857046143844254e-202
T_CD8_cell	CD74	7.245258174911917e-207	-1.24835	0.931	0.856	2.6278551400405524e-202
T_CD8_cell	ATP6V0E2	2.767107712365574e-206	0.4142478982002565	0.172	0.106	1.0036299672749936e-201
T_CD8_cell	DRAP1	1.119289916968224e-205	0.5395531520345005	0.466	0.447	4.0596645288437484e-201
T_CD8_cell	AES	2.180021507812753e-205	0.5617793298206704	0.452	0.418	7.906938008836855e-201
T_CD8_cell	RSRP1	1.2023423286084226e-204	0.4771440533443483	0.498	0.464	4.3608956258627487e-200
T_CD8_cell	ADGRG1	1.486904698073989e-204	0.37247757480006427	0.143	0.081	5.393003339914358e-200
T_CD8_cell	HMGN1	1.0262890519015684e-202	0.3821893567256449	0.59	0.592	3.722350391246988e-198
T_CD8_cell	LPCAT1	1.5999091853767288e-202	-0.295034	0.115	0.209	5.802870615361395e-198
T_CD8_cell	YWHAH	2.338562145417952e-201	-0.291095	0.247	0.378	8.481964901430912e-197
T_CD8_cell	RILPL2	3.3338874827757926e-201	-0.270309	0.194	0.313	1.20920099000278e-196
T_CD8_cell	EZH2	6.697451856810591e-201	0.4529373838151303	0.171	0.106	2.4291657884652014e-196
T_CD8_cell	IER2	1.6577934150173722e-200	-0.359919	0.486	0.632	6.012816716268009e-196
T_CD8_cell	PKM	2.2769185402378713e-200	-0.283766	0.515	0.633	8.258383545442759e-196
T_CD8_cell	LINC00861	7.605700647420334e-200	0.28170030445849414	0.118	0.06	2.7585876248193553e-195
T_CD8_cell	USP10	6.910946264175078e-198	-0.310058	0.171	0.287	2.506600210016301e-193
T_CD8_cell	AKAP13	2.1916219169827106e-197	0.4242189191033616	0.567	0.552	7.949012692896291e-193
T_CD8_cell	PPP1R15A	1.0225478535146611e-196	-0.438087	0.531	0.677	3.708781064697676e-192
T_CD8_cell	HCP5	3.2791860487262292e-196	0.5173629773115798	0.347	0.282	1.1893607798730034e-191
T_CD8_cell	DOK2	1.3646375766126775e-195	0.4814529916058702	0.279	0.21	4.9495404903741815e-191
T_CD8_cell	PNISR	3.428795982915501e-194	0.43261048471220254	0.556	0.547	1.2436243030034521e-189
T_CD8_cell	AC044849.1	2.5575468449912805e-193	0.28435159381597364	0.111	0.057	9.276222406783374e-189
T_CD8_cell	PNRC2	8.800420676186531e-193	0.4947245985267732	0.442	0.408	3.191912579252855e-188
T_CD8_cell	DIAPH1	1.5043368576620256e-192	0.4987317134320224	0.449	0.41	5.456229782740167e-188
T_CD8_cell	SSH2	8.487358417446542e-191	-0.256595	0.159	0.265	3.078364898007861e-186
T_CD8_cell	PPP1R2	1.224157494452187e-190	0.5648130278736612	0.374	0.324	4.440019232378082e-186
T_CD8_cell	TRAF1	3.013400248692676e-190	0.3454822182488117	0.154	0.09	1.0929602702008336e-185
T_CD8_cell	LBR	3.5631888684411926e-190	0.4169731208205676	0.396	0.336	1.2923686025836206e-185
T_CD8_cell	LRBA	1.384988156689597e-189	0.4347983393594166	0.199	0.133	5.0233520443131685e-185
T_CD8_cell	SEMA4D	9.52669371342065e-189	0.371087513993243	0.359	0.282	3.45533180985767e-184
T_CD8_cell	EXOSC9	1.1261295577108314e-188	0.5211343672501374	0.221	0.157	4.0844719058171856e-184
T_CD8_cell	AHNAK	1.5664773524888954e-188	0.49167398811102725	0.561	0.526	5.681613357477224e-184
T_CD8_cell	AREG	1.7443404627937317e-186	-0.511943	0.105	0.19	6.326722858552864e-182
T_CD8_cell	SMC3	1.8379962141872967e-186	0.5561666143314898	0.342	0.29	6.666412268857326e-182
T_CD8_cell	GALM	1.5515474651754506e-184	0.5112684654970369	0.268	0.205	5.62746265619136e-180
T_CD8_cell	PPDPF	1.9980309377608916e-184	0.37710556132853745	0.581	0.562	7.246858211258754e-180
T_CD8_cell	TAP1	7.101636403008718e-184	0.259981353456032	0.558	0.517	2.5757635233712622e-179
T_CD8_cell	NKTR	7.99452109176612e-183	0.5195144433607835	0.408	0.36	2.899612799983572e-178
T_CD8_cell	SP4	9.253269833555741e-183	0.33988663503231303	0.134	0.076	3.3561609686306675e-178
T_CD8_cell	CD226	1.8077381245737662e-182	0.3390686670844816	0.155	0.091	6.55666617782905e-178
T_CD8_cell	RIPOR2	1.6896109247887126e-181	-0.931086	0.241	0.329	6.1282188242086605e-177
T_CD8_cell	GCC2	3.3375824114564865e-180	0.4895224105127123	0.418	0.369	1.2105411406352676e-175
T_CD8_cell	ARHGAP30	9.623206351620709e-180	0.41748233093613174	0.415	0.356	3.4903369437328313e-175
T_CD8_cell	HELB	2.67767761988034e-179	0.31659910390175106	0.136	0.078	9.711936727305993e-175
T_CD8_cell	RPS4Y1	5.101620755244275e-179	0.46898133338678294	0.367	0.306	1.8503578479270985e-174
T_CD8_cell	RPL41	1.8119927662224427e-178	0.34187667277828293	0.794	0.795	6.5720977630888e-174
T_CD8_cell	CSRNP1	2.352014968522753e-177	-0.262349	0.17	0.273	8.530758290832025e-173
T_CD8_cell	SLC44A2	8.116885397849156e-177	-0.270521	0.142	0.236	2.943994333799889e-172
T_CD8_cell	XPO6	1.1208402173141976e-176	-0.437723	0.186	0.293	4.065287468198595e-172
T_CD8_cell	NCL	1.3922609879426141e-175	0.34113020800130345	0.632	0.632	5.049730603267861e-171
T_CD8_cell	HSPA1B	2.0991278194406716e-175	0.5575159184354455	0.674	0.664	7.613536601111316e-171
T_CD8_cell	HNRNPD	5.616499008964774e-175	0.446991507649219	0.535	0.545	2.0371041905515237e-170
T_CD8_cell	ANKRD44	1.227240998819719e-174	0.3749814079349696	0.362	0.289	4.4512031027191204e-170
T_CD8_cell	ATG16L2	1.7659251363570647e-173	-0.269544	0.066	0.136	6.405010469567074e-169
T_CD8_cell	EFHD2	1.7704501520359558e-171	-0.401502	0.424	0.552	6.4214227014344114e-167
T_CD8_cell	DENND1C	5.721401377002224e-171	0.4573208047898275	0.217	0.15	2.075152279438707e-166
T_CD8_cell	PRR5L	2.0589060150203587e-170	0.41550946799853405	0.141	0.084	7.467652116478841e-166
T_CD8_cell	ZBP1	4.1365594380100596e-170	0.2852162572931254	0.147	0.087	1.5003301081662487e-165
T_CD8_cell	UBE2S	1.6169530140052243e-169	0.5704908593027507	0.308	0.255	5.864688581796948e-165
T_CD8_cell	AL365361.1	3.424877376481799e-168	0.44098554002671886	0.158	0.098	1.2422030244499486e-163
T_CD8_cell	HSPB1	8.889606821685641e-168	-0.725023	0.481	0.586	3.224260394225382e-163
T_CD8_cell	HIST1H2AC	1.2229855404099149e-167	-0.32843	0.084	0.158	4.4357685550667616e-163
T_CD8_cell	G3BP2	1.4962106611418102e-166	0.5505419206301911	0.385	0.349	5.426756067961346e-162
T_CD8_cell	NAP1L1	7.786623197414006e-166	0.2510191394062544	0.723	0.711	2.82420823370206e-161
T_CD8_cell	APBB1IP	1.2154224357114147e-165	0.3140906731068729	0.452	0.392	4.408337174325301e-161
T_CD8_cell	ARHGAP15	1.2951049825838792e-165	0.3496619282390857	0.27	0.199	4.69734577183173e-161
T_CD8_cell	CCL3	5.585143219209262e-164	0.3764146970481952	0.344	0.264	2.0257314456071992e-159
T_CD8_cell	TMX4	1.5023749162517812e-163	0.5145140622327735	0.365	0.315	5.449113821245211e-159
T_CD8_cell	TOB1	2.6223734135633603e-161	0.546731947118994	0.397	0.35	9.511348370994307e-157
T_CD8_cell	SH3BP1	6.1389772506726226e-161	0.4827294285341557	0.256	0.197	2.2266070488189602e-156
T_CD8_cell	LY6E	1.1153242657637848e-160	0.43536292951428446	0.494	0.465	4.0452811119252473e-156
T_CD8_cell	NUCKS1	1.6760990963678907e-160	0.4151789741378571	0.555	0.556	6.07921142252634e-156
T_CD8_cell	MIR4435-2HG	1.9248531976941008e-159	0.32543510863963826	0.175	0.114	6.981442548036503e-155
T_CD8_cell	SLC2A4RG	1.7077223990359535e-158	0.3757905878827925	0.172	0.114	6.193909141303404e-154
T_CD8_cell	JCHAIN	2.549449620970351e-158	-3.21428	0.071	0.135	9.246853775259462e-154
T_CD8_cell	FBXO5	1.9189906208456823e-157	0.3542588338595074	0.103	0.056	6.960178981807289e-153
T_CD8_cell	LCP2	7.820695036329129e-156	0.25164868780272376	0.458	0.395	2.8365660896765752e-151
T_CD8_cell	MSI2	1.5773234103301027e-155	0.4459998592212038	0.286	0.224	5.720952009267282e-151
T_CD8_cell	ATP8B2	6.4545076296834015e-155	0.27134367901792383	0.104	0.056	2.3410499172861697e-150
T_CD8_cell	PARK7	1.3376114218622911e-154	0.47564351382047376	0.489	0.502	4.8515166270945296e-150
T_CD8_cell	AIP	1.0496333483464826e-153	0.460137536640734	0.299	0.247	3.8070201544526923e-149
T_CD8_cell	RINL	4.89760779073456e-153	0.3451125083061453	0.138	0.084	1.776362345699425e-148
T_CD8_cell	SRSF3	4.974544541806795e-153	0.3899302060160068	0.563	0.586	1.8042673053133246e-148
T_CD8_cell	IGHA1	4.981815180970845e-153	-3.73369	0.133	0.211	1.8069043661381256e-148
T_CD8_cell	HAUS3	5.597429394667453e-153	0.31522884582929195	0.123	0.072	2.030187641445885e-148
T_CD8_cell	SUMO2	6.519782312149161e-153	0.2816792548697258	0.641	0.653	2.364725044616501e-148
T_CD8_cell	RBM38	1.793059085805778e-152	0.36500277006358917	0.209	0.146	6.503425304217557e-148
T_CD8_cell	H2AFX	3.7383552467581353e-152	0.5173029524920458	0.215	0.16	1.3559014479991758e-147
T_CD8_cell	DDX6	5.795530293925208e-152	0.48487994050966177	0.398	0.36	2.1020388376066728e-147
T_CD8_cell	SMARCA2	6.274079574600424e-152	0.5312409562621536	0.394	0.36	2.2756086617075736e-147
T_CD8_cell	MT-RNR1	1.3956677575140144e-151	-0.521359	0.616	0.667	5.06208695650333e-147
T_CD8_cell	MYCBP2	2.2647606292535816e-151	0.46256137113732176	0.406	0.363	8.21428680230274e-147
T_CD8_cell	ZFP36L1	3.7872888613205993e-151	-0.314717	0.69	0.782	1.3736496700009815e-146
T_CD8_cell	H2AFZ	2.849138015130966e-150	0.5299770657999516	0.485	0.487	1.0333823580880014e-145
T_CD8_cell	GYPC	4.585137374542419e-150	0.40313725990717464	0.273	0.212	1.6630293257465353e-145
T_CD8_cell	CNTRL	8.954851872747354e-150	0.41780771049355936	0.271	0.209	3.247924774245465e-145
T_CD8_cell	TMEM154	1.0104068343298535e-147	-0.509692	0.107	0.176	3.6647455881143788e-143
T_CD8_cell	SIGIRR	4.9124077172874115e-147	0.40312560096396066	0.222	0.162	1.781730279060144e-142
T_CD8_cell	S100PBP	5.033679614923422e-147	0.39340907742290926	0.163	0.108	1.825715596332725e-142
T_CD8_cell	TXNIP	1.3398154177481746e-146	-0.623681	0.704	0.781	4.859510520172629e-142
T_CD8_cell	SF3B1	2.072725675409033e-146	0.38278026832652046	0.543	0.544	7.517776024708563e-142
T_CD8_cell	COMMD6	1.715949081382989e-145	0.3519446233653378	0.541	0.536	6.223747318176101e-141
T_CD8_cell	SAMD9	2.3268975427680043e-145	0.42090970912292436	0.338	0.28	8.439657387619552e-141
T_CD8_cell	AAK1	5.07633690437968e-145	0.4434843899368607	0.301	0.246	1.8411873952185098e-140
T_CD8_cell	HLA-DRB5	6.56035444336305e-145	-0.91234	0.172	0.247	2.379440556607778e-140
T_CD8_cell	CSGALNACT1	1.1010459030642146e-144	0.26534554593835946	0.109	0.06	3.993493490413906e-140
T_CD8_cell	STAMBPL1	2.0113257703653785e-144	0.2671455127452738	0.115	0.066	7.295078569115228e-140
T_CD8_cell	RASSF5	2.1326272818762456e-143	0.29985760641329606	0.433	0.373	7.735039151365143e-139
T_CD8_cell	ISG20	5.996612666833002e-143	0.3813553973707793	0.347	0.279	2.17497141426033e-138
T_CD8_cell	VNN2	7.41494223926204e-143	-0.873594	0.063	0.121	2.689399550180342e-138
T_CD8_cell	FOXO1	1.7230519347322413e-142	0.37333119756972977	0.226	0.163	6.249509367273839e-138
T_CD8_cell	HLA-DQA1	1.7491284250585606e-142	-0.854487	0.431	0.5	6.344088797687399e-138
T_CD8_cell	USP9Y	4.107157796226119e-142	0.2608938406492912	0.1	0.055	1.4896661326912135e-137
T_CD8_cell	ARHGAP45	6.512930791390243e-139	0.35205776549436685	0.246	0.184	2.362239998037241e-134
T_CD8_cell	PDE7A	7.016821655246655e-139	0.3800108589096859	0.223	0.163	2.5450012143579616e-134
T_CD8_cell	GRK2	1.9179611884119674e-138	0.40964004575456436	0.463	0.439	6.956445230370206e-134
T_CD8_cell	NR4A2	2.0754280039036633e-138	0.48765477046038974	0.411	0.354	7.527577370158586e-134
T_CD8_cell	ROCK1	1.74752902192017e-136	0.3914684838394922	0.493	0.482	6.338287762504456e-132
T_CD8_cell	SKA2	2.006422549546274e-136	0.38885447422969766	0.191	0.138	7.277294587204337e-132
T_CD8_cell	TRERF1	8.291935400035682e-136	0.3414341040788016	0.129	0.079	3.007484969592942e-131
T_CD8_cell	HLA-DRB3	1.2332895936075697e-135	-0.489246	0.15	0.222	4.4731413560146555e-131
T_CD8_cell	STK10	2.441899886207551e-135	0.3798840003433315	0.273	0.213	8.856770887274788e-131
T_CD8_cell	C21orf91	6.064423031108666e-135	0.3962420589663683	0.203	0.146	2.1995662333831133e-130
T_CD8_cell	NFATC3	1.1173060177739594e-134	0.46367595867721134	0.216	0.162	4.05246892646615e-130
T_CD8_cell	BARD1	1.8473241606242594e-134	0.283903159809049	0.118	0.071	6.700244730584189e-130
T_CD8_cell	SPTAN1	6.86668777763313e-134	0.4596034854093962	0.373	0.335	2.4905476569475364e-129
T_CD8_cell	LTB	9.751656222711092e-134	-0.75414	0.244	0.313	3.536925711977313e-129
T_CD8_cell	ATRX	1.2187192523062551e-133	0.44192890548861996	0.482	0.469	4.420294728114787e-129
T_CD8_cell	ARID4B	2.3767257058789435e-133	0.38360451771972426	0.496	0.48	8.620384135222929e-129
T_CD8_cell	MLLT6	2.4199916011769574e-133	0.42856763674564013	0.341	0.289	8.777309537468825e-129
T_CD8_cell	DYRK2	3.406000182464769e-132	0.4989140500996959	0.215	0.161	1.2353562661799718e-127
T_CD8_cell	HIST1H4C	6.987834810756552e-132	0.6904059333357645	0.253	0.201	2.5344876858614013e-127
T_CD8_cell	YBX1	1.1387071499570044e-131	-0.252773	0.622	0.695	4.130090832894055e-127
T_CD8_cell	ATXN1	2.1247811093300028e-131	0.4881916257994561	0.29	0.242	7.70658108353992e-127
T_CD8_cell	CALM3	1.8602817217005806e-128	0.3926575850399592	0.473	0.464	6.747241804608006e-124
T_CD8_cell	ZEB2	3.3540158094333763e-128	-0.250723	0.253	0.347	1.2165015340814855e-123
T_CD8_cell	C12orf57	1.5142889536883047e-125	0.40258508124764614	0.364	0.318	5.492326035027481e-121
T_CD8_cell	ZBTB38	1.7474380132535138e-125	0.5553152121863298	0.356	0.323	6.337957674070494e-121
T_CD8_cell	RASA2	2.349729409696932e-124	0.4095719550058684	0.253	0.198	8.522468568970772e-120
T_CD8_cell	GIMAP6	6.657350834048017e-124	0.37139697050804643	0.154	0.104	2.4146211475092157e-119
T_CD8_cell	SFMBT2	1.3245259588396443e-123	0.41155635005740493	0.14	0.093	4.8040556527113897e-119
T_CD8_cell	SNRPB	3.719904134044091e-123	0.4291425310549426	0.452	0.452	1.349209229417792e-118
T_CD8_cell	HERPUD2	4.704218102218716e-123	0.5104291355587335	0.311	0.271	1.706219905674728e-118
T_CD8_cell	SENP7	6.826656327359932e-123	0.40471439463743963	0.205	0.15	2.4760282499334474e-118
T_CD8_cell	IL21R	6.87440237496151e-123	0.3030939509866713	0.13	0.082	2.4933457413985397e-118
T_CD8_cell	NSMCE3	3.765822401055133e-122	0.4026880180132204	0.212	0.16	1.3658637848626967e-117
T_CD8_cell	PCNX2	5.385569777245618e-122	0.2941441425510839	0.103	0.061	1.9533461582069854e-117
T_CD8_cell	MT-ATP8	3.574446494443334e-120	0.3270619010208642	0.672	0.644	1.2964517435345972e-115
T_CD8_cell	SRSF5	4.105578906920167e-120	0.28786260329886604	0.627	0.653	1.4890934695399446e-115
T_CD8_cell	TRIB2	2.028307049187464e-119	0.34078905148191774	0.177	0.123	7.356669667402932e-115
T_CD8_cell	RNF167	6.821245171961517e-119	0.4746421521400045	0.324	0.287	2.4740656238704422e-114
T_CD8_cell	CD81	7.020984660249691e-119	-0.426296	0.517	0.571	2.546511136272563e-114
T_CD8_cell	CDK2AP2	8.664875975452171e-117	0.5350189936632959	0.389	0.376	3.1427505162965028e-112
T_CD8_cell	HSPA1A	1.6391989667850125e-116	0.5842902035110171	0.688	0.714	5.94537465252924e-112
T_CD8_cell	HSP90B1	2.722584225503086e-116	-0.437924	0.581	0.646	9.874812985899693e-112
T_CD8_cell	STK39	6.666066835454364e-116	0.4395129856898386	0.194	0.144	2.4177824412192977e-111
T_CD8_cell	JUNB	3.513055008288435e-114	-0.307054	0.826	0.888	1.2741850515062154e-109
T_CD8_cell	RASSF1	1.594954713450893e-113	0.41130208486269504	0.215	0.166	5.784900745686388e-109
T_CD8_cell	LY9	1.0649726322133435e-112	0.34450405233375875	0.147	0.099	3.862655737037797e-108
T_CD8_cell	UBXN4	3.894639294833779e-112	0.36412721920086777	0.538	0.555	1.412585672236212e-107
T_CD8_cell	CCDC85B	7.747066091525553e-112	0.372296457307685	0.221	0.171	2.809860871396318e-107
T_CD8_cell	SSR4	1.820974723263168e-111	-0.663197	0.439	0.553	6.60467532127551e-107
T_CD8_cell	PREX1	3.215313237080879e-111	0.264024733282038	0.414	0.365	1.166194111089235e-106
T_CD8_cell	FUT8	3.2272420894541083e-111	0.36481652366566875	0.166	0.119	1.1705207058450052e-106
T_CD8_cell	NSD3	3.714377475508343e-111	0.3850514258950206	0.399	0.37	1.3472047103668762e-106
T_CD8_cell	NELFCD	7.126180498408622e-111	0.4308524363938418	0.204	0.159	2.5846656667728073e-106
T_CD8_cell	NAB1	7.556690454569556e-111	0.38027475168943436	0.186	0.138	2.740811627872378e-106
T_CD8_cell	PPP1R18	2.0641329747192422e-110	0.2540726288935615	0.543	0.524	7.486610299306691e-106
T_CD8_cell	ATP1B3	2.1484474008938957e-110	-0.252472	0.335	0.434	7.792418723042159e-106
T_CD8_cell	IGHM	2.6121301645075406e-110	-2.72457	0.083	0.138	9.47419610666885e-106
T_CD8_cell	NUP210	3.404371310715666e-110	0.324841451622569	0.175	0.125	1.234765474396572e-105
T_CD8_cell	ABI3	1.1356513380954375e-109	0.40589677389761014	0.221	0.174	4.119007403272152e-105
T_CD8_cell	CEMIP2	4.970684175009774e-109	0.39206712444097924	0.259	0.209	1.802867150276045e-104
T_CD8_cell	NOP58	2.1226512764637056e-108	0.47816365912892367	0.335	0.302	7.69885617973386e-104
T_CD8_cell	CD38	7.954983790505397e-108	0.4228308644589285	0.192	0.145	2.8852726208163074e-103
T_CD8_cell	SEPT9	9.438537169508407e-108	0.4934488352413975	0.393	0.373	3.4233574313806995e-103
T_CD8_cell	FAM53B	1.0423538512166344e-107	0.3660721958678309	0.194	0.144	3.780617418362733e-103
T_CD8_cell	LPXN	2.7962885365679786e-107	0.41120307466060124	0.385	0.35	1.0142138522132059e-102
T_CD8_cell	BCL2	8.418437131830046e-107	0.29060150590534095	0.223	0.168	3.0533671477147577e-102
T_CD8_cell	GIMAP1	1.3543446379684255e-106	0.3818035432253916	0.167	0.12	4.9122080019114794e-102
T_CD8_cell	CHD3	3.423512778060138e-106	0.3636178371952592	0.235	0.184	1.2417080846024121e-101
T_CD8_cell	CBX3	2.4783918779539954e-105	0.35771562328609585	0.518	0.537	8.98912734133914e-101
T_CD8_cell	HOPX	3.32738013221097e-105	0.29366518871192293	0.191	0.136	1.206840773952919e-100
T_CD8_cell	ZNF644	3.415213259756262e-105	0.4775777180754964	0.275	0.236	1.2386978493135961e-100
T_CD8_cell	PCM1	3.736473759440609e-105	0.453214317028245	0.368	0.343	1.355219032549109e-100
T_CD8_cell	MTATP6P1	4.79544786777663e-105	0.35757938570038483	0.572	0.55	1.7393089416425835e-100
T_CD8_cell	HNRNPU	3.1724097042914546e-104	0.2624525020859738	0.632	0.661	1.1506329997465106e-99
T_CD8_cell	SRRM1	1.0654242955090337e-103	0.3927972751284081	0.499	0.517	3.8642939198112654e-99
T_CD8_cell	SNRPD2	1.8961950443914182e-103	0.34306308579274947	0.512	0.529	6.8774994260076735e-99
T_CD8_cell	MAPRE2	3.460871269369514e-103	0.49212198505391147	0.274	0.235	1.2552580094003226e-98
T_CD8_cell	OGA	3.871937828975841e-103	0.3862848185172927	0.409	0.381	1.4043518505695375e-98
T_CD8_cell	GPBP1	7.149493366980054e-103	0.3924854626837748	0.458	0.456	2.5931212442036653e-98
T_CD8_cell	SFXN1	5.527035841160164e-100	0.3704252777207565	0.21	0.164	2.0046558995887915e-95
T_CD8_cell	CCDC69	1.2506424735690225e-99	0.3556750695491516	0.238	0.19	4.536080251634845e-95
T_CD8_cell	IGKC	2.1219345318659944e-99	-3.53565	0.661	0.617	7.696256547077962e-95
T_CD8_cell	PTPRA	8.894467218740492e-99	0.5024078028868018	0.306	0.278	3.2260232602371763e-94
T_CD8_cell	MZT2A	1.990104872320451e-98	0.37703813883850945	0.263	0.22	7.218110371906275e-94
T_CD8_cell	ZC3HAV1	2.0697586948105488e-97	0.39164939124000164	0.422	0.4	7.507014786077861e-93
T_CD8_cell	ANP32E	4.010659514802757e-96	0.47414379432395515	0.33	0.305	1.45466620601896e-91
T_CD8_cell	LUC7L3	4.910630676670623e-96	0.4005458550957999	0.463	0.466	1.781085746428435e-91
T_CD8_cell	PCSK7	1.5080655507990564e-95	0.4458168912197499	0.295	0.257	5.469753752748178e-91
T_CD8_cell	XRCC5	2.1667043908443023e-95	0.353549257013408	0.504	0.521	7.858636825592284e-91
T_CD8_cell	NASP	2.5847441901235526e-95	0.4832295879776518	0.327	0.304	9.374867177578125e-91
T_CD8_cell	CENPC	4.0089114578997195e-95	0.3514808400564109	0.209	0.163	1.4540321857802282e-90
T_CD8_cell	ANKRD12	5.617878235511712e-95	0.3167425622782609	0.547	0.56	2.037604436020098e-90
T_CD8_cell	BTG2	5.9767224072525146e-95	-0.531351	0.58	0.683	2.167757217110487e-90
T_CD8_cell	TBC1D2B	1.1751875562533586e-94	0.45288446794076753	0.227	0.187	4.262405266530932e-90
T_CD8_cell	PSMB8	5.169450435535727e-94	0.39735681226887154	0.446	0.457	1.874959672968808e-89
T_CD8_cell	GLCCI1	6.980355017151741e-94	0.26800754816328276	0.195	0.145	2.5317747647209365e-89
T_CD8_cell	PARP1	7.60149679250398e-94	0.420109998722781	0.365	0.347	2.7570628866411932e-89
T_CD8_cell	SMAD7	1.4946019504518504e-93	0.44402831168883894	0.222	0.179	5.4209212742888614e-89
T_CD8_cell	FAM111A	2.8134557883964747e-93	0.4088166801277401	0.24	0.199	1.0204404144514014e-88
T_CD8_cell	PSMB10	3.5322025578461435e-93	0.37754826524986784	0.21	0.165	1.2811298677307963e-88
T_CD8_cell	UBC	4.779397124694697e-93	0.3204140788545087	0.783	0.818	1.7334873371267666e-88
T_CD8_cell	RPL36AL	2.204807975153788e-92	0.3675016083557756	0.538	0.57	7.996838525882788e-88
T_CD8_cell	H1FX	3.3148995683308756e-91	0.46525488669296355	0.358	0.335	1.2023140734336086e-86
T_CD8_cell	AHI1	3.568517438939659e-91	0.3730754958593931	0.159	0.118	1.2943012751034143e-86
T_CD8_cell	CACYBP	4.06264847961791e-91	0.48896945891436583	0.405	0.401	1.473522603557416e-86
T_CD8_cell	MFSD6	1.6512197349243546e-90	0.39992229640117805	0.156	0.116	5.988973978570634e-86
T_CD8_cell	IL16	1.7883757800832664e-90	0.2978453076644959	0.228	0.178	6.486438954362007e-86
T_CD8_cell	MIER1	4.44929566475333e-90	0.36824547214094183	0.368	0.342	1.613759537606033e-85
T_CD8_cell	ANKRD36C	2.144343502000439e-89	0.2862844846400118	0.168	0.123	7.777533881755592e-85
T_CD8_cell	RSBN1	2.5755638814442148e-89	0.3615953002564233	0.224	0.18	9.341570197998167e-85
T_CD8_cell	FUS	3.61085332562368e-89	0.3003663972483215	0.586	0.624	1.3096565012037088e-84
T_CD8_cell	FKBP5	4.4659962566324084e-89	-0.252711	0.283	0.373	1.6198168422805746e-84
T_CD8_cell	HSPA5	5.0897008126756814e-89	-0.283075	0.498	0.585	1.8460344847574697e-84
T_CD8_cell	RBM25	7.141344593441299e-89	0.3570044119066651	0.54	0.57	2.590165684041159e-84
T_CD8_cell	SRRT	7.415357947138746e-89	0.4812438984769388	0.251	0.217	2.689550327427223e-84
T_CD8_cell	SLC16A7	2.981754293739043e-88	0.3629907230857712	0.155	0.113	1.081482282339151e-83
T_CD8_cell	RAPGEF6	5.343636694629178e-88	0.2650506922360115	0.173	0.128	1.938137029142003e-83
T_CD8_cell	TAF7	1.6760811497985996e-87	0.3637885415175357	0.437	0.427	6.0791463303195205e-83
T_CD8_cell	CCDC88B	1.810038041194792e-87	0.2501925922648533	0.163	0.118	6.5650079754135104e-83
T_CD8_cell	PPM1K	1.9985342352731199e-87	0.39426395553781723	0.268	0.227	7.248683671335606e-83
T_CD8_cell	DBF4	3.2255704322625846e-87	0.2803877628600786	0.137	0.097	1.1699143957816395e-82
T_CD8_cell	GFOD1	3.457611445382242e-87	0.3010317887613322	0.107	0.07	1.2540756712401392e-82
T_CD8_cell	PARP15	3.981830037742997e-87	0.2642844408806065	0.149	0.105	1.444209754689385e-82
T_CD8_cell	YPEL3	6.054922583825996e-87	-0.430469	0.39	0.494	2.196120421153689e-82
T_CD8_cell	BAZ1B	9.87530239361729e-87	0.5099899879654844	0.336	0.319	3.5817721781649905e-82
T_CD8_cell	FBXO44	3.737876337648583e-86	0.34663197343922375	0.126	0.088	1.355727747665141e-81
T_CD8_cell	APOL6	9.546214131895893e-86	0.40863405435486166	0.423	0.415	3.46241186563864e-81
T_CD8_cell	PLP2	1.5887926651098994e-85	0.3801415938492454	0.482	0.484	5.762550996353605e-81
T_CD8_cell	EPC1	4.385171211490515e-85	0.4082384670446503	0.332	0.305	1.5905015984076097e-80
T_CD8_cell	CGGBP1	5.330072995059878e-85	0.4395280928463492	0.356	0.338	1.933217475308218e-80
T_CD8_cell	SRP14	5.417758426634543e-85	0.2753788057526223	0.626	0.666	1.9650209813403488e-80
T_CD8_cell	RFTN1	2.12285110195326e-84	0.35533178433451185	0.179	0.138	7.699580946784473e-80
T_CD8_cell	RCAN3	3.474613424933308e-83	0.3767677133413726	0.24	0.199	1.2602422892233108e-78
T_CD8_cell	RSRC2	7.515155955567694e-83	0.39748413793370285	0.439	0.448	2.7257470650844023e-78
T_CD8_cell	MPHOSPH8	1.0227404672069767e-82	0.393974010722117	0.391	0.376	3.7094796745597044e-78
T_CD8_cell	GOLGA8B	2.1771667954494776e-81	0.26765973591171743	0.17	0.126	7.896583967095255e-77
T_CD8_cell	MFSD10	3.4997988026196985e-81	0.4452674127850621	0.261	0.231	1.2693770257101646e-76
T_CD8_cell	CHORDC1	9.123345341280504e-81	0.47214654622089125	0.315	0.293	3.309037355282439e-76
T_CD8_cell	MT1F	9.23260339983651e-81	0.31694447139277676	0.149	0.11	3.348665253120702e-76
T_CD8_cell	BDP1	1.2097342024718889e-80	0.45501326123502694	0.276	0.244	4.387705952365541e-76
T_CD8_cell	FAM160B1	3.1754525220607022e-80	0.36657588253172996	0.158	0.119	1.1517366297514166e-75
T_CD8_cell	LPIN2	7.631821718143814e-80	0.3674268630282258	0.273	0.238	2.768061737170761e-75
T_CD8_cell	PRPF4B	1.3545641942507677e-79	0.42285038706121036	0.376	0.368	4.913004332547534e-75
T_CD8_cell	XAF1	3.684218761611001e-79	0.45914108606670423	0.422	0.409	1.3362661448363101e-74
T_CD8_cell	CALR	8.951164090849139e-79	-0.288906	0.618	0.663	3.2465872157509828e-74
T_CD8_cell	GABPB1-IT1	1.1324723443689434e-78	0.3011983274979681	0.152	0.113	4.107477193026158e-74
T_CD8_cell	HNRNPR	1.2568746899341234e-78	0.39943316584925204	0.44	0.457	4.5586845003910656e-74
T_CD8_cell	UBE2V1	5.8760906045384005e-78	0.29128906901663065	0.18	0.139	2.1312580622660778e-73
T_CD8_cell	MAD2L2	7.071246224541644e-78	0.3845783712485274	0.188	0.153	2.564741005641254e-73
T_CD8_cell	HERC1	9.258018808462589e-78	0.424768810216159	0.238	0.203	3.357883421829381e-73
T_CD8_cell	BCL9L	7.060222900144367e-77	0.48967286504376417	0.245	0.21	2.560742845882362e-72
T_CD8_cell	CMC2	3.32277581175682e-76	0.3986873697852521	0.23	0.198	1.2051707869241988e-71
T_CD8_cell	ANP32B	4.465613657713611e-76	0.322439011075736	0.586	0.614	1.6196780736527267e-71
T_CD8_cell	ALOX5AP	1.3028936282168672e-75	-0.275134	0.528	0.441	4.725595189542577e-71
T_CD8_cell	BTG3	1.6231558331451206e-75	0.37810081680365715	0.239	0.204	5.887186206817352e-71
T_CD8_cell	WDR82	4.862758649287445e-75	0.4182979542525582	0.338	0.32	1.7637225620965564e-70
T_CD8_cell	SBF1	1.9367350209304794e-74	0.31417337611605173	0.134	0.098	7.024537920914849e-70
T_CD8_cell	SURF4	2.559850554527874e-74	0.47438812119470297	0.351	0.349	9.284577961272599e-70
T_CD8_cell	HSPB11	3.545016384312295e-74	0.37397886007073716	0.215	0.183	1.2857774425900694e-69
T_CD8_cell	ABTB1	5.4355083604507645e-74	-0.268779	0.082	0.127	1.9714588823354924e-69
T_CD8_cell	TRA2B	1.0476474986846566e-73	0.36528426281007653	0.466	0.486	3.7998174777292495e-69
T_CD8_cell	RSBN1L	2.5386055447048685e-73	0.3647427514610556	0.292	0.262	9.207522310644559e-69
T_CD8_cell	PMAIP1	6.643803513017775e-72	0.44486287597285035	0.287	0.252	2.409707534171547e-67
T_CD8_cell	LINC-PINT	6.76636032241422e-72	0.3602092503643064	0.235	0.195	2.4541588889396376e-67
T_CD8_cell	RAB8B	1.318779271790447e-71	0.35540058394800633	0.324	0.296	4.783212418783951e-67
T_CD8_cell	SMARCA5	4.452967884099325e-71	0.42403129025929287	0.369	0.364	1.615091451562825e-66
T_CD8_cell	FGFR1OP2	1.2637635249063862e-70	0.40893848330405325	0.376	0.372	4.5836703048354626e-66
T_CD8_cell	LRRC8C	2.626645347890063e-69	0.4186101780915257	0.227	0.193	9.526842676797257e-65
T_CD8_cell	DDX39B	4.457964972073164e-69	0.3648409776910224	0.5	0.527	1.6169038953709366e-64
T_CD8_cell	RAN	4.786534008756721e-69	0.30043092951114914	0.538	0.572	1.7360758849760627e-64
T_CD8_cell	KHDRBS1	1.3960495741291013e-68	0.37613861726230113	0.483	0.512	5.06347180536625e-64
T_CD8_cell	CASP3	4.1524578511636075e-68	0.36849741269564557	0.191	0.158	1.5060964626170404e-63
T_CD8_cell	CD84	9.44531159643556e-68	0.2717951087421586	0.366	0.318	3.4258145160271775e-63
T_CD8_cell	MDFIC	1.174390634408232e-67	0.44905278887274525	0.311	0.294	4.2595148309986576e-63
T_CD8_cell	PRKD2	1.7199798647594497e-67	0.2621048126690154	0.178	0.139	6.238366969482524e-63
T_CD8_cell	MYO1G	1.7682331369275572e-67	0.2816859231113475	0.163	0.126	6.41338158763625e-63
T_CD8_cell	ATP5MG	4.565425601966258e-67	0.3255230031746743	0.542	0.586	1.6558798658331617e-62
T_CD8_cell	CREBZF	7.659349091524495e-67	0.37086231760675503	0.229	0.196	2.7780459154959344e-62
T_CD8_cell	TNRC6C	2.7823335891866167e-66	0.38051537973853256	0.153	0.118	1.0091523927979858e-61
T_CD8_cell	C9orf78	2.000171502535419e-65	0.41189933157896985	0.367	0.361	7.254622039695965e-61
T_CD8_cell	CD82	1.961190902633458e-64	0.31407829092982587	0.389	0.368	7.113239403851552e-60
T_CD8_cell	DNMT1	2.181776145639406e-64	0.4981551664473691	0.313	0.301	7.913302080234125e-60
T_CD8_cell	RNF166	2.497202953995076e-64	0.31125707736755837	0.213	0.178	9.057355114140141e-60
T_CD8_cell	ATP5IF1	2.7165802472997424e-64	0.36191481902497946	0.433	0.454	9.853036556956166e-60
T_CD8_cell	RPL17	3.204529055135023e-64	0.3122525949418935	0.339	0.296	1.1622826882974728e-59
T_CD8_cell	HSPE1	1.3849992420056445e-63	0.4606726198147637	0.425	0.437	5.023392250754473e-59
T_CD8_cell	MATR3	1.7046528711429502e-63	0.48157233374093855	0.374	0.378	6.1827759636354804e-59
T_CD8_cell	ZBTB1	2.623403819452392e-63	0.36511757922061727	0.218	0.187	9.515085653153826e-59
T_CD8_cell	N4BP2L2	9.994785757405162e-63	0.34380159520665465	0.446	0.455	3.625108794210852e-58
T_CD8_cell	UHRF2	1.6785682086233413e-62	0.3314007462742885	0.172	0.138	6.088166892676859e-58
T_CD8_cell	REST	1.95481464933002e-62	0.42918879472085336	0.279	0.256	7.090112733119983e-58
T_CD8_cell	HNRNPM	2.913335921418311e-62	0.3734711099808965	0.447	0.472	1.0566669386984214e-57
T_CD8_cell	LDLRAD4	7.613900608057467e-62	0.35701073540337036	0.168	0.134	2.7615617505424434e-57
T_CD8_cell	PLPP1	1.0355325425988015e-61	0.2849138511669382	0.1	0.071	3.755876532005853e-57
T_CD8_cell	CPNE1	1.7123844565947233e-61	0.39478291420947365	0.34	0.33	6.210818424069062e-57
T_CD8_cell	IL12RB1	2.0882455378984476e-61	0.2745368097782794	0.142	0.109	7.57406656595767e-57
T_CD8_cell	PIK3CG	3.098269356594301e-61	0.28301169126983067	0.145	0.111	1.123742295636753e-56
T_CD8_cell	SLC4A7	7.225914942941547e-61	0.39522190771806254	0.258	0.23	2.620839349804899e-56
T_CD8_cell	XRN1	8.194911276894089e-61	0.3492779894810625	0.319	0.297	2.972294320129486e-56
T_CD8_cell	TRAPPC10	4.4919387433943654e-60	0.2653026170476686	0.153	0.12	1.6292261822291363e-55
T_CD8_cell	FUBP1	4.5540901630341203e-60	0.41635706451887344	0.313	0.3	1.6517685021324756e-55
T_CD8_cell	RABAC1	1.603037141829159e-59	0.40706279197219286	0.266	0.243	5.814215713414359e-55
T_CD8_cell	EED	2.5388744650305044e-59	0.27762641280790945	0.148	0.115	9.208497684665639e-55
T_CD8_cell	SNHG5	3.289606247273956e-59	0.34273486376930995	0.411	0.417	1.1931401858862637e-54
T_CD8_cell	UTRN	6.158479421766662e-59	0.40876647934933463	0.334	0.321	2.2336804862747683e-54
T_CD8_cell	UBE2D2	6.500762841566631e-59	0.31257980758435777	0.467	0.499	2.357826682636217e-54
T_CD8_cell	USP1	9.611266846523687e-59	0.3941476078083327	0.227	0.2	3.486006485234141e-54
T_CD8_cell	RABGAP1L	1.2344006230927709e-58	0.36200642290060014	0.281	0.255	4.47717105995748e-54
T_CD8_cell	EWSR1	4.308429828023088e-58	0.3749053622323886	0.438	0.461	1.562667498623974e-53
T_CD8_cell	TMC6	5.351728019939514e-58	0.3810366855250521	0.237	0.211	1.9410717528320618e-53
T_CD8_cell	BTN3A3	6.0684801193873345e-58	0.3276561069582155	0.138	0.107	2.2010377393017864e-53
T_CD8_cell	DHX36	1.1423872678135506e-57	0.41867884216494644	0.337	0.331	4.143438620359748e-53
T_CD8_cell	MCM3	2.3989087082108506e-57	0.37003316677420706	0.157	0.127	8.700841884680755e-53
T_CD8_cell	CTCF	3.1937898507510586e-57	0.3891188609883568	0.264	0.241	1.158387578867409e-52
T_CD8_cell	IRF3	3.810913581618082e-57	0.4168935700120857	0.296	0.28	1.3822183560528784e-52
T_CD8_cell	KIF3A	1.038785310128483e-56	0.25536217513289317	0.1	0.071	3.767674319836008e-52
T_CD8_cell	ANAPC16	1.0806934252984533e-56	0.34648126336898977	0.395	0.399	3.91967505355749e-52
T_CD8_cell	RFX7	2.834391626495462e-56	0.30652468591506515	0.116	0.086	1.0280338429299041e-51
T_CD8_cell	ACP5	1.3778080900142744e-55	-0.517967	0.292	0.341	4.9973099424817733e-51
T_CD8_cell	KANSL1	2.9939156631617495e-55	0.37250746724669603	0.279	0.259	1.0858932110287665e-50
T_CD8_cell	RBM8A	5.587175208999569e-55	0.3345352786368283	0.442	0.468	2.0264684483041436e-50
T_CD8_cell	SNRPN	1.2898054902802792e-54	0.3540676229632539	0.244	0.219	4.678124513246573e-50
T_CD8_cell	TAF15	1.4027468033083807e-54	0.38804588822105335	0.265	0.247	5.087762655599497e-50
T_CD8_cell	SLTM	1.9214867653088548e-54	0.3810655047507643	0.403	0.413	6.969232497775216e-50
T_CD8_cell	LYAR	3.784022490441323e-54	0.43306743329360997	0.208	0.183	1.3724649572830678e-49
T_CD8_cell	FNBP4	1.2620071629147783e-53	0.3974583634228984	0.309	0.295	4.577299979891901e-49
T_CD8_cell	POLR3GL	1.5568979694294672e-53	0.30180020945799796	0.2	0.17	5.646868935120677e-49
T_CD8_cell	SMC2	1.5940110578623473e-53	0.3964213432737882	0.148	0.12	5.7814781068667336e-49
T_CD8_cell	PHC3	2.0900171877773015e-53	0.37353366398270726	0.226	0.199	7.580492340068272e-49
T_CD8_cell	SUZ12	3.7563472151793257e-53	0.3754009282183586	0.265	0.245	1.3624271349455415e-48
T_CD8_cell	HSPH1	9.469525162403728e-53	0.7391166293232798	0.473	0.495	3.434596776403832e-48
T_CD8_cell	CEP57	1.0417642890986226e-52	0.3662326874998907	0.224	0.2	3.778479076560704e-48
T_CD8_cell	RPS10	1.0713691267994636e-52	0.2795517317324441	0.331	0.296	3.8858558229016546e-48
T_CD8_cell	DNAJC9	1.173908561339727e-52	0.367086329658186	0.175	0.148	4.25776635197919e-48
T_CD8_cell	STMN1	1.3853185020606082e-52	1.0106727478765847	0.219	0.201	5.0245502069738255e-48
T_CD8_cell	SNTB2	5.750385415041943e-52	0.3048392247012518	0.132	0.103	2.0856647900357127e-47
T_CD8_cell	SAMD9L	6.729207762094213e-52	0.3343545539781072	0.365	0.354	2.440683655311571e-47
T_CD8_cell	VPS13C	7.33749710863289e-52	0.39193884632116416	0.356	0.352	2.661310201301149e-47
T_CD8_cell	DNAJA1	1.0890245824556493e-51	0.38489247341257116	0.602	0.645	3.94989216056664e-47
T_CD8_cell	KCNAB2	1.45906993235275e-51	0.30909043790191704	0.333	0.31	5.2920466446434245e-47
T_CD8_cell	CKS2	1.9227733025368484e-51	0.3549105541511197	0.256	0.232	6.973898768301149e-47
T_CD8_cell	RIF1	3.657228656983529e-51	0.39215809959705616	0.245	0.222	1.326476833887926e-46
T_CD8_cell	TUBB	4.7431921686986396e-51	0.45336595239764477	0.382	0.503	1.7203557995869966e-46
T_CD8_cell	IFITM2	7.627651516613567e-51	-1.46219	0.682	0.664	2.7665492050757407e-46
T_CD8_cell	DR1	3.525398284519337e-50	0.38708696453475755	0.312	0.303	1.2786619577951634e-45
T_CD8_cell	SMG1	6.3161421017288125e-50	0.3674609669652412	0.312	0.298	2.2908647402970402e-45
T_CD8_cell	VPS13A	1.6023800325003217e-49	0.31744851172138216	0.157	0.128	5.811832377878667e-45
T_CD8_cell	PCID2	5.569881967618675e-49	0.3363795601493576	0.162	0.135	2.0201961896552935e-44
T_CD8_cell	CGAS	2.5407186121960915e-48	0.3313640314727659	0.192	0.165	9.215186406435225e-44
T_CD8_cell	COMMD7	4.545952478352356e-48	0.35002400989927107	0.208	0.187	1.6488169638983994e-43
T_CD8_cell	YWHAQ	7.159846668655184e-48	0.3209323654009437	0.435	0.458	2.596876386721235e-43
T_CD8_cell	SMC5	2.492347144361923e-47	0.3770129218052388	0.251	0.23	9.039743092600696e-43
T_CD8_cell	IFI27L2	3.101650181363628e-47	0.38888967101545724	0.272	0.262	1.1249685207805878e-42
T_CD8_cell	SSBP4	3.565007451348434e-47	0.34766743351418505	0.218	0.195	1.293028202604077e-42
T_CD8_cell	PPP1CA	4.3547215950721665e-47	0.36962180758820185	0.379	0.396	1.5794575225326747e-42
T_CD8_cell	MZT2B	1.1416337520260246e-46	0.36927172927831076	0.358	0.362	4.140705618598392e-42
T_CD8_cell	OGT	2.1504037377433775e-46	0.25367828682538884	0.294	0.268	7.79951435679523e-42
T_CD8_cell	ELK4	3.608138792908105e-46	0.3590391614904649	0.228	0.204	1.3086719401877695e-41
T_CD8_cell	NCAPD2	3.7407538172848334e-46	0.26399633424755314	0.121	0.094	1.3567714095292092e-41
T_CD8_cell	TBCC	9.836293634907223e-46	0.321819685192878	0.178	0.151	3.5676237013808495e-41
T_CD8_cell	HDAC1	1.0516146131464403e-45	0.38551751157115577	0.273	0.259	3.8142062018821394e-41
T_CD8_cell	CTSC	1.2795332766053764e-45	-0.595663	0.515	0.539	4.6408671942477e-41
T_CD8_cell	PPP3CC	1.4534496077396875e-45	0.30555434067898635	0.147	0.12	5.271661727271847e-41
T_CD8_cell	ZMYM5	2.0309846134920446e-45	0.28713183773511314	0.147	0.12	7.366381193135646e-41
T_CD8_cell	LSM2	7.076834160787134e-45	0.3516330474081426	0.235	0.219	2.5667677501174934e-40
T_CD8_cell	MXD4	1.0912315558096025e-44	0.36258930112455634	0.218	0.196	3.957896852921428e-40
T_CD8_cell	STIM2	1.7770713020780384e-44	0.3137400705147505	0.204	0.178	6.4454376126370455e-40
T_CD8_cell	GIMAP2	2.671145091809166e-44	0.297521553490828	0.16	0.133	9.688243247991846e-40
T_CD8_cell	NME2	5.1956246381567865e-43	-0.283777	0.195	0.232	1.8844530562594665e-38
T_CD8_cell	MAP2K2	7.332227066288227e-43	0.3550092101781559	0.238	0.223	2.65939875694274e-38
T_CD8_cell	INPP4A	1.2595734776384083e-42	0.28566403201038815	0.16	0.134	4.5684730033945065e-38
T_CD8_cell	AUTS2	1.380031384570991e-42	0.4115752101890657	0.11	0.087	5.005373831838985e-38
T_CD8_cell	ATXN2L	1.6859241121788592e-42	0.4327834788404168	0.374	0.389	6.114846754872722e-38
T_CD8_cell	ZNF331	3.787477243627988e-42	0.42235283566672477	0.308	0.285	1.3737179962638712e-37
T_CD8_cell	BCLAF1	6.26294130887493e-42	0.3378800614851998	0.447	0.478	2.271568812728937e-37
T_CD8_cell	KLHDC4	3.121524767247233e-41	0.2734719926031487	0.117	0.093	1.1321770330805714e-36
T_CD8_cell	PMF1	8.065040261064251e-41	0.3692119485798733	0.247	0.235	2.9251901026880037e-36
T_CD8_cell	TUT4	1.112261334176148e-40	0.3133593947633698	0.245	0.223	4.034171859056888e-36
T_CD8_cell	SNRNP200	1.3307114614259456e-40	0.38409196010368285	0.302	0.298	4.8264904705919044e-36
T_CD8_cell	HLTF	1.6739616343261486e-40	0.2794616423849009	0.116	0.093	6.071458847700941e-36
T_CD8_cell	PA2G4	2.9334493334655884e-40	0.33881890222216904	0.434	0.467	1.063962073247969e-35
T_CD8_cell	R3HDM1	5.264963411969045e-40	0.3075457210201652	0.146	0.123	1.9096022295211728e-35
T_CD8_cell	C12orf65	6.267238213598746e-40	0.2683017979427521	0.128	0.104	2.2731273000722652e-35
T_CD8_cell	MBP	1.6066474595079587e-39	0.2658934294744262	0.395	0.393	5.827310335635366e-35
T_CD8_cell	OFD1	1.8075168157785858e-39	0.32852858726951584	0.214	0.19	6.55586349082893e-35
T_CD8_cell	GSTK1	2.5443621677463503e-39	0.29510214354185305	0.473	0.508	9.228401582416012e-35
T_CD8_cell	TNRC6C-AS1	3.628811805698932e-39	0.25639597580412604	0.1	0.077	1.3161700419270026e-34
T_CD8_cell	NSD2	6.965220467737358e-39	0.2845927693838357	0.141	0.118	2.52628546364834e-34
T_CD8_cell	TMEM50A	1.3405424548554735e-38	0.2696337054121998	0.481	0.518	4.8621474837608025e-34
T_CD8_cell	RFC1	1.3865203269474125e-38	0.37310782781207863	0.27	0.26	5.028909225838265e-34
T_CD8_cell	IGLC2	3.1584893297749495e-38	-3.2881	0.257	0.228	1.1455840799093742e-33
T_CD8_cell	HLA-DPA1	3.305592320131563e-38	-1.00924	0.682	0.603	1.1989383345117179e-33
T_CD8_cell	HLA-DQA2	3.4763190207409484e-38	-0.376605	0.121	0.151	1.260860908822742e-33
T_CD8_cell	RPS6KA3	4.012561366405162e-38	0.35169641107163874	0.358	0.36	1.4553560075951523e-33
T_CD8_cell	ARHGDIA	4.204355909823362e-38	0.2783898250159351	0.486	0.519	1.5249198884929335e-33
T_CD8_cell	SLC2A3	5.843339582482686e-38	-0.389772	0.442	0.489	2.1193792665664703e-33
T_CD8_cell	ZNRD1	7.413800305051404e-38	0.26701521020383173	0.183	0.161	2.688985370642144e-33
T_CD8_cell	CRIM1	1.1133545381853402e-37	0.3122001563324789	0.105	0.084	4.038136909998229e-33
T_CD8_cell	HNRNPF	1.3272774243098685e-37	0.31513712970324703	0.447	0.491	4.814035217971893e-33
T_CD8_cell	SRRM2	2.2296714572461527e-37	0.2545862774530052	0.541	0.599	8.087018375431796e-33
T_CD8_cell	BCOR	3.3373597789997523e-37	0.26729558051760105	0.113	0.09	1.2104603918432102e-32
T_CD8_cell	PCNA	3.3692084270562545e-37	0.48038957327216725	0.193	0.175	1.2220118964933035e-32
T_CD8_cell	KRAS	3.7339715078827093e-37	0.3741714743669863	0.33	0.334	1.3543114659090586e-32
T_CD8_cell	ILF3	3.957036290309154e-37	0.3928636987305407	0.358	0.375	1.43521706249513e-32
T_CD8_cell	RECQL	5.609543810762738e-37	0.3594398750463176	0.236	0.222	2.0345815401636451e-32
T_CD8_cell	CASP8	3.789385718600774e-36	0.2991268569753859	0.296	0.283	1.3744102001365007e-31
T_CD8_cell	DDX46	1.1065942470944245e-35	0.36448678313278715	0.361	0.376	4.013617334211478e-31
T_CD8_cell	KDM5A	1.308285373794968e-35	0.3739890484310304	0.332	0.334	4.7451510507543485e-31
T_CD8_cell	C11orf58	1.4415762993989153e-35	0.30844935555800634	0.449	0.491	5.228597237919866e-31
T_CD8_cell	DNAJB14	2.327216476656645e-35	0.37557709552047736	0.281	0.274	8.440814160833652e-31
T_CD8_cell	PHIP	3.8091484634548013e-35	0.36965206408235574	0.344	0.347	1.3815781476950565e-30
T_CD8_cell	HELZ2	1.8110573184297883e-34	0.25394382158982104	0.149	0.126	6.568704893944842e-30
T_CD8_cell	MCM4	2.4592033183499793e-34	0.2726449932097332	0.1	0.079	8.919530435655374e-30
T_CD8_cell	VPS37B	3.344147353926131e-34	0.33320270100823046	0.224	0.206	1.2129222452690077e-29
T_CD8_cell	CREM	9.026665993311014e-34	0.40055076976540804	0.343	0.337	3.2739717557739045e-29
T_CD8_cell	RBCK1	1.0412659810352967e-33	0.3100745495192738	0.32	0.32	3.776671713215021e-29
T_CD8_cell	LPCAT4	1.7380533294794103e-33	0.35633365440860854	0.151	0.131	6.303919426021821e-29
T_CD8_cell	HLA-DRB1	1.7917463514534362e-33	-0.900899	0.678	0.616	6.498664016721613e-29
T_CD8_cell	URI1	1.7919798307779266e-33	0.3769541662835162	0.285	0.281	6.49951084623154e-29
T_CD8_cell	BIRC6	3.496603826119828e-33	0.3715966686331821	0.275	0.268	1.2682182077336615e-28
T_CD8_cell	TRMT112	4.222315012023182e-33	0.2520153491224393	0.499	0.55	1.5314336548608083e-28
T_CD8_cell	LSM14A	5.662784961737849e-33	0.3607847380797513	0.363	0.378	2.053892105622318e-28
T_CD8_cell	TATDN2	8.27370869221814e-33	0.26432480856724433	0.128	0.106	3.0008741426675197e-28
T_CD8_cell	POLG	8.651566150381285e-33	0.3101011674298255	0.137	0.116	3.137923042743292e-28
T_CD8_cell	KIAA2026	7.394367906330383e-32	0.37595141951174027	0.233	0.22	2.68193723962603e-27
T_CD8_cell	STOM	8.15134547946681e-32	0.3627318557104886	0.352	0.354	2.956493005402612e-27
T_CD8_cell	PDS5B	8.930140027751179e-32	0.30730020110044554	0.18	0.16	3.238961788065353e-27
T_CD8_cell	CCDC167	1.2201811322373388e-31	0.25549235260436265	0.15	0.13	4.425596966624828e-27
T_CD8_cell	ARHGEF9	1.9552844370809316e-31	0.25681183292806453	0.102	0.082	7.091816653292538e-27
T_CD8_cell	ATXN7	9.39877555000529e-31	0.31621299516765566	0.208	0.189	3.408935891986919e-26
T_CD8_cell	LSM8	9.788285689736803e-31	0.341378859316551	0.288	0.288	3.5502112196675385e-26
T_CD8_cell	PTGER4	1.045684953679435e-30	0.34023763807106366	0.267	0.254	3.792699326995311e-26
T_CD8_cell	ABRACL	1.9389990331154678e-30	0.3359310043275705	0.306	0.31	7.032749493109802e-26
T_CD8_cell	NUDT1	1.9585441388764438e-30	0.2771897342987154	0.155	0.137	7.103639591704861e-26
T_CD8_cell	APMAP	2.581936209140445e-30	0.2905024784894745	0.337	0.342	9.364682630552395e-26
T_CD8_cell	ENSA	5.137394029177098e-30	0.3104942945254343	0.4	0.431	1.8633328143825335e-25
T_CD8_cell	ABLIM1	5.585942913586222e-30	0.26845591454426954	0.169	0.145	2.0260214947577225e-25
T_CD8_cell	GAB3	9.106623177644868e-30	0.2866387858490654	0.122	0.102	3.3029722265317933e-25
T_CD8_cell	ZNF430	1.5468959363557223e-29	0.2866987620266591	0.16	0.14	5.610591561162205e-25
T_CD8_cell	SRSF10	3.801655479216782e-29	0.36803605296468844	0.352	0.374	1.378860442311927e-24
T_CD8_cell	NIN	4.1559915979072167e-29	0.310993619807273	0.274	0.265	1.5073781525609475e-24
T_CD8_cell	LIX1L	1.102895057213545e-28	0.30619325427707156	0.159	0.139	4.000200372513528e-24
T_CD8_cell	ASXL1	1.3451964908604548e-28	0.29723690757085497	0.206	0.191	4.87902767235087e-24
T_CD8_cell	IGHG3	1.6647579536782601e-28	-2.99482	0.135	0.168	6.038077097991049e-24
T_CD8_cell	INTS6	1.6834699935100318e-28	0.35820856404882995	0.253	0.243	6.105945666460885e-24
T_CD8_cell	ZBTB7A	1.9537340726879551e-28	0.4123221327141504	0.367	0.389	7.086193481639213e-24
T_CD8_cell	PIN1	6.313597423290417e-28	0.28876087543166246	0.189	0.174	2.2899417854274342e-23
T_CD8_cell	TTC14	6.935932854638775e-28	0.3053794115459958	0.224	0.209	2.5156628463774838e-23
T_CD8_cell	ATM	9.939693699608668e-28	0.3383247431183283	0.303	0.299	3.6051269048480636e-23
T_CD8_cell	GABARAP	1.097617838509344e-27	-0.283735	0.215	0.248	3.981059900273391e-23
T_CD8_cell	FAM129A	1.2976770076833142e-27	-0.396549	0.251	0.299	4.706674506867381e-23
T_CD8_cell	UHMK1	3.071179686800325e-27	0.3723287793401424	0.379	0.401	1.1139168724024779e-22
T_CD8_cell	PIM1	3.09931123700603e-27	0.2559681049917881	0.331	0.323	1.124120185662087e-22
T_CD8_cell	FAM78A	8.073226090510215e-27	0.2991797758195669	0.153	0.135	2.9281591030280547e-22
T_CD8_cell	ATP11B	1.1616889847346515e-26	0.31578391997061317	0.23	0.217	4.213445947632581e-22
T_CD8_cell	ORAI1	1.636627294850227e-26	0.32478269632232426	0.238	0.228	5.9360471984217725e-22
T_CD8_cell	SEPT6	1.6833779327036045e-26	0.3372426619062956	0.274	0.266	6.105611761915974e-22
T_CD8_cell	CASP2	7.402389563428834e-26	0.2754795718626627	0.145	0.127	2.6848466946556382e-21
T_CD8_cell	MAZ	1.0680169327770964e-25	0.37151070465276703	0.307	0.318	3.873697415182528e-21
T_CD8_cell	SS18L2	1.0796726562120803e-25	0.3141085013833671	0.233	0.225	3.915972724081215e-21
T_CD8_cell	KLF13	2.0073907066371054e-25	0.30786704979115853	0.252	0.243	7.280806092972781e-21
T_CD8_cell	IL10RA	2.421825212483456e-25	0.3403717531703445	0.278	0.275	8.783960045677494e-21
T_CD8_cell	IK	2.7445513878447014e-25	0.29983824824703964	0.375	0.396	9.954487883712732e-21
T_CD8_cell	USP34	3.103202771317868e-25	0.3244643171973043	0.301	0.302	1.1255316451569907e-20
T_CD8_cell	RPA3	3.124522358667148e-25	0.3104024135813619	0.209	0.2	1.1332642594885747e-20
T_CD8_cell	CWF19L2	3.5758347514116597e-25	0.3089774674487554	0.19	0.175	1.296955264337009e-20
T_CD8_cell	USP28	4.156564401665783e-25	0.2683111929825168	0.102	0.085	1.5075859084841793e-20
T_CD8_cell	HELZ	7.16005845103438e-25	0.3655017742652664	0.237	0.23	2.5969532001901695e-20
T_CD8_cell	CDC25B	2.7286378746489086e-24	0.25352482708057206	0.128	0.11	9.896769571351592e-20
T_CD8_cell	CDK5RAP2	3.0442957437410776e-24	0.2601712517012472	0.15	0.133	1.1041660662548888e-19
T_CD8_cell	PHF11	4.869300672386534e-24	0.3363548622525592	0.317	0.325	1.7660953538745959e-19
T_CD8_cell	MRPL10	7.037396446459241e-24	0.30225166756389177	0.135	0.12	2.5524636911307666e-19
T_CD8_cell	CHD2	7.326624144070122e-24	0.2735353182416176	0.355	0.363	2.657366577054233e-19
T_CD8_cell	CSK	1.2869846903778004e-23	0.2556472293938692	0.38	0.396	4.667893472000282e-19
T_CD8_cell	DUT	1.436026676876486e-23	0.5024554683659126	0.299	0.315	5.2084687570310145e-19
T_CD8_cell	ZRANB2	1.4866622232485582e-23	0.34856843373391855	0.345	0.363	5.39212388372252e-19
T_CD8_cell	DUSP10	3.696908243782015e-23	0.3350193581561893	0.163	0.149	1.3408686200197368e-18
T_CD8_cell	ZNF276	4.432300715150707e-23	0.2608566574463731	0.152	0.134	1.6075954693851614e-18
T_CD8_cell	GTF3A	6.002516765572697e-23	0.31586696029770533	0.343	0.362	2.177112830873217e-18
T_CD8_cell	TOP2B	8.957223604341141e-23	0.3625173196351692	0.279	0.282	3.248785001294532e-18
T_CD8_cell	ODF2L	1.826654161377241e-22	0.26625728577750196	0.205	0.191	6.625274643315253e-18
T_CD8_cell	CDR2	2.7215919106378953e-22	0.27262008559144885	0.145	0.128	9.871213859883646e-18
T_CD8_cell	ECI2	3.035644267851363e-22	0.2588460445779411	0.125	0.11	1.1010281759496893e-17
T_CD8_cell	DDX60	3.185938016033068e-22	0.3214828235699505	0.158	0.144	1.1555397184151939e-17
T_CD8_cell	DNAJC1	3.259612253176455e-22	0.33584285168613826	0.249	0.248	1.1822613642271002e-17
T_CD8_cell	MCM7	6.529568823884489e-22	0.26545481367750706	0.123	0.107	2.3682746124229042e-17
T_CD8_cell	C19orf66	8.083864708339718e-22	0.45326064772621777	0.217	0.212	2.932017729714815e-17
T_CD8_cell	ARHGAP35	1.0432309807357973e-21	0.3510244681686285	0.134	0.12	3.7837987671287366e-17
T_CD8_cell	ASF1A	1.5046774652998427e-21	0.29399537574764867	0.14	0.125	5.457465166642529e-17
T_CD8_cell	DCP2	4.5163335606360285e-21	0.25877785134385256	0.234	0.225	1.6380741824426876e-16
T_CD8_cell	IGHG4	7.809438309265372e-21	-2.65125	0.248	0.232	2.83248327477055e-16
T_CD8_cell	ZBTB2	2.5913895328129342e-20	0.26586287590438473	0.103	0.088	9.398969835512513e-16
T_CD8_cell	H2AFV	3.049529811798342e-20	0.3927444313265833	0.405	0.461	1.1060644627392586e-15
T_CD8_cell	HEXIM1	4.89188110706204e-20	0.43018754997311304	0.243	0.243	1.774285277531402e-15
T_CD8_cell	RSF1	5.308589125917437e-20	0.3691246180457677	0.343	0.362	1.9254252759702542e-15
T_CD8_cell	CAPN2	1.242079953913298e-19	0.3694199651564787	0.307	0.32	4.505023992843532e-15
T_CD8_cell	FRYL	1.919108540417377e-19	0.29006094577468033	0.205	0.194	6.9606066760938266e-15
T_CD8_cell	PGAM1	2.775565378439514e-19	0.3325869058104294	0.376	0.412	1.0066975627600116e-14
T_CD8_cell	PPWD1	3.3211482562854134e-19	0.2726181350244156	0.15	0.136	1.2045804725547195e-14
T_CD8_cell	YTHDC1	4.872425143427932e-19	0.2887964566403973	0.312	0.321	1.767228599521311e-14
T_CD8_cell	SETD2	5.606714501993683e-19	0.3427152972276244	0.254	0.252	2.0335553498731086e-14
T_CD8_cell	ARL6IP1	7.192307155801699e-19	0.3336067044939326	0.468	0.516	2.6086498054092765e-14
T_CD8_cell	PRRC2B	8.046586365253015e-19	0.3781215157220834	0.27	0.274	2.9184968746772686e-14
T_CD8_cell	PPP4R3A	8.470374274409416e-19	0.3301213519886935	0.301	0.311	3.072204749328295e-14
T_CD8_cell	RANGRF	1.3937543206468178e-18	0.26271213003738464	0.143	0.13	5.0551469209860083e-14
T_CD8_cell	PSMA5	6.263311963897577e-18	0.3229733419414894	0.307	0.327	2.2717032493056514e-13
T_CD8_cell	DIDO1	1.324019470883424e-17	0.25256523134897685	0.152	0.139	4.802218620894179e-13
T_CD8_cell	THRAP3	1.5096104068215174e-17	0.3100673260673359	0.355	0.385	5.475356945541644e-13
T_CD8_cell	RBMX	1.8756626326462678e-17	0.30549864658560355	0.389	0.429	6.803028368608013e-13
T_CD8_cell	SRSF4	2.0896778750322332e-17	0.32942380446806574	0.347	0.376	7.57926165274191e-13
T_CD8_cell	U2SURP	3.992037054729242e-17	0.3364854802547934	0.347	0.37	1.447911839750296e-12
T_CD8_cell	PSMA3-AS1	4.266738206825511e-17	0.2594358214167065	0.252	0.249	1.5475459476156128e-12
T_CD8_cell	LASP1	9.873083361252232e-17	0.29670506596062096	0.391	0.424	3.5809673351261842e-12
T_CD8_cell	IER5L	1.4883291134438054e-16	0.27141688390844554	0.118	0.106	5.398169694460682e-12
T_CD8_cell	PPP1R35	1.8407985203713611e-16	0.2577920783022416	0.195	0.187	6.6765762333869265e-12
T_CD8_cell	HNRNPUL1	2.6620536438479596e-16	0.3139830146359792	0.444	0.498	9.65526856623655e-12
T_CD8_cell	UBTF	3.6166768302525257e-16	0.3236763127465626	0.228	0.226	1.311768686332591e-11
T_CD8_cell	RGS2	4.744147572814502e-16	-0.665752	0.542	0.519	1.72070232465982e-11
T_CD8_cell	PSME2	7.504736067593146e-16	0.26627903978265577	0.429	0.47	2.7219677717160342e-11
T_CD8_cell	CMTM3	9.585091306352727e-16	0.2993701825069902	0.283	0.288	3.476512616814134e-11
T_CD8_cell	SEL1L3	1.0100866069163106e-15	0.2837401469874361	0.26	0.259	3.6635841232854585e-11
T_CD8_cell	GIT1	1.1439108931434483e-15	0.26728720999200767	0.125	0.114	4.148964809431287e-11
T_CD8_cell	ITGB1BP1	1.7551690030560439e-15	0.28424260827289677	0.187	0.182	6.365997974084272e-11
T_CD8_cell	CASP8AP2	2.0811215531852084e-15	0.2845102561053429	0.153	0.142	7.54822787340275e-11
T_CD8_cell	ESYT1	3.753041749548385e-15	0.3097451929866073	0.196	0.192	1.361228242561199e-10
T_CD8_cell	ZMYND11	4.7825534216482726e-15	0.26721532166841566	0.175	0.221	1.7346321260318285e-10
T_CD8_cell	ENTPD1	5.564551126550204e-15	0.33436856432661777	0.178	0.169	2.018262693599759e-10
T_CD8_cell	TOPBP1	6.003570406923731e-15	0.29090038509995425	0.164	0.155	2.1774949865912373e-10
T_CD8_cell	MCM5	6.567527380248839e-15	0.2895364797921149	0.142	0.132	2.382042180816254e-10
T_CD8_cell	GALNT1	7.191422174415272e-15	0.3821792528088186	0.338	0.366	2.6083288226604193e-10
T_CD8_cell	GYG1	7.417778020150817e-15	0.3939406736919461	0.209	0.212	2.690428087908701e-10
T_CD8_cell	NUCB2	1.1166640407920168e-14	0.3404264493128163	0.246	0.25	4.050140475952645e-10
T_CD8_cell	NCBP3	1.6255860591268937e-14	0.3217130826111244	0.192	0.187	5.896000636453243e-10
T_CD8_cell	LUC7L2	1.7327572277155786e-14	0.3304514333005426	0.256	0.264	6.284710464924403e-10
T_CD8_cell	CBX5	3.909811650975715e-14	0.28818827143349524	0.215	0.212	1.418088685808892e-9
T_CD8_cell	ARL3	4.661231908175622e-14	0.2535344255354057	0.133	0.124	1.6906288130952981e-9
T_CD8_cell	PTK2B	5.532484489732099e-14	0.28854916229939587	0.334	0.349	2.0066321244258324e-9
T_CD8_cell	CARS	5.6477282015717384e-14	0.31765524341194507	0.178	0.173	2.0484310187100695e-09
T_CD8_cell	ANKRD11	9.628785079244973e-14	0.30689129359816647	0.38	0.415	3.4923603482421517e-9
T_CD8_cell	ZNF800	1.1881162118655847e-13	0.28375572053249454	0.174	0.167	4.3092975004364755e-9
T_CD8_cell	SP140L	1.7609408882038283e-13	0.2507522003777102	0.205	0.2	6.386932601515285e-9
T_CD8_cell	TIAL1	2.6394981479770553e-13	0.33402135302554725	0.305	0.325	9.573459782712779e-9
T_CD8_cell	PIM2	5.670534183763533e-13	-0.378394	0.273	0.299	2.0567027484510334e-8
T_CD8_cell	FAM104A	5.716734754841602e-13	0.25395511132093557	0.163	0.156	2.073459695581049e-8
T_CD8_cell	HNRNPH3	7.211223443150263e-13	0.2818055894039335	0.328	0.351	2.6155107428306e-8
T_CD8_cell	CCDC14	8.519600552475408e-13	0.2748475571474622	0.146	0.138	3.0900591203828306e-8
T_CD8_cell	ZC3H6	9.397690918366929e-13	0.2810867871566597	0.202	0.195	3.408542496091685e-8
T_CD8_cell	HIPK1	1.0166753399765842e-12	0.2911820739028331	0.255	0.259	3.687481458095071e-8
T_CD8_cell	TAF1D	1.1390184584279088e-12	0.2803160955824493	0.362	0.392	4.131219948718025e-8
T_CD8_cell	C9orf16	2.695285342177665e-12	0.26377585874279674	0.271	0.278	9.775799936078391e-8
T_CD8_cell	B3GNT2	3.446593276604939e-12	0.30131765315901893	0.166	0.162	1.2500793814246114e-7
T_CD8_cell	GALNT2	4.190996857281859e-12	0.46683010926826796	0.207	0.214	1.5200745601361304e-7
T_CD8_cell	PITPNM1	7.346610641233959e-12	0.257986217334634	0.161	0.153	2.664615679575557e-7
T_CD8_cell	CDK11B	7.526510158248035e-12	0.2770904037822459	0.234	0.236	2.729865234396562e-7
T_CD8_cell	NEK7	7.694763532119366e-12	0.31855164804112357	0.19	0.188	2.790890733099694e-7
T_CD8_cell	GATAD2B	9.397226561473864e-12	0.29358434627326957	0.202	0.199	3.4083740738465703e-7
T_CD8_cell	WDR33	1.3571317210527598e-11	0.2956307558646387	0.222	0.226	4.92231675225836e-7
T_CD8_cell	MAN1A2	1.6559140932671463e-11	0.3682504963614037	0.309	0.331	6.00600041627994e-7
T_CD8_cell	MTA2	4.105799358376697e-11	0.37222645629070616	0.214	0.218	1.489173427283228e-6
T_CD8_cell	RAB29	4.3159514098998217e-11	0.30260577353755536	0.195	0.193	1.5653955763706653e-6
T_CD8_cell	AGO2	4.752228571766231e-11	0.2636743365393105	0.216	0.215	1.723633302979612e-6
T_CD8_cell	SETX	7.111101646443893e-11	0.2711691728870984	0.351	0.374	2.5791965671652e-6
T_CD8_cell	SLF2	7.701274910490597e-11	0.2933729499990986	0.161	0.156	2.7932524100349396e-6
T_CD8_cell	SUPT16H	9.090929337067345e-11	0.3194583906038775	0.248	0.258	3.297280070554326e-6
T_CD8_cell	PLEKHA2	1.1778934951173042e-10	0.3009666294200739	0.313	0.332	4.272219706790463e-6
T_CD8_cell	GSDMD	1.5154475278012578e-10	0.26052785743519435	0.219	0.222	5.496528183335162e-6
T_CD8_cell	RAB3GAP1	2.924374101134454e-10	0.42574169000013007	0.208	0.214	1.0606704864814665e-5
T_CD8_cell	CCDC12	5.258950625072224e-10	0.2571242873886518	0.211	0.213	1.9074213917136958e-5
T_CD8_cell	ZBTB4	6.654256670700779e-10	0.2742361579281569	0.163	0.2	2.4134988944631725e-5
T_CD8_cell	MED15	1.0305565742975263e-9	0.300556118496152	0.177	0.175	3.737828694977128e-5
T_CD8_cell	CKAP5	1.3239419173598427e-9	0.2622719393733785	0.152	0.187	4.801937334264149e-5
T_CD8_cell	RBM26	1.9984934622295478e-9	0.305815810047949	0.256	0.267	7.24853578750657e-5
T_CD8_cell	ZBTB11	2.861618404079383e-9	0.2572215485311929	0.159	0.154	1.0379089951595922e-4
T_CD8_cell	CDK13	3.1204713174152113e-9	0.3109685080257588	0.253	0.263	1.1317949468264971e-4
T_CD8_cell	MBD2	3.4397428773403004e-9	0.25395039316657253	0.385	0.424	1.247594741611327e-4
T_CD8_cell	DDX50	4.99705530709432e-9	0.2713104399935082	0.178	0.177	1.81243195988311e-4
T_CD8_cell	HNRNPA0	7.44016884084084e-9	0.28570523433834794	0.385	0.437	2.698549238572973e-4
T_CD8_cell	TRPS1	1.4062182277935636e-8	0.29985793388655335	0.149	0.146	5.100353512207255e-4
T_CD8_cell	ERAP2	1.7699205262826198e-8	0.2991884861274935	0.237	0.242	6.419501748827063e-4
T_CD8_cell	CEP350	1.8675774844623806e-8	0.35457181025175033	0.306	0.331	6.773703536145055e-4
T_CD8_cell	EML3	4.2939531174729694e-8	0.30340638883959975	0.161	0.159	0.001557416795707446
T_CD8_cell	NUFIP2	5.032702962758132e-8	0.29136526259090023	0.397	0.445	0.0018253613645923745
T_CD8_cell	EPS15	5.65374283425496e-8	0.296686784310906	0.27	0.287	0.002050612525984274
T_CD8_cell	RTF1	5.7649426215280285e-8	0.2980056374589535	0.298	0.324	0.0020909446888282158
T_CD8_cell	HMOX2	6.606904460475537e-8	0.28762310478668607	0.2	0.206	0.0023963242478144773
T_CD8_cell	TAP2	9.977708161837182e-8	0.2508395607170857	0.323	0.347	0.003618914750298346
T_CD8_cell	EIF3G	2.493174643159366e-7	0.25440301587040137	0.401	0.458	0.009042744430739021
T_CD8_cell	FIP1L1	2.710744409754848e-7	0.2538450906469042	0.189	0.191	0.009831869974180835
T_CD8_cell	SVIP	4.1540661903844916e-7	0.25452355329865384	0.192	0.193	0.015066798072524552
T_CD8_cell	PPM1G	5.028602745086816e-7	0.27985220300695013	0.332	0.369	0.01823874215642988
T_CD8_cell	AKAP9	5.036607253682156e-7	0.32488107350013395	0.376	0.42	0.01826777450910518
T_CD8_cell	KAT6B	5.240776494476509e-7	0.25184597428335564	0.187	0.186	0.0190082963454663
T_CD8_cell	PPIG	5.799589377758836e-7	0.25968918622510784	0.409	0.461	0.0210351106731313
T_CD8_cell	SRGN	5.84786606574644e-7	-0.68886	0.89	0.777	0.021210210220462336
T_CD8_cell	OIP5-AS1	5.857309590423541e-7	0.3086928433912234	0.29	0.313	0.021244461884466184
T_CD8_cell	GGNBP2	1.123040089511207e-6	0.2876030147195954	0.338	0.373	0.04073266404657148
T_CD8_cell	PRKX	1.555908248669654e-6	0.29129742057033214	0.193	0.195	0.05643279217924835
T_CD8_cell	TACC1	2.2409199531217943e-6	0.25098433892759875	0.339	0.368	0.08127816669972748
T_CD8_cell	RBBP6	2.254032519883842e-6	0.30654297149650866	0.311	0.338	0.08175375949618695
T_CD8_cell	MIS18BP1	2.631287488969589e-6	0.28769130071068283	0.248	0.262	0.09543679722492698
T_CD8_cell	DDHD1	2.9295094847944154e-6	0.26603544771583443	0.179	0.18	0.10625330901349345
T_CD8_cell	ZNF22	3.7259189284793163e-6	0.2815420081267189	0.162	0.163	0.1351390795359448
T_CD8_cell	GOLGA4	5.274991403216068e-6	0.25656775539015286	0.314	0.385	0.19132393819464677
T_CD8_cell	TBCB	5.39572308965337e-6	0.28565986448009784	0.294	0.323	0.19570287646172774
T_CD8_cell	PTBP1	5.461744730437921e-6	0.3050771492836888	0.378	0.434	0.19809748137298339
T_CD8_cell	PHYKPL	5.881393576846725e-6	0.3147553056318959	0.196	0.202	0.21331814503223073
T_CD8_cell	PRPS1	1.1707354715101174e-5	0.27983658927427923	0.182	0.187	0.4246257555167196
T_CD8_cell	DENND1B	1.2575489994692874e-5	0.29355661739670513	0.167	0.169	0.45611302210751054
T_CD8_cell	SPTY2D1	1.7318040180849925e-5	0.3169498714421326	0.233	0.246	0.6281253173594268
T_CD8_cell	VIM	1.7476919232524585e-5	-0.457695	0.83	0.757	0.6338878605636667
T_CD8_cell	UPF3A	2.3921215216425407e-5	0.2801653900939176	0.191	0.196	0.8676224758997495
T_CD8_cell	GBP3	2.678124099533338e-5	0.2812173680800988	0.178	0.183	0.9713556109007416
T_CD8_cell	SAE1	3.523587139015928e-5	0.2671800835022095	0.166	0.17	1
T_CD8_cell	NIPBL	4.574817023007766e-5	0.28439742620581043	0.343	0.38	1
T_CD8_cell	R3HDM2	5.698175355295679e-5	0.27141050781291354	0.217	0.227	1
T_CD8_cell	RANBP1	5.930126778591328e-5	0.2952319190986801	0.272	0.299	1
T_CD8_cell	SF3A2	6.282401311961676e-5	0.31912854248695133	0.203	0.213	1
T_CD8_cell	AC005912.1	6.657984450435578e-5	0.27898607677294274	0.142	0.141	1
T_CD8_cell	ZC3H13	7.152486267841884e-5	0.31437396873109136	0.304	0.333	1
T_CD8_cell	GGA2	7.874231976395448e-5	0.3424619876632693	0.243	0.264	1
T_CD8_cell	DNAJC8	8.626781906607961e-5	0.2546915774129459	0.36	0.412	1
T_CD8_cell	PPP2R5E	8.682172104440868e-5	0.28615463169641697	0.264	0.319	1
T_CD8_cell	CALCOCO2	8.938632604321851e-5	0.2518129873473315	0.272	0.295	1
T_CD8_cell	CCDC107	9.672630407721207e-5	0.2962008012765809	0.249	0.27	1
T_CD8_cell	ORMDL1	1.0461640755137413e-4	0.2613404354686031	0.241	0.256	1
T_CD8_cell	STX16	1.1376085898839754e-4	0.25335030092734623	0.291	0.315	1
T_CD8_cell	STIP1	1.23652343954497e-4	0.2503049297585297	0.255	0.307	1
T_CD8_cell	ZNF131	1.2596454187974542e-4	0.2793989816835061	0.187	0.193	1
T_CD8_cell	NSD1	1.3598838070512376e-4	0.26204163105994327	0.222	0.233	1
T_CD8_cell	AP2B1	1.4400186956593637e-4	0.32311730944166606	0.284	0.314	1
[truncated: 29,907 more rows]
