# Supplementary material for: Single‐Cell Reveal GALNT7‐Dependent Ferroptosis Suppression as a Mechanism of Immunotherapy Resistance in Non‐Small Cell Lung Cancer
Source: Adv Sci (Weinh). 2026 Jun 19:e76082. Online ahead of print. doi: 10.1002/advs.76082 (PMC13336806; doi:10.1002/advs.76082)
Supplement: Supplementary file 3 — Supporting File 3: advs76082‐sup‐0003‐TableS1‐S6.zip. [file ADVS-9999-e76082-s002.zip › Table S5.xlsx]

## Sheet: Table S5
Table S5. Pathway enrichment analyses (KEGG, HALLMARK, and GO) comparing Responder and Non-responder groups, and cell-cell communication analyses in the Responder and Non-responder groups.
Note that this table contains the following worksheets:
Worksheet	Title
A	KEGG pathway enrichment analysis comparing Responder and Non-responder groups in human single-cell RNA-seq data.
B	HALLMARK pathway enrichment analysis comparing Responder and Non-responder groups in human single-cell RNA-seq data.
C	GO pathway enrichment analysis comparing Responder and Non-responder groups in human single-cell RNA-seq data.
D	Cell-cell communication analysis in the Responder group, including source and target cell types, ligand-receptor pairs, expressing cell proportions, mean expression, interaction score, and statistical significance.
E	Cell-cell communication analysis in the Non-responder group, including source and target cell types, ligand-receptor pairs, expressing cell proportions, mean expression, interaction score, and statistical significance.

## Sheet: Table S5A
Table S5A. Pathway enrichment analyses in human single cell RNA-seq comparing Responder and Non-Responder groups-KEGG
Treatment Group	Accession ID	Description	GeneRatio	BgRatio	pvalue	p.adjust	qvalue	GeneID	Count	GeneRatio	.before	GeneSymbol
Responder	hsa05016	Huntington disease	24/238	308/9375	9.37400483356557e-07	9.37400483356557e-07	0.000241750650970902	201625/1770/293/55081/5602/56171/1211/7802/5431/2877/8701/7381/7846/518/7419/1767/9821/4711/4712/6391/4720/9377/7417/4717	24	0.0779220779220779	GeneRatio	DNAH12/DNAH9/SLC25A6/IFT57/MAPK10/DNAH7/CLTA/DNALI1/POLR2B/GPX2/DNAH11/UQCRB/TUBA1A/ATP5MC3/VDAC3/DNAH5/RB1CC1/NDUFB5/NDUFB6/SDHC/NDUFS2/COX5A/VDAC2/NDUFC1
	hsa05208	Chemical carcinogenesis - reactive oxygen species	18/238	227/9375	1.79914093948955e-05	1.79914093948955e-05	0.00231994489565758	2938/293/4780/5602/7381/518/7419/8644/4711/4712/6391/4720/9377/9446/6654/4258/7417/4717	18	0.079295154185022	GeneRatio	GSTA1/SLC25A6/NFE2L2/MAPK10/UQCRB/ATP5MC3/VDAC3/AKR1C3/NDUFB5/NDUFB6/SDHC/NDUFS2/COX5A/GSTO1/SOS1/MGST2/VDAC2/NDUFC1
	hsa05022	Pathways of neurodegeneration - multiple diseases	27/238	480/9375	8.18409535019032e-05	8.18409535019032e-05	0.0070354503887601	201625/1770/203228/293/55081/5602/1131/56171/7474/7802/2877/8701/8324/7381/7846/518/7419/1767/9821/4711/4712/9246/6391/4720/9377/7417/4717	27	0.05625	GeneRatio	DNAH12/DNAH9/C9orf72/SLC25A6/IFT57/MAPK10/CHRM3/DNAH7/WNT5A/DNALI1/GPX2/DNAH11/FZD7/UQCRB/TUBA1A/ATP5MC3/VDAC3/DNAH5/RB1CC1/NDUFB5/NDUFB6/UBE2L6/SDHC/NDUFS2/COX5A/VDAC2/NDUFC1
	hsa00480	Glutathione metabolism	8/238	59/9375	0.000111194379049859	0.000111194379049859	0.00716911128084615	2938/9588/5226/2877/2729/2936/9446/4258	8	0.135593220338983	GeneRatio	GSTA1/PRDX6/PGD/GPX2/GCLC/GSR/GSTO1/MGST2
	hsa05415	Diabetic cardiomyopathy	15/238	205/9375	0.000222668281072379	0.000222668281072379	0.011484995550049	293/5602/7381/5162/518/7419/25874/4711/4712/6391/4720/2936/9377/7417/4717	15	0.0731707317073171	GeneRatio	SLC25A6/MAPK10/UQCRB/PDHB/ATP5MC3/VDAC3/MPC2/NDUFB5/NDUFB6/SDHC/NDUFS2/GSR/COX5A/VDAC2/NDUFC1
	hsa04814	Motor proteins	14/238	194/9375	0.000414531770640027	0.000414531770640027	0.0158957516368225	4629/201625/1770/83657/56171/7802/8701/7846/1767/79659/83658/64147/9371/55605	14	0.0721649484536082	GeneRatio	MYH11/DNAH12/DNAH9/DYNLRB2/DNAH7/DNALI1/DNAH11/TUBA1A/DNAH5/DYNC2H1/DYNLRB1/KIF9/KIF3B/KIF21A
	hsa05014	Amyotrophic lateral sclerosis	21/238	368/9375	0.00043145611585661	0.00043145611585661	0.0158957516368225	201625/1770/203228/9782/56171/7802/2877/8701/7381/53371/7846/518/1767/9821/4711/4712/6391/4720/7175/9377/4717	21	0.0570652173913043	GeneRatio	DNAH12/DNAH9/C9orf72/MATR3/DNAH7/DNALI1/GPX2/DNAH11/UQCRB/NUP54/TUBA1A/ATP5MC3/DNAH5/RB1CC1/NDUFB5/NDUFB6/SDHC/NDUFS2/TPR/COX5A/NDUFC1
	hsa01212	Fatty acid metabolism	7/238	57/9375	0.000557723503599745	0.000557723503599745	0.0176550915092358	79071/401494/2181/37/5538/3032/3030	7	0.12280701754386	GeneRatio	ELOVL6/HACD4/ACSL3/ACADVL/PPT1/HADHB/HADHA
	hsa00062	Fatty acid elongation	5/238	28/9375	0.00061612666287333	0.00061612666287333	0.0176550915092358	79071/401494/5538/3032/3030	5	0.178571428571429	GeneRatio	ELOVL6/HACD4/PPT1/HADHB/HADHA
	hsa04330	Notch signaling pathway	7/238	62/9375	0.000931833633753958	0.000931833633753958	0.02403149897576	3714/196403/51107/23385/22938/4854/55851	7	0.112903225806452	GeneRatio	JAG2/DTX3/APH1A/NCSTN/SNW1/NOTCH3/PSENEN
	hsa05010	Alzheimer disease	20/238	388/9375	0.00204339516101047	0.00204339516101047	0.0479073506648389	293/5602/1131/7474/8324/7381/51107/7846/518/7419/23385/9821/4711/4712/6391/4720/9377/55851/7417/4717	20	0.0515463917525773	GeneRatio	SLC25A6/MAPK10/CHRM3/WNT5A/FZD7/UQCRB/APH1A/TUBA1A/ATP5MC3/VDAC3/NCSTN/RB1CC1/NDUFB5/NDUFB6/SDHC/NDUFS2/COX5A/PSENEN/VDAC2/NDUFC1
	hsa05012	Parkinson disease	15/238	268/9375	0.00341529108618334	0.00341529108618334	0.0733987996592035	293/4780/5602/7381/7846/518/7419/4711/4712/9246/6391/4720/9377/7417/4717	15	0.0559701492537313	GeneRatio	SLC25A6/NFE2L2/MAPK10/UQCRB/TUBA1A/ATP5MC3/VDAC3/NDUFB5/NDUFB6/UBE2L6/SDHC/NDUFS2/COX5A/VDAC2/NDUFC1
	hsa04216	Ferroptosis	5/238	42/9375	0.00399721760334633	0.00399721760334633	0.0792970293781256	246/2729/2181/7419/7417	5	0.119047619047619	GeneRatio	ALOX15/GCLC/ACSL3/VDAC3/VDAC2
	hsa00071	Fatty acid degradation	5/238	43/9375	0.00443140239087981	0.00443140239087981	0.0816310966741017	10455/2181/37/3032/3030	5	0.116279069767442	GeneRatio	ECI2/ACSL3/ACADVL/HADHB/HADHA
	hsa00020	Citrate cycle (TCA cycle)	4/238	30/9375	0.00660632558048252	0.00660632558048252	0.113582439804787	5162/4190/50/6391	4	0.133333333333333	GeneRatio	PDHB/MDH1/ACO2/SDHC
	hsa05020	Prion disease	14/238	275/9375	0.0103527426030925	0.0103527426030925	0.166869864326162	293/857/5602/7381/7846/518/7419/4711/4712/6391/4720/9377/7417/4717	14	0.0509090909090909	GeneRatio	SLC25A6/CAV1/MAPK10/UQCRB/TUBA1A/ATP5MC3/VDAC3/NDUFB5/NDUFB6/SDHC/NDUFS2/COX5A/VDAC2/NDUFC1
	hsa04932	Non-alcoholic fatty liver disease	9/238	157/9375	0.0185112539795244	0.0185112539795244	0.280820880803931	5602/7381/4711/4712/6391/4720/9377/4717/6720	9	0.0573248407643312	GeneRatio	MAPK10/UQCRB/NDUFB5/NDUFB6/SDHC/NDUFS2/COX5A/NDUFC1/SREBF1
	hsa00190	Oxidative phosphorylation	8/238	138/9375	0.0241925817787353	0.0241925817787353	0.317844884307352	7381/518/4711/4712/6391/4720/9377/4717	8	0.0579710144927536	GeneRatio	UQCRB/ATP5MC3/NDUFB5/NDUFB6/SDHC/NDUFS2/COX5A/NDUFC1
	hsa02010	ABC transporters	4/238	45/9375	0.0267596496998363	0.0267596496998363	0.317844884307352	154664/10057/4363/6890	4	0.0888888888888889	GeneRatio	ABCA13/ABCC5/ABCC1/TAP1
	hsa00010	Glycolysis / Gluconeogenesis	5/238	67/9375	0.0272975901841788	0.0272975901841788	0.317844884307352	3945/230/55276/5162/3098	5	0.0746268656716418	GeneRatio	LDHB/ALDOC/PGM2/PDHB/HK1
	hsa01200	Carbon metabolism	7/238	116/9375	0.0280783054831734	0.0280783054831734	0.317844884307352	230/5226/5162/4190/50/6391/3098	7	0.0603448275862069	GeneRatio	ALDOC/PGD/PDHB/MDH1/ACO2/SDHC/HK1
	hsa05418	Fluid shear stress and atherosclerosis	8/238	142/9375	0.0280916734455524	0.0280916734455524	0.317844884307352	7850/2938/59341/4780/857/5602/9446/4258	8	0.0563380281690141	GeneRatio	IL1R2/GSTA1/TRPV4/NFE2L2/CAV1/MAPK10/GSTO1/MGST2
	hsa05225	Hepatocellular carcinoma	9/238	170/9375	0.0291613726471462	0.0291613726471462	0.317844884307352	2938/83439/4780/7474/8324/9446/6654/4258/1029	9	0.0529411764705882	GeneRatio	GSTA1/TCF7L1/NFE2L2/WNT5A/FZD7/GSTO1/SOS1/MGST2/CDKN2A
	hsa04550	Signaling pathways regulating pluripotency of stem cells	8/238	144/9375	0.0301959640066628	0.0301959640066628	0.317844884307352	6657/2247/3625/2261/7474/8324/3399/3397	8	0.0555555555555556	GeneRatio	SOX2/FGF2/INHBB/FGFR3/WNT5A/FZD7/ID3/ID1
	hsa00620	Pyruvate metabolism	4/238	47/9375	0.0308114938869372	0.0308114938869372	0.317844884307352	3945/5162/4190/2739	4	0.0851063829787234	GeneRatio	LDHB/PDHB/MDH1/GLO1
	hsa04810	Regulation of actin cytoskeleton	11/238	232/9375	0.0343243493310618	0.0343243493310618	0.340464193769641	4629/2247/3696/2261/1131/5062/10109/2335/1730/10163/6654	11	0.0474137931034483	GeneRatio	MYH11/FGF2/ITGB8/FGFR3/CHRM3/PAK2/ARPC2/FN1/DIAPH2/WASF2/SOS1
	hsa04714	Thermogenesis	11/238	235/9375	0.0371529177772835	0.0371529177772835	0.34659489617142	7381/2181/518/4711/4712/388753/6391/4720/9377/6654/4717	11	0.0468085106382979	GeneRatio	UQCRB/ACSL3/ATP5MC3/NDUFB5/NDUFB6/COA6/SDHC/NDUFS2/COX5A/SOS1/NDUFC1
	hsa03250	Viral life cycle - HIV-1	5/238	73/9375	0.037630303012897	0.037630303012897	0.34659489617142	11168/920/7936/4131/25939	5	0.0684931506849315	GeneRatio	PSIP1/CD4/NELFE/MAP1B/SAMHD1
	hsa05231	Choline metabolism in cancer	6/238	99/9375	0.0398867311128918	0.0398867311128918	0.354709587029347	5602/6583/8612/80736/10163/6654	6	0.0606060606060606	GeneRatio	MAPK10/SLC22A4/PLPP2/SLC44A4/WASF2/SOS1
	hsa04979	Cholesterol metabolism	4/238	52/9375	0.0424437505860126	0.0424437505860126	0.358363690831575	27141/7419/706/7417	4	0.0769230769230769	GeneRatio	CIDEB/VDAC3/TSPO/VDAC2
	hsa00030	Pentose phosphate pathway	3/238	31/9375	0.0430767783468974	0.0430767783468974	0.358363690831575	230/5226/55276	3	0.0967741935483871	GeneRatio	ALDOC/PGD/PGM2
	hsa05100	Bacterial invasion of epithelial cells	5/238	78/9375	0.0478508261277001	0.0478508261277001	0.385639881621268	857/1211/10109/2335/10163	5	0.0641025641025641	GeneRatio	CAV1/CLTA/ARPC2/FN1/WASF2
Non-Responder	hsa05323	Rheumatoid arthritis	11/226	95/9375	1.64970154645712e-05	1.64970154645712e-05	0.00316669797682105	2920/3118/3383/7422/3576/1437/3127/527/3606/7124/2921	11	0.115789473684211	GeneRatio	CXCL2/HLA-DQA2/ICAM1/VEGFA/CXCL8/CSF2/HLA-DRB5/ATP6V0C/IL18/TNF/CXCL3
	hsa05202	Transcriptional misregulation in cancer	16/226	201/9375	2.69808347800896e-05	2.69808347800896e-05	0.00316669797682105	64332/7704/3248/26471/3576/1848/1437/330/4208/861/4297/2119/5328/1026/1647/5087	16	0.0796019900497512	GeneRatio	NFKBIZ/ZBTB16/HPGD/NUPR1/CXCL8/DUSP6/CSF2/BIRC3/MEF2C/RUNX1/KMT2A/ETV5/PLAU/CDKN1A/GADD45A/PBX1
	hsa04064	NF-kappa B signaling pathway	11/226	105/9375	4.26131614651596e-05	4.26131614651596e-05	0.00333429298481775	2920/3654/3383/331/5336/3576/330/5328/7124/1647/2921	11	0.104761904761905	GeneRatio	CXCL2/IRAK1/ICAM1/XIAP/PLCG2/CXCL8/BIRC3/PLAU/TNF/GADD45A/CXCL3
	hsa05165	Human papillomavirus infection	20/226	333/9375	0.000153470643615605	0.000153470643615605	0.00900630355954734	3672/1278/9636/64764/1452/7422/6009/3914/998/4599/4853/1741/8503/3675/527/7124/3993/9586/1026/6696	20	0.0600600600600601	GeneRatio	ITGA1/COL1A2/ISG15/CREB3L2/CSNK1A1/VEGFA/RHEB/LAMB3/CDC42/MX1/NOTCH2/DLG3/PIK3R3/ITGA3/ATP6V0C/TNF/LLGL2/CREB5/CDKN1A/SPP1
	hsa05134	Legionellosis	7/226	56/9375	0.000365989560175277	0.000365989560175277	0.0130193055707721	3303/2920/9554/3576/3606/7124/2921	7	0.125	GeneRatio	HSPA1A/CXCL2/SEC22B/CXCL8/IL18/TNF/CXCL3
	hsa05205	Proteoglycans in cancer	14/226	204/9375	0.000409058073679979	0.000409058073679979	0.0130193055707721	1278/4660/2017/7422/5336/998/6385/7078/8503/5328/3091/7124/23365/1026	14	0.0686274509803922	GeneRatio	COL1A2/PPP1R12B/CTTN/VEGFA/PLCG2/CDC42/SDC4/TIMP3/PIK3R3/PLAU/HIF1A/TNF/ARHGEF12/CDKN1A
	hsa04657	IL-17 signaling pathway	9/226	94/9375	0.000421146194142111	0.000421146194142111	0.0130193055707721	2354/6280/2920/3576/1437/7124/2921/3934/6279	9	0.0957446808510638	GeneRatio	FOSB/S100A9/CXCL2/CXCL8/CSF2/TNF/CXCL3/LCN2/S100A8
	hsa04928	Parathyroid hormone synthesis, secretion and action	10/226	115/9375	0.000443707275057704	0.000443707275057704	0.0130193055707721	64764/4324/10568/1958/7421/4208/9935/9586/408/1026	10	0.0869565217391304	GeneRatio	CREB3L2/MMP15/SLC34A2/EGR1/VDR/MEF2C/MAFB/CREB5/ARRB1/CDKN1A
	hsa05133	Pertussis	8/226	78/9375	0.000553139668948354	0.000553139668948354	0.0136730460606927	653509/729238/722/3654/717/725/3576/7124	8	0.102564102564103	GeneRatio	SFTPA1/SFTPA2/C4BPA/IRAK1/C2/C4BPB/CXCL8/TNF
	hsa04668	TNF signaling pathway	10/226	119/9375	0.000582484025007088	0.000582484025007088	0.0136730460606927	2920/64764/3383/331/1437/330/8503/7124/9586/2921	10	0.0840336134453782	GeneRatio	CXCL2/CREB3L2/ICAM1/XIAP/CSF2/BIRC3/PIK3R3/TNF/CREB5/CXCL3
	hsa04933	AGE-RAGE signaling pathway in diabetic complications	9/226	101/9375	0.00071490550381529	0.00071490550381529	0.0152558782153885	1278/3383/7422/5336/998/1958/3576/8503/7124	9	0.0891089108910891	GeneRatio	COL1A2/ICAM1/VEGFA/PLCG2/CDC42/EGR1/CXCL8/PIK3R3/TNF
	hsa05146	Amoebiasis	9/226	103/9375	0.00082421980684861	0.00082421980684861	0.0161228962216877	2920/1278/3914/3576/1437/338382/8503/7124/2921	9	0.087378640776699	GeneRatio	CXCL2/COL1A2/LAMB3/CXCL8/CSF2/RAB7B/PIK3R3/TNF/CXCL3
	hsa05164	Influenza A	12/226	173/9375	0.000959137030957197	0.000959137030957197	0.01731883059947	3118/3383/8106/3576/4599/3127/8503/3606/7124/4938/4261/3665	12	0.069364161849711	GeneRatio	HLA-DQA2/ICAM1/PABPN1/CXCL8/MX1/HLA-DRB5/PIK3R3/IL18/TNF/OAS1/CIITA/IRF7
	hsa05130	Pathogenic Escherichia coli infection	13/226	200/9375	0.00108713815672552	0.00108713815672552	0.0182279555601347	5063/3654/2017/998/10802/3576/9075/10095/100506658/3606/7124/23365/9871	13	0.065	GeneRatio	PAK3/IRAK1/CTTN/CDC42/SEC24A/CXCL8/CLDN2/ARPC1B/OCLN/IL18/TNF/ARHGEF12/SEC24D
	hsa04510	Focal adhesion	13/226	203/9375	0.00124564674443691	0.00124564674443691	0.0194932788778549	3672/1278/5063/4660/331/7422/3914/998/330/2012/8503/3675/6696	13	0.0640394088669951	GeneRatio	ITGA1/COL1A2/PAK3/PPP1R12B/XIAP/VEGFA/LAMB3/CDC42/BIRC3/EMP1/PIK3R3/ITGA3/SPP1
	hsa05211	Renal cell carcinoma	7/226	70/9375	0.00142285198163236	0.00142285198163236	0.0206745202777275	5063/7422/998/8503/3091/1026/2034	7	0.1	GeneRatio	PAK3/VEGFA/CDC42/PIK3R3/HIF1A/CDKN1A/EPAS1
	hsa05145	Toxoplasmosis	9/226	112/9375	0.00149728028020313	0.00149728028020313	0.0206745202777275	3303/3118/3654/331/3914/330/3127/7124/4261	9	0.0803571428571429	GeneRatio	HSPA1A/HLA-DQA2/IRAK1/XIAP/LAMB3/BIRC3/HLA-DRB5/TNF/CIITA
	hsa05418	Fluid shear stress and atherosclerosis	10/226	142/9375	0.00224996550223811	0.00224996550223811	0.0279552364014097	8878/1843/3383/7422/1535/6385/4208/8503/7124/445	10	0.0704225352112676	GeneRatio	SQSTM1/DUSP1/ICAM1/VEGFA/CYBA/SDC4/MEF2C/PIK3R3/TNF/ASS1
	hsa04382	Cornified envelope formation	13/226	217/9375	0.00226274447105581	0.00226274447105581	0.0279552364014097	57402/6280/3875/6284/6275/6768/3914/9075/100506658/5652/3855/144501/6279	13	0.0599078341013825	GeneRatio	S100A14/S100A9/KRT18/S100A13/S100A4/ST14/LAMB3/CLDN2/OCLN/PRSS8/KRT7/KRT80/S100A8
	hsa04010	MAPK signaling pathway	16/226	300/9375	0.0024338494270516	0.0024338494270516	0.0285657064332898	3303/1843/3654/7422/6197/998/1848/1946/10125/4208/1850/7124/408/1647/4214/1847	16	0.0533333333333333	GeneRatio	HSPA1A/DUSP1/IRAK1/VEGFA/RPS6KA3/CDC42/DUSP6/EFNA5/RASGRP1/MEF2C/DUSP8/TNF/ARRB1/GADD45A/MAP3K1/DUSP5
	hsa05167	Kaposi sarcoma-associated herpesvirus infection	12/226	196/9375	0.00276909853747858	0.00276909853747858	0.0309528307698107	2920/3383/7422/2786/5336/3576/1437/8503/3091/1026/2921/3665	12	0.0612244897959184	GeneRatio	CXCL2/ICAM1/VEGFA/GNG4/PLCG2/CXCL8/CSF2/PIK3R3/HIF1A/CDKN1A/CXCL3/IRF7
	hsa05166	Human T-cell leukemia virus 1 infection	13/226	224/9375	0.00298384808251089	0.00298384808251089	0.0318372307368387	64764/3118/3383/331/8829/1958/1437/3127/8503/7124/9586/1026/4214	13	0.0580357142857143	GeneRatio	CREB3L2/HLA-DQA2/ICAM1/XIAP/NRP1/EGR1/CSF2/HLA-DRB5/PIK3R3/TNF/CREB5/CDKN1A/MAP3K1
	hsa05169	Epstein-Barr virus infection	12/226	205/9375	0.00398886637569366	0.00398886637569366	0.0395957508480605	9636/3118/3654/3383/5336/3127/8503/7124/4938/1026/1647/3665	12	0.0585365853658537	GeneRatio	ISG15/HLA-DQA2/IRAK1/ICAM1/PLCG2/HLA-DRB5/PIK3R3/TNF/OAS1/CDKN1A/GADD45A/IRF7
	hsa04518	Integrin signaling	10/226	154/9375	0.00404835479522771	0.00404835479522771	0.0395957508480605	3672/1278/3383/7422/3914/998/8503/3675/6696/3386	10	0.0649350649350649	GeneRatio	ITGA1/COL1A2/ICAM1/VEGFA/LAMB3/CDC42/PIK3R3/ITGA3/SPP1/ICAM4
	hsa05171	Coronavirus disease - COVID-19	13/226	238/9375	0.00498983155538008	0.00498983155538008	0.0468518920778845	9636/3654/8829/717/5336/3576/1437/4599/6203/8503/7124/4938/6173	13	0.0546218487394958	GeneRatio	ISG15/IRAK1/NRP1/C2/PLCG2/CXCL8/CSF2/MX1/RPS9/PIK3R3/TNF/OAS1/RPL36A
	hsa04621	NOD-like receptor signaling pathway	11/226	187/9375	0.00554594407023887	0.00554594407023887	0.0494084082449167	2920/331/1535/3576/330/3606/7124/4938/2921/3665/2635	11	0.0588235294117647	GeneRatio	CXCL2/XIAP/CYBA/CXCL8/BIRC3/IL18/TNF/OAS1/CXCL3/IRF7/GBP3
	hsa05161	Hepatitis B	10/226	163/9375	0.00602697001835469	0.00602697001835469	0.0494084082449167	1654/64764/3654/3576/8503/7124/9586/1026/4214/3665	10	0.0613496932515337	GeneRatio	DDX3X/CREB3L2/IRAK1/CXCL8/PIK3R3/TNF/CREB5/CDKN1A/MAP3K1/IRF7
	hsa05417	Lipid and atherosclerosis	12/226	216/9375	0.00603102052856086	0.00603102052856086	0.0494084082449167	3303/2920/3654/3383/1535/998/3576/8503/3606/7124/2921/3665	12	0.0555555555555556	GeneRatio	HSPA1A/CXCL2/IRAK1/ICAM1/CYBA/CDC42/CXCL8/PIK3R3/IL18/TNF/CXCL3/IRF7
	hsa05135	Yersinia infection	9/226	138/9375	0.00610404326075091	0.00610404326075091	0.0494084082449167	3654/6197/998/3576/10095/8503/3606/7124/23365	9	0.0652173913043478	GeneRatio	IRAK1/RPS6KA3/CDC42/CXCL8/ARPC1B/PIK3R3/IL18/TNF/ARHGEF12
	hsa04670	Leukocyte transendothelial migration	8/226	116/9375	0.00687851633136061	0.00687851633136061	0.0523463543217989	1500/3383/1535/5336/998/9075/100506658/8503	8	0.0689655172413793	GeneRatio	CTNND1/ICAM1/CYBA/PLCG2/CDC42/CLDN2/OCLN/PIK3R3
	hsa05222	Small cell lung cancer	7/226	93/9375	0.00706304754834473	0.00706304754834473	0.0523463543217989	331/3914/330/8503/3675/1026/1647	7	0.0752688172043011	GeneRatio	XIAP/LAMB3/BIRC3/PIK3R3/ITGA3/CDKN1A/GADD45A
	hsa05120	Epithelial cell signaling in Helicobacter pylori infection	6/226	71/9375	0.00713600525283716	0.00713600525283716	0.0523463543217989	2920/5336/998/3576/527/2921	6	0.0845070422535211	GeneRatio	CXCL2/PLCG2/CDC42/CXCL8/ATP6V0C/CXCL3
	hsa04622	RIG-I-like receptor signaling pathway	6/226	72/9375	0.00763210358165551	0.00763210358165551	0.0542889664660026	1654/9636/3576/7124/4214/3665	6	0.0833333333333333	GeneRatio	DDX3X/ISG15/CXCL8/TNF/MAP3K1/IRF7
	hsa04530	Tight junction	10/226	170/9375	0.00803224853517235	0.00803224853517235	0.0554548428279701	2017/998/9075/79778/10095/100506658/1741/861/3993/4214	10	0.0588235294117647	GeneRatio	CTTN/CDC42/CLDN2/MICALL2/ARPC1B/OCLN/DLG3/RUNX1/LLGL2/MAP3K1
	hsa04061	Viral protein interaction with cytokine and cytokine receptor	7/226	100/9375	0.0103677407371597	0.0103677407371597	0.067141609116641	2920/9547/3576/3606/7124/56477/2921	7	0.07	GeneRatio	CXCL2/CXCL14/CXCL8/IL18/TNF/CCL28/CXCL3
	hsa04640	Hematopoietic cell lineage	7/226	100/9375	0.0103677407371597	0.0103677407371597	0.067141609116641	3672/3118/100133941/1437/3127/3675/7124	7	0.07	GeneRatio	ITGA1/HLA-DQA2/CD24/CSF2/HLA-DRB5/ITGA3/TNF
	hsa00512	Mucin type O-glycan biosynthesis	4/226	36/9375	0.0105830832307172	0.0105830832307172	0.067141609116641	11226/55568/9245/51809	4	0.111111111111111	GeneRatio	GALNT6/GALNT10/GCNT3/GALNT7
	hsa04974	Protein digestion and absorption	7/226	103/9375	0.0120831224988204	0.0120831224988204	0.0746408952143199	1278/54407/80781/1295/8645/81578/1803	7	0.0679611650485437	GeneRatio	COL1A2/SLC38A2/COL18A1/COL8A1/KCNK5/COL21A1/DPP4
	hsa04360	Axon guidance	10/226	184/9375	0.0135481623512941	0.0135481623512941	0.0803822184117131	27289/5063/8829/5336/998/1946/8503/1947/23365/1948	10	0.0543478260869565	GeneRatio	RND1/PAK3/NRP1/PLCG2/CDC42/EFNA5/PIK3R3/EFNB1/ARHGEF12/EFNB2
	hsa05215	Prostate cancer	7/226	106/9375	0.0139947623218096	0.0139947623218096	0.0803822184117131	64764/8503/2119/5328/2348/9586/1026	7	0.0660377358490566	GeneRatio	CREB3L2/PIK3R3/ETV5/PLAU/FOLR1/CREB5/CDKN1A
	hsa04612	Antigen processing and presentation	6/226	82/9375	0.0140398538436602	0.0140398538436602	0.0803822184117131	3303/3118/5641/3127/7124/4261	6	0.0731707317073171	GeneRatio	HSPA1A/HLA-DQA2/LGMN/HLA-DRB5/TNF/CIITA
	hsa04978	Mineral absorption	5/226	61/9375	0.0155089854981589	0.0155089854981589	0.0866792923831938	4493/10568/30061/7421/538	5	0.0819672131147541	GeneRatio	MT1E/SLC34A2/SLC40A1/VDR/ATP7A
	hsa04066	HIF-1 signaling pathway	7/226	110/9375	0.0168683139748634	0.0168683139748634	0.092084064048826	7076/7422/5336/8503/3091/1026/2034	7	0.0636363636363636	GeneRatio	TIMP1/VEGFA/PLCG2/PIK3R3/HIF1A/CDKN1A/EPAS1
	hsa04062	Chemokine signaling pathway	10/226	193/9375	0.0183570112471438	0.0183570112471438	0.0979333375146666	2920/9547/2786/5336/998/3576/8503/408/56477/2921	10	0.0518134715025907	GeneRatio	CXCL2/CXCL14/GNG4/PLCG2/CDC42/CXCL8/PIK3R3/ARRB1/CCL28/CXCL3
	hsa04512	ECM-receptor interaction	6/226	89/9375	0.0203037860562463	0.0203037860562463	0.105912147147203	3672/1278/3914/6385/3675/6696	6	0.0674157303370786	GeneRatio	ITGA1/COL1A2/LAMB3/SDC4/ITGA3/SPP1
	hsa05221	Acute myeloid leukemia	5/226	68/9375	0.0237595008124882	0.0237595008124882	0.121244134580889	7704/1848/1437/8503/861	5	0.0735294117647059	GeneRatio	ZBTB16/DUSP6/CSF2/PIK3R3/RUNX1
	hsa04141	Protein processing in endoplasmic reticulum	9/226	174/9375	0.0248708274485527	0.0248708274485527	0.124214882889748	3303/10802/9709/7327/64374/9871/200185/80267/10484	9	0.0517241379310345	GeneRatio	HSPA1A/SEC24A/HERPUD1/UBE2G2/SIL1/SEC24D/KRTCAP2/EDEM3/SEC23A
	hsa03272	Virion - Hepatitis viruses	4/226	48/9375	0.0279774290122965	0.0279774290122965	0.136819444511889	9075/100506658/29082/1803	4	0.0833333333333333	GeneRatio	CLDN2/OCLN/CHMP4A/DPP4
	hsa00514	Other types of O-glycan biosynthesis	4/226	49/9375	0.0299072256613976	0.0299072256613976	0.141205400030212	8473/11226/55568/51809	4	0.0816326530612245	GeneRatio	OGT/GALNT6/GALNT10/GALNT7
	hsa05168	Herpes simplex virus 1 infection	9/226	180/9375	0.0300773834145071	0.0300773834145071	0.141205400030212	3118/3654/6009/330/3127/8503/7124/4938/3665	9	0.05	GeneRatio	HLA-DQA2/IRAK1/RHEB/BIRC3/HLA-DRB5/PIK3R3/TNF/OAS1/IRF7
	hsa05152	Tuberculosis	9/226	181/9375	0.0310139887676312	0.0310139887676312	0.141346767293538	3118/3654/7421/3127/527/3606/7124/23365/4261	9	0.0497237569060773	GeneRatio	HLA-DQA2/IRAK1/VDR/HLA-DRB5/ATP6V0C/IL18/TNF/ARHGEF12/CIITA
	hsa04672	Intestinal immune network for IgA production	4/226	50/9375	0.0319139449920612	0.0319139449920612	0.141346767293538	3118/5284/3127/56477	4	0.08	GeneRatio	HLA-DQA2/PIGR/HLA-DRB5/CCL28
	hsa05144	Malaria	4/226	50/9375	0.0319139449920612	0.0319139449920612	0.141346767293538	3383/3576/3606/7124	4	0.08	GeneRatio	ICAM1/CXCL8/IL18/TNF
	hsa04145	Phagosome	8/226	155/9375	0.0338023705848393	0.0338023705848393	0.143809002113991	653509/9554/729238/3118/1535/3127/338382/527	8	0.0516129032258065	GeneRatio	SFTPA1/SEC22B/SFTPA2/HLA-DQA2/CYBA/HLA-DRB5/RAB7B/ATP6V0C
	hsa01524	Platinum drug resistance	5/226	75/9375	0.0344169233300156	0.0344169233300156	0.143809002113991	331/330/8503/538/1026	5	0.0666666666666667	GeneRatio	XIAP/BIRC3/PIK3R3/ATP7A/CDKN1A
	hsa01523	Antifolate resistance	3/226	30/9375	0.0347845068498101	0.0347845068498101	0.143809002113991	8714/7124/2348	3	0.1	GeneRatio	ABCC3/TNF/FOLR1
	hsa05160	Hepatitis C	8/226	156/9375	0.0349204370604152	0.0349204370604152	0.143809002113991	9075/4599/100506658/8503/7124/4938/1026/3665	8	0.0512820512820513	GeneRatio	CLDN2/MX1/OCLN/PIK3R3/TNF/OAS1/CDKN1A/IRF7
	hsa04148	Efferocytosis	8/226	157/9375	0.036063349349144	0.036063349349144	0.145949864221177	100133941/5031/23250/1850/338382/3091/1847/5087	8	0.0509554140127389	GeneRatio	CD24/P2RY6/ATP11A/DUSP8/RAB7B/HIF1A/DUSP5/PBX1
	hsa04926	Relaxin signaling pathway	7/226	130/9375	0.0376061777904595	0.0376061777904595	0.145949864221177	1278/64764/7422/2786/8503/9586/408	7	0.0538461538461538	GeneRatio	COL1A2/CREB3L2/VEGFA/GNG4/PIK3R3/CREB5/ARRB1
	hsa04981	Folate transport and metabolism	3/226	31/9375	0.0378463527505436	0.0378463527505436	0.145949864221177	8714/23743/2348	3	0.0967741935483871	GeneRatio	ABCC3/BHMT2/FOLR1
	hsa05212	Pancreatic cancer	5/226	77/9375	0.0379273301866244	0.0379273301866244	0.145949864221177	7422/998/8503/1026/1647	5	0.0649350649350649	GeneRatio	VEGFA/CDC42/PIK3R3/CDKN1A/GADD45A
	hsa04144	Endocytosis	11/226	250/9375	0.0395201465727566	0.0395201465727566	0.148151832925047	3303/998/30844/10095/11031/2348/100287171/79720/408/80223/29082	11	0.044	GeneRatio	HSPA1A/CDC42/EHD4/ARPC1B/RAB31/FOLR1/WASHC1/VPS37B/ARRB1/RAB11FIP1/CHMP4A
	hsa05140	Leishmaniasis	5/226	78/9375	0.039761826011498	0.039761826011498	0.148151832925047	3118/3654/1535/3127/7124	5	0.0641025641025641	GeneRatio	HLA-DQA2/IRAK1/CYBA/HLA-DRB5/TNF
	hsa05310	Asthma	3/226	32/9375	0.0410412482035663	0.0410412482035663	0.150529578115054	3118/3127/7124	3	0.09375	GeneRatio	HLA-DQA2/HLA-DRB5/TNF
	hsa05131	Shigellosis	11/226	253/9375	0.0424761725889364	0.0424761725889364	0.153395732588386	8878/2017/5336/998/3576/1437/10095/8503/3606/7124/989	11	0.0434782608695652	GeneRatio	SQSTM1/CTTN/PLCG2/CDC42/CXCL8/CSF2/ARPC1B/PIK3R3/IL18/TNF/SEPTIN7
	hsa04620	Toll-like receptor signaling pathway	6/226	109/9375	0.0478876096366197	0.0478876096366197	0.165741130104142	3654/3576/8503/7124/6696/3665	6	0.055045871559633	GeneRatio	IRAK1/CXCL8/PIK3R3/TNF/SPP1/IRF7
	hsa04931	Insulin resistance	6/226	109/9375	0.0478876096366197	0.0478876096366197	0.165741130104142	8473/64764/6197/8503/7124/9586	6	0.055045871559633	GeneRatio	OGT/CREB3L2/RPS6KA3/PIK3R3/TNF/CREB5
	hsa05163	Human cytomegalovirus infection	10/226	227/9375	0.0480129013664912	0.0480129013664912	0.165741130104142	64764/7422/2786/6009/3576/8503/7124/23365/9586/1026	10	0.0440528634361234	GeneRatio	CREB3L2/VEGFA/GNG4/RHEB/CXCL8/PIK3R3/TNF/ARHGEF12/CREB5/CDKN1A
Non-Responder

## Sheet: Table S5B
Table S5B. Pathway enrichment analyses in human single cell RNA-seq comparing Responder and Non-Responder groups-HALLMARK
Treatment Group	Accession ID	Description	GeneRatio	BgRatio	pvalue	p.adjust	qvalue	GeneID	Count	GeneRatio	.before	GeneSymbol
Responder	HALLMARK_OXIDATIVE_PHOSPHORYLATION	HALLMARK_OXIDATIVE_PHOSPHORYLATION	20/187	200/4384	0.000273778371942309	0.000273778371942309	0.0123920736773887	3945/293/7381/1727/5162/518/7419/37/4190/81689/4711/4712/50/6391/4720/3032/3030/9377/7417/4717	20	0.1	GeneRatio	LDHB/SLC25A6/UQCRB/CYB5R3/PDHB/ATP5MC3/VDAC3/ACADVL/MDH1/ISCA1/NDUFB5/NDUFB6/ACO2/SDHC/NDUFS2/HADHB/HADHA/COX5A/VDAC2/NDUFC1
	HALLMARK_NOTCH_SIGNALING	HALLMARK_NOTCH_SIGNALING	5/187	32/4384	0.010545018335271	0.010545018335271	0.238650414956133	7474/8324/51107/4854/55851	5	0.15625	GeneRatio	WNT5A/FZD7/APH1A/NOTCH3/PSENEN
	HALLMARK_FATTY_ACID_METABOLISM	HALLMARK_FATTY_ACID_METABOLISM	12/187	158/4384	0.0360540897677685	0.0360540897677685	0.405365556492182	216/9588/10455/5162/37/4190/23173/50/51109/9246/6391/3032	12	0.0759493670886076	GeneRatio	ALDH1A1/PRDX6/ECI2/PDHB/ACADVL/MDH1/METAP1/ACO2/RDH11/UBE2L6/SDHC/HADHB
	HALLMARK_HYPOXIA	HALLMARK_HYPOXIA	14/187	200/4384	0.0447787533334387	0.0447787533334387	0.405365556492182	57007/665/857/230/26355/2719/55276/6533/51316/771/2632/5033/2131/3098	14	0.07	GeneRatio	ACKR3/BNIP3L/CAV1/ALDOC/FAM162A/GPC3/PGM2/SLC6A6/PLAC8/CA12/GBE1/P4HA1/EXT1/HK1
	HALLMARK_P53_PATHWAY	HALLMARK_P53_PATHWAY	14/187	200/4384	0.0447787533334387	0.0447787533334387	0.405365556492182	3945/3714/3625/2040/26355/9635/2877/2760/8626/10057/63874/2872/1029/6890	14	0.07	GeneRatio	LDHB/JAG2/INHBB/STOM/FAM162A/CLCA2/GPX2/GM2A/TP63/ABCC5/ABHD4/MKNK2/CDKN2A/TAP1
Non-Responder	HALLMARK_TNFA_SIGNALING_VIA_NFKB	HALLMARK_TNFA_SIGNALING_VIA_NFKB	30/189	200/4384	8.70092232550532e-10	8.70092232550532e-10	3.29719161808623e-08	2354/8870/8878/1843/2920/467/50486/3383/9592/7422/9308/3914/1958/1316/6385/10950/1437/4084/330/5328/2669/3606/7124/80149/1026/22822/1647/1847/25976/2921	30	0.15	GeneRatio	FOSB/IER3/SQSTM1/DUSP1/CXCL2/ATF3/G0S2/ICAM1/IER2/VEGFA/CD83/LAMB3/EGR1/KLF6/SDC4/BTG3/CSF2/MXD1/BIRC3/PLAU/GEM/IL18/TNF/ZC3H12A/CDKN1A/PHLDA1/GADD45A/DUSP5/TIPARP/CXCL3
	HALLMARK_APOPTOSIS	HALLMARK_APOPTOSIS	17/189	161/4384	0.000481017047264726	0.000481017047264726	0.00911400721133164	8870/8878/467/7076/3875/4000/331/7078/10950/3489/330/2012/3606/7124/10682/1026/1647	17	0.105590062111801	GeneRatio	IER3/SQSTM1/ATF3/TIMP1/KRT18/LMNA/XIAP/TIMP3/BTG3/IGFBP6/BIRC3/EMP1/IL18/TNF/EBP/CDKN1A/GADD45A
	HALLMARK_HYPOXIA	HALLMARK_HYPOXIA	19/189	200/4384	0.000851267494753641	0.000851267494753641	0.0107528525653091	8870/1843/467/3423/2745/7422/6275/4493/54206/1316/6385/1356/9672/4282/538/1026/4214/25976/54541	19	0.095	GeneRatio	IER3/DUSP1/ATF3/IDS/GLRX/VEGFA/S100A4/MT1E/ERRFI1/KLF6/SDC4/CP/SDC3/MIF/ATP7A/CDKN1A/MAP3K1/TIPARP/DDIT4
	HALLMARK_COMPLEMENT	HALLMARK_COMPLEMENT	17/189	200/4384	0.00517415947854326	0.00517415947854326	0.0392146823636963	6280/3303/7076/6284/4324/54704/717/725/1848/5641/5265/64167/10125/1356/1847/3665/1803	17	0.085	GeneRatio	S100A9/HSPA1A/TIMP1/S100A13/MMP15/PDP1/C2/C4BPB/DUSP6/LGMN/SERPINA1/ERAP2/RASGRP1/CP/DUSP5/IRF7/DPP4
	HALLMARK_KRAS_SIGNALING_UP	HALLMARK_KRAS_SIGNALING_UP	17/189	200/4384	0.00517415947854326	0.00517415947854326	0.0392146823636963	50486/27344/2745/8829/5284/10205/1848/1437/12/330/2012/2119/5328/9935/28959/6696/4214	17	0.085	GeneRatio	G0S2/PCSK1N/GLRX/NRP1/PIGR/MPZL2/DUSP6/CSF2/SERPINA3/BIRC3/EMP1/ETV5/PLAU/MAFB/TMEM176B/SPP1/MAP3K1
	HALLMARK_ANGIOGENESIS	HALLMARK_ANGIOGENESIS	5/189	36/4384	0.0179491342850275	0.0179491342850275	0.113362953379121	7076/8829/7422/6275/6696	5	0.138888888888889	GeneRatio	TIMP1/NRP1/VEGFA/S100A4/SPP1
	HALLMARK_EPITHELIAL_MESENCHYMAL_TRANSITION	HALLMARK_EPITHELIAL_MESENCHYMAL_TRANSITION	15/189	200/4384	0.024486912646284	0.024486912646284	0.115990638850819	4837/1278/7076/813/22943/7422/800/6385/7078/3576/4853/2669/5768/6696/1647	15	0.075	GeneRatio	NNMT/COL1A2/TIMP1/CALU/DKK1/VEGFA/CALD1/SDC4/TIMP3/CXCL8/NOTCH2/GEM/QSOX1/SPP1/GADD45A
	HALLMARK_ESTROGEN_RESPONSE_EARLY	HALLMARK_ESTROGEN_RESPONSE_EARLY	15/189	200/4384	0.024486912646284	0.024486912646284	0.115990638850819	4582/3875/27295/1999/91683/6337/794/3898/10125/375449/7739/8645/11031/23052/25976	15	0.075	GeneRatio	MUC1/KRT18/PDLIM3/ELF3/SYT12/SCNN1A/CALB2/LAD1/RASGRP1/MAST4/ZNF185/KCNK5/RAB31/ENDOD1/TIPARP
	HALLMARK_COAGULATION	HALLMARK_COAGULATION	11/189	138/4384	0.034612652461767	0.034612652461767	0.14065970095125	7076/6284/1510/4324/717/7078/1848/5641/5265/5328/1803	11	0.0797101449275362	GeneRatio	TIMP1/S100A13/CTSE/MMP15/C2/TIMP3/DUSP6/LGMN/SERPINA1/PLAU/DPP4
	HALLMARK_UV_RESPONSE_UP	HALLMARK_UV_RESPONSE_UP	12/189	158/4384	0.0386657855243866	0.0386657855243866	0.14065970095125	2354/8878/2920/467/27295/3383/725/6236/10950/262/10125/30	12	0.0759493670886076	GeneRatio	FOSB/SQSTM1/CXCL2/ATF3/PDLIM3/ICAM1/C4BPB/RRAD/BTG3/AMD1/RASGRP1/ACAA1
	HALLMARK_NOTCH_SIGNALING	HALLMARK_NOTCH_SIGNALING	4/189	32/4384	0.0468610517139116	0.0468610517139116	0.14065970095125	23220/4853/408/113878	4	0.125	GeneRatio	DTX4/NOTCH2/ARRB1/DTX2
	HALLMARK_INTERFERON_GAMMA_RESPONSE	HALLMARK_INTERFERON_GAMMA_RESPONSE	14/189	200/4384	0.0482540918541093	0.0482540918541093	0.14065970095125	9636/57162/3383/7378/10964/9961/4599/5699/3091/1026/4261/10561/8869/3665	14	0.07	GeneRatio	ISG15/PELI1/ICAM1/UPP1/IFI44L/MVP/MX1/PSMB10/HIF1A/CDKN1A/CIITA/IFI44/ST3GAL5/IRF7
	HALLMARK_P53_PATHWAY	HALLMARK_P53_PATHWAY	14/189	200/4384	0.0482540918541093	0.0482540918541093	0.14065970095125	8870/467/7704/3654/26471/6275/7378/6768/6236/4084/7421/1026/1647/54541	14	0.07	GeneRatio	IER3/ATF3/ZBTB16/IRAK1/NUPR1/S100A4/UPP1/ST14/RRAD/MXD1/VDR/CDKN1A/GADD45A/DDIT4

## Sheet: Table S5C
Table S5C. Pathway enrichment analyses in human single cell RNA-seq comparing Responder and Non-Responder groups-GO
Treatment Group	Accession ID	ONTOLOGY	Accession ID	Description	GeneRatio	BgRatio	pvalue	p.adjust	qvalue	GeneID	Count
Responder	GO:0044782	Biological Process (BP)	GO:0044782	cilium organization	41/457	396/18614	6.70849659832829e-15	6.70849659832829e-15	3.08449612015768e-11	CFAP73/DRC1/TEKT1/SPAG6/CFAP157/CFAP126/RSPH4A/NEK1/CCDC65/CFAP43/ZMYND10/RSPH9/IFT57/MAPK15/RFX3/IFT74/CC2D2A/WDR54/RP1/CEP126/DNAH7/PCM1/RSPH1/MNS1/PIFO/FOXJ1/RFX2/SPEF2/TMEM231/UBXN10/UNC119B/TCTN1/DNAH5/DYNC2H1/IQCG/CFAP44/ATXN10/TCTN2/TRAF3IP1/SYNE2/KIF3B	41
	GO:0060271	Biological Process (BP)	GO:0060271	cilium assembly	39/457	367/18614	1.34644187820701e-14	1.34644187820701e-14	3.0953990126359e-11	CFAP73/DRC1/TEKT1/SPAG6/CFAP157/RSPH4A/NEK1/CCDC65/CFAP43/ZMYND10/RSPH9/IFT57/MAPK15/RFX3/IFT74/CC2D2A/WDR54/RP1/CEP126/DNAH7/PCM1/RSPH1/MNS1/FOXJ1/RFX2/SPEF2/TMEM231/UBXN10/UNC119B/TCTN1/DNAH5/DYNC2H1/IQCG/CFAP44/ATXN10/TCTN2/TRAF3IP1/SYNE2/KIF3B	39
	GO:0007018	Biological Process (BP)	GO:0007018	microtubule-based movement	41/457	417/18614	3.89810161625532e-14	3.89810161625532e-14	5.97435363501869e-11	CFAP73/DRC1/TEKT1/SPAG6/DNAH12/CFAP157/ROPN1L/DNAH9/CFAP52/RSPH4A/DYNLRB2/CCDC65/CFAP43/ZMYND10/RSPH9/IFT57/CFAP45/ENKUR/RFX3/IFT74/CFAP53/DNAH7/PCM1/MNS1/SPEF2/DNAH11/TUBA1A/LZTFL1/DNAH5/DYNC2H1/IQCG/SPAST/CFAP44/DYNLRB1/SNAPIN/TRAF3IP1/KIF9/MAP1B/SYNE2/KIF3B/KIF21A	41
	GO:0001578	Biological Process (BP)	GO:0001578	microtubule bundle formation	22/457	123/18614	2.69339670433589e-13	2.69339670433589e-13	3.09598863277347e-10	CFAP73/DRC1/SPAG6/CFAP157/TPPP3/RSPH4A/CCDC65/CFAP43/ZMYND10/RSPH9/CC2D2A/RP1/DNAH7/RSPH1/MNS1/FOXJ1/SPEF2/DNAH5/IQCG/SPAST/CFAP44/MAP1B	22
	GO:0035082	Biological Process (BP)	GO:0035082	axoneme assembly	19/457	94/18614	1.17621715390789e-12	1.17621715390789e-12	1.0816245322673e-09	CFAP73/DRC1/SPAG6/CFAP157/RSPH4A/CCDC65/CFAP43/ZMYND10/RSPH9/CC2D2A/RP1/DNAH7/RSPH1/MNS1/FOXJ1/SPEF2/DNAH5/IQCG/CFAP44	19
	GO:0003341	Biological Process (BP)	GO:0003341	cilium movement	26/457	193/18614	1.76889905025917e-12	1.76889905025917e-12	1.35553527219861e-09	CFAP73/DRC1/TEKT1/SPAG6/CFAP157/ROPN1L/DNAH9/CFAP52/RSPH4A/CCDC65/CFAP43/ZMYND10/RSPH9/CFAP45/ENKUR/RFX3/CFAP53/DNAH7/MNS1/SPEF2/DNAH11/LZTFL1/DNAH5/IQCG/CFAP44/KIF9	26
	GO:0001539	Biological Process (BP)	GO:0001539	cilium or flagellum-dependent cell motility	23/457	156/18614	5.17680318749312e-12	5.17680318749312e-12	2.97529951618026e-09	DRC1/TEKT1/SPAG6/CFAP157/ROPN1L/CFAP52/RSPH4A/CCDC65/CFAP43/RSPH9/CFAP45/ENKUR/RFX3/DNAH7/MNS1/SPEF2/DNAH11/LZTFL1/DNAH5/IQCG/CFAP44/EFHC1/KIF9	23
	GO:0060285	Biological Process (BP)	GO:0060285	cilium-dependent cell motility	23/457	156/18614	5.17680318749312e-12	5.17680318749312e-12	2.97529951618026e-09	DRC1/TEKT1/SPAG6/CFAP157/ROPN1L/CFAP52/RSPH4A/CCDC65/CFAP43/RSPH9/CFAP45/ENKUR/RFX3/DNAH7/MNS1/SPEF2/DNAH11/LZTFL1/DNAH5/IQCG/CFAP44/EFHC1/KIF9	23
	GO:0060294	Biological Process (BP)	GO:0060294	cilium movement involved in cell motility	18/457	146/18614	1.99242036595765e-08	1.99242036595765e-08	1.01788212380152e-05	TEKT1/SPAG6/CFAP157/ROPN1L/CFAP52/RSPH4A/CFAP43/RSPH9/CFAP45/ENKUR/MNS1/SPEF2/DNAH11/LZTFL1/DNAH5/IQCG/CFAP44/KIF9	18
	GO:0060972	Biological Process (BP)	GO:0060972	left/right pattern formation	17/457	134/18614	3.21223005199825e-08	3.21223005199825e-08	1.47694956496088e-05	DRC1/CFAP52/IFT57/CFAP45/ENKUR/RFX3/IFT74/CC2D2A/CFAP53/WNT5A/MNS1/PIFO/FOXJ1/DNAH11/DNAH5/DYNC2H1/KIF3B	17
	GO:0003351	Biological Process (BP)	GO:0003351	epithelial cilium movement involved in extracellular fluid movement	10/457	41/18614	4.08986447526634e-08	4.08986447526634e-08	1.64411458570484e-05	SPAG6/ROPN1L/DNAH9/CFAP43/CFAP45/RFX3/CFAP53/SPEF2/DNAH11/DNAH5	10
	GO:0044458	Biological Process (BP)	GO:0044458	motile cilium assembly	12/457	64/18614	4.29095839675714e-08	4.29095839675714e-08	1.64411458570484e-05	SPAG6/CFAP157/CFAP43/ZMYND10/RSPH9/IFT57/CC2D2A/MNS1/FOXJ1/SPEF2/IQCG/CFAP44	12
	GO:0099111	Biological Process (BP)	GO:0099111	microtubule-based transport	21/457	212/18614	6.55399808649222e-08	6.55399808649222e-08	2.31804563901198e-05	SPAG6/ROPN1L/DNAH9/CFAP43/IFT57/CFAP45/RFX3/IFT74/CFAP53/PCM1/SPEF2/DNAH11/TUBA1A/DNAH5/DYNC2H1/SPAST/SNAPIN/TRAF3IP1/MAP1B/SYNE2/KIF3B	21
	GO:0006858	Biological Process (BP)	GO:0006858	extracellular transport	10/457	44/18614	8.47421054025771e-08	8.47421054025771e-08	2.78310914585306e-05	SPAG6/ROPN1L/DNAH9/CFAP43/CFAP45/RFX3/CFAP53/SPEF2/DNAH11/DNAH5	10
	GO:0007368	Biological Process (BP)	GO:0007368	determination of left/right symmetry	15/457	129/18614	6.53302437285251e-07	6.53302437285251e-07	0.000200254389197332	DRC1/CFAP52/IFT57/CFAP45/ENKUR/RFX3/IFT74/CC2D2A/CFAP53/WNT5A/FOXJ1/DNAH11/DNAH5/DYNC2H1/KIF3B	15
	GO:0030317	Biological Process (BP)	GO:0030317	flagellated sperm motility	15/457	131/18614	7.97488680147945e-07	7.97488680147945e-07	0.0002156922944202	SPAG6/CFAP157/ROPN1L/CFAP52/CFAP43/CFAP45/ENKUR/MNS1/SPEF2/DNAH11/LZTFL1/DNAH5/IQCG/CFAP44/KIF9	15
	GO:0097722	Biological Process (BP)	GO:0097722	sperm motility	15/457	131/18614	7.97488680147945e-07	7.97488680147945e-07	0.0002156922944202	SPAG6/CFAP157/ROPN1L/CFAP52/CFAP43/CFAP45/ENKUR/MNS1/SPEF2/DNAH11/LZTFL1/DNAH5/IQCG/CFAP44/KIF9	15
	GO:0009855	Biological Process (BP)	GO:0009855	determination of bilateral symmetry	15/457	139/18614	1.70493633965124e-06	1.70493633965124e-06	0.000435506545707403	DRC1/CFAP52/IFT57/CFAP45/ENKUR/RFX3/IFT74/CC2D2A/CFAP53/WNT5A/FOXJ1/DNAH11/DNAH5/DYNC2H1/KIF3B	15
	GO:0009799	Biological Process (BP)	GO:0009799	specification of symmetry	15/457	140/18614	1.86727691696414e-06	1.86727691696414e-06	0.000451870668880851	DRC1/CFAP52/IFT57/CFAP45/ENKUR/RFX3/IFT74/CC2D2A/CFAP53/WNT5A/FOXJ1/DNAH11/DNAH5/DYNC2H1/KIF3B	15
	GO:0007288	Biological Process (BP)	GO:0007288	sperm axoneme assembly	7/457	28/18614	3.88931102129484e-06	3.88931102129484e-06	0.000894132133737676	SPAG6/CFAP157/CFAP43/MNS1/SPEF2/IQCG/CFAP44	7
	GO:0003002	Biological Process (BP)	GO:0003002	regionalization	26/457	422/18614	1.79226563469242e-05	1.79226563469242e-05	0.00392411844227393	FGF2/HOXC10/DRC1/CFAP52/IFT57/CFAP45/ENKUR/RFX3/IFT74/CC2D2A/CFAP53/WNT5A/MNS1/PIFO/GPC3/FOXJ1/DNAH11/TP63/GRSF1/IRX3/FOXA1/TCTN1/DNAH5/DYNC2H1/EXT1/KIF3B	26
	GO:1904491	Biological Process (BP)	GO:1904491	protein localization to ciliary transition zone	4/457	8/18614	2.32116307833805e-05	2.32116307833805e-05	0.00485111977329215	MAPK15/CC2D2A/TCTN1/TCTN2	4
	GO:0097345	Biological Process (BP)	GO:0097345	mitochondrial outer membrane permeabilization	7/457	37/18614	2.79391006528192e-05	2.79391006528192e-05	0.00558526277581301	SLC25A6/BNIP3L/GCLC/BNIP3/TMEM14A/VDAC2/ATP5IF1	7
	GO:0120316	Biological Process (BP)	GO:0120316	sperm flagellum assembly	7/457	38/18614	3.35300642324033e-05	3.35300642324033e-05	0.00642365441083936	SPAG6/CFAP157/CFAP43/MNS1/SPEF2/IQCG/CFAP44	7
	GO:0007389	Biological Process (BP)	GO:0007389	pattern specification process	27/457	467/18614	3.78142080162237e-05	3.78142080162237e-05	0.0069546299206259	FGF2/HOXC10/DRC1/CFAP52/IFT57/CFAP45/ENKUR/RFX3/IFT74/CC2D2A/CFAP53/WNT5A/MNS1/PIFO/GPC3/FOXJ1/DNAH11/TP63/GRSF1/IRX3/FOXA1/TCTN1/DNAH5/DYNC2H1/ASPH/EXT1/KIF3B	27
	GO:0003352	Biological Process (BP)	GO:0003352	regulation of cilium movement	7/457	40/18614	4.74793467177382e-05	4.74793467177382e-05	0.00839634763008423	DRC1/RSPH4A/CCDC65/CFAP43/CFAP45/DNAH11/KIF9	7
	GO:1902110	Biological Process (BP)	GO:1902110	positive regulation of mitochondrial membrane permeability involved in apoptotic process	7/457	43/18614	7.70185725862396e-05	7.70185725862396e-05	0.0131156773901246	SLC25A6/BNIP3L/GCLC/BNIP3/TMEM14A/VDAC2/ATP5IF1	7
	GO:1902686	Biological Process (BP)	GO:1902686	mitochondrial outer membrane permeabilization involved in programmed cell death	7/457	45/18614	0.000103972213035537	0.000103972213035537	0.0170733318247828	SLC25A6/BNIP3L/GCLC/BNIP3/TMEM14A/VDAC2/ATP5IF1	7
	GO:1990748	Biological Process (BP)	GO:1990748	cellular detoxification	11/457	115/18614	0.000124323709978152	0.000124323709978152	0.0197112873025252	GSTA1/ALDH1A1/PRDX6/NFE2L2/GPX2/PRXL2A/RDH11/DUOX1/GSR/GSTO1/MGST2	11
	GO:0035794	Biological Process (BP)	GO:0035794	positive regulation of mitochondrial membrane permeability	7/457	48/18614	0.000158340977092064	0.000158340977092064	0.0242678381732679	SLC25A6/BNIP3L/GCLC/BNIP3/TMEM14A/VDAC2/ATP5IF1	7
	GO:0032886	Biological Process (BP)	GO:0032886	regulation of microtubule-based process	17/457	252/18614	0.000173800780287756	0.000173800780287756	0.0252011876884467	TRPV4/DRC1/MPDZ/STMND1/RSPH4A/TRIM54/CCDC65/CFAP43/MAPK15/CFAP45/MAP9/DNAH11/SPAST/TRAF3IP1/KIF9/TPR/MAP1B	17
	GO:1903008	Biological Process (BP)	GO:1903008	organelle disassembly	12/457	140/18614	0.000177333930195252	0.000177333930195252	0.0252011876884467	BNIP3L/SPATA18/UFC1/BNIP3/SPAST/RB1CC1/TSPO/WDR45B/SREBF2/KIF9/SREBF1/ATP5IF1	12
	GO:1902108	Biological Process (BP)	GO:1902108	regulation of mitochondrial membrane permeability involved in apoptotic process	7/457	49/18614	0.000180873908890294	0.000180873908890294	0.0252011876884467	SLC25A6/BNIP3L/GCLC/BNIP3/TMEM14A/VDAC2/ATP5IF1	7
	GO:0060287	Biological Process (BP)	GO:0060287	epithelial cilium movement involved in determination of left/right asymmetry	4/457	13/18614	0.000214988725365087	0.000214988725365087	0.0290733979069567	CFAP45/RFX3/CFAP53/DNAH11	4
	GO:0098754	Biological Process (BP)	GO:0098754	detoxification	12/457	144/18614	0.000230894584331819	0.000230894584331819	0.0303322569732747	GSTA1/ALDH1A1/PRDX6/NFE2L2/GPX2/OSCP1/PRXL2A/RDH11/DUOX1/GSR/GSTO1/MGST2	12
	GO:0097237	Biological Process (BP)	GO:0097237	cellular response to toxic substance	11/457	124/18614	0.000242656287084863	0.000242656287084863	0.0304496083685011	GSTA1/ALDH1A1/PRDX6/NFE2L2/GPX2/PRXL2A/RDH11/DUOX1/GSR/GSTO1/MGST2	11
	GO:0016049	Biological Process (BP)	GO:0016049	cell growth	26/457	495/18614	0.000245032906170516	0.000245032906170516	0.0304496083685011	SEMA6A/CD38/NDN/OLFM1/SPAG6/LPAR3/C9orf72/ALCAM/WNT5A/DDR1/SPART/CPNE1/SLC44A4/IGFBP7/PPT1/PTK2B/IGFBP5/SGK1/IGFBP4/FN1/JADE2/EXT1/MAP1B/URI1/CDKN2A/DCBLD2	26
	GO:0035694	Biological Process (BP)	GO:0035694	mitochondrial protein catabolic process	3/457	6/18614	0.000278256070888089	0.000278256070888089	0.0336682137850187	BNIP3L/SPATA18/BNIP3	3
	GO:1905710	Biological Process (BP)	GO:1905710	positive regulation of membrane permeability	7/457	53/18614	0.000298318803918218	0.000298318803918218	0.0346622293899564	SLC25A6/BNIP3L/GCLC/BNIP3/TMEM14A/VDAC2/ATP5IF1	7
	GO:0032526	Biological Process (BP)	GO:0032526	response to retinoic acid	10/457	107/18614	0.000302911910983058	0.000302911910983058	0.0346622293899564	CD38/IGFBP2/WNT5A/FZD7/IGFBP7/SNW1/PTK2B/LYN/GJB2/SREBF1	10
	GO:0061512	Biological Process (BP)	GO:0061512	protein localization to cilium	8/457	70/18614	0.00030908741637793	0.00030908741637793	0.0346622293899564	ZMYND10/MAPK15/CC2D2A/DNAH11/TCTN1/LZTFL1/DYNC2H1/TCTN2	8
	GO:0009636	Biological Process (BP)	GO:0009636	response to toxic substance	16/457	242/18614	0.000335269870769631	0.000335269870769631	0.0367032279579385	GSTA1/ALDH1A1/SCN9A/PRDX6/NFE2L2/INHBB/GPX2/OSCP1/PRXL2A/RDH11/LYN/DUOX1/GSR/GSTO1/MAP1B/MGST2	16
	GO:0009060	Biological Process (BP)	GO:0009060	aerobic respiration	14/457	196/18614	0.000359098086921439	0.000359098086921439	0.0383975628806082	TRPV4/UQCRB/PDHB/MDH1/BNIP3/NDUFB5/NDUFB6/COA6/STOML2/ACO2/SDHC/NDUFS2/COX5A/NDUFC1	14
	GO:0060632	Biological Process (BP)	GO:0060632	regulation of microtubule-based movement	7/457	55/18614	0.000376536175235274	0.000376536175235274	0.0393471295078392	DRC1/RSPH4A/CCDC65/CFAP43/CFAP45/DNAH11/KIF9	7
	GO:0070286	Biological Process (BP)	GO:0070286	axonemal dynein complex assembly	6/457	40/18614	0.000400685694967158	0.000400685694967158	0.0409402366226093	CFAP73/DRC1/CCDC65/ZMYND10/DNAH7/DNAH5	6
	GO:0000422	Biological Process (BP)	GO:0000422	autophagy of mitochondrion	9/457	92/18614	0.000429251738155876	0.000429251738155876	0.041992644843558	BNIP3L/SPATA18/BNIP3/RB1CC1/TSPO/WDR45B/SREBF2/SREBF1/ATP5IF1	9
	GO:0061726	Biological Process (BP)	GO:0061726	mitochondrion disassembly	9/457	92/18614	0.000429251738155876	0.000429251738155876	0.041992644843558	BNIP3L/SPATA18/BNIP3/RB1CC1/TSPO/WDR45B/SREBF2/SREBF1/ATP5IF1	9
	GO:0006749	Biological Process (BP)	GO:0006749	glutathione metabolic process	7/457	57/18614	0.000470355192927521	0.000470355192927521	0.044859623549234	GSTA1/NFE2L2/GCLC/GLO1/GSR/GSTO1/MGST2	7
	GO:0061966	Biological Process (BP)	GO:0061966	establishment of left/right asymmetry	3/457	7/18614	0.000478071308657702	0.000478071308657702	0.044859623549234	CFAP52/CFAP45/ENKUR	3
	GO:0048515	Biological Process (BP)	GO:0048515	spermatid differentiation	14/457	204/18614	0.000536839710384411	0.000536839710384411	0.0493666495780865	CFAP73/SPAG6/CFAP157/ROPN1L/PACRG/CFAP43/NPHP1/RSPH1/MNS1/RFX2/SPEF2/IQCG/CFAP44/HMGB2	14
	GO:0090559	Biological Process (BP)	GO:0090559	regulation of membrane permeability	8/457	77/18614	0.000593462107283095	0.000593462107283095	0.0535034568547483	SLC25A6/BNIP3L/F11R/GCLC/BNIP3/TMEM14A/VDAC2/ATP5IF1	8
	GO:0015980	Biological Process (BP)	GO:0015980	energy derivation by oxidation of organic compounds	19/457	337/18614	0.000711510342039484	0.000711510342039484	0.0629124934013859	TRPV4/NOA1/UQCRB/PGM2/PDHB/ACADVL/MDH1/BNIP3/RB1CC1/NDUFB5/NDUFB6/GBE1/COA6/STOML2/ACO2/SDHC/NDUFS2/COX5A/NDUFC1	19
	GO:0098869	Biological Process (BP)	GO:0098869	cellular oxidant detoxification	9/457	99/18614	0.000735771934007579	0.000735771934007579	0.0633640794504818	GSTA1/PRDX6/NFE2L2/GPX2/PRXL2A/DUOX1/GSR/GSTO1/MGST2	9
	GO:0007565	Biological Process (BP)	GO:0007565	female pregnancy	13/457	187/18614	0.000744179779260466	0.000744179779260466	0.0633640794504818	CD38/SCGB1A1/CTSB/TPPP3/IGFBP2/EMP2/DDR1/IGFBP7/IGFBP5/UBE2Q1/APOL2/LGALS9/GJB2	13
	GO:0046902	Biological Process (BP)	GO:0046902	regulation of mitochondrial membrane permeability	7/457	62/18614	0.000787661800359841	0.000787661800359841	0.0658470190233834	SLC25A6/BNIP3L/GCLC/BNIP3/TMEM14A/VDAC2/ATP5IF1	7
	GO:0016264	Biological Process (BP)	GO:0016264	gap junction assembly	4/457	18/18614	0.000834657537188186	0.000834657537188186	0.0685297767375563	CAV1/GJB6/IRX3/GJB2	4
	GO:0042073	Biological Process (BP)	GO:0042073	intraciliary transport	6/457	47/18614	0.000969988671759893	0.000969988671759893	0.0775514316521465	IFT57/IFT74/PCM1/DYNC2H1/TRAF3IP1/KIF3B	6
	GO:0007568	Biological Process (BP)	GO:0007568	aging	12/457	169/18614	0.000978270119970988	0.000978270119970988	0.0775514316521465	FGF2/IGFBP2/NFE2L2/INHBB/GJB6/SERPING1/TP63/GCLC/TSPO/IGFBP5/GJB2/SREBF1	12
	GO:0045333	Biological Process (BP)	GO:0045333	cellular respiration	15/457	243/18614	0.00103086246857874	0.00103086246857874	0.0782093594200982	TRPV4/NOA1/UQCRB/PDHB/MDH1/BNIP3/NDUFB5/NDUFB6/COA6/STOML2/ACO2/SDHC/NDUFS2/COX5A/NDUFC1	15
	GO:0006690	Biological Process (BP)	GO:0006690	icosanoid metabolic process	10/457	125/18614	0.00103510586265639	0.00103510586265639	0.0782093594200982	GSTA1/CYP2S1/ALOX15/AKR1C3/PTGR1/ABCC1/CYP4F11/FABP5/CYP4F3/MGST2	10
	GO:1905515	Biological Process (BP)	GO:1905515	non-motile cilium assembly	7/457	65/18614	0.00104699652593516	0.00104699652593516	0.0782093594200982	IFT57/IFT74/CC2D2A/RP1/CEP126/PCM1/DYNC2H1	7
	GO:0022411	Biological Process (BP)	GO:0022411	cellular component disassembly	24/457	488/18614	0.00105460880719867	0.00105460880719867	0.0782093594200982	TRPV4/STMND1/TRIM54/BNIP3L/SPATA18/ADD3/DDR1/UFC1/DMTN/BNIP3/SPAST/RB1CC1/TSPO/ASPH/WDR45B/SREBF2/HMGA1/SNAPIN/KIF9/EIF5A/MAP1B/ABCE1/SREBF1/ATP5IF1	24
	GO:0007220	Biological Process (BP)	GO:0007220	Notch receptor processing	3/457	9/18614	0.00110599573078699	0.00110599573078699	0.0807182849135769	APH1A/NCSTN/PSENEN	3
	GO:0072522	Biological Process (BP)	GO:0072522	purine-containing compound biosynthetic process	16/457	271/18614	0.00113691311454957	0.00113691311454957	0.0811450956382025	DCK/KYNU/ELOVL6/PGM2/ACSL3/PDHB/ATP5MC3/PAICS/PPT1/NDUFB5/NDUFB6/STOML2/SDHC/NDUFS2/NME4/NDUFC1	16
	GO:0051592	Biological Process (BP)	GO:0051592	response to calcium ion	11/457	149/18614	0.00114714048893292	0.00114714048893292	0.0811450956382025	INHBB/CAV1/WNT5A/ALOX15/CPNE1/TUBA1A/HNRNPD/NCSTN/AKR1C3/DMTN/PTK2B	11
	GO:0090066	Biological Process (BP)	GO:0090066	regulation of anatomical structure size	24/457	492/18614	0.00117794596224777	0.00117794596224777	0.0820616900015671	SEMA6A/CD38/TRPV4/OLFM1/LPAR3/TMEM123/CAV1/NPR3/CHRM3/WNT5A/ADD3/ALOX15/SPART/GCLC/DMTN/RB1CC1/PTK2B/SNAPIN/ARPC2/NTS/ARHGAP18/FN1/EXT1/MAP1B	24
	GO:0007286	Biological Process (BP)	GO:0007286	spermatid development	13/457	197/18614	0.00120192705670819	0.00120192705670819	0.0824825983299511	CFAP73/SPAG6/CFAP157/ROPN1L/PACRG/CFAP43/RSPH1/MNS1/RFX2/SPEF2/IQCG/CFAP44/HMGB2	13
	GO:0035795	Biological Process (BP)	GO:0035795	negative regulation of mitochondrial membrane permeability	4/457	20/18614	0.00127116388144488	0.00127116388144488	0.0851827255121496	SLC25A6/GCLC/BNIP3/TMEM14A	4
	GO:0010821	Biological Process (BP)	GO:0010821	regulation of mitochondrion organization	11/457	151/18614	0.00127832592887395	0.00127832592887395	0.0851827255121496	CIDEB/SLC25A6/BNIP3L/FAM162A/GCLC/BNIP3/TMEM14A/TSPO/SREBF2/SREBF1/ATP5IF1	11
	GO:0033157	Biological Process (BP)	GO:0033157	regulation of intracellular protein transport	14/457	224/18614	0.00133256263001769	0.00133256263001769	0.0875283243295829	ZDHHC2/BNIP3L/PKIG/STOM/PCM1/NUP54/DMTN/ANP32B/GCC2/SREBF2/ERGIC3/TPR/SREBF1/ATP5IF1	14
	GO:0071277	Biological Process (BP)	GO:0071277	cellular response to calcium ion	8/457	88/18614	0.00143495430726839	0.00143495430726839	0.0929263219295524	INHBB/WNT5A/ALOX15/CPNE1/TUBA1A/NCSTN/AKR1C3/DMTN	8
	GO:0022900	Biological Process (BP)	GO:0022900	electron transport chain	12/457	177/18614	0.00145714254336138	0.00145714254336138	0.0930526115409724	GPX2/UQCRB/ASPH/NDUFB5/NDUFB6/COA6/CYB561/SDHC/NDUFS2/GSR/COX5A/NDUFC1	12
	GO:1902895	Biological Process (BP)	GO:1902895	positive regulation of miRNA transcription	6/457	51/18614	0.00149821405874611	0.00149821405874611	0.0934788230950592	FGF2/MYB/FOXA1/GNL3/SREBF2/SREBF1	6
	GO:0014012	Biological Process (BP)	GO:0014012	peripheral nervous system axon regeneration	3/457	10/18614	0.00155129731948354	0.00155129731948354	0.0934788230950592	CERS2/TSPO/MAP1B	3
	GO:0060368	Biological Process (BP)	GO:0060368	regulation of Fc receptor mediated stimulatory signaling pathway	3/457	10/18614	0.00155129731948354	0.00155129731948354	0.0934788230950592	CD47/APPL2/LYN	3
	GO:0001676	Biological Process (BP)	GO:0001676	long-chain fatty acid metabolic process	9/457	110/18614	0.00155876821423166	0.00155876821423166	0.0934788230950592	GSTA1/CYP2S1/ELOVL6/ALOX15/ACSL3/AKR1C3/PTGR1/CYP4F11/CYP4F3	9
	GO:0002244	Biological Process (BP)	GO:0002244	hematopoietic progenitor cell differentiation	10/457	132/18614	0.00156547067522976	0.00156547067522976	0.0934788230950592	MYB/WDR38/NFE2L2/AGPAT5/CEBPD/PTPRZ1/MLF1/LYN/EXT1/SOS1	10
	GO:0008637	Biological Process (BP)	GO:0008637	apoptotic mitochondrial changes	9/457	111/18614	0.00166036219406144	0.00166036219406144	0.0978739819657271	CIDEB/SLC25A6/BNIP3L/FAM162A/GCLC/BNIP3/TMEM14A/VDAC2/ATP5IF1	9
	GO:0009260	Biological Process (BP)	GO:0009260	ribonucleotide biosynthetic process	14/457	231/18614	0.0017795939508922	0.0017795939508922	0.0997851909819911	DCK/ELOVL6/ACSL3/PDHB/ATP5MC3/PAICS/PPT1/NDUFB5/NDUFB6/STOML2/SDHC/NDUFS2/NME4/NDUFC1	14
	GO:0048588	Biological Process (BP)	GO:0048588	developmental cell growth	14/457	231/18614	0.0017795939508922	0.0017795939508922	0.0997851909819911	SEMA6A/NDN/OLFM1/SPAG6/LPAR3/C9orf72/ALCAM/WNT5A/DDR1/SPART/CPNE1/FN1/EXT1/MAP1B	14
	GO:0071241	Biological Process (BP)	GO:0071241	cellular response to inorganic substance	14/457	231/18614	0.0017795939508922	0.0017795939508922	0.0997851909819911	SPIDR/NFE2L2/INHBB/MT1X/WNT5A/ALOX15/CPNE1/TUBA1A/HNRNPD/NCSTN/AKR1C3/DMTN/BNIP3/TSPO	14
	GO:0061564	Biological Process (BP)	GO:0061564	axon development	23/457	479/18614	0.00181375556729486	0.00181375556729486	0.100475387672085	SEMA6A/NDN/OLFM1/LPAR3/C9orf72/IGSF9/ALCAM/TNFRSF21/WNT5A/DDR1/NTRK2/SPART/TCTN1/CERS2/SPAST/PTPRZ1/TSPO/PAK2/NOTCH3/FN1/EXT1/SOS1/MAP1B	23
	GO:0044703	Biological Process (BP)	GO:0044703	multi-organism reproductive process	13/457	207/18614	0.00187375296502856	0.00187375296502856	0.102563320191037	CD38/SCGB1A1/CTSB/TPPP3/IGFBP2/EMP2/DDR1/IGFBP7/IGFBP5/UBE2Q1/APOL2/LGALS9/GJB2	13
	GO:1903146	Biological Process (BP)	GO:1903146	regulation of autophagy of mitochondrion	5/457	37/18614	0.00198984644858441	0.00198984644858441	0.106020680129877	BNIP3L/BNIP3/TSPO/SREBF2/SREBF1	5
	GO:0033559	Biological Process (BP)	GO:0033559	unsaturated fatty acid metabolic process	9/457	114/18614	0.00199735619763907	0.00199735619763907	0.106020680129877	GSTA1/CYP2S1/ELOVL6/ALOX15/AKR1C3/PTGR1/CYP4F11/FABP5/CYP4F3	9
	GO:0060560	Biological Process (BP)	GO:0060560	developmental growth involved in morphogenesis	14/457	234/18614	0.00200609185273222	0.00200609185273222	0.106020680129877	SEMA6A/NDN/OLFM1/SPAG6/LPAR3/C9orf72/ALCAM/WNT5A/DDR1/SPART/CPNE1/FN1/EXT1/MAP1B	14
	GO:0075522	Biological Process (BP)	GO:0075522	IRES-dependent viral translational initiation	3/457	11/18614	0.00209434073990673	0.00209434073990673	0.109426798467854	SSB/EIF3D/EIF3F	3
	GO:0006164	Biological Process (BP)	GO:0006164	purine nucleotide biosynthetic process	15/457	262/18614	0.00216375283564662	0.00216375283564662	0.111783233425245	DCK/KYNU/ELOVL6/ACSL3/PDHB/ATP5MC3/PAICS/PPT1/NDUFB5/NDUFB6/STOML2/SDHC/NDUFS2/NME4/NDUFC1	15
	GO:1905709	Biological Process (BP)	GO:1905709	negative regulation of membrane permeability	4/457	23/18614	0.0021919568018992	0.0021919568018992	0.111982073809307	SLC25A6/GCLC/BNIP3/TMEM14A	4
	GO:0002067	Biological Process (BP)	GO:0002067	glandular epithelial cell differentiation	7/457	74/18614	0.00224166459862644	0.00224166459862644	0.113263053404283	FGF2/CAV1/RFX3/WNT5A/TP63/FOXA1/EXT1	7
	GO:0046390	Biological Process (BP)	GO:0046390	ribose phosphate biosynthetic process	14/457	238/18614	0.00234477940948337	0.00234477940948337	0.117185314194775	DCK/ELOVL6/ACSL3/PDHB/ATP5MC3/PAICS/PPT1/NDUFB5/NDUFB6/STOML2/SDHC/NDUFS2/NME4/NDUFC1	14
	GO:0007281	Biological Process (BP)	GO:0007281	germ cell development	17/457	319/18614	0.00241740423499596	0.00241740423499596	0.118435461172415	HORMAD1/CFAP73/SPAG6/CFAP157/ROPN1L/PACRG/CFAP43/INHBB/RSPH1/MNS1/RFX2/SPEF2/IQCG/CFAP44/PTK2B/DIAPH2/HMGB2	17
	GO:0045669	Biological Process (BP)	GO:0045669	positive regulation of osteoblast differentiation	7/457	75/18614	0.00242131105373092	0.00242131105373092	0.118435461172415	NELL1/FGF2/IFITM1/CEBPD/NPNT/TP63/ATRAID	7
	GO:0002065	Biological Process (BP)	GO:0002065	columnar/cuboidal epithelial cell differentiation	9/457	118/18614	0.00252924855022676	0.00252924855022676	0.122412827339507	FGF2/CAV1/RFX3/WNT5A/TP63/TMEM231/FOXA1/EXT1/MAP1B	9
	GO:0015986	Biological Process (BP)	GO:0015986	proton motive force-driven ATP synthesis	7/457	76/18614	0.00261183917226747	0.00261183917226747	0.124819759390332	ATP5MC3/NDUFB5/NDUFB6/STOML2/SDHC/NDUFS2/NDUFC1	7
	GO:0051495	Biological Process (BP)	GO:0051495	positive regulation of cytoskeleton organization	12/457	190/18614	0.00263716649361695	0.00263716649361695	0.124819759390332	TRPV4/MAPK15/SORBS3/ALOX15/SPAST/PTK2B/CD47/PFDN2/ARPC2/ID1/WASF2/MAP1B	12
	GO:0007566	Biological Process (BP)	GO:0007566	embryo implantation	6/457	57/18614	0.00266865254642016	0.00266865254642016	0.124819759390332	SCGB1A1/TPPP3/EMP2/DDR1/IGFBP7/UBE2Q1	6
	GO:0044706	Biological Process (BP)	GO:0044706	multi-multicellular organism process	13/457	216/18614	0.00271882972566727	0.00271882972566727	0.124819759390332	CD38/SCGB1A1/CTSB/TPPP3/IGFBP2/EMP2/DDR1/IGFBP7/IGFBP5/UBE2Q1/APOL2/LGALS9/GJB2	13
	GO:0031293	Biological Process (BP)	GO:0031293	membrane protein intracellular domain proteolysis	3/457	12/18614	0.00274186261756006	0.00274186261756006	0.124819759390332	APH1A/NCSTN/PSENEN	3
	GO:0048548	Biological Process (BP)	GO:0048548	regulation of pinocytosis	3/457	12/18614	0.00274186261756006	0.00274186261756006	0.124819759390332	CAV1/PPT1/APPL2	3
	GO:0032570	Biological Process (BP)	GO:0032570	response to progesterone	5/457	40/18614	0.00282843233820011	0.00282843233820011	0.12508965993408	CD38/CAV1/TSPO/GJB2/SREBF1	5
	GO:0045454	Biological Process (BP)	GO:0045454	cell redox homeostasis	5/457	40/18614	0.00282843233820011	0.00282843233820011	0.12508965993408	PRDX6/NFE2L2/BOLA1/GCLC/GSR	5
	GO:0009152	Biological Process (BP)	GO:0009152	purine ribonucleotide biosynthetic process	13/457	217/18614	0.00282940897469944	0.00282940897469944	0.12508965993408	ELOVL6/ACSL3/PDHB/ATP5MC3/PAICS/PPT1/NDUFB5/NDUFB6/STOML2/SDHC/NDUFS2/NME4/NDUFC1	13
	GO:0007224	Biological Process (BP)	GO:0007224	smoothened signaling pathway	10/457	146/18614	0.00328279062544375	0.00328279062544375	0.143370291846199	IFT57/CC2D2A/GPC3/TMEM231/TUBA1A/FOXA1/TCTN1/DYNC2H1/TCTN2/EXT1	10
	GO:0043244	Biological Process (BP)	GO:0043244	regulation of protein-containing complex disassembly	9/457	123/18614	0.00334563923990088	0.00334563923990088	0.143370291846199	TRPV4/TRIM54/ADD3/DMTN/BNIP3/SPAST/ASPH/EIF5A/MAP1B	9
	GO:0010950	Biological Process (BP)	GO:0010950	positive regulation of endopeptidase activity	11/457	171/18614	0.00340122497215707	0.00340122497215707	0.143370291846199	AIM2/CIDEB/IFT57/FAM162A/APH1A/NCSTN/ANP32B/ASPH/LYN/LGALS9/PSENEN	11
	GO:2000630	Biological Process (BP)	GO:2000630	positive regulation of miRNA metabolic process	6/457	60/18614	0.0034620881398677	0.0034620881398677	0.143370291846199	FGF2/MYB/FOXA1/GNL3/SREBF2/SREBF1	6
	GO:0062009	Biological Process (BP)	GO:0062009	secondary palate development	4/457	26/18614	0.00349209701757758	0.00349209701757758	0.143370291846199	ITGB8/JAG2/WNT5A/FOXE1	4
	GO:1901028	Biological Process (BP)	GO:1901028	regulation of mitochondrial outer membrane permeabilization involved in apoptotic signaling pathway	4/457	26/18614	0.00349209701757758	0.00349209701757758	0.143370291846199	SLC25A6/GCLC/TMEM14A/ATP5IF1	4
	GO:0010970	Biological Process (BP)	GO:0010970	transport along microtubule	11/457	172/18614	0.00355574847226253	0.00355574847226253	0.143411905141669	IFT57/IFT74/PCM1/TUBA1A/DYNC2H1/SPAST/SNAPIN/TRAF3IP1/MAP1B/SYNE2/KIF3B	11
	GO:1990138	Biological Process (BP)	GO:1990138	neuron projection extension	11/457	172/18614	0.00355574847226253	0.00355574847226253	0.143411905141669	SEMA6A/NDN/OLFM1/SPAG6/C9orf72/ALCAM/WNT5A/DDR1/CPNE1/FN1/MAP1B	11
	GO:0042773	Biological Process (BP)	GO:0042773	ATP synthesis coupled electron transport	8/457	102/18614	0.00364031249062424	0.00364031249062424	0.144291152078464	UQCRB/NDUFB5/NDUFB6/COA6/SDHC/NDUFS2/COX5A/NDUFC1	8
	GO:0042775	Biological Process (BP)	GO:0042775	mitochondrial ATP synthesis coupled electron transport	8/457	102/18614	0.00364031249062424	0.00364031249062424	0.144291152078464	UQCRB/NDUFB5/NDUFB6/COA6/SDHC/NDUFS2/COX5A/NDUFC1	8
	GO:1902117	Biological Process (BP)	GO:1902117	positive regulation of organelle assembly	7/457	81/18614	0.00374286234145627	0.00374286234145627	0.147087923594071	ZMYND10/MAPK15/RP1/MNS1/RALB/G3BP2/CNOT6L	7
	GO:0001558	Biological Process (BP)	GO:0001558	regulation of cell growth	20/457	420/18614	0.00385391119991975	0.00385391119991975	0.150168457816677	SEMA6A/CD38/OLFM1/LPAR3/WNT5A/DDR1/SPART/SLC44A4/IGFBP7/PPT1/PTK2B/IGFBP5/SGK1/IGFBP4/FN1/JADE2/MAP1B/URI1/CDKN2A/DCBLD2	20
	GO:0071248	Biological Process (BP)	GO:0071248	cellular response to metal ion	12/457	200/18614	0.00399643677161543	0.00399643677161543	0.154069046181057	NFE2L2/INHBB/MT1X/WNT5A/ALOX15/CPNE1/TUBA1A/NCSTN/AKR1C3/DMTN/BNIP3/TSPO	12
	GO:2000108	Biological Process (BP)	GO:2000108	positive regulation of leukocyte apoptotic process	4/457	27/18614	0.00402103279868143	0.00402103279868143	0.154069046181057	WNT5A/LYN/LGALS9/CDKN2A	4
	GO:0052548	Biological Process (BP)	GO:0052548	regulation of endopeptidase activity	17/457	336/18614	0.00409732240868336	0.00409732240868336	0.155694687091161	SERPINB9/SERPINB1/SOX2/AIM2/CIDEB/IFT57/FAM162A/SERPING1/TP63/APH1A/NCSTN/ANP32B/ASPH/PAK2/LYN/LGALS9/PSENEN	17
	GO:0046777	Biological Process (BP)	GO:0046777	protein autophosphorylation	13/457	227/18614	0.00415081823964869	0.00415081823964869	0.156434633915319	MAPK15/CAV1/FGFR3/DDR1/NTRK2/GPNMB/CLK2/RB1CC1/PTK2B/PAK2/PRKX/LYN/MKNK2	13
	GO:0006631	Biological Process (BP)	GO:0006631	fatty acid metabolic process	19/457	394/18614	0.0041863268187785	0.0041863268187785	0.15649016298181	GSTA1/CAV1/CYP2S1/ECI2/ELOVL6/ALOX15/HACD4/ACSL3/DBI/ACADVL/AKR1C3/PTGR1/CYP4F11/FABP5/CYP4F3/APPL2/HADHB/HADHA/SREBF1	19
	GO:1901029	Biological Process (BP)	GO:1901029	negative regulation of mitochondrial outer membrane permeabilization involved in apoptotic signaling pathway	3/457	14/18614	0.00437395015059229	0.00437395015059229	0.161532997446496	SLC25A6/GCLC/TMEM14A	3
	GO:0052547	Biological Process (BP)	GO:0052547	regulation of peptidase activity	20/457	425/18614	0.00439149346308869	0.00439149346308869	0.161532997446496	SERPINB9/SERPINB1/SOX2/CTSB/AIM2/CIDEB/IFT57/CAV1/FAM162A/GPC3/SERPING1/TP63/APH1A/NCSTN/ANP32B/ASPH/PAK2/LYN/LGALS9/PSENEN	20
	GO:0007019	Biological Process (BP)	GO:0007019	microtubule depolymerization	5/457	45/18614	0.0047520348543426	0.0047520348543426	0.173407587667239	TRPV4/STMND1/TRIM54/SPAST/MAP1B	5
	GO:0070507	Biological Process (BP)	GO:0070507	regulation of microtubule cytoskeleton organization	10/457	155/18614	0.00501340539621978	0.00501340539621978	0.181504805393187	TRPV4/MPDZ/STMND1/TRIM54/MAPK15/MAP9/SPAST/TRAF3IP1/TPR/MAP1B	10
	GO:1901879	Biological Process (BP)	GO:1901879	regulation of protein depolymerization	7/457	86/18614	0.0052121239878273	0.0052121239878273	0.18699549001248	TRPV4/TRIM54/ADD3/DMTN/SPAST/ASPH/MAP1B	7
	GO:1902115	Biological Process (BP)	GO:1902115	regulation of organelle assembly	12/457	207/18614	0.00524640505975947	0.00524640505975947	0.18699549001248	C9orf72/ZMYND10/MAPK15/RP1/MNS1/RALB/PTK2B/KIF9/G3BP2/TPR/SYNE2/CNOT6L	12
	GO:0090660	Biological Process (BP)	GO:0090660	cerebrospinal fluid circulation	3/457	15/18614	0.00536875704987994	0.00536875704987994	0.187359866094283	DNAH9/CFAP43/CFAP45	3
	GO:0006643	Biological Process (BP)	GO:0006643	membrane lipid metabolic process	12/457	208/18614	0.00544790197339665	0.00544790197339665	0.187359866094283	ITGB8/PIGC/ELOVL6/GM2A/HACD4/PLPP2/CERS2/PPT1/A4GALT/CERS6/PIGX/MGST2	12
	GO:0007043	Biological Process (BP)	GO:0007043	cell-cell junction assembly	10/457	157/18614	0.00548079979257093	0.00548079979257093	0.187359866094283	TRPV4/CDHR3/MPDZ/CAV1/F11R/GJB6/NPHP1/IRX3/PAK2/GJB2	10
	GO:0048678	Biological Process (BP)	GO:0048678	response to axon injury	7/457	87/18614	0.00555159312435582	0.00555159312435582	0.187359866094283	FGF2/DPYSL3/CERS2/BNIP3/TSPO/LYN/MAP1B	7
	GO:1902903	Biological Process (BP)	GO:1902903	regulation of supramolecular fiber organization	18/457	376/18614	0.00563761326616455	0.00563761326616455	0.187359866094283	TRPV4/C9orf72/TRIM54/F11R/SORBS3/ADD3/ALOX15/DMTN/SPAST/PTK2B/CD47/PAK2/PFDN2/ARPC2/ID1/ARHGAP18/WASF2/MAP1B	18
	GO:0009266	Biological Process (BP)	GO:0009266	response to temperature stimulus	11/457	183/18614	0.00565506773262995	0.00565506773262995	0.187359866094283	SCN9A/TRPV4/PSIP1/GCLC/IGFBP7/ACADVL/PLAC8/APPL2/LYN/TPR/DNAJA4	11
	GO:0009408	Biological Process (BP)	GO:0009408	response to heat	8/457	110/18614	0.00574561677274021	0.00574561677274021	0.187359866094283	SCN9A/TRPV4/PSIP1/GCLC/IGFBP7/LYN/TPR/DNAJA4	8
	GO:0042063	Biological Process (BP)	GO:0042063	gliogenesis	16/457	320/18614	0.00588658005211006	0.00588658005211006	0.189224748563735	NDN/SOX2/FGF2/MT1X/TNFRSF21/NTRK2/TUBA1A/NCSTN/CERS2/BNIP3/PTK2B/PTPRZ1/TSPO/NDUFS2/LYN/SYNE2	16
	GO:0002507	Biological Process (BP)	GO:0002507	tolerance induction	4/457	30/18614	0.00592626959787521	0.00592626959787521	0.189224748563735	CLC/FOXJ1/LYN/LGALS9	4
	GO:0031114	Biological Process (BP)	GO:0031114	regulation of microtubule depolymerization	4/457	30/18614	0.00592626959787521	0.00592626959787521	0.189224748563735	TRPV4/TRIM54/SPAST/MAP1B	4
	GO:0042776	Biological Process (BP)	GO:0042776	proton motive force-driven mitochondrial ATP synthesis	6/457	67/18614	0.00598081178071255	0.00598081178071255	0.189649262128148	NDUFB5/NDUFB6/STOML2/SDHC/NDUFS2/NDUFC1	6
	GO:0010952	Biological Process (BP)	GO:0010952	positive regulation of peptidase activity	11/457	185/18614	0.00612452240288235	0.00612452240288235	0.192876091245783	AIM2/CIDEB/IFT57/FAM162A/APH1A/NCSTN/ANP32B/ASPH/LYN/LGALS9/PSENEN	11
	GO:0030705	Biological Process (BP)	GO:0030705	cytoskeleton-dependent intracellular transport	12/457	212/18614	0.00631624680110635	0.00631624680110635	0.195857231859214	IFT57/CCDC88C/IFT74/PCM1/TUBA1A/DYNC2H1/SPAST/SNAPIN/TRAF3IP1/MAP1B/SYNE2/KIF3B	12
	GO:1902893	Biological Process (BP)	GO:1902893	regulation of miRNA transcription	6/457	68/18614	0.00642710667377323	0.00642710667377323	0.195857231859214	FGF2/MYB/FOXA1/GNL3/SREBF2/SREBF1	6
	GO:0050767	Biological Process (BP)	GO:0050767	regulation of neurogenesis	18/457	381/18614	0.00643519379600406	0.00643519379600406	0.195857231859214	SEMA6A/FGF2/LPAR3/PCM1/WNT5A/NTRK2/SPART/CERS2/SNW1/PTPRZ1/TSPO/CTDSP1/ID1/APPL2/LYN/FN1/HMGB2/MAP1B	18
	GO:0006750	Biological Process (BP)	GO:0006750	glutathione biosynthetic process	3/457	16/18614	0.00648859214363442	0.00648859214363442	0.195857231859214	NFE2L2/GCLC/MGST2	3
	GO:0009165	Biological Process (BP)	GO:0009165	nucleotide biosynthetic process	15/457	295/18614	0.00648932868577161	0.00648932868577161	0.195857231859214	DCK/KYNU/ELOVL6/ACSL3/PDHB/ATP5MC3/PAICS/PPT1/NDUFB5/NDUFB6/STOML2/SDHC/NDUFS2/NME4/NDUFC1	15
	GO:0051017	Biological Process (BP)	GO:0051017	actin filament bundle assembly	10/457	161/18614	0.00651736461784265	0.00651736461784265	0.195857231859214	DPYSL3/F11R/SORBS3/DMTN/MARCKS/PTK2B/CD47/PAK2/ID1/WASF2	10
	GO:1990845	Biological Process (BP)	GO:1990845	adaptive thermogenesis	10/457	161/18614	0.00651736461784265	0.00651736461784265	0.195857231859214	ALDH1A1/HOXC10/TRPV4/CAV1/NPR3/ELOVL6/PLAC8/FABP5/ID1/APPL2	10
	GO:0032984	Biological Process (BP)	GO:0032984	protein-containing complex disassembly	13/457	240/18614	0.00657041368261417	0.00657041368261417	0.196169288897189	TRPV4/STMND1/TRIM54/ADD3/DMTN/BNIP3/SPAST/ASPH/HMGA1/SNAPIN/EIF5A/MAP1B/ABCE1	13
	GO:0017145	Biological Process (BP)	GO:0017145	stem cell division	4/457	31/18614	0.00667459309086001	0.00667459309086001	0.197994041567922	FZD7/LBH/GNL3/EXT1	4
	GO:0032535	Biological Process (BP)	GO:0032535	regulation of cellular component size	17/457	354/18614	0.00682125768688231	0.00682125768688231	0.200709963477391	SEMA6A/TRPV4/OLFM1/LPAR3/TMEM123/WNT5A/ADD3/ALOX15/SPART/DMTN/RB1CC1/PTK2B/SNAPIN/ARPC2/ARHGAP18/FN1/MAP1B	17
	GO:1901293	Biological Process (BP)	GO:1901293	nucleoside phosphate biosynthetic process	15/457	297/18614	0.00688953386868719	0.00688953386868719	0.200709963477391	DCK/KYNU/ELOVL6/ACSL3/PDHB/ATP5MC3/PAICS/PPT1/NDUFB5/NDUFB6/STOML2/SDHC/NDUFS2/NME4/NDUFC1	15
	GO:0061614	Biological Process (BP)	GO:0061614	miRNA transcription	6/457	69/18614	0.00689710749037464	0.00689710749037464	0.200709963477391	FGF2/MYB/FOXA1/GNL3/SREBF2/SREBF1	6
	GO:0060021	Biological Process (BP)	GO:0060021	roof of mouth development	7/457	91/18614	0.00707704697200142	0.00707704697200142	0.204452046100119	ITGB8/JAG2/WNT5A/ANP32B/ASPH/FOXE1/SOS1	7
	GO:0042157	Biological Process (BP)	GO:0042157	lipoprotein metabolic process	9/457	139/18614	0.00741036519266844	0.00741036519266844	0.204452046100119	ZDHHC2/PIGC/APOL1/DBI/PPT1/RB1CC1/WDR45B/APOL2/PIGX	9
	GO:0006692	Biological Process (BP)	GO:0006692	prostanoid metabolic process	5/457	50/18614	0.00745935512887728	0.00745935512887728	0.204452046100119	GSTA1/CYP2S1/AKR1C3/PTGR1/FABP5	5
	GO:0006693	Biological Process (BP)	GO:0006693	prostaglandin metabolic process	5/457	50/18614	0.00745935512887728	0.00745935512887728	0.204452046100119	GSTA1/CYP2S1/AKR1C3/PTGR1/FABP5	5
	GO:0051261	Biological Process (BP)	GO:0051261	protein depolymerization	8/457	115/18614	0.0074668861447309	0.0074668861447309	0.204452046100119	TRPV4/STMND1/TRIM54/ADD3/DMTN/SPAST/ASPH/MAP1B	8
	GO:0006099	Biological Process (BP)	GO:0006099	tricarboxylic acid cycle	4/457	32/18614	0.00748289763334171	0.00748289763334171	0.204452046100119	PDHB/MDH1/ACO2/SDHC	4
	GO:0010644	Biological Process (BP)	GO:0010644	cell communication by electrical coupling	4/457	32/18614	0.00748289763334171	0.00748289763334171	0.204452046100119	CAV1/GJB6/IRX3/GJB2	4
	GO:0031069	Biological Process (BP)	GO:0031069	hair follicle morphogenesis	4/457	32/18614	0.00748289763334171	0.00748289763334171	0.204452046100119	TP63/IGFBP5/FOXE1/EXT1	4
	GO:0043552	Biological Process (BP)	GO:0043552	positive regulation of phosphatidylinositol 3-kinase activity	4/457	32/18614	0.00748289763334171	0.00748289763334171	0.204452046100119	FGF2/FGFR3/PTK2B/LYN	4
	GO:0048026	Biological Process (BP)	GO:0048026	positive regulation of mRNA splicing, via spliceosome	4/457	32/18614	0.00748289763334171	0.00748289763334171	0.204452046100119	PRDX6/SF3B4/SNW1/NCL	4
	GO:0061572	Biological Process (BP)	GO:0061572	actin filament bundle organization	10/457	165/18614	0.00770016223052737	0.00770016223052737	0.204452046100119	DPYSL3/F11R/SORBS3/DMTN/MARCKS/PTK2B/CD47/PAK2/ID1/WASF2	10
	GO:0003356	Biological Process (BP)	GO:0003356	regulation of cilium beat frequency	3/457	17/18614	0.00773716190942069	0.00773716190942069	0.204452046100119	CFAP43/CFAP45/DNAH11	3
	GO:0019184	Biological Process (BP)	GO:0019184	nonribosomal peptide biosynthetic process	3/457	17/18614	0.00773716190942069	0.00773716190942069	0.204452046100119	NFE2L2/GCLC/MGST2	3
	GO:0035720	Biological Process (BP)	GO:0035720	intraciliary anterograde transport	3/457	17/18614	0.00773716190942069	0.00773716190942069	0.204452046100119	IFT57/IFT74/TRAF3IP1	3
	GO:0036159	Biological Process (BP)	GO:0036159	inner dynein arm assembly	3/457	17/18614	0.00773716190942069	0.00773716190942069	0.204452046100119	CFAP73/ZMYND10/DNAH7	3
	GO:0110096	Biological Process (BP)	GO:0110096	cellular response to aldehyde	3/457	17/18614	0.00773716190942069	0.00773716190942069	0.204452046100119	ALDH1A1/SGK1/RDH11	3
	GO:0009206	Biological Process (BP)	GO:0009206	purine ribonucleoside triphosphate biosynthetic process	8/457	117/18614	0.00825446772752625	0.00825446772752625	0.215691813934403	ATP5MC3/NDUFB5/NDUFB6/STOML2/SDHC/NDUFS2/NME4/NDUFC1	8
	GO:0032386	Biological Process (BP)	GO:0032386	regulation of intracellular transport	16/457	332/18614	0.00825633500225096	0.00825633500225096	0.215691813934403	ZDHHC2/BNIP3L/PKIG/STOM/PCM1/NUP54/DMTN/ANP32B/GCC2/SREBF2/ERGIC3/SNAPIN/TPR/MAP1B/SREBF1/ATP5IF1	16
	GO:0019646	Biological Process (BP)	GO:0019646	aerobic electron transport chain	7/457	94/18614	0.0084102081670544	0.0084102081670544	0.217052497406892	UQCRB/NDUFB5/NDUFB6/SDHC/NDUFS2/COX5A/NDUFC1	7
	GO:0009145	Biological Process (BP)	GO:0009145	purine nucleoside triphosphate biosynthetic process	8/457	118/18614	0.00867084730405712	0.00867084730405712	0.22148690657381	ATP5MC3/NDUFB5/NDUFB6/STOML2/SDHC/NDUFS2/NME4/NDUFC1	8
	GO:0009144	Biological Process (BP)	GO:0009144	purine nucleoside triphosphate metabolic process	13/457	249/18614	0.00882084591796554	0.00882084591796554	0.223682296954579	ALDOC/ATP5MC3/TSPO/NDUFB5/NDUFB6/STOML2/SDHC/NDUFS2/SAMHD1/NME4/HK1/NDUFC1/ATP5IF1	13
	GO:0010977	Biological Process (BP)	GO:0010977	negative regulation of neuron projection development	9/457	143/18614	0.00885409092111874	0.00885409092111874	0.223682296954579	SEMA6A/CD38/TRPV4/DPYSL3/ITM2C/WNT5A/SPART/CERS2/SNAPIN	9
	GO:0048675	Biological Process (BP)	GO:0048675	axon extension	8/457	119/18614	0.00910273979100488	0.00910273979100488	0.225387385624968	SEMA6A/NDN/OLFM1/C9orf72/ALCAM/WNT5A/FN1/MAP1B	8
	GO:0006991	Biological Process (BP)	GO:0006991	response to sterol depletion	3/457	18/18614	0.00911766278386718	0.00911766278386718	0.225387385624968	SREBF2/LYN/SREBF1	3
	GO:0019081	Biological Process (BP)	GO:0019081	viral translation	3/457	18/18614	0.00911766278386718	0.00911766278386718	0.225387385624968	SSB/EIF3D/EIF3F	3
	GO:0097067	Biological Process (BP)	GO:0097067	cellular response to thyroid hormone stimulus	3/457	18/18614	0.00911766278386718	0.00911766278386718	0.225387385624968	CTSB/INHBB/GCLC	3
	GO:0006691	Biological Process (BP)	GO:0006691	leukotriene metabolic process	4/457	34/18614	0.00928693646684287	0.00928693646684287	0.228344151349112	PTGR1/ABCC1/CYP4F3/MGST2	4
	GO:0010823	Biological Process (BP)	GO:0010823	negative regulation of mitochondrion organization	5/457	53/18614	0.00951832333783713	0.00951832333783713	0.232084581351767	SLC25A6/GCLC/BNIP3/TMEM14A/TSPO	5
	GO:0010038	Biological Process (BP)	GO:0010038	response to metal ion	17/457	367/18614	0.00958101561415496	0.00958101561415496	0.232084581351767	IGFBP2/NFE2L2/INHBB/CAV1/MT1X/WNT5A/ALOX15/GCLC/CPNE1/TUBA1A/HNRNPD/NCSTN/AKR1C3/DMTN/BNIP3/PTK2B/TSPO	17
	GO:0007409	Biological Process (BP)	GO:0007409	axonogenesis	19/457	427/18614	0.00959049151419276	0.00959049151419276	0.232084581351767	SEMA6A/NDN/OLFM1/LPAR3/C9orf72/IGSF9/ALCAM/WNT5A/NTRK2/SPART/TCTN1/SPAST/PTPRZ1/PAK2/NOTCH3/FN1/EXT1/SOS1/MAP1B	19
	GO:1902905	Biological Process (BP)	GO:1902905	positive regulation of supramolecular fiber organization	10/457	171/18614	0.00977678853467368	0.00977678853467368	0.23535415993086	TRPV4/SORBS3/ALOX15/SPAST/PTK2B/CD47/ARPC2/ID1/WASF2/MAP1B	10
	GO:0001822	Biological Process (BP)	GO:0001822	kidney development	15/457	310/18614	0.00999762630737492	0.00999762630737492	0.239416840518715	FGF2/CC2D2A/WNT5A/NPNT/GPC3/FOXJ1/APH1A/IRX3/CNTRL/DYNC2H1/ID3/TRAF3IP1/PRKX/NOTCH3/EXT1	15
	GO:0038093	Biological Process (BP)	GO:0038093	Fc receptor signaling pathway	5/457	54/18614	0.0102834561592733	0.0102834561592733	0.244985745861499	MAPK10/CD47/APPL2/LYN/SOS1	5
	GO:0045667	Biological Process (BP)	GO:0045667	regulation of osteoblast differentiation	9/457	147/18614	0.0105015840774434	0.0105015840774434	0.247616298247087	NELL1/FGF2/IFITM1/CEBPD/NPNT/TP63/ID3/ATRAID/IGFBP5	9
	GO:0120161	Biological Process (BP)	GO:0120161	regulation of cold-induced thermogenesis	9/457	147/18614	0.0105015840774434	0.0105015840774434	0.247616298247087	ALDH1A1/HOXC10/CAV1/NPR3/ELOVL6/PLAC8/FABP5/ID1/APPL2	9
	GO:0006119	Biological Process (BP)	GO:0006119	oxidative phosphorylation	9/457	148/18614	0.0109472475839262	0.0109472475839262	0.24890282431908	UQCRB/NDUFB5/NDUFB6/COA6/STOML2/SDHC/NDUFS2/COX5A/NDUFC1	9
	GO:0106106	Biological Process (BP)	GO:0106106	cold-induced thermogenesis	9/457	148/18614	0.0109472475839262	0.0109472475839262	0.24890282431908	ALDH1A1/HOXC10/CAV1/NPR3/ELOVL6/PLAC8/FABP5/ID1/APPL2	9
	GO:0005996	Biological Process (BP)	GO:0005996	monosaccharide metabolic process	13/457	256/18614	0.0109575684624315	0.0109575684624315	0.24890282431908	ALDOC/PGD/GCLC/PGM2/PDHB/MDH1/PPP4R3B/CLK2/TSTD1/FABP5/IGFBP4/GSTO1/HK1	13
	GO:0009201	Biological Process (BP)	GO:0009201	ribonucleoside triphosphate biosynthetic process	8/457	123/18614	0.0109922324688728	0.0109922324688728	0.24890282431908	ATP5MC3/NDUFB5/NDUFB6/STOML2/SDHC/NDUFS2/NME4/NDUFC1	8
	GO:0052372	Biological Process (BP)	GO:0052372	modulation by symbiont of entry into host	5/457	55/18614	0.0110896752940261	0.0110896752940261	0.24890282431908	IFITM1/CAV1/CD4/CH25H/LGALS9	5
	GO:0043243	Biological Process (BP)	GO:0043243	positive regulation of protein-containing complex disassembly	4/457	36/18614	0.0113524925722495	0.0113524925722495	0.24890282431908	TRPV4/BNIP3/SPAST/EIF5A	4
	GO:0048730	Biological Process (BP)	GO:0048730	epidermis morphogenesis	4/457	36/18614	0.0113524925722495	0.0113524925722495	0.24890282431908	TP63/IGFBP5/FOXE1/EXT1	4
	GO:0090218	Biological Process (BP)	GO:0090218	positive regulation of lipid kinase activity	4/457	36/18614	0.0113524925722495	0.0113524925722495	0.24890282431908	FGF2/FGFR3/PTK2B/LYN	4
	GO:0022904	Biological Process (BP)	GO:0022904	respiratory electron transport chain	8/457	124/18614	0.0115067785389539	0.0115067785389539	0.24890282431908	UQCRB/NDUFB5/NDUFB6/COA6/SDHC/NDUFS2/COX5A/NDUFC1	8
	GO:0050768	Biological Process (BP)	GO:0050768	negative regulation of neurogenesis	9/457	150/18614	0.0118809437475868	0.0118809437475868	0.252840943860795	SEMA6A/PCM1/WNT5A/SPART/CERS2/TSPO/CTDSP1/ID1/APPL2	9
	GO:0019369	Biological Process (BP)	GO:0019369	arachidonic acid metabolic process	5/457	56/18614	0.0119379520066758	0.0119379520066758	0.252840943860795	CYP2S1/ALOX15/AKR1C3/CYP4F11/CYP4F3	5
	GO:0051402	Biological Process (BP)	GO:0051402	neuron apoptotic process	13/457	259/18614	0.0119879485974292	0.0119879485974292	0.252840943860795	TRIM2/TNFRSF21/FAM162A/TP63/NTRK2/GCLC/TUBA1A/NCSTN/PPT1/BNIP3/PTK2B/PTPRZ1/GBE1	13
	GO:0010940	Biological Process (BP)	GO:0010940	positive regulation of necrotic cell death	3/457	20/18614	0.012284865203151	0.012284865203151	0.254937729986139	SLC6A6/BNIP3/TSPO	3
	GO:0055064	Biological Process (BP)	GO:0055064	chloride ion homeostasis	3/457	20/18614	0.012284865203151	0.012284865203151	0.254937729986139	KCNE3/CKB/CA12	3
	GO:1903533	Biological Process (BP)	GO:1903533	regulation of protein targeting	6/457	78/18614	0.0123060156881551	0.0123060156881551	0.254937729986139	BNIP3L/STOM/DMTN/SREBF2/SREBF1/ATP5IF1	6
	GO:0022412	Biological Process (BP)	GO:0022412	cellular process involved in reproduction in multicellular organism	19/457	438/18614	0.0123091500123802	0.0123091500123802	0.254937729986139	HORMAD1/CFAP73/SPAG6/CFAP157/ROPN1L/PACRG/CFAP43/INHBB/NPHP1/RSPH1/MNS1/RFX2/SPEF2/IQCG/CFAP44/PTK2B/DIAPH2/HMGB2/SOS1	19
	GO:0048854	Biological Process (BP)	GO:0048854	brain morphogenesis	4/457	37/18614	0.0124873587690574	0.0124873587690574	0.257468884131426	WNT5A/SPEF2/TUBA1A/SOS1	4
	GO:0042060	Biological Process (BP)	GO:0042060	wound healing	19/457	439/18614	0.0125838816999447	0.0125838816999447	0.258300729630443	FGF2/NFE2L2/CAV1/F11R/WNT5A/SERPING1/ALOX15/FZD7/DDR1/DMTN/EPB41L4B/PRCP/METAP1/PROS1/CYP4F11/LYN/DUOX1/EXT1/DCBLD2	19
	GO:0008361	Biological Process (BP)	GO:0008361	regulation of cell size	10/457	178/18614	0.0127111473619212	0.0127111473619212	0.259753411353786	SEMA6A/TRPV4/OLFM1/LPAR3/TMEM123/WNT5A/SPART/RB1CC1/FN1/MAP1B	10
	GO:0072001	Biological Process (BP)	GO:0072001	renal system development	15/457	320/18614	0.0130688587596613	0.0130688587596613	0.265881579237077	FGF2/CC2D2A/WNT5A/NPNT/GPC3/FOXJ1/APH1A/IRX3/CNTRL/DYNC2H1/ID3/TRAF3IP1/PRKX/NOTCH3/EXT1	15
	GO:0001659	Biological Process (BP)	GO:0001659	temperature homeostasis	10/457	179/18614	0.0131791780938664	0.0131791780938664	0.266944817593362	ALDH1A1/HOXC10/CAV1/NPR3/ELOVL6/ACADVL/PLAC8/FABP5/ID1/APPL2	10
	GO:0007015	Biological Process (BP)	GO:0007015	actin filament organization	19/457	442/18614	0.0134373606475813	0.0134373606475813	0.270676979853859	TRPV4/C9orf72/DPYSL3/F11R/SORBS3/ADD3/SH3KBP1/ALOX15/EMP2/DMTN/MARCKS/PTK2B/CD47/PAK2/ARPC2/ID1/ARHGAP18/DIAPH2/WASF2	19
	GO:2001233	Biological Process (BP)	GO:2001233	regulation of apoptotic signaling pathway	17/457	381/18614	0.013481176045606	0.013481176045606	0.270676979853859	ACKR3/SLC25A6/NFE2L2/INHBB/CAV1/ITM2C/TP63/GCLC/RB1CC1/TMEM14A/ZNF385A/PAK2/EIF5A/HMGB2/URI1/GRINA/VDAC2	17
	GO:0006590	Biological Process (BP)	GO:0006590	thyroid hormone generation	3/457	21/18614	0.0140756627899689	0.0140756627899689	0.275242617899698	CTSB/FOXE1/DUOX1	3
	GO:0032616	Biological Process (BP)	GO:0032616	interleukin-13 production	3/457	21/18614	0.0140756627899689	0.0140756627899689	0.275242617899698	SCGB1A1/TNFRSF21/LGALS9	3
	GO:0032656	Biological Process (BP)	GO:0032656	regulation of interleukin-13 production	3/457	21/18614	0.0140756627899689	0.0140756627899689	0.275242617899698	SCGB1A1/TNFRSF21/LGALS9	3
	GO:0038083	Biological Process (BP)	GO:0038083	peptidyl-tyrosine autophosphorylation	3/457	21/18614	0.0140756627899689	0.0140756627899689	0.275242617899698	CAV1/DDR1/PTK2B	3
	GO:0051882	Biological Process (BP)	GO:0051882	mitochondrial depolarization	3/457	21/18614	0.0140756627899689	0.0140756627899689	0.275242617899698	GCLC/TSPO/ATP5IF1	3
	GO:0071498	Biological Process (BP)	GO:0071498	cellular response to fluid shear stress	3/457	21/18614	0.0140756627899689	0.0140756627899689	0.275242617899698	NFE2L2/PTK2B/SREBF2	3
	GO:1902074	Biological Process (BP)	GO:1902074	response to salt	17/457	383/18614	0.0141276087301081	0.0141276087301081	0.275242617899698	IGFBP2/NFE2L2/INHBB/CAV1/CHRM3/WNT5A/ALOX15/GCLC/CPNE1/TUBA1A/HNRNPD/NCSTN/AKR1C3/DMTN/PTK2B/TSPO/PPP2R2A	17
	GO:2000628	Biological Process (BP)	GO:2000628	regulation of miRNA metabolic process	6/457	81/18614	0.014631707859571	0.014631707859571	0.279685882083873	FGF2/MYB/FOXA1/GNL3/SREBF2/SREBF1	6
	GO:0010257	Biological Process (BP)	GO:0010257	NADH dehydrogenase complex assembly	5/457	59/18614	0.0147444320040094	0.0147444320040094	0.279685882083873	DMAC1/NDUFB5/NDUFB6/NDUFS2/NDUFC1	5
	GO:0032981	Biological Process (BP)	GO:0032981	mitochondrial respiratory chain complex I assembly	5/457	59/18614	0.0147444320040094	0.0147444320040094	0.279685882083873	DMAC1/NDUFB5/NDUFB6/NDUFS2/NDUFC1	5
	GO:0061387	Biological Process (BP)	GO:0061387	regulation of extent of cell growth	7/457	105/18614	0.0148990265115814	0.0148990265115814	0.279685882083873	SEMA6A/OLFM1/LPAR3/WNT5A/SPART/FN1/MAP1B	7
	GO:0003016	Biological Process (BP)	GO:0003016	respiratory system process	4/457	39/18614	0.0149685053703932	0.0149685053703932	0.279685882083873	NDN/DNAH9/JAG2/CFAP43	4
	GO:0051961	Biological Process (BP)	GO:0051961	negative regulation of nervous system development	9/457	156/18614	0.015039597678394	0.015039597678394	0.279685882083873	SEMA6A/PCM1/WNT5A/SPART/CERS2/TSPO/CTDSP1/ID1/APPL2	9
	GO:0031503	Biological Process (BP)	GO:0031503	protein-containing complex localization	10/457	183/18614	0.0151816432063025	0.0151816432063025	0.279685882083873	IFT57/IFT74/PCM1/RALB/SDAD1/DYNC2H1/SNAPIN/TRAF3IP1/ABCE1/KIF3B	10
	GO:0110053	Biological Process (BP)	GO:0110053	regulation of actin filament organization	13/457	268/18614	0.0155327579686342	0.0155327579686342	0.283404706796132	C9orf72/F11R/SORBS3/ADD3/ALOX15/DMTN/PTK2B/CD47/PAK2/ARPC2/ID1/ARHGAP18/WASF2	13
	GO:0006754	Biological Process (BP)	GO:0006754	ATP biosynthetic process	7/457	106/18614	0.0156271618346305	0.0156271618346305	0.284000178463349	ATP5MC3/NDUFB5/NDUFB6/STOML2/SDHC/NDUFS2/NDUFC1	7
	GO:0071709	Biological Process (BP)	GO:0071709	membrane assembly	5/457	60/18614	0.0157700996280222	0.0157700996280222	0.285469519996689	DMKN/CAV1/EMP2/REEP4/SPAST	5
	GO:0009141	Biological Process (BP)	GO:0009141	nucleoside triphosphate metabolic process	13/457	269/18614	0.0159712441624979	0.0159712441624979	0.286368963748427	ALDOC/ATP5MC3/TSPO/NDUFB5/NDUFB6/STOML2/SDHC/NDUFS2/SAMHD1/NME4/HK1/NDUFC1/ATP5IF1	13
	GO:0006907	Biological Process (BP)	GO:0006907	pinocytosis	3/457	22/18614	0.0160066351875409	0.0160066351875409	0.286368963748427	CAV1/PPT1/APPL2	3
	GO:0055081	Biological Process (BP)	GO:0055081	monoatomic anion homeostasis	3/457	22/18614	0.0160066351875409	0.0160066351875409	0.286368963748427	KCNE3/CKB/CA12	3
	GO:0010975	Biological Process (BP)	GO:0010975	regulation of neuron projection development	19/457	452/18614	0.0166170618584244	0.0166170618584244	0.296137601785385	SEMA6A/CD38/TRPV4/LPAR3/DPYSL3/NFE2L2/ITM2C/WNT5A/DDR1/NTRK2/SPART/CERS2/PTK2B/PAK2/SNAPIN/ID1/LYN/FN1/MAP1B	19
	GO:0043903	Biological Process (BP)	GO:0043903	regulation of biological process involved in symbiotic interaction	5/457	61/18614	0.0168422578455349	0.0168422578455349	0.297842033478933	IFITM1/CAV1/CD4/CH25H/LGALS9	5
	GO:0060135	Biological Process (BP)	GO:0060135	maternal process involved in female pregnancy	5/457	61/18614	0.0168422578455349	0.0168422578455349	0.297842033478933	CTSB/TPPP3/APOL2/LGALS9/GJB2	5
	GO:0045216	Biological Process (BP)	GO:0045216	cell-cell junction organization	11/457	214/18614	0.0169783603707838	0.0169783603707838	0.299098520264504	TRPV4/CDHR3/MPDZ/CAV1/F11R/GJB6/NPHP1/IRX3/PAK2/EXT1/GJB2	11
	GO:0050878	Biological Process (BP)	GO:0050878	regulation of body fluid levels	16/457	361/18614	0.0171666659549612	0.0171666659549612	0.30126153833375	TRPV4/NFE2L2/CAV1/NPR3/F11R/CHRM3/SERPING1/EMP2/DDR1/DMTN/ZNF385A/METAP1/PROS1/CYP4F11/LYN/EXT1	16
	GO:0006006	Biological Process (BP)	GO:0006006	glucose metabolic process	10/457	187/18614	0.0174024604659162	0.0174024604659162	0.30388501465647	ALDOC/PGM2/PDHB/MDH1/PPP4R3B/CLK2/TSTD1/FABP5/IGFBP4/HK1	10
	GO:0006665	Biological Process (BP)	GO:0006665	sphingolipid metabolic process	9/457	160/18614	0.0174637659281506	0.0174637659281506	0.30388501465647	ITGB8/ELOVL6/GM2A/HACD4/PLPP2/CERS2/PPT1/A4GALT/CERS6	9
	GO:0009612	Biological Process (BP)	GO:0009612	response to mechanical stimulus	11/457	215/18614	0.0175144350823641	0.0175144350823641	0.30388501465647	SCN9A/FGF2/TRPV4/IGFBP2/F11R/KRT5/GCLC/TUBA1A/BNIP3/PTK2B/MAP1B	11
	GO:0009142	Biological Process (BP)	GO:0009142	nucleoside triphosphate biosynthetic process	8/457	134/18614	0.0176715070439277	0.0176715070439277	0.305457628681743	ATP5MC3/NDUFB5/NDUFB6/STOML2/SDHC/NDUFS2/NME4/NDUFC1	8
	GO:0050685	Biological Process (BP)	GO:0050685	positive regulation of mRNA processing	4/457	41/18614	0.0177401038312132	0.0177401038312132	0.305494869050815	PRDX6/SF3B4/SNW1/NCL	4
	GO:0009205	Biological Process (BP)	GO:0009205	purine ribonucleoside triphosphate metabolic process	12/457	244/18614	0.0178127656169398	0.0178127656169398	0.305601571935558	ALDOC/ATP5MC3/TSPO/NDUFB5/NDUFB6/STOML2/SDHC/NDUFS2/NME4/HK1/NDUFC1/ATP5IF1	12
	GO:0038095	Biological Process (BP)	GO:0038095	Fc-epsilon receptor signaling pathway	3/457	23/18614	0.0180788369453871	0.0180788369453871	0.30901334289748	MAPK10/LYN/SOS1	3
	GO:0006839	Biological Process (BP)	GO:0006839	mitochondrial transport	10/457	189/18614	0.0185987905224444	0.0185987905224444	0.313392186823644	SLC25A6/BNIP3L/GCLC/BNIP3/TMEM14A/TSPO/SREBF2/VDAC2/SREBF1/ATP5IF1	10
	GO:0045862	Biological Process (BP)	GO:0045862	positive regulation of proteolysis	16/457	365/18614	0.0188267185450938	0.0188267185450938	0.313392186823644	AIM2/CIDEB/NFE2L2/IFT57/CAV1/FAM162A/APH1A/GCLC/NCSTN/ANP32B/PTK2B/ASPH/LYN/LGALS9/PSENEN/ATP5IF1	16
	GO:0021983	Biological Process (BP)	GO:0021983	pituitary gland development	4/457	42/18614	0.0192376843125216	0.0192376843125216	0.313392186823644	SOX2/FGF2/INHBB/WNT5A	4
	GO:0043551	Biological Process (BP)	GO:0043551	regulation of phosphatidylinositol 3-kinase activity	4/457	42/18614	0.0192376843125216	0.0192376843125216	0.313392186823644	FGF2/FGFR3/PTK2B/LYN	4
	GO:0051258	Biological Process (BP)	GO:0051258	protein polymerization	13/457	276/18614	0.0193096186671885	0.0193096186671885	0.313392186823644	TRPV4/TPPP3/KRT5/ADD3/ALOX15/TUBA1A/DMTN/PTK2B/ARPC2/ARHGAP18/DIAPH2/MAP1B/VDAC2	13
	GO:0030900	Biological Process (BP)	GO:0030900	forebrain development	17/457	397/18614	0.0193574203308194	0.0193574203308194	0.313392186823644	SOX2/FGF2/INHBB/PCM1/WNT5A/NTRK2/TUBA1A/TCTN1/XRN2/DNAH5/DYNC2H1/BNIP3/EFHC1/UBA6/NOTCH3/EXT1/SYNE2	17
	GO:0046034	Biological Process (BP)	GO:0046034	ATP metabolic process	11/457	219/18614	0.0197855935223601	0.0197855935223601	0.319200267795637	ALDOC/ATP5MC3/TSPO/NDUFB5/NDUFB6/STOML2/SDHC/NDUFS2/HK1/NDUFC1/ATP5IF1	11
	GO:0051960	Biological Process (BP)	GO:0051960	regulation of nervous system development	19/457	461/18614	0.0199557562143807	0.0199557562143807	0.320819812824494	SEMA6A/FGF2/LPAR3/TNFRSF21/PCM1/WNT5A/NTRK2/SPART/CERS2/SNW1/PTPRZ1/TSPO/CTDSP1/ID1/APPL2/LYN/FN1/HMGB2/MAP1B	19
	GO:0007097	Biological Process (BP)	GO:0007097	nuclear migration	3/457	24/18614	0.0202929677856742	0.0202929677856742	0.322573427231687	CLMN/PCM1/SYNE2	3
	GO:0061162	Biological Process (BP)	GO:0061162	establishment of monopolar cell polarity	3/457	24/18614	0.0202929677856742	0.0202929677856742	0.322573427231687	WNT5A/FOXJ1/MAP1B	3
	GO:0044091	Biological Process (BP)	GO:0044091	membrane biogenesis	5/457	64/18614	0.0203454622715956	0.0203454622715956	0.322573427231687	DMKN/CAV1/EMP2/REEP4/SPAST	5
	GO:0071300	Biological Process (BP)	GO:0071300	cellular response to retinoic acid	5/457	64/18614	0.0203454622715956	0.0203454622715956	0.322573427231687	WNT5A/FZD7/SNW1/PTK2B/LYN	5
	GO:0019674	Biological Process (BP)	GO:0019674	NAD metabolic process	4/457	43/18614	0.0208111251016814	0.0208111251016814	0.328779105873154	CD38/LDHB/KYNU/MDH1	4
	GO:0048545	Biological Process (BP)	GO:0048545	response to steroid hormone	15/457	339/18614	0.0208798818610836	0.0208798818610836	0.328779105873154	CD38/SCGB1A1/IGFBP2/CAV1/TP63/FOXA1/IGFBP7/AKR1C3/LBH/TSPO/SGK1/HMGB2/URI1/GJB2/SREBF1	15
	GO:0050672	Biological Process (BP)	GO:0050672	negative regulation of lymphocyte proliferation	6/457	88/18614	0.0212094295105126	0.0212094295105126	0.332828410640988	SCGB1A1/TNFRSF21/FOXJ1/GPNMB/LYN/LGALS9	6
	GO:0070374	Biological Process (BP)	GO:0070374	positive regulation of ERK1 and ERK2 cascade	11/457	222/18614	0.0216267358494688	0.0216267358494688	0.337885599568247	FGF2/ACKR3/TRPV4/FGFR3/NPNT/ALOX15/CD4/GPNMB/PTK2B/NELFE/LGALS9	11
	GO:0009199	Biological Process (BP)	GO:0009199	ribonucleoside triphosphate metabolic process	12/457	251/18614	0.0216786719961084	0.0216786719961084	0.337885599568247	ALDOC/ATP5MC3/TSPO/NDUFB5/NDUFB6/STOML2/SDHC/NDUFS2/NME4/HK1/NDUFC1/ATP5IF1	12
	GO:0032945	Biological Process (BP)	GO:0032945	negative regulation of mononuclear cell proliferation	6/457	89/18614	0.0222886748968575	0.0222886748968575	0.340325268983037	SCGB1A1/TNFRSF21/FOXJ1/GPNMB/LYN/LGALS9	6
	GO:0051591	Biological Process (BP)	GO:0051591	response to cAMP	6/457	89/18614	0.0222886748968575	0.0222886748968575	0.340325268983037	INHBB/DMTN/PTK2B/IGFBP5/DUOX1/SREBF1	6
	GO:1903214	Biological Process (BP)	GO:1903214	regulation of protein targeting to mitochondrion	4/457	44/18614	0.0224613146571359	0.0224613146571359	0.340325268983037	BNIP3L/SREBF2/SREBF1/ATP5IF1	4
	GO:0031345	Biological Process (BP)	GO:0031345	negative regulation of cell projection organization	10/457	195/18614	0.0225504144622168	0.0225504144622168	0.340325268983037	SEMA6A/CD38/TRPV4/DPYSL3/ITM2C/WNT5A/SPART/CERS2/SNAPIN/ID1	10
	GO:0120032	Biological Process (BP)	GO:0120032	regulation of plasma membrane bounded cell projection assembly	10/457	195/18614	0.0225504144622168	0.0225504144622168	0.340325268983037	DPYSL3/ZMYND10/MAPK15/CAV1/RP1/MNS1/DMTN/ARPC2/WASF2/SYNE2	10
	GO:0010226	Biological Process (BP)	GO:0010226	response to lithium ion	3/457	25/18614	0.0226493946184453	0.0226493946184453	0.340325268983037	IGFBP2/NFE2L2/PTK2B	3
	GO:0031579	Biological Process (BP)	GO:0031579	membrane raft organization	3/457	25/18614	0.0226493946184453	0.0226493946184453	0.340325268983037	CAV1/EMP2/PPT1	3
	GO:0042659	Biological Process (BP)	GO:0042659	regulation of cell fate specification	3/457	25/18614	0.0226493946184453	0.0226493946184453	0.340325268983037	FGF2/WNT5A/FZD7	3
	GO:0043567	Biological Process (BP)	GO:0043567	regulation of insulin-like growth factor receptor signaling pathway	3/457	25/18614	0.0226493946184453	0.0226493946184453	0.340325268983037	IGFBP2/IGFBP5/IGFBP4	3
	GO:0046697	Biological Process (BP)	GO:0046697	decidualization	3/457	25/18614	0.0226493946184453	0.0226493946184453	0.340325268983037	CTSB/TPPP3/GJB2	3
	GO:0061339	Biological Process (BP)	GO:0061339	establishment or maintenance of monopolar cell polarity	3/457	25/18614	0.0226493946184453	0.0226493946184453	0.340325268983037	WNT5A/FOXJ1/MAP1B	3
	GO:1902017	Biological Process (BP)	GO:1902017	regulation of cilium assembly	5/457	66/18614	0.0229270786430486	0.0229270786430486	0.343375551218365	ZMYND10/MAPK15/RP1/MNS1/SYNE2	5
	GO:0044403	Biological Process (BP)	GO:0044403	biological process involved in symbiotic interaction	14/457	313/18614	0.023129145032411	0.023129145032411	0.345277189000585	IFITM1/CDHR3/CTSB/INHBB/CAV1/F11R/APOL1/STOM/CD4/SNW1/CH25H/DDX39B/FN1/LGALS9	14
	GO:0060491	Biological Process (BP)	GO:0060491	regulation of cell projection assembly	10/457	197/18614	0.023993625926624	0.023993625926624	0.348013143109724	DPYSL3/ZMYND10/MAPK15/CAV1/RP1/MNS1/DMTN/ARPC2/WASF2/SYNE2	10
	GO:0048483	Biological Process (BP)	GO:0048483	autonomic nervous system development	4/457	45/18614	0.0241890492720426	0.0241890492720426	0.348539208781838	ACKR3/TP63/FN1/NAV2	4
	GO:0060443	Biological Process (BP)	GO:0060443	mammary gland morphogenesis	4/457	45/18614	0.0241890492720426	0.0241890492720426	0.348539208781838	CAV1/WNT5A/DDR1/IGFBP5	4
	GO:0070372	Biological Process (BP)	GO:0070372	regulation of ERK1 and ERK2 cascade	14/457	315/18614	0.0242573075708971	0.0242573075708971	0.348539208781838	SEMA6A/FGF2/ACKR3/TRPV4/FGFR3/NPNT/ALOX15/CD4/GPNMB/PTK2B/NELFE/LYN/FN1/LGALS9	14
	GO:0001942	Biological Process (BP)	GO:0001942	hair follicle development	6/457	91/18614	0.0245568359179302	0.0245568359179302	0.350651387020331	WNT5A/TP63/IGFBP5/FOXE1/EXT1/SOS1	6
	GO:0072384	Biological Process (BP)	GO:0072384	organelle transport along microtubule	6/457	91/18614	0.0245568359179302	0.0245568359179302	0.350651387020331	TUBA1A/SPAST/SNAPIN/MAP1B/SYNE2/KIF3B	6
	GO:0002433	Biological Process (BP)	GO:0002433	immune response-regulating cell surface receptor signaling pathway involved in phagocytosis	3/457	26/18614	0.0251481725663845	0.0251481725663845	0.355780462412851	CD47/APPL2/LYN	3
	GO:0038096	Biological Process (BP)	GO:0038096	Fc-gamma receptor signaling pathway involved in phagocytosis	3/457	26/18614	0.0251481725663845	0.0251481725663845	0.355780462412851	CD47/APPL2/LYN	3
	GO:0060740	Biological Process (BP)	GO:0060740	prostate gland epithelium morphogenesis	3/457	26/18614	0.0251481725663845	0.0251481725663845	0.355780462412851	WNT5A/TP63/FOXA1	3
	GO:0042987	Biological Process (BP)	GO:0042987	amyloid precursor protein catabolic process	5/457	68/18614	0.0257116977018477	0.0257116977018477	0.357851585723893	APH1A/NTRK2/NCSTN/LYN/PSENEN	5
	GO:0048645	Biological Process (BP)	GO:0048645	animal organ formation	5/457	68/18614	0.0257116977018477	0.0257116977018477	0.357851585723893	FGF2/WNT5A/EMP2/TP63/EXT1	5
	GO:0045666	Biological Process (BP)	GO:0045666	positive regulation of neuron differentiation	6/457	92/18614	0.0257466630687038	0.0257466630687038	0.357851585723893	FGF2/TCF4/CPNE1/IRX3/FOXA1/MAP1B	6
	GO:0002455	Biological Process (BP)	GO:0002455	humoral immune response mediated by circulating immunoglobulin	4/457	46/18614	0.0259950339171683	0.0259950339171683	0.357851585723893	SERPING1/FOXJ1/C1R/C1S	4
	GO:0008038	Biological Process (BP)	GO:0008038	neuron recognition	4/457	46/18614	0.0259950339171683	0.0259950339171683	0.357851585723893	NDN/IGSF9/TNFRSF21/EXT1	4
	GO:0033120	Biological Process (BP)	GO:0033120	positive regulation of RNA splicing	4/457	46/18614	0.0259950339171683	0.0259950339171683	0.357851585723893	PRDX6/SF3B4/SNW1/NCL	4
	GO:0035384	Biological Process (BP)	GO:0035384	thioester biosynthetic process	4/457	46/18614	0.0259950339171683	0.0259950339171683	0.357851585723893	ELOVL6/ACSL3/PDHB/PPT1	4
	GO:0042168	Biological Process (BP)	GO:0042168	heme metabolic process	4/457	46/18614	0.0259950339171683	0.0259950339171683	0.357851585723893	TMEM14A/TSPO/ABCC1/ATP5IF1	4
	GO:0071616	Biological Process (BP)	GO:0071616	acyl-CoA biosynthetic process	4/457	46/18614	0.0259950339171683	0.0259950339171683	0.357851585723893	ELOVL6/ACSL3/PDHB/PPT1	4
	GO:0031667	Biological Process (BP)	GO:0031667	response to nutrient levels	19/457	477/18614	0.0271438343108461	0.0271438343108461	0.364578780218143	TRPV4/RRAGA/CIDEB/IGFBP2/NFE2L2/INHBB/KYNU/RALB/ENSA/GCLC/AKR1C3/SNW1/BNIP3/TSPO/WDR45B/SREBF2/APPL2/MAP1B/SREBF1	19
	GO:0042403	Biological Process (BP)	GO:0042403	thyroid hormone metabolic process	3/457	27/18614	0.0277890650373474	0.0277890650373474	0.364578780218143	CTSB/FOXE1/DUOX1	3
	GO:0046949	Biological Process (BP)	GO:0046949	fatty-acyl-CoA biosynthetic process	3/457	27/18614	0.0277890650373474	0.0277890650373474	0.364578780218143	ELOVL6/ACSL3/PPT1	3
	GO:0090200	Biological Process (BP)	GO:0090200	positive regulation of release of cytochrome c from mitochondria	3/457	27/18614	0.0277890650373474	0.0277890650373474	0.364578780218143	CIDEB/FAM162A/BNIP3	3
	GO:0035107	Biological Process (BP)	GO:0035107	appendage morphogenesis	8/457	146/18614	0.027833818194318	0.027833818194318	0.364578780218143	HOXC10/WNT5A/GPC3/TP63/TMEM231/DYNC2H1/ASPH/EXT1	8
	GO:0035108	Biological Process (BP)	GO:0035108	limb morphogenesis	8/457	146/18614	0.027833818194318	0.027833818194318	0.364578780218143	HOXC10/WNT5A/GPC3/TP63/TMEM231/DYNC2H1/ASPH/EXT1	8
	GO:0120163	Biological Process (BP)	GO:0120163	negative regulation of cold-induced thermogenesis	4/457	47/18614	0.0278798832515279	0.0278798832515279	0.364578780218143	ALDH1A1/HOXC10/NPR3/ID1	4
	GO:0071674	Biological Process (BP)	GO:0071674	mononuclear cell migration	10/457	202/18614	0.0278913470342815	0.0278913470342815	0.364578780218143	TRPV4/F11R/WNT5A/CH25H/CD99/PTK2B/CD47/LYN/EXT1/LGALS9	10
	GO:0001738	Biological Process (BP)	GO:0001738	morphogenesis of a polarized epithelium	6/457	94/18614	0.0282399635166088	0.0282399635166088	0.364578780218143	NPHP1/WNT5A/GPC3/FZD7/TP63/TRAF3IP1	6
	GO:0022404	Biological Process (BP)	GO:0022404	molting cycle process	6/457	94/18614	0.0282399635166088	0.0282399635166088	0.364578780218143	WNT5A/TP63/IGFBP5/FOXE1/EXT1/SOS1	6
	GO:0022405	Biological Process (BP)	GO:0022405	hair cycle process	6/457	94/18614	0.0282399635166088	0.0282399635166088	0.364578780218143	WNT5A/TP63/IGFBP5/FOXE1/EXT1/SOS1	6
	GO:0031346	Biological Process (BP)	GO:0031346	positive regulation of cell projection organization	15/457	353/18614	0.0285922602369244	0.0285922602369244	0.364578780218143	LPAR3/DPYSL3/ZMYND10/NFE2L2/RP1/WNT5A/MNS1/DDR1/NTRK2/PTK2B/ARPC2/LYN/FN1/WASF2/MAP1B	15
	GO:0007006	Biological Process (BP)	GO:0007006	mitochondrial membrane organization	7/457	120/18614	0.0286173102676053	0.0286173102676053	0.364578780218143	SLC25A6/BNIP3L/GCLC/BNIP3/TMEM14A/VDAC2/ATP5IF1	7
	GO:0032355	Biological Process (BP)	GO:0032355	response to estradiol	7/457	120/18614	0.0286173102676053	0.0286173102676053	0.364578780218143	CD38/IGFBP2/HNRNPD/FOXA1/FAM210B/MAP1B/GJB2	7
	GO:0071774	Biological Process (BP)	GO:0071774	response to fibroblast growth factor	7/457	120/18614	0.0286173102676053	0.0286173102676053	0.364578780218143	FGF2/SCGB1A1/FGFR3/WNT5A/GCLC/EXT1/SOS1	7
	GO:0030193	Biological Process (BP)	GO:0030193	regulation of blood coagulation	5/457	70/18614	0.0287039016751418	0.0287039016751418	0.364578780218143	NFE2L2/CAV1/SERPING1/DMTN/PROS1	5
	GO:0051881	Biological Process (BP)	GO:0051881	regulation of mitochondrial membrane potential	5/457	70/18614	0.0287039016751418	0.0287039016751418	0.364578780218143	SPART/GCLC/BNIP3/TSPO/ATP5IF1	5
	GO:2001234	Biological Process (BP)	GO:2001234	negative regulation of apoptotic signaling pathway	11/457	233/18614	0.0294609592996544	0.0294609592996544	0.372492961745339	ACKR3/SLC25A6/NFE2L2/GCLC/RB1CC1/TMEM14A/ZNF385A/HMGB2/URI1/GRINA/VDAC2	11
	GO:0042982	Biological Process (BP)	GO:0042982	amyloid precursor protein metabolic process	6/457	95/18614	0.0295442462212868	0.0295442462212868	0.372492961745339	ITM2C/APH1A/NTRK2/NCSTN/LYN/PSENEN	6
	GO:1902075	Biological Process (BP)	GO:1902075	cellular response to salt	10/457	204/18614	0.0295700399462446	0.0295700399462446	0.372492961745339	INHBB/CHRM3/WNT5A/ALOX15/GCLC/CPNE1/TUBA1A/NCSTN/AKR1C3/DMTN	10
	GO:0045785	Biological Process (BP)	GO:0045785	positive regulation of cell adhesion	19/457	482/18614	0.0297494362761066	0.0297494362761066	0.37288080186314	SOX2/IGFBP2/CAV1/F11R/IFT74/WNT5A/NPNT/ALOX15/EMP2/CD4/FOXA1/DMTN/PTK2B/EPB41L4B/CD47/ARPC2/LYN/FN1/LGALS9	19
	GO:0046596	Biological Process (BP)	GO:0046596	regulation of viral entry into host cell	4/457	48/18614	0.0298441227864821	0.0298441227864821	0.37288080186314	IFITM1/CD4/CH25H/LGALS9	4
	GO:0060976	Biological Process (BP)	GO:0060976	coronary vasculature development	4/457	48/18614	0.0298441227864821	0.0298441227864821	0.37288080186314	FGF2/GPC3/CNTRL/DYNC2H1	4
	GO:2000116	Biological Process (BP)	GO:2000116	regulation of cysteine-type endopeptidase activity	11/457	234/18614	0.0302621303459347	0.0302621303459347	0.374839541520214	SERPINB9/SOX2/AIM2/CIDEB/IFT57/FAM162A/TP63/ANP32B/ASPH/PAK2/LGALS9	11
	GO:0070265	Biological Process (BP)	GO:0070265	necrotic cell death	5/457	71/18614	0.030279122840606	0.030279122840606	0.374839541520214	TMEM123/CAV1/SLC6A6/BNIP3/TSPO	5
	GO:0010758	Biological Process (BP)	GO:0010758	regulation of macrophage chemotaxis	3/457	28/18614	0.0305715628815422	0.0305715628815422	0.374839541520214	TRPV4/PTK2B/MTUS1	3
	GO:0034063	Biological Process (BP)	GO:0034063	stress granule assembly	3/457	28/18614	0.0305715628815422	0.0305715628815422	0.374839541520214	C9orf72/UBAP2L/G3BP2	3
	GO:0045724	Biological Process (BP)	GO:0045724	positive regulation of cilium assembly	3/457	28/18614	0.0305715628815422	0.0305715628815422	0.374839541520214	ZMYND10/RP1/MNS1	3
	GO:0051647	Biological Process (BP)	GO:0051647	nucleus localization	3/457	28/18614	0.0305715628815422	0.0305715628815422	0.374839541520214	CLMN/PCM1/SYNE2	3
	GO:0060512	Biological Process (BP)	GO:0060512	prostate gland morphogenesis	3/457	28/18614	0.0305715628815422	0.0305715628815422	0.374839541520214	WNT5A/TP63/FOXA1	3
	GO:0070664	Biological Process (BP)	GO:0070664	negative regulation of leukocyte proliferation	6/457	96/18614	0.0308874607524719	0.0308874607524719	0.377705567096297	SCGB1A1/TNFRSF21/FOXJ1/GPNMB/LYN/LGALS9	6
	GO:0019827	Biological Process (BP)	GO:0019827	stem cell population maintenance	9/457	177/18614	0.0309976123377196	0.0309976123377196	0.378047105098867	SOX2/SINHCAF/PCM1/FZD7/TP63/SMC5/VPS72/LBH/GNL3	9
	GO:0003018	Biological Process (BP)	GO:0003018	vascular process in circulatory system	12/457	265/18614	0.0312239495908003	0.0312239495908003	0.379800088589851	CD38/TRPV4/CAV1/NPR3/CHRM3/GCLC/SLC6A6/ABCC5/ABCC1/FABP5/NTS/EXT1	12
	GO:0051701	Biological Process (BP)	GO:0051701	biological process involved in interaction with host	10/457	206/18614	0.0313191293514982	0.0313191293514982	0.379952664928049	IFITM1/CDHR3/CTSB/INHBB/CAV1/F11R/CD4/CH25H/DDX39B/LGALS9	10
	GO:0045933	Biological Process (BP)	GO:0045933	positive regulation of muscle contraction	4/457	49/18614	0.0318881901897856	0.0318881901897856	0.381821106929341	TRPV4/CHRM3/NPNT/GSTO1	4
	GO:0071496	Biological Process (BP)	GO:0071496	cellular response to external stimulus	14/457	327/18614	0.0319042801641206	0.0319042801641206	0.381821106929341	FGF2/RRAGA/NFE2L2/INHBB/F11R/RALB/GCLC/AKR1C3/SNW1/BNIP3/WDR45B/SREBF2/LYN/SREBF1	14
	GO:0042130	Biological Process (BP)	GO:0042130	negative regulation of T cell proliferation	5/457	72/18614	0.0319076974513039	0.0319076974513039	0.381821106929341	SCGB1A1/TNFRSF21/FOXJ1/GPNMB/LGALS9	5
	GO:1900046	Biological Process (BP)	GO:1900046	regulation of hemostasis	5/457	72/18614	0.0319076974513039	0.0319076974513039	0.381821106929341	NFE2L2/CAV1/SERPING1/DMTN/PROS1	5
	GO:0046467	Biological Process (BP)	GO:0046467	membrane lipid biosynthetic process	8/457	150/18614	0.0319713987773366	0.0319713987773366	0.381821106929341	PIGC/ELOVL6/HACD4/PLPP2/CERS2/A4GALT/CERS6/PIGX	8
	GO:1902652	Biological Process (BP)	GO:1902652	secondary alcohol metabolic process	8/457	150/18614	0.0319713987773366	0.0319713987773366	0.381821106929341	APOL1/CYB5R3/ACADVL/CH25H/SREBF2/ACO2/APOL2/SREBF1	8
	GO:0006497	Biological Process (BP)	GO:0006497	protein lipidation	6/457	97/18614	0.0322699672687053	0.0322699672687053	0.382034201099876	ZDHHC2/PIGC/DBI/RB1CC1/WDR45B/PIGX	6
	GO:0010586	Biological Process (BP)	GO:0010586	miRNA metabolic process	6/457	97/18614	0.0322699672687053	0.0322699672687053	0.382034201099876	FGF2/MYB/FOXA1/GNL3/SREBF2/SREBF1	6
	GO:0060993	Biological Process (BP)	GO:0060993	kidney morphogenesis	6/457	97/18614	0.0322699672687053	0.0322699672687053	0.382034201099876	FGF2/NPNT/GPC3/FOXJ1/IRX3/PRKX	6
	GO:0007219	Biological Process (BP)	GO:0007219	Notch signaling pathway	9/457	179/18614	0.0329663326148137	0.0329663326148137	0.382034201099876	JAG2/IFT74/TP63/APH1A/FOXA1/NCSTN/SREBF2/NOTCH3/PSENEN	9
	GO:1901654	Biological Process (BP)	GO:1901654	response to ketone	10/457	208/18614	0.0331399254610068	0.0331399254610068	0.382034201099876	CD38/CAV1/HNRNPD/IGFBP7/AKR1C3/CKB/TSPO/SGK1/GJB2/SREBF1	10
	GO:0006575	Biological Process (BP)	GO:0006575	cellular modified amino acid metabolic process	7/457	124/18614	0.0333696993488556	0.0333696993488556	0.382034201099876	CTSB/SLC22A4/CKB/FOXE1/SLC6A8/ICMT/DUOX1	7
	GO:0006656	Biological Process (BP)	GO:0006656	phosphatidylcholine biosynthetic process	3/457	29/18614	0.0334949026689469	0.0334949026689469	0.382034201099876	ACSL3/SLC44A4/FABP5	3
	GO:0015868	Biological Process (BP)	GO:0015868	purine ribonucleotide transport	3/457	29/18614	0.0334949026689469	0.0334949026689469	0.382034201099876	SLC25A6/ABCC5/CD47	3
	GO:0044342	Biological Process (BP)	GO:0044342	type B pancreatic cell proliferation	3/457	29/18614	0.0334949026689469	0.0334949026689469	0.382034201099876	SERPINB1/IGFBP5/IGFBP4	3
	GO:0048009	Biological Process (BP)	GO:0048009	insulin-like growth factor receptor signaling pathway	4/457	50/18614	0.0340124367168212	0.0340124367168212	0.383298048449625	IGFBP2/IGFBP5/IGFBP4/SOS1	4
	GO:1903747	Biological Process (BP)	GO:1903747	regulation of establishment of protein localization to mitochondrion	4/457	50/18614	0.0340124367168212	0.0340124367168212	0.383298048449625	BNIP3L/SREBF2/SREBF1/ATP5IF1	4
	GO:0016331	Biological Process (BP)	GO:0016331	morphogenesis of embryonic epithelium	8/457	152/18614	0.0341899614502655	0.0341899614502655	0.384356586320318	JAG2/IFT57/CC2D2A/WNT5A/TP63/GRSF1/IRX3/TCTN1	8
	GO:0010639	Biological Process (BP)	GO:0010639	negative regulation of organelle organization	15/457	362/18614	0.0345546145926629	0.0345546145926629	0.387465906335807	HORMAD1/TRIM54/SLC25A6/F11R/ADD3/GCLC/DMTN/BNIP3/TMEM14A/TSPO/SMARCA5/PAK2/TPR/WASF2/MAP1B	15
	GO:0010811	Biological Process (BP)	GO:0010811	positive regulation of cell-substrate adhesion	7/457	125/18614	0.034635087712641	0.034635087712641	0.387465906335807	NPNT/ALOX15/EMP2/DMTN/PTK2B/ARPC2/FN1	7
	GO:0098727	Biological Process (BP)	GO:0098727	maintenance of cell number	9/457	181/18614	0.0350199923345934	0.0350199923345934	0.390572080639603	SOX2/SINHCAF/PCM1/FZD7/TP63/SMC5/VPS72/LBH/GNL3	9
	GO:2001243	Biological Process (BP)	GO:2001243	negative regulation of intrinsic apoptotic signaling pathway	6/457	99/18614	0.0351542053668781	0.0351542053668781	0.390572080639603	ACKR3/NFE2L2/ZNF385A/URI1/GRINA/VDAC2	6
	GO:0001736	Biological Process (BP)	GO:0001736	establishment of planar polarity	5/457	74/18614	0.0353265098616163	0.0353265098616163	0.390572080639603	NPHP1/WNT5A/GPC3/FZD7/TP63	5
	GO:0007164	Biological Process (BP)	GO:0007164	establishment of tissue polarity	5/457	74/18614	0.0353265098616163	0.0353265098616163	0.390572080639603	NPHP1/WNT5A/GPC3/FZD7/TP63	5
	GO:0046718	Biological Process (BP)	GO:0046718	viral entry into host cell	8/457	153/18614	0.0353374739626307	0.0353374739626307	0.390572080639603	IFITM1/CDHR3/CTSB/CAV1/F11R/CD4/CH25H/LGALS9	8
	GO:0051604	Biological Process (BP)	GO:0051604	protein maturation	14/457	332/18614	0.0355603056046333	0.0355603056046333	0.392092426810649	IL1R2/CIDEB/PRSS12/APH1A/NCSTN/DYNC2H1/ISCA1/ASPH/PRCP/C1R/METAP1/STOML2/SNAPIN/PSENEN	14
	GO:0043484	Biological Process (BP)	GO:0043484	regulation of RNA splicing	9/457	182/18614	0.0360791272664272	0.0360791272664272	0.393653917026468	AFF2/PRDX6/GRSF1/SF3B4/SNW1/LARP7/CLK2/ZNF638/NCL	9
	GO:0006120	Biological Process (BP)	GO:0006120	mitochondrial electron transport, NADH to ubiquinone	4/457	51/18614	0.0362171287569595	0.0362171287569595	0.393653917026468	NDUFB5/NDUFB6/NDUFS2/NDUFC1	4
	GO:0010939	Biological Process (BP)	GO:0010939	regulation of necrotic cell death	4/457	51/18614	0.0362171287569595	0.0362171287569595	0.393653917026468	CAV1/SLC6A6/BNIP3/TSPO	4
	GO:0006605	Biological Process (BP)	GO:0006605	protein targeting	14/457	333/18614	0.0363263106885965	0.0363263106885965	0.393653917026468	ZDHHC2/RASSF9/BNIP3L/STOM/NUP54/PEX19/DMTN/VPS37A/GCC2/TSPO/SREBF2/ICMT/SREBF1/ATP5IF1	14
	GO:0021522	Biological Process (BP)	GO:0021522	spinal cord motor neuron differentiation	3/457	30/18614	0.0365580841212881	0.0365580841212881	0.393653917026468	HOXC10/TCTN1/DYNC2H1	3
	GO:0034698	Biological Process (BP)	GO:0034698	response to gonadotropin	3/457	30/18614	0.0365580841212881	0.0365580841212881	0.393653917026468	INHBB/GCLC/GJB2	3
	GO:0090312	Biological Process (BP)	GO:0090312	positive regulation of protein deacetylation	3/457	30/18614	0.0365580841212881	0.0365580841212881	0.393653917026468	NDN/SMARCA5/SREBF1	3
	GO:0090330	Biological Process (BP)	GO:0090330	regulation of platelet aggregation	3/457	30/18614	0.0365580841212881	0.0365580841212881	0.393653917026468	F11R/DMTN/LYN	3
	GO:0097066	Biological Process (BP)	GO:0097066	response to thyroid hormone	3/457	30/18614	0.0365580841212881	0.0365580841212881	0.393653917026468	CTSB/INHBB/GCLC	3
	GO:1901798	Biological Process (BP)	GO:1901798	positive regulation of signal transduction by p53 class mediator	3/457	30/18614	0.0365580841212881	0.0365580841212881	0.393653917026468	RPS20/ZNF385A/EIF5A	3
	GO:0050818	Biological Process (BP)	GO:0050818	regulation of coagulation	5/457	75/18614	0.0371174575766634	0.0371174575766634	0.398743371113787	NFE2L2/CAV1/SERPING1/DMTN/PROS1	5
	GO:0031109	Biological Process (BP)	GO:0031109	microtubule polymerization or depolymerization	7/457	127/18614	0.0372604633583095	0.0372604633583095	0.399346592931164	TRPV4/TPPP3/STMND1/TRIM54/TUBA1A/SPAST/MAP1B	7
	GO:0043410	Biological Process (BP)	GO:0043410	positive regulation of MAPK cascade	19/457	495/18614	0.0373994784658235	0.0373994784658235	0.399904337671278	SOX2/FGF2/ACKR3/TRPV4/LPAR3/FGFR3/SORBS3/WNT5A/NPNT/ALOX15/FZD7/NTRK2/CD4/GPNMB/RB1CC1/PTK2B/NELFE/IGFBP4/LGALS9	19
	GO:0050770	Biological Process (BP)	GO:0050770	regulation of axonogenesis	8/457	155/18614	0.0377100137367103	0.0377100137367103	0.402289266093419	SEMA6A/LPAR3/WNT5A/NTRK2/SPART/PAK2/FN1/MAP1B	8
	GO:0048709	Biological Process (BP)	GO:0048709	oligodendrocyte differentiation	6/457	101/18614	0.0381994728793435	0.0381994728793435	0.405350754219928	TNFRSF21/NTRK2/NCSTN/BNIP3/PTPRZ1/LYN	6
	GO:0006636	Biological Process (BP)	GO:0006636	unsaturated fatty acid biosynthetic process	4/457	52/18614	0.0385024494836651	0.0385024494836651	0.405350754219928	ELOVL6/ALOX15/AKR1C3/FABP5	4
	GO:1901570	Biological Process (BP)	GO:1901570	fatty acid derivative biosynthetic process	4/457	52/18614	0.0385024494836651	0.0385024494836651	0.405350754219928	ELOVL6/ALOX15/ACSL3/PPT1	4
	GO:0009259	Biological Process (BP)	GO:0009259	ribonucleotide metabolic process	18/457	464/18614	0.0385226646119488	0.0385226646119488	0.405350754219928	ALDOC/DCK/ELOVL6/ACSL3/PDHB/ATP5MC3/PAICS/PPT1/TSPO/NDUFB5/NDUFB6/STOML2/SDHC/NDUFS2/NME4/HK1/NDUFC1/ATP5IF1	18
	GO:0007584	Biological Process (BP)	GO:0007584	response to nutrient	8/457	156/18614	0.0389354416317544	0.0389354416317544	0.405350754219928	IGFBP2/KYNU/ENSA/GCLC/AKR1C3/SNW1/TSPO/MAP1B	8
	GO:0046470	Biological Process (BP)	GO:0046470	phosphatidylcholine metabolic process	5/457	76/18614	0.0389631785874554	0.0389631785874554	0.405350754219928	ACSL3/SLC44A4/DBI/ABHD4/FABP5	5
	GO:0006783	Biological Process (BP)	GO:0006783	heme biosynthetic process	3/457	31/18614	0.0397598867316912	0.0397598867316912	0.408301217656433	TMEM14A/TSPO/ATP5IF1	3
	GO:0033688	Biological Process (BP)	GO:0033688	regulation of osteoblast proliferation	3/457	31/18614	0.0397598867316912	0.0397598867316912	0.408301217656433	NELL1/NPR3/ATRAID	3
	GO:0042158	Biological Process (BP)	GO:0042158	lipoprotein biosynthetic process	6/457	102/18614	0.0397831955665243	0.0397831955665243	0.408301217656433	ZDHHC2/PIGC/DBI/RB1CC1/WDR45B/PIGX	6
	GO:0007611	Biological Process (BP)	GO:0007611	learning or memory	12/457	276/18614	0.0406052174921433	0.0406052174921433	0.415728017257479	AFF2/GM2A/DNAH11/NTRK2/TUBA1A/NCSTN/PAIP2/PPT1/PTPRZ1/ZNF385A/SGK1/UBA6	12
	GO:0006809	Biological Process (BP)	GO:0006809	nitric oxide biosynthetic process	5/457	77/18614	0.0408639364716288	0.0408639364716288	0.415728017257479	CAV1/CYB5R3/PTK2B/TSPO/CD47	5
	GO:1901568	Biological Process (BP)	GO:1901568	fatty acid derivative metabolic process	5/457	77/18614	0.0408639364716288	0.0408639364716288	0.415728017257479	ELOVL6/ALOX15/ACSL3/PTGR1/PPT1	5
	GO:0006778	Biological Process (BP)	GO:0006778	porphyrin-containing compound metabolic process	4/457	53/18614	0.0408685005976103	0.0408685005976103	0.415728017257479	TMEM14A/TSPO/ABCC1/ATP5IF1	4
	GO:1990823	Biological Process (BP)	GO:1990823	response to leukemia inhibitory factor	6/457	103/18614	0.0414079810365363	0.0414079810365363	0.419943376955895	ADAM23/RFX2/CACYBP/SMARCA5/NCL/EXT1	6
	GO:0120254	Biological Process (BP)	GO:0120254	olefinic compound metabolic process	8/457	158/18614	0.0414655628390745	0.0414655628390745	0.419943376955895	GSTA1/ALDH1A1/CYP2S1/ALOX15/AKR1C3/CYP4F11/RDH11/CYP4F3	8
	GO:0051302	Biological Process (BP)	GO:0051302	regulation of cell division	9/457	187/18614	0.0417046508693814	0.0417046508693814	0.421436471943222	FGF2/KLHL9/MAP9/TP63/LBH/SPAST/CSPP1/EFHC1/KIF3B	9
	GO:0045824	Biological Process (BP)	GO:0045824	negative regulation of innate immune response	5/457	78/18614	0.0428199584430996	0.0428199584430996	0.42922243316446	SERPINB9/SERPING1/CNOT7/LGALS9/SAMHD1	5
	GO:0070371	Biological Process (BP)	GO:0070371	ERK1 and ERK2 cascade	14/457	341/18614	0.0428862180925374	0.0428862180925374	0.42922243316446	SEMA6A/FGF2/ACKR3/TRPV4/FGFR3/NPNT/ALOX15/CD4/GPNMB/PTK2B/NELFE/LYN/FN1/LGALS9	14
	GO:0070997	Biological Process (BP)	GO:0070997	neuron death	15/457	373/18614	0.0430111621220194	0.0430111621220194	0.42922243316446	TRIM2/TNFRSF21/WNT5A/FAM162A/TP63/NTRK2/GCLC/TUBA1A/NCSTN/GPNMB/PPT1/BNIP3/PTK2B/PTPRZ1/GBE1	15
	GO:0002431	Biological Process (BP)	GO:0002431	Fc receptor mediated stimulatory signaling pathway	3/457	32/18614	0.0430988856039342	0.0430988856039342	0.42922243316446	CD47/APPL2/LYN	3
	GO:0046685	Biological Process (BP)	GO:0046685	response to arsenic-containing substance	3/457	32/18614	0.0430988856039342	0.0430988856039342	0.42922243316446	GCLC/MKNK2/GSTO1	3
	GO:0051503	Biological Process (BP)	GO:0051503	adenine nucleotide transport	3/457	32/18614	0.0430988856039342	0.0430988856039342	0.42922243316446	SLC25A6/ABCC5/CD47	3
	GO:0009409	Biological Process (BP)	GO:0009409	response to cold	4/457	54/18614	0.0433153041526772	0.0433153041526772	0.42922243316446	SCN9A/ACADVL/PLAC8/APPL2	4
	GO:0014009	Biological Process (BP)	GO:0014009	glial cell proliferation	4/457	54/18614	0.0433153041526772	0.0433153041526772	0.42922243316446	CERS2/PTK2B/TSPO/LYN	4
	GO:0043550	Biological Process (BP)	GO:0043550	regulation of lipid kinase activity	4/457	54/18614	0.0433153041526772	0.0433153041526772	0.42922243316446	FGF2/FGFR3/PTK2B/LYN	4
	GO:0044409	Biological Process (BP)	GO:0044409	entry into host	8/457	160/18614	0.0441025539955488	0.0441025539955488	0.430241338844547	IFITM1/CDHR3/CTSB/CAV1/F11R/CD4/CH25H/LGALS9	8
	GO:0019362	Biological Process (BP)	GO:0019362	pyridine nucleotide metabolic process	5/457	79/18614	0.0448314355277953	0.0448314355277953	0.430241338844547	CD38/LDHB/KYNU/PGD/MDH1	5
	GO:0046496	Biological Process (BP)	GO:0046496	nicotinamide nucleotide metabolic process	5/457	79/18614	0.0448314355277953	0.0448314355277953	0.430241338844547	CD38/LDHB/KYNU/PGD/MDH1	5
	GO:0009410	Biological Process (BP)	GO:0009410	response to xenobiotic stimulus	17/457	440/18614	0.0448397062058308	0.0448397062058308	0.430241338844547	GSTA1/CD38/SCGB1A1/AIM2/IGFBP2/NFE2L2/CYP2S1/GCLC/ABCC5/PTK2B/TSPO/ABCC1/LYN/HADHA/GSTO1/MAP1B/SREBF1	17
	GO:0019693	Biological Process (BP)	GO:0019693	ribose phosphate metabolic process	18/457	473/18614	0.0449765936872108	0.0449765936872108	0.430241338844547	ALDOC/DCK/ELOVL6/ACSL3/PDHB/ATP5MC3/PAICS/PPT1/TSPO/NDUFB5/NDUFB6/STOML2/SDHC/NDUFS2/NME4/HK1/NDUFC1/ATP5IF1	18
	GO:0016485	Biological Process (BP)	GO:0016485	protein processing	11/457	250/18614	0.0452726318341051	0.0452726318341051	0.430241338844547	IL1R2/CIDEB/PRSS12/APH1A/NCSTN/DYNC2H1/ASPH/C1R/METAP1/STOML2/PSENEN	11
	GO:0019216	Biological Process (BP)	GO:0019216	regulation of lipid metabolic process	14/457	344/18614	0.0455494205919994	0.0455494205919994	0.430241338844547	FGF2/CAV1/FGFR3/ACSL3/IGFBP7/ACADVL/AKR1C3/CERS2/PTK2B/TSPO/FABP5/APPL2/LYN/SREBF1	14
	GO:0006958	Biological Process (BP)	GO:0006958	complement activation, classical pathway	3/457	33/18614	0.0465734665421051	0.0465734665421051	0.430241338844547	SERPING1/C1R/C1S	3
	GO:0038094	Biological Process (BP)	GO:0038094	Fc-gamma receptor signaling pathway	3/457	33/18614	0.0465734665421051	0.0465734665421051	0.430241338844547	CD47/APPL2/LYN	3
	GO:0051497	Biological Process (BP)	GO:0051497	negative regulation of stress fiber assembly	3/457	33/18614	0.0465734665421051	0.0465734665421051	0.430241338844547	F11R/PAK2/WASF2	3
	GO:0032271	Biological Process (BP)	GO:0032271	regulation of protein polymerization	9/457	191/18614	0.0466102391012987	0.0466102391012987	0.430241338844547	TPPP3/ADD3/ALOX15/DMTN/PTK2B/ARPC2/ARHGAP18/MAP1B/VDAC2	9
	GO:0015931	Biological Process (BP)	GO:0015931	nucleobase-containing compound transport	10/457	221/18614	0.0468056811259223	0.0468056811259223	0.430241338844547	SLC25A6/SSB/NUP54/ABCC5/DDX39B/ALKBH5/CD47/G3BP2/TPR/RTRAF	10
	GO:0043583	Biological Process (BP)	GO:0043583	ear development	10/457	221/18614	0.0468056811259223	0.0468056811259223	0.430241338844547	SOX2/FGF2/JAG2/GJB6/WNT5A/CEBPD/DDR1/SLC44A4/ANP32B/GJB2	10
	GO:0042440	Biological Process (BP)	GO:0042440	pigment metabolic process	5/457	80/18614	0.0468985227823096	0.0468985227823096	0.430241338844547	WNT5A/TMEM14A/TSPO/ABCC1/ATP5IF1	5
	GO:0070227	Biological Process (BP)	GO:0070227	lymphocyte apoptotic process	5/457	80/18614	0.0468985227823096	0.0468985227823096	0.430241338844547	CLC/TNFRSF21/WNT5A/LYN/LGALS9	5
	GO:0140115	Biological Process (BP)	GO:0140115	export across plasma membrane	5/457	80/18614	0.0468985227823096	0.0468985227823096	0.430241338844547	SLC35G1/OSCP1/ABCC5/KCNE3/ABCC1	5
	GO:0045926	Biological Process (BP)	GO:0045926	negative regulation of growth	11/457	252/18614	0.0474529278447643	0.0474529278447643	0.430241338844547	SEMA6A/FGFR3/MT1X/WNT5A/GPC3/SPART/PPT1/PLAC8/IGFBP5/CDKN2A/DCBLD2	11
	GO:0010810	Biological Process (BP)	GO:0010810	regulation of cell-substrate adhesion	10/457	222/18614	0.0479933672238682	0.0479933672238682	0.430241338844547	NPNT/ALOX15/EMP2/FZD7/DDR1/DMTN/PTK2B/ARPC2/FN1/CDKN2A	10
	GO:0034205	Biological Process (BP)	GO:0034205	amyloid-beta formation	4/457	56/18614	0.0484508700282889	0.0484508700282889	0.430241338844547	APH1A/NTRK2/NCSTN/PSENEN	4
	GO:0042908	Biological Process (BP)	GO:0042908	xenobiotic transport	4/457	56/18614	0.0484508700282889	0.0484508700282889	0.430241338844547	SLC22A4/OSCP1/ABCC5/ABCC1	4
	GO:0009150	Biological Process (BP)	GO:0009150	purine ribonucleotide metabolic process	17/457	445/18614	0.0488905881792905	0.0488905881792905	0.430241338844547	ALDOC/ELOVL6/ACSL3/PDHB/ATP5MC3/PAICS/PPT1/TSPO/NDUFB5/NDUFB6/STOML2/SDHC/NDUFS2/NME4/HK1/NDUFC1/ATP5IF1	17
	GO:0120193	Biological Process (BP)	GO:0120193	tight junction organization	5/457	81/18614	0.0490213395535424	0.0490213395535424	0.430241338844547	MPDZ/F11R/NPHP1/PAK2/EXT1	5
	GO:0048839	Biological Process (BP)	GO:0048839	inner ear development	9/457	193/18614	0.04920119321188	0.04920119321188	0.430241338844547	SOX2/FGF2/JAG2/GJB6/WNT5A/CEBPD/SLC44A4/ANP32B/GJB2	9
	GO:0005930	Cellular Component（CC）	GO:0005930	axoneme	31/474	156/19518	9.8440554513844e-20	9.8440554513844e-20	2.48691927192869e-17	CFAP73/DRC1/TEKT1/SPAG6/DNAH12/DNAH9/CFAP52/CFAP126/FAM166B/RSPH4A/CCDC65/DRC3/PACRG/CFAP43/RSPH9/IFT57/CFAP45/SAXO2/ENKUR/WDR54/RP1/CFAP53/DNAH7/DNALI1/MNS1/CFAP36/DNAH11/DNAH5/DYNC2H1/EFHC1/TRAF3IP1	31
	GO:0097014	Cellular Component（CC）	GO:0097014	ciliary plasm	31/474	156/19518	9.8440554513844e-20	9.8440554513844e-20	2.48691927192869e-17	CFAP73/DRC1/TEKT1/SPAG6/DNAH12/DNAH9/CFAP52/CFAP126/FAM166B/RSPH4A/CCDC65/DRC3/PACRG/CFAP43/RSPH9/IFT57/CFAP45/SAXO2/ENKUR/WDR54/RP1/CFAP53/DNAH7/DNALI1/MNS1/CFAP36/DNAH11/DNAH5/DYNC2H1/EFHC1/TRAF3IP1	31
	GO:0032838	Cellular Component（CC）	GO:0032838	plasma membrane bounded cell projection cytoplasm	34/474	244/19518	1.62802149230637e-16	1.62802149230637e-16	2.74193093441073e-14	CFAP73/DRC1/TEKT1/SPAG6/DNAH12/DNAH9/CFAP52/CFAP126/FAM166B/RSPH4A/CCDC65/DRC3/PACRG/CFAP43/RSPH9/IFT57/CFAP45/SAXO2/ENKUR/WDR54/RP1/CFAP53/DNAH7/DNALI1/MNS1/CFAP36/DNAH11/DNAH5/DYNC2H1/SPAST/EFHC1/SNAPIN/TRAF3IP1/KIF3B	34
	GO:0031514	Cellular Component（CC）	GO:0031514	motile cilium	33/474	248/19518	1.8314459189798e-15	1.8314459189798e-15	2.31340537134291e-13	CFAP73/DRC1/TEKT1/SPAG6/ROPN1L/DNAH9/CFAP52/RSPH4A/CCDC65/DRC3/PACRG/CFAP43/RSPH9/CFAP45/SAXO2/ENKUR/CFAP300/IFT74/NPHP1/RSPH1/DNALI1/MNS1/CFAP36/SPEF2/TSGA10/DNAH11/IQCA1/DNAH5/DYNC2H1/IQCG/CFAP44/KIF9/VDAC2	33
	GO:0099568	Cellular Component（CC）	GO:0099568	cytoplasmic region	35/474	283/19518	2.46711079309971e-15	2.46711079309971e-15	2.4930803803955e-13	CFAP73/DRC1/TEKT1/SPAG6/DNAH12/DNAH9/CFAP52/CFAP126/FAM166B/RSPH4A/CCDC65/DRC3/PACRG/CFAP43/RSPH9/IFT57/CFAP45/SAXO2/ENKUR/WDR54/RP1/CFAP53/DNAH7/CLTA/DNALI1/MNS1/CFAP36/DNAH11/DNAH5/DYNC2H1/SPAST/EFHC1/SNAPIN/TRAF3IP1/KIF3B	35
	GO:0005879	Cellular Component（CC）	GO:0005879	axonemal microtubule	11/474	37/19518	7.46717945171708e-10	7.46717945171708e-10	5.71565352042859e-08	TEKT1/CFAP52/CFAP126/FAM166B/PACRG/CFAP45/SAXO2/ENKUR/CFAP53/MNS1/EFHC1	11
	GO:0005874	Cellular Component（CC）	GO:0005874	microtubule	36/474	461/19518	7.91856164809378e-10	7.91856164809378e-10	5.71565352042859e-08	TRPV4/TEKT1/SPAG6/DNAH12/TPPP3/DNAH9/CFAP52/CFAP126/FAM166B/TRIM54/DYNLRB2/PACRG/CFAP45/SAXO2/ENKUR/MAP9/RP1/CFAP53/DNAH7/MNS1/DNAH11/REEP4/TUBA1A/DNAH5/DYNC2H1/SPAST/CSPP1/DYNLRB1/EFHC1/KIF9/ARHGAP18/MTUS1/CCT4/MAP1B/KIF3B/KIF21A	36
	GO:0005881	Cellular Component（CC）	GO:0005881	cytoplasmic microtubule	16/474	102/19518	3.17307236243878e-09	3.17307236243878e-09	2.00404570259291e-07	TRPV4/TEKT1/CFAP52/CFAP126/FAM166B/PACRG/CFAP45/SAXO2/ENKUR/MAP9/CFAP53/MNS1/REEP4/TUBA1A/EFHC1/ARHGAP18	16
	GO:0030286	Cellular Component（CC）	GO:0030286	dynein complex	12/474	54/19518	4.98272614212381e-09	4.98272614212381e-09	2.79731993943793e-07	DRC1/DNAH12/DNAH9/DYNLRB2/CCDC65/DNAH7/DNALI1/DNAH11/DNAH5/DYNC2H1/DYNLRB1/TPR	12
	GO:0005875	Cellular Component（CC）	GO:0005875	microtubule associated complex	19/474	156/19518	8.36135217229041e-09	8.36135217229041e-09	4.22468320284147e-07	DRC1/DNAH12/DNAH9/TRIM54/DYNLRB2/CCDC65/RP1/DNAH7/DNALI1/DNAH11/RABGAP1/DNAH5/DYNC2H1/DYNLRB1/KIF9/TPR/MAP1B/KIF3B/KIF21A	19
	GO:0097729	Cellular Component（CC）	GO:0097729	9+2 motile cilium	19/474	167/19518	2.58040154495455e-08	2.58040154495455e-08	1.18525621203654e-06	SPAG6/DNAH9/CFAP52/DRC3/PACRG/CFAP43/RSPH9/CFAP45/SAXO2/ENKUR/RSPH1/DNALI1/MNS1/SPEF2/DNAH11/DNAH5/IQCG/KIF9/VDAC2	19
	GO:0035869	Cellular Component（CC）	GO:0035869	ciliary transition zone	11/474	71/19518	1.06263220409766e-06	1.06263220409766e-06	4.47424085935855e-05	IFT57/CC2D2A/RP1/NPHP1/PCM1/CFAP36/TMEM231/UNC119B/TCTN1/TCTN2/TRAF3IP1	11
	GO:0097728	Cellular Component（CC）	GO:0097728	9+0 motile cilium	4/474	5/19518	1.68467022919751e-06	1.68467022919751e-06	6.54770615396604e-05	CFAP45/ENKUR/DNAH11/DNAH5	4
	GO:0002177	Cellular Component（CC）	GO:0002177	manchette	6/474	19/19518	4.12173067812077e-06	4.12173067812077e-06	0.000148754189887066	C9orf24/PACRG/SPEF2/LZTFL1/IQCG/SNAPIN	6
	GO:0005858	Cellular Component（CC）	GO:0005858	axonemal dynein complex	6/474	22/19518	1.06537451070717e-05	1.06537451070717e-05	0.00035886299308031	DRC1/DNAH12/DNAH9/CCDC65/DNAH7/DNAH5	6
	GO:0097542	Cellular Component（CC）	GO:0097542	ciliary tip	8/474	48/19518	1.83346889167993e-05	1.83346889167993e-05	0.000578990176319978	DYNLRB2/IFT57/IFT74/RP1/DYNC2H1/DYNLRB1/TRAF3IP1/KIF3B	8
	GO:0005635	Cellular Component（CC）	GO:0005635	nuclear envelope	26/474	490/19518	0.00017828441343904	0.00017828441343904	0.00529885563162471	NELL1/SCGB1A1/C9orf72/CLMN/BNIP3L/MFSD10/AGPAT5/MATR3/MRPS14/PCM1/MNS1/CLCA2/CPNE1/NUP54/CACYBP/BNIP3/SPAST/RB1CC1/ATRAID/UBXN4/EIF5A/TPR/MGST2/CSE1L/SYNE2/SREBF1	26
	GO:0036038	Cellular Component（CC）	GO:0036038	MKS complex	4/474	13/19518	0.000206297475905319	0.000206297475905319	0.00579080634120193	CC2D2A/TMEM231/TCTN1/TCTN2	4
	GO:0031968	Cellular Component（CC）	GO:0031968	organelle outer membrane	16/474	236/19518	0.000225258566918067	0.000225258566918067	0.00599025551915081	CLMN/BNIP3L/AGPAT5/SPATA18/SPART/CYB5R3/ACSL3/ATP5MC3/VDAC3/BNIP3/TSPO/FAM210B/HADHB/HK1/VDAC2/SYNE2	16
	GO:0019867	Cellular Component（CC）	GO:0019867	outer membrane	16/474	238/19518	0.00024779626866647	0.00024779626866647	0.00626011626104765	CLMN/BNIP3L/AGPAT5/SPATA18/SPART/CYB5R3/ACSL3/ATP5MC3/VDAC3/BNIP3/TSPO/FAM210B/HADHB/HK1/VDAC2/SYNE2	16
	GO:1990204	Cellular Component（CC）	GO:1990204	oxidoreductase complex	11/474	128/19518	0.000292529955155678	0.000292529955155678	0.00703831471051254	LDHB/UQCRB/CYB5R3/PDHB/NDUFB5/NDUFB6/P4HA1/SDHC/NDUFS2/DUOX1/NDUFC1	11
	GO:0036126	Cellular Component（CC）	GO:0036126	sperm flagellum	12/474	153/19518	0.000367192791632032	0.000367192791632032	0.00843313588437203	SPAG6/DRC3/PACRG/SAXO2/ENKUR/RSPH1/DNALI1/MNS1/SPEF2/IQCG/KIF9/VDAC2	12
	GO:0070765	Cellular Component（CC）	GO:0070765	gamma-secretase complex	3/474	7/19518	0.000463163198269652	0.000463163198269652	0.0101747521816674	APH1A/NCSTN/PSENEN	3
	GO:0005741	Cellular Component（CC）	GO:0005741	mitochondrial outer membrane	14/474	208/19518	0.000587328129997943	0.000587328129997943	0.0123648027367988	BNIP3L/AGPAT5/SPATA18/SPART/CYB5R3/ACSL3/ATP5MC3/VDAC3/BNIP3/TSPO/FAM210B/HADHB/HK1/VDAC2	14
	GO:0036064	Cellular Component（CC）	GO:0036064	ciliary basal body	12/474	167/19518	0.000804826987417066	0.000804826987417066	0.0162659770088502	CFAP157/CFAP126/CCDC65/CCDC170/IFT57/MAPK15/SAXO2/PCM1/PIFO/FANK1/TRAF3IP1/MLF1	12
	GO:0098798	Cellular Component（CC）	GO:0098798	mitochondrial protein-containing complex	17/474	300/19518	0.00112840336250789	0.00112840336250789	0.0219284863969145	SLC25A6/MRPS14/MRPL9/MRPS21/UQCRB/PDHB/ATP5MC3/MRPS25/MPC2/NDUFB5/NDUFB6/SDHC/NDUFS2/HADHB/HADHA/COX5A/NDUFC1	17
	GO:0005766	Cellular Component（CC）	GO:0005766	primary lysosome	11/474	155/19518	0.0014511951325932	0.0014511951325932	0.0261869798362683	ABCA13/PRDX6/STOM/GM2A/CYB5R3/CPNE1/NCSTN/PLAC8/CREG1/PRCP/FABP5	11
	GO:0042582	Cellular Component（CC）	GO:0042582	azurophil granule	11/474	155/19518	0.0014511951325932	0.0014511951325932	0.0261869798362683	ABCA13/PRDX6/STOM/GM2A/CYB5R3/CPNE1/NCSTN/PLAC8/CREG1/PRCP/FABP5	11
	GO:0098803	Cellular Component（CC）	GO:0098803	respiratory chain complex	8/474	91/19518	0.00166543739574843	0.00166543739574843	0.0290166950983393	UQCRB/NDUFB5/NDUFB6/COA6/SDHC/NDUFS2/COX5A/NDUFC1	8
	GO:0005868	Cellular Component（CC）	GO:0005868	cytoplasmic dynein complex	4/474	23/19518	0.0021076588189396	0.0021076588189396	0.034352333891036	DYNLRB2/DYNC2H1/DYNLRB1/TPR	4
	GO:0005743	Cellular Component（CC）	GO:0005743	mitochondrial inner membrane	23/474	497/19518	0.0025352637689158	0.0025352637689158	0.0400304805618285	LDHB/SLC25A6/NOA1/MRPS14/MRPL9/MRPS21/UQCRB/ATP5MC3/ACADVL/DMAC1/MRPS25/MPC2/NDUFB5/NDUFB6/STOML2/SDHC/NDUFS2/LYN/HADHB/HADHA/COX5A/NME4/NDUFC1	23
	GO:0070469	Cellular Component（CC）	GO:0070469	respirasome	8/474	101/19518	0.00321209802457122	0.00321209802457122	0.0491804482230999	UQCRB/NDUFB5/NDUFB6/COA6/SDHC/NDUFS2/COX5A/NDUFC1	8
	GO:0009295	Cellular Component（CC）	GO:0009295	nucleoid	5/474	45/19518	0.00454172203991621	0.00454172203991621	0.0655647091476626	GRSF1/ACADVL/HADHB/HADHA/VDAC2	5
	GO:0042645	Cellular Component（CC）	GO:0042645	mitochondrial nucleoid	5/474	45/19518	0.00454172203991621	0.00454172203991621	0.0655647091476626	GRSF1/ACADVL/HADHB/HADHA/VDAC2	5
	GO:0072687	Cellular Component（CC）	GO:0072687	meiotic spindle	3/474	15/19518	0.00520942904767109	0.00520942904767109	0.0727149202207207	MAPK15/RSPH1/CNTRL	3
	GO:0098800	Cellular Component（CC）	GO:0098800	inner mitochondrial membrane protein complex	10/474	158/19518	0.00532485301199653	0.00532485301199653	0.0727149202207207	SLC25A6/UQCRB/ATP5MC3/MPC2/NDUFB5/NDUFB6/SDHC/NDUFS2/COX5A/NDUFC1	10
	GO:0097546	Cellular Component（CC）	GO:0097546	ciliary base	5/474	47/19518	0.0054814406397217	0.0054814406397217	0.0728834212483772	IFT57/CEP126/CFAP36/FANK1/TRAF3IP1	5
	GO:0045177	Cellular Component（CC）	GO:0045177	apical part of cell	20/474	446/19518	0.00660157453320273	0.00660157453320273	0.0855264716852175	TRPV4/CTSB/MPDZ/CFAP126/IGFBP2/ZMYND10/SLC22A4/GJB6/PCM1/EMP2/SLC6A6/SLC44A4/DYNC2H1/ABCC5/EPB41L4B/ABCC1/CA12/SLC6A8/FN1/DUOX1	20
	GO:0030992	Cellular Component（CC）	GO:0030992	intraciliary transport particle B	3/474	17/19518	0.00751042851181779	0.00751042851181779	0.0948685706755931	IFT57/IFT74/TRAF3IP1	3
	GO:0005746	Cellular Component（CC）	GO:0005746	mitochondrial respirasome	7/474	94/19518	0.00795391289041776	0.00795391289041776	0.0980199791373691	UQCRB/NDUFB5/NDUFB6/SDHC/NDUFS2/COX5A/NDUFC1	7
	GO:0016324	Cellular Component（CC）	GO:0016324	apical plasma membrane	17/474	381/19518	0.0122610672467475	0.0122610672467475	0.144071292005846	TRPV4/CTSB/MPDZ/CFAP126/IGFBP2/ZMYND10/SLC22A4/GJB6/EMP2/SLC6A6/SLC44A4/ABCC5/ABCC1/CA12/SLC6A8/FN1/DUOX1	17
	GO:0005811	Cellular Component（CC）	GO:0005811	lipid droplet	7/474	103/19518	0.0128066225685809	0.0128066225685809	0.147061694567436	CAV1/ALOX15/SPART/CYB5R3/ACSL3/SPAST/ABHD4	7
	GO:0035577	Cellular Component（CC）	GO:0035577	azurophil granule membrane	5/474	58/19518	0.0131902949063022	0.0131902949063022	0.148101556842692	ABCA13/STOM/CPNE1/NCSTN/PRCP	5
	GO:0030990	Cellular Component（CC）	GO:0030990	intraciliary transport particle	3/474	24/19518	0.0197244556204775	0.0197244556204775	0.216653059446892	IFT57/IFT74/TRAF3IP1	3
	GO:0005788	Cellular Component（CC）	GO:0005788	endoplasmic reticulum lumen	14/474	312/19518	0.0208448933188207	0.0208448933188207	0.22408843881375	SPARCL1/APOL1/WNT5A/GPC3/SERPING1/CD4/DBI/IGFBP7/MSLN/IGFBP5/IGFBP4/PRSS23/P4HA1/FN1	14
	GO:0035578	Cellular Component（CC）	GO:0035578	azurophil granule lumen	6/474	91/19518	0.0234487460698859	0.0234487460698859	0.246758625730794	PRDX6/GM2A/CYB5R3/PLAC8/CREG1/FABP5	6
	GO:0072562	Cellular Component（CC）	GO:0072562	blood microparticle	8/474	144/19518	0.0245115852381877	0.0245115852381877	0.246758625730794	APOL1/STOM/IGHM/SERPING1/C1R/PROS1/FN1/C1S	8
	GO:0016607	Cellular Component（CC）	GO:0016607	nuclear speck	17/474	415/19518	0.0257692163648363	0.0257692163648363	0.246758625730794	AFF2/SOX2/BNIP3L/SMC5/RBM19/CNOT7/VPS72/SNW1/DDX39B/ALKBH5/ZNF395/PPP4R3B/CLK2/SGK1/ZNF638/ARHGAP18/PPIG	17
	GO:0030496	Cellular Component（CC）	GO:0030496	midbody	10/474	203/19518	0.026961309033282	0.026961309033282	0.246758625730794	KLHL9/C9orf72/CEP126/RALB/SPART/CENPC/CNTRL/SPAST/GNL3/KIF3B	10
	GO:0005775	Cellular Component（CC）	GO:0005775	vacuolar lumen	9/474	176/19518	0.028325833912014	0.028325833912014	0.246758625730794	CTSB/PRDX6/GPC3/GM2A/CYB5R3/PPT1/PLAC8/CREG1/FABP5	9
	GO:0005925	Cellular Component（CC）	GO:0005925	focal adhesion	17/474	422/19518	0.0295813806863132	0.0295813806863132	0.251168435213095	RPL31/LAYN/TRPV4/ITGB8/CAV1/FGFR3/ALCAM/SORBS3/SH3KBP1/NCSTN/CD99/MARCKS/PTK2B/DCAF6/HMGA1/ARPC2/SYNE2	17
	GO:0005747	Cellular Component（CC）	GO:0005747	mitochondrial respiratory chain complex I	4/474	49/19518	0.0308204600709401	0.0308204600709401	0.251168435213095	NDUFB5/NDUFB6/NDUFS2/NDUFC1	4
	GO:0030964	Cellular Component（CC）	GO:0030964	NADH dehydrogenase complex	4/474	49/19518	0.0308204600709401	0.0308204600709401	0.251168435213095	NDUFB5/NDUFB6/NDUFS2/NDUFC1	4
	GO:0045271	Cellular Component（CC）	GO:0045271	respiratory chain complex I	4/474	49/19518	0.0308204600709401	0.0308204600709401	0.251168435213095	NDUFB5/NDUFB6/NDUFS2/NDUFC1	4
	GO:0015935	Cellular Component（CC）	GO:0015935	small ribosomal subunit	5/474	74/19518	0.0339615716232684	0.0339615716232684	0.263992783468321	RPS20/MRPS14/RPS4Y1/MRPS21/MRPS25	5
	GO:0030055	Cellular Component（CC）	GO:0030055	cell-substrate junction	17/474	432/19518	0.0357354294338798	0.0357354294338798	0.273572665522525	RPL31/LAYN/TRPV4/ITGB8/CAV1/FGFR3/ALCAM/SORBS3/SH3KBP1/NCSTN/CD99/MARCKS/PTK2B/DCAF6/HMGA1/ARPC2/SYNE2	17
	GO:0031965	Cellular Component（CC）	GO:0031965	nuclear membrane	13/474	308/19518	0.0386814586265403	0.0386814586265403	0.287416410847358	C9orf72/CLMN/MFSD10/MATR3/MRPS14/PCM1/CLCA2/CPNE1/NUP54/SPAST/RB1CC1/TPR/SYNE2	13
	GO:0000314	Cellular Component（CC）	GO:0000314	organellar small ribosomal subunit	3/474	32/19518	0.0419537420787238	0.0419537420787238	0.302824002974247	MRPS14/MRPS21/MRPS25	3
	GO:0005763	Cellular Component（CC）	GO:0005763	mitochondrial small ribosomal subunit	3/474	32/19518	0.0419537420787238	0.0419537420787238	0.302824002974247	MRPS14/MRPS21/MRPS25	3
	GO:0045178	Cellular Component（CC）	GO:0045178	basal part of cell	12/474	285/19518	0.0464587137626777	0.0464587137626777	0.326026061492475	CD38/SLC22A4/CHRM3/CLCA2/SLC6A6/OSCP1/ABCC5/KCNE3/PRCP/ABCC1/CA12/WASF2	12
	GO:0015631	Molecular Function（MF）	GO:0015631	tubulin binding	32/462	374/18369	1.73205716511478e-09	1.73205716511478e-09	1.50962456075268e-06	JAKMIP2/NDN/TRPV4/C9orf24/SPAG6/CFAP157/TPPP3/STMND1/TRIM54/PACRG/CCDC170/SAXO2/CCDC88C/IFT74/MAP9/RP1/GJB6/PIFO/REEP4/RABGAP1/CACYBP/SPAST/EFHC1/TRAF3IP1/KIF9/LYN/TPR/ARL4C/MTUS1/MAP1B/KIF3B/KIF21A	32
	GO:0003777	Molecular Function（MF）	GO:0003777	microtubule motor activity	11/462	73/18369	1.97512754030036e-06	1.97512754030036e-06	0.000608827135135653	DNAH12/DNAH9/DYNLRB2/DNAH7/DNAH11/DNAH5/DYNC2H1/DYNLRB1/KIF9/KIF3B/KIF21A	11
	GO:0008569	Molecular Function（MF）	GO:0008569	minus-end-directed microtubule motor activity	6/462	17/18369	2.39634431098309e-06	2.39634431098309e-06	0.000608827135135653	DNAH12/DNAH9/DNAH7/DNAH11/DNAH5/DYNC2H1	6
	GO:0045505	Molecular Function（MF）	GO:0045505	dynein intermediate chain binding	8/462	37/18369	3.06466724322253e-06	3.06466724322253e-06	0.000608827135135653	DNAH12/DNAH9/DYNLRB2/DNAH7/DNAH11/DNAH5/DYNC2H1/DYNLRB1	8
	GO:0051959	Molecular Function（MF）	GO:0051959	dynein light intermediate chain binding	7/462	27/18369	3.49266774383376e-06	3.49266774383376e-06	0.000608827135135653	DNAH12/DNAH9/CCDC88C/DNAH7/DNAH11/DNAH5/DYNC2H1	7
	GO:0003774	Molecular Function（MF）	GO:0003774	cytoskeletal motor activity	12/462	115/18369	3.29093877003542e-05	3.29093877003542e-05	0.00478052158173567	MYH11/DNAH12/DNAH9/DYNLRB2/DNAH7/DNAH11/DNAH5/DYNC2H1/DYNLRB1/KIF9/KIF3B/KIF21A	12
	GO:0008017	Molecular Function（MF）	GO:0008017	microtubule binding	19/462	268/18369	5.18528941123161e-05	5.18528941123161e-05	0.00645627012405981	JAKMIP2/TRPV4/SPAG6/CFAP157/TRIM54/CCDC170/SAXO2/CCDC88C/MAP9/RP1/GJB6/REEP4/SPAST/TRAF3IP1/KIF9/MTUS1/MAP1B/KIF3B/KIF21A	19
	GO:0048487	Molecular Function（MF）	GO:0048487	beta-tubulin binding	6/462	40/18369	0.00045525818782481	0.00045525818782481	0.0495991815156503	TRPV4/PACRG/IFT74/GJB6/PIFO/SPAST	6
	GO:0017070	Molecular Function（MF）	GO:0017070	U6 snRNA binding	4/462	16/18369	0.000565241784555839	0.000565241784555839	0.051978750518265	DDX39B/LARP7/LSM2/EIF5A	4
	GO:0043014	Molecular Function（MF）	GO:0043014	alpha-tubulin binding	6/462	42/18369	0.000596374553047727	0.000596374553047727	0.051978750518265	TRPV4/C9orf24/PACRG/SPAST/EFHC1/ARL4C	6
	GO:0031995	Molecular Function（MF）	GO:0031995	insulin-like growth factor II binding	3/462	8/18369	0.000805596497518795	0.000805596497518795	0.0638309952101017	IGFBP2/IGFBP5/IGFBP4	3
	GO:0009055	Molecular Function（MF）	GO:0009055	electron transfer activity	10/462	122/18369	0.00102960221008532	0.00102960221008532	0.0658855948479774	GPX2/UQCRB/ASPH/NDUFB5/NDUFB6/SDHC/NDUFS2/GSR/COX5A/NDUFC1	10
	GO:0016209	Molecular Function（MF）	GO:0016209	antioxidant activity	8/462	82/18369	0.00105491758325779	0.00105491758325779	0.0658855948479774	GSTA1/PRDX6/GPX2/PRXL2A/DUOX1/GSR/GSTO1/MGST2	8
	GO:0005520	Molecular Function（MF）	GO:0005520	insulin-like growth factor binding	4/462	19/18369	0.00113390063597063	0.00113390063597063	0.0658855948479774	IGFBP2/IGFBP7/IGFBP5/IGFBP4	4
	GO:0022829	Molecular Function（MF）	GO:0022829	wide pore channel activity	4/462	19/18369	0.00113390063597063	0.00113390063597063	0.0658855948479774	GJB6/VDAC3/GJB2/VDAC2	4
	GO:0004602	Molecular Function（MF）	GO:0004602	glutathione peroxidase activity	4/462	22/18369	0.0020160541273285	0.0020160541273285	0.109821895883421	GSTA1/PRDX6/GPX2/MGST2	4
	GO:0031994	Molecular Function（MF）	GO:0031994	insulin-like growth factor I binding	3/462	13/18369	0.00374601722264473	0.00374601722264473	0.192055867513922	IGFBP2/IGFBP5/IGFBP4	3
	GO:0016829	Molecular Function（MF）	GO:0016829	lyase activity	12/462	198/18369	0.00445952591391448	0.00445952591391448	0.209252647066809	CD38/CYP2S1/ALDOC/HACD4/PAICS/CA12/ACO2/NPL/GLO1/HADHB/HADHA/MGST2	12
	GO:0016836	Molecular Function（MF）	GO:0016836	hydro-lyase activity	6/462	62/18369	0.00458576223201178	0.00458576223201178	0.209252647066809	CYP2S1/HACD4/CA12/ACO2/HADHB/HADHA	6
	GO:0005178	Molecular Function（MF）	GO:0005178	integrin binding	10/462	151/18369	0.0049308719787831	0.0049308719787831	0.209252647066809	FGF2/ITGB8/F11R/NPNT/ADAM23/EMP2/GPNMB/PTPRZ1/LYN/FN1	10
	GO:0016651	Molecular Function（MF）	GO:0016651	oxidoreductase activity, acting on NAD(P)H	7/462	87/18369	0.00631059299711194	0.00631059299711194	0.210186125441793	CYB5R3/AKR1C3/NDUFB5/NDUFB6/NDUFS2/DUOX1/NDUFC1	7
	GO:0016614	Molecular Function（MF）	GO:0016614	oxidoreductase activity, acting on CH-OH group of donors	9/462	133/18369	0.00651120062509903	0.00651120062509903	0.210186125441793	LDHB/PGD/AKR1C3/MDH1/PTGR1/RDH11/CYP4F3/HADHB/HADHA	9
	GO:0015453	Molecular Function（MF）	GO:0015453	oxidoreduction-driven active transmembrane transporter activity	6/462	71/18369	0.00885125993013558	0.00885125993013558	0.248928311630999	UQCRB/NDUFB5/NDUFB6/NDUFS2/COX5A/NDUFC1	6
	GO:0000062	Molecular Function（MF）	GO:0000062	fatty-acyl-CoA binding	3/462	18/18369	0.00973719063999854	0.00973719063999854	0.265210324010486	DBI/ACADVL/HADHA	3
	GO:0015399	Molecular Function（MF）	GO:0015399	primary active transmembrane transporter activity	10/462	170/18369	0.011005443383711	0.011005443383711	0.266073485583871	ABCA13/UQCRB/ABCC5/NDUFB5/ABCC1/NDUFB6/NDUFS2/COX5A/TAP1/NDUFC1	10
	GO:1901567	Molecular Function（MF）	GO:1901567	fatty acid derivative binding	3/462	19/18369	0.0113503075157538	0.0113503075157538	0.266073485583871	DBI/ACADVL/HADHA	3
	GO:0004601	Molecular Function（MF）	GO:0004601	peroxidase activity	5/462	55/18369	0.012211101995395	0.012211101995395	0.266073485583871	GSTA1/PRDX6/GPX2/DUOX1/MGST2	5
	GO:0016616	Molecular Function（MF）	GO:0016616	oxidoreductase activity, acting on the CH-OH group of donors, NAD or NADP as acceptor	8/462	123/18369	0.0125667947312385	0.0125667947312385	0.267145212771899	LDHB/PGD/AKR1C3/MDH1/PTGR1/RDH11/HADHB/HADHA	8
	GO:0016835	Molecular Function（MF）	GO:0016835	carbon-oxygen lyase activity	6/462	77/18369	0.0129324415432666	0.0129324415432666	0.267408457655834	CYP2S1/HACD4/CA12/ACO2/HADHB/HADHA	6
	GO:0061650	Molecular Function（MF）	GO:0061650	ubiquitin-like protein conjugating enzyme activity	4/462	37/18369	0.0135415575537395	0.0135415575537395	0.267408457655834	UFC1/UBE2R2/UBE2Q1/UBE2L6	4
	GO:0016655	Molecular Function（MF）	GO:0016655	oxidoreductase activity, acting on NAD(P)H, quinone or similar compound as acceptor	5/462	57/18369	0.0141132241540579	0.0141132241540579	0.267408457655834	AKR1C3/NDUFB5/NDUFB6/NDUFS2/NDUFC1	5
	GO:0016684	Molecular Function（MF）	GO:0016684	oxidoreductase activity, acting on peroxide as acceptor	5/462	57/18369	0.0141132241540579	0.0141132241540579	0.267408457655834	GSTA1/PRDX6/GPX2/DUOX1/MGST2	5
	GO:0070063	Molecular Function（MF）	GO:0070063	RNA polymerase binding	5/462	57/18369	0.0141132241540579	0.0141132241540579	0.267408457655834	STOM/ANP32B/RPRD2/URI1/RTRAF	5
	GO:0120227	Molecular Function（MF）	GO:0120227	acyl-CoA binding	3/462	21/18369	0.0150123582146	0.0150123582146	0.277150586376421	DBI/ACADVL/HADHA	3
	GO:0016620	Molecular Function（MF）	GO:0016620	oxidoreductase activity, acting on the aldehyde or oxo group of donors, NAD or NADP as acceptor	4/462	39/18369	0.0162173259781855	0.0162173259781855	0.277150586376421	ALDH1A1/PDHB/AKR1C3/RDH11	4
	GO:0042056	Molecular Function（MF）	GO:0042056	chemoattractant activity	4/462	39/18369	0.0162173259781855	0.0162173259781855	0.277150586376421	FGF2/WNT5A/GPNMB/HMGB2	4
	GO:0016627	Molecular Function（MF）	GO:0016627	oxidoreductase activity, acting on the CH-CH group of donors	5/462	60/18369	0.0173239568995074	0.0173239568995074	0.290369156129395	CYP2S1/ACADVL/AKR1C3/PTGR1/SDHC	5
	GO:0019838	Molecular Function（MF）	GO:0019838	growth factor binding	8/462	132/18369	0.0185323302565921	0.0185323302565921	0.304762054666499	IL1R2/IGFBP2/FGFR3/NTRK2/FGFBP2/IGFBP7/IGFBP5/IGFBP4	8
	GO:0008137	Molecular Function（MF）	GO:0008137	NADH dehydrogenase (ubiquinone) activity	4/462	41/18369	0.0192026637021522	0.0192026637021522	0.309937729929474	NDUFB5/NDUFB6/NDUFS2/NDUFC1	4
	GO:0050136	Molecular Function（MF）	GO:0050136	NADH dehydrogenase (quinone) activity	4/462	42/18369	0.020814262304543	0.020814262304543	0.318267944379716	NDUFB5/NDUFB6/NDUFS2/NDUFC1	4
	GO:0003954	Molecular Function（MF）	GO:0003954	NADH dehydrogenase activity	4/462	44/18369	0.0242801042935895	0.0242801042935895	0.364862547279348	NDUFB5/NDUFB6/NDUFS2/NDUFC1	4
	GO:0003955	Molecular Function（MF）	GO:0003955	NAD(P)H dehydrogenase (quinone) activity	4/462	45/18369	0.0261359575536101	0.0261359575536101	0.37965917288402	NDUFB5/NDUFB6/NDUFS2/NDUFC1	4
	GO:0004364	Molecular Function（MF）	GO:0004364	glutathione transferase activity	3/462	26/18369	0.0267637777917456	0.0267637777917456	0.382405660251343	GSTA1/GSTO1/MGST2	3
	GO:0016747	Molecular Function（MF）	GO:0016747	acyltransferase activity, transferring groups other than amino-acyl groups	11/462	226/18369	0.0282704689337117	0.0282704689337117	0.394517325196335	ZDHHC2/PRDX6/AGPAT5/NAT14/ELOVL6/CERS2/ABHD4/HADHB/HADHA/CERS6/JADE2	11
	GO:0016903	Molecular Function（MF）	GO:0016903	oxidoreductase activity, acting on the aldehyde or oxo group of donors	4/462	48/18369	0.032202816736512	0.032202816736512	0.415952133502677	ALDH1A1/PDHB/AKR1C3/RDH11	4
	GO:0016628	Molecular Function（MF）	GO:0016628	oxidoreductase activity, acting on the CH-CH group of donors, NAD or NADP as acceptor	3/462	28/18369	0.0325077519835956	0.0325077519835956	0.415952133502677	CYP2S1/AKR1C3/PTGR1	3
	GO:0005504	Molecular Function（MF）	GO:0005504	fatty acid binding	4/462	49/18369	0.0343930717288245	0.0343930717288245	0.415952133502677	GSTA1/ID3/CYP4F11/FABP5	4
	GO:0140359	Molecular Function（MF）	GO:0140359	ABC-type transporter activity	4/462	49/18369	0.0343930717288245	0.0343930717288245	0.415952133502677	ABCA13/ABCC5/ABCC1/TAP1	4
	GO:0017124	Molecular Function（MF）	GO:0017124	SH3 domain binding	7/462	123/18369	0.0358948662762678	0.0358948662762678	0.415952133502677	DPYSL3/MAPK15/ENKUR/SH3KBP1/LYN/WASF2/SOS1	7
	GO:0016504	Molecular Function（MF）	GO:0016504	peptidase activator activity	4/462	50/18369	0.036667841995297	0.036667841995297	0.415952133502677	CAV1/APH1A/FN1/PSENEN	4
	GO:0005506	Molecular Function（MF）	GO:0005506	iron ion binding	8/462	152/18369	0.0385382662148489	0.0385382662148489	0.415952133502677	CYP2S1/ALOX15/CH25H/CYP4F11/ACO2/CYP4F3/P4HA1/ABCE1	8
	GO:0042910	Molecular Function（MF）	GO:0042910	xenobiotic transmembrane transporter activity	3/462	30/18369	0.0388403674432972	0.0388403674432972	0.415952133502677	SLC6A6/ABCC5/ABCC1	3
	GO:0051287	Molecular Function（MF）	GO:0051287	NAD binding	4/462	52/18369	0.0414715601703838	0.0414715601703838	0.415952133502677	ALDH1A1/LDHB/NDUFS2/HADHA	4
	GO:0015459	Molecular Function（MF）	GO:0015459	potassium channel regulator activity	4/462	53/18369	0.0440006024583966	0.0440006024583966	0.415952133502677	CAV1/ENSA/KCNE3/SGK1	4
	GO:0051020	Molecular Function（MF）	GO:0051020	GTPase binding	13/462	304/18369	0.0446356441132143	0.0446356441132143	0.415952133502677	C9orf72/CAV1/CLTA/PIFO/RABGAP1/BNIP3/GCC2/LSM2/PAK2/STOML2/DIAPH2/CSE1L/KIF3B	13
	GO:0017069	Molecular Function（MF）	GO:0017069	snRNA binding	4/462	54/18369	0.0466143530267572	0.0466143530267572	0.415952133502677	DDX39B/LARP7/LSM2/EIF5A	4
	GO:0015605	Molecular Function（MF）	GO:0015605	organophosphate ester transmembrane transporter activity	3/462	33/18369	0.04941840566575	0.04941840566575	0.415952133502677	SLC25A6/SLC44A4/ABCC5	3
	GO:0061631	Molecular Function（MF）	GO:0061631	ubiquitin conjugating enzyme activity	3/462	33/18369	0.04941840566575	0.04941840566575	0.415952133502677	UBE2R2/UBE2Q1/UBE2L6	3
Non-Responder	GO:0002237	Biological Process (BP)	GO:0002237	response to molecule of bacterial origin	25/420	366/18614	9.84966551955886e-07	9.84966551955886e-07	0.00210248530029556	S100A14/S100A9/CXCL2/NFKBIZ/PELI1/IRAK1/HPGD/CD24/RPS6KA3/C2/PLCG2/PTPN22/ALPL/PABPN1/CXCL8/CSF2/MEF2C/MIF/IL18/TNF/ZC3H12A/ASS1/CXCL3/S100A8/EFNB2	25
	GO:0032496	Biological Process (BP)	GO:0032496	response to lipopolysaccharide	24/420	345/18614	1.17804785846284e-06	1.17804785846284e-06	0.00210248530029556	S100A14/S100A9/CXCL2/NFKBIZ/PELI1/IRAK1/HPGD/RPS6KA3/C2/PLCG2/PTPN22/ALPL/PABPN1/CXCL8/CSF2/MEF2C/MIF/IL18/TNF/ZC3H12A/ASS1/CXCL3/S100A8/EFNB2	24
	GO:1903320	Biological Process (BP)	GO:1903320	regulation of protein modification by small protein conjugation or removal	20/420	255/18614	1.49279599049386e-06	1.49279599049386e-06	0.00210248530029556	DDX3X/HSPA1A/SQSTM1/OGT/ISG15/PELI1/XIAP/PTPN22/EGR1/HERPUD1/BIRC3/HIF1A/ZC3H12A/ARRDC3/DCUN1D3/WASHC1/ARRB1/GNL3L/HDAC8/EPAS1	20
	GO:0002758	Biological Process (BP)	GO:0002758	innate immune response-activating signaling pathway	17/420	209/18614	5.61610983610405e-06	5.61610983610405e-06	0.00537199006704502	S100A14/DDX3X/HSPA1A/NFKBIZ/PAK3/PELI1/IRAK1/XIAP/RPS6KA3/CYBA/PLCG2/PTPN22/BIRC3/RAB7B/TNF/OAS1/IRF7	17
	GO:0002221	Biological Process (BP)	GO:0002221	pattern recognition receptor signaling pathway	16/420	189/18614	6.35698874401191e-06	6.35698874401191e-06	0.00537199006704502	S100A14/DDX3X/HSPA1A/NFKBIZ/PELI1/IRAK1/XIAP/RPS6KA3/CYBA/PLCG2/PTPN22/BIRC3/RAB7B/TNF/OAS1/IRF7	16
	GO:0007159	Biological Process (BP)	GO:0007159	leukocyte cell-cell adhesion	25/420	415/18614	9.13608085056691e-06	9.13608085056691e-06	0.00582566520947296	S100A9/NFKBIZ/ZBTB16/HLA-DQA2/PELI1/IRAK1/ICAM1/CD24/CD83/CEACAM1/PTPN22/SDC4/SLC4A2/RASGRP1/HLA-DRB5/RUNX1/IL18/EFNB1/TNF/ZC3H12A/ASS1/CCL28/S100A8/DPP4/EFNB2	25
	GO:0002753	Biological Process (BP)	GO:0002753	cytosolic pattern recognition receptor signaling pathway	11/420	95/18614	9.65138855082092e-06	9.65138855082092e-06	0.00582566520947296	DDX3X/HSPA1A/PELI1/IRAK1/XIAP/PTPN22/BIRC3/RAB7B/TNF/OAS1/IRF7	11
	GO:0002764	Biological Process (BP)	GO:0002764	immune response-regulating signaling pathway	26/420	450/18614	1.26308936162999e-05	1.26308936162999e-05	0.00667110618102998	S100A14/DDX3X/HSPA1A/NFKBIZ/PAK3/PELI1/IRAK1/CD24/XIAP/PIGR/RPS6KA3/CEACAM1/CYBA/PLCG2/PTPN22/IGHA1/IGLC1/BIRC3/MEF2C/RAB7B/DENND1B/TNF/ZC3H12A/OAS1/MAP3K1/IRF7	26
	GO:0140894	Biological Process (BP)	GO:0140894	endolysosomal toll-like receptor signaling pathway	7/420	38/18614	1.95282708992759e-05	1.95282708992759e-05	0.00799418117005248	DDX3X/PELI1/IRAK1/PTPN22/RAB7B/TNF/OAS1	7
	GO:0022407	Biological Process (BP)	GO:0022407	regulation of cell-cell adhesion	27/420	491/18614	2.07727734806491e-05	2.07727734806491e-05	0.00799418117005248	NFKBIZ/ZBTB16/HLA-DQA2/PELI1/IRAK1/CD24/CEACAM6/VEGFA/CD83/CEACAM1/PTPN22/SDC4/MUC21/EFNA5/SLC4A2/RASGRP1/HLA-DRB5/RUNX1/IL18/EFNB1/TNF/ZC3H12A/IL1RN/ASS1/CCL28/DPP4/EFNB2	27
	GO:0002218	Biological Process (BP)	GO:0002218	activation of innate immune response	17/420	233/18614	2.33617197753646e-05	2.33617197753646e-05	0.00799418117005248	S100A14/DDX3X/HSPA1A/NFKBIZ/PAK3/PELI1/IRAK1/XIAP/RPS6KA3/CYBA/PLCG2/PTPN22/BIRC3/RAB7B/TNF/OAS1/IRF7	17
	GO:0001667	Biological Process (BP)	GO:0001667	ameboidal-type cell migration	27/420	496/18614	2.48062911088943e-05	2.48062911088943e-05	0.00799418117005248	S100A9/AQP1/SRPX2/TIMP1/PAK3/NRP1/VEGFA/CEACAM1/PLCG2/CDC42/DDR2/SDC4/LGMN/MEF2C/PIK3R3/ITGA3/SPRED1/HIF1A/EFNB1/TNF/ZC3H12A/FOLR1/PTPRG/GADD45A/DPP4/EFNB2/NRP2	27
	GO:0031349	Biological Process (BP)	GO:0031349	positive regulation of defense response	25/420	441/18614	2.54685504524628e-05	2.54685504524628e-05	0.00799418117005248	S100A14/DDX3X/S100A9/HSPA1A/NFKBIZ/PAK3/PELI1/IRAK1/NUPR1/XIAP/RPS6KA3/CYBA/PLCG2/PTPN22/RASGRP1/BIRC3/MEF2C/RAB7B/RBM47/IL18/TNF/OAS1/C2CD4A/IRF7/S100A8	25
	GO:0043129	Biological Process (BP)	GO:0043129	surfactant homeostasis	5/420	17/18614	2.82464140193159e-05	2.82464140193159e-05	0.00799418117005248	NAPSA/LPCAT1/VEGFA/OAS1/EPAS1	5
	GO:0031396	Biological Process (BP)	GO:0031396	regulation of protein ubiquitination	16/420	213/18614	2.83799406261205e-05	2.83799406261205e-05	0.00799418117005248	DDX3X/HSPA1A/SQSTM1/OGT/ISG15/PELI1/XIAP/PTPN22/HERPUD1/BIRC3/ARRDC3/DCUN1D3/WASHC1/ARRB1/GNL3L/HDAC8	16
	GO:0140962	Biological Process (BP)	GO:0140962	multicellular organismal-level chemical homeostasis	8/420	56/18614	3.45911741946754e-05	3.45911741946754e-05	0.00913480086956758	NAPSA/AQP1/LPCAT1/VEGFA/SCNN1A/SLC40A1/OAS1/EPAS1	8
	GO:0038189	Biological Process (BP)	GO:0038189	neuropilin signaling pathway	3/420	4/18614	4.48632057565505e-05	4.48632057565505e-05	0.010098914175528	NRP1/VEGFA/CDC42	3
	GO:0001819	Biological Process (BP)	GO:0001819	positive regulation of cytokine production	26/420	489/18614	5.18995780308475e-05	5.18995780308475e-05	0.010098914175528	DDX3X/HSPA1A/ISG15/S100A13/SAA1/PELI1/IRAK1/ZBTB20/CD83/CYBA/PLCG2/PTPN22/EGR1/CHI3L1/CSF2/RASGRP1/RAB7B/MIF/RUNX1/DENND1B/RBM47/HIF1A/IL18/TNF/OAS1/IRF7	26
	GO:0071222	Biological Process (BP)	GO:0071222	cellular response to lipopolysaccharide	16/420	224/18614	5.22023931289215e-05	5.22023931289215e-05	0.010098914175528	CXCL2/NFKBIZ/IRAK1/PLCG2/PTPN22/PABPN1/CXCL8/CSF2/MEF2C/MIF/IL18/TNF/ZC3H12A/ASS1/CXCL3/EFNB2	16
	GO:1903037	Biological Process (BP)	GO:1903037	regulation of leukocyte cell-cell adhesion	22/420	378/18614	5.26442394054538e-05	5.26442394054538e-05	0.010098914175528	NFKBIZ/ZBTB16/HLA-DQA2/PELI1/IRAK1/CD24/CD83/CEACAM1/PTPN22/SDC4/SLC4A2/RASGRP1/HLA-DRB5/RUNX1/IL18/EFNB1/TNF/ZC3H12A/ASS1/CCL28/DPP4/EFNB2	22
	GO:0043620	Biological Process (BP)	GO:0043620	regulation of DNA-templated transcription in response to stress	7/420	44/18614	5.27735702675634e-05	5.27735702675634e-05	0.010098914175528	ATF3/MUC1/VEGFA/RPS6KA3/EGR1/HIF1A/EPAS1	7
	GO:0045089	Biological Process (BP)	GO:0045089	positive regulation of innate immune response	19/420	300/18614	5.56328898459541e-05	5.56328898459541e-05	0.010098914175528	S100A14/DDX3X/HSPA1A/NFKBIZ/PAK3/PELI1/IRAK1/XIAP/RPS6KA3/CYBA/PLCG2/PTPN22/RASGRP1/BIRC3/RAB7B/RBM47/TNF/OAS1/IRF7	19
	GO:0002833	Biological Process (BP)	GO:0002833	positive regulation of response to biotic stimulus	20/420	327/18614	5.80346487374928e-05	5.80346487374928e-05	0.010098914175528	S100A14/DDX3X/HSPA1A/NFKBIZ/PAK3/PELI1/IRAK1/XIAP/RPS6KA3/CYBA/PLCG2/PTPN22/RASGRP1/BIRC3/RAB7B/MIF/RBM47/TNF/OAS1/IRF7	20
	GO:0002253	Biological Process (BP)	GO:0002253	activation of immune response	26/420	495/18614	6.34670523136174e-05	6.34670523136174e-05	0.010098914175528	S100A14/DDX3X/HSPA1A/NFKBIZ/PAK3/C4BPA/PELI1/IRAK1/XIAP/RPS6KA3/CEACAM1/CYBA/C2/PLCG2/PTPN22/C4BPB/IGHA1/IGLC1/BIRC3/MEF2C/RAB7B/DENND1B/TNF/ZC3H12A/OAS1/IRF7	26
	GO:0043410	Biological Process (BP)	GO:0043410	positive regulation of MAPK cascade	26/420	495/18614	6.34670523136174e-05	6.34670523136174e-05	0.010098914175528	ITGA1/DKK1/IRAK1/ICAM1/CD24/XIAP/NRP1/VEGFA/PLCG2/P2RY6/PTPN22/CDC42/GDF15/DDR2/CHI3L1/TNIK/IGFBP6/RASGRP1/XDH/MEF2C/NOTCH2/MIF/TNF/ZC3H12A/ARRB1/GADD45A	26
	GO:0002220	Biological Process (BP)	GO:0002220	innate immune response activating cell surface receptor signaling pathway	9/420	78/18614	6.4084962802301e-05	6.4084962802301e-05	0.010098914175528	S100A14/PAK3/PELI1/IRAK1/CYBA/PLCG2/PTPN22/RAB7B/OAS1	9
	GO:0048771	Biological Process (BP)	GO:0048771	tissue remodeling	14/420	181/18614	6.48868987481824e-05	6.48868987481824e-05	0.010098914175528	TIMP1/ELF3/CEACAM1/DDR2/SLC4A2/VDR/MEF2C/NOTCH2/RUNX1/HIF1A/IL18/ATP7A/SPP1/EPAS1	14
	GO:0071243	Biological Process (BP)	GO:0071243	cellular response to arsenic-containing substance	5/420	20/18614	6.69235468532747e-05	6.69235468532747e-05	0.010098914175528	DDX3X/ATF3/SLC38A2/ZFAND2A/ZC3H12A	5
	GO:0010951	Biological Process (BP)	GO:0010951	negative regulation of endopeptidase activity	13/420	160/18614	7.12769374644194e-05	7.12769374644194e-05	0.0103064928039493	DDX3X/AQP1/TIMP1/PCSK1N/XIAP/VEGFA/RPS6KA3/TIMP3/SERPINA1/SERPINA3/BIRC3/INTS1/TNF	13
	GO:0032481	Biological Process (BP)	GO:0032481	positive regulation of type I interferon production	8/420	62/18614	7.31776394899243e-05	7.31776394899243e-05	0.0103064928039493	DDX3X/ISG15/IRAK1/ZBTB20/PLCG2/PTPN22/OAS1/IRF7	8
	GO:0045732	Biological Process (BP)	GO:0045732	positive regulation of protein catabolic process	15/420	209/18614	8.43345669484993e-05	8.43345669484993e-05	0.011494701247242	IER3/HSPA1A/SEC22B/CSNK1A1/RNF19A/LPCAT1/C4BPA/NUPR1/C4BPB/HERPUD1/ZFAND2A/TNF/RNF128/SGSM3/TIPARP	15
	GO:0006953	Biological Process (BP)	GO:0006953	acute-phase response	7/420	48/18614	9.38310159763419e-05	9.38310159763419e-05	0.0123893979647709	SAA1/SAA2/SAA4/SERPINA1/SERPINA3/TNF/ASS1	7
	GO:0002757	Biological Process (BP)	GO:0002757	immune response-activating signaling pathway	23/420	423/18614	0.000100348463659327	0.000100348463659327	0.0123924720451291	S100A14/DDX3X/HSPA1A/NFKBIZ/PAK3/PELI1/IRAK1/XIAP/RPS6KA3/CEACAM1/CYBA/PLCG2/PTPN22/IGHA1/IGLC1/BIRC3/MEF2C/RAB7B/DENND1B/TNF/ZC3H12A/OAS1/IRF7	23
	GO:0071219	Biological Process (BP)	GO:0071219	cellular response to molecule of bacterial origin	16/420	237/18614	0.000101751218695417	0.000101751218695417	0.0123924720451291	CXCL2/NFKBIZ/IRAK1/PLCG2/PTPN22/PABPN1/CXCL8/CSF2/MEF2C/MIF/IL18/TNF/ZC3H12A/ASS1/CXCL3/EFNB2	16
	GO:0045785	Biological Process (BP)	GO:0045785	positive regulation of cell adhesion	25/420	482/18614	0.000106862942537582	0.000106862942537582	0.0123924720451291	NFKBIZ/ZBTB16/HLA-DQA2/SAA1/IRAK1/CD24/CEACAM6/NRP1/VEGFA/CD83/PTPN22/CDC42/SDC4/RASGRP1/HLA-DRB5/COL8A1/ZFHX3/RUNX1/ITGA3/IL18/EFNB1/TNF/CCL28/DPP4/EFNB2	25
	GO:0140895	Biological Process (BP)	GO:0140895	cell surface toll-like receptor signaling pathway	7/420	49/18614	0.000107368802462208	0.000107368802462208	0.0123924720451291	S100A14/PELI1/IRAK1/CYBA/PTPN22/RAB7B/OAS1	7
	GO:0071216	Biological Process (BP)	GO:0071216	cellular response to biotic stimulus	17/420	264/18614	0.000111100459914482	0.000111100459914482	0.0123924720451291	CXCL2/NFKBIZ/IRAK1/PLCG2/PTPN22/PABPN1/CXCL8/CSF2/MEF2C/NOTCH2/MIF/IL18/TNF/ZC3H12A/ASS1/CXCL3/EFNB2	17
	GO:0016032	Biological Process (BP)	GO:0016032	viral process	23/420	426/18614	0.000111451978283299	0.000111451978283299	0.0123924720451291	DDX3X/HSPA1A/ISG15/CSNK1A1/ICAM1/NRP1/ZDHHC9/CXCL8/MX1/NFIA/TPCN1/TNF/ZC3H12A/OAS1/VPS37B/APOBEC3A/CIITA/MGAT4B/CHMP4A/IRF7/DPP4/EFNB2/RNASEK	23
	GO:0045088	Biological Process (BP)	GO:0045088	regulation of innate immune response	21/420	373/18614	0.000123682305854328	0.000123682305854328	0.0133997510310195	S100A14/DDX3X/HSPA1A/NFKBIZ/ISG15/PAK3/PELI1/IRAK1/XIAP/RPS6KA3/CEACAM1/CYBA/PLCG2/PTPN22/RASGRP1/BIRC3/RAB7B/RBM47/TNF/OAS1/IRF7	21
	GO:0019058	Biological Process (BP)	GO:0019058	viral life cycle	19/420	320/18614	0.000130416825074688	0.000130416825074688	0.0137761351539421	DDX3X/HSPA1A/ISG15/ICAM1/NRP1/CXCL8/MX1/NFIA/TPCN1/TNF/ZC3H12A/OAS1/VPS37B/APOBEC3A/CIITA/CHMP4A/DPP4/EFNB2/RNASEK	19
	GO:0070424	Biological Process (BP)	GO:0070424	regulation of nucleotide-binding oligomerization domain containing signaling pathway	4/420	13/18614	0.000155431068616507	0.000155431068616507	0.0160179797028667	HSPA1A/XIAP/PTPN22/BIRC3	4
	GO:0045936	Biological Process (BP)	GO:0045936	negative regulation of phosphate metabolic process	23/420	439/18614	0.000173250153086499	0.000173250153086499	0.0174292259270478	IER3/DUSP1/PPP1R14D/DKK1/LPCAT1/NUPR1/GPRC5A/CEACAM1/ERRFI1/PTPN22/DDR2/SPRY4/MVP/DUSP6/OCLN/XDH/SPRED1/TNF/ZC3H12A/WASHC1/CDKN1A/GADD45A/DDIT4	23
	GO:0010563	Biological Process (BP)	GO:0010563	negative regulation of phosphorus metabolic process	23/420	440/18614	0.000179070315105088	0.000179070315105088	0.0175957954671193	IER3/DUSP1/PPP1R14D/DKK1/LPCAT1/NUPR1/GPRC5A/CEACAM1/ERRFI1/PTPN22/DDR2/SPRY4/MVP/DUSP6/OCLN/XDH/SPRED1/TNF/ZC3H12A/WASHC1/CDKN1A/GADD45A/DDIT4	23
	GO:0002768	Biological Process (BP)	GO:0002768	immune response-regulating cell surface receptor signaling pathway	19/420	329/18614	0.00018640963062312	0.00018640963062312	0.0179005859904283	S100A14/NFKBIZ/PAK3/PELI1/IRAK1/CD24/PIGR/CEACAM1/CYBA/PLCG2/PTPN22/IGHA1/IGLC1/MEF2C/RAB7B/DENND1B/ZC3H12A/OAS1/MAP3K1	19
	GO:0043618	Biological Process (BP)	GO:0043618	regulation of transcription from RNA polymerase II promoter in response to stress	6/420	38/18614	0.000190645254382365	0.000190645254382365	0.0179005859904283	ATF3/MUC1/VEGFA/EGR1/HIF1A/EPAS1	6
	GO:0039531	Biological Process (BP)	GO:0039531	regulation of viral-induced cytoplasmic pattern recognition receptor signaling pathway	7/420	54/18614	0.000200940544268181	0.000200940544268181	0.0184571017092101	DDX3X/HSPA1A/PELI1/XIAP/PTPN22/BIRC3/RAB7B	7
	GO:1903131	Biological Process (BP)	GO:1903131	mononuclear cell differentiation	24/420	474/18614	0.00020971244995394	0.00020971244995394	0.0188529848626006	NFKBIZ/ZBTB16/HMGB3/VEGFA/CD83/PLCG2/PTPN22/EGR1/KLF6/ZFP36L2/SLC4A2/CSF2/RASGRP1/NOTCH2/PIK3R3/RUNX1/KMT2A/IL18/ATP7A/ZC3H12A/MAFB/TMEM176B/IRF7/PBX1	24
	GO:1901216	Biological Process (BP)	GO:1901216	positive regulation of neuron death	9/420	92/18614	0.000231376360446171	0.000231376360446171	0.0203672085708537	ITGA1/PAK3/DKK1/NUPR1/DDR2/EGR1/TNF/DDIT4/EFNB2	9
	GO:0002752	Biological Process (BP)	GO:0002752	cell surface pattern recognition receptor signaling pathway	7/420	56/18614	0.000253155079836046	0.000253155079836046	0.021829527185003	S100A14/PELI1/IRAK1/CYBA/PTPN22/RAB7B/OAS1	7
	GO:0002526	Biological Process (BP)	GO:0002526	acute inflammatory response	10/420	114/18614	0.000259264204493539	0.000259264204493539	0.0219091898281487	SAA1/NUPR1/SAA2/SAA4/SERPINA1/SERPINA3/TNF/C2CD4A/ASS1/S100A8	10
	GO:0007162	Biological Process (BP)	GO:0007162	negative regulation of cell adhesion	18/420	312/18614	0.000276893065790066	0.000276893065790066	0.0229401190109665	DUSP1/RND1/MUC1/PELI1/VEGFA/CEACAM1/PTPN22/SPRY4/SDC4/MUC21/EFNA5/SLC4A2/RUNX1/ZC3H12A/IL1RN/ADAM15/ASS1/CCL28	18
	GO:0070371	Biological Process (BP)	GO:0070371	ERK1 and ERK2 cascade	19/420	341/18614	0.000293272173785914	0.000293272173785914	0.0238298482910255	ATF3/ICAM1/NRP1/CEACAM1/ERRFI1/P2RY6/PTPN22/DDR2/TIMP3/CHI3L1/ZFP36L2/DUSP6/RASGRP1/NOTCH2/MIF/SPRED1/TNF/ARRB1/DUSP5	19
	GO:0010466	Biological Process (BP)	GO:0010466	negative regulation of peptidase activity	15/420	236/18614	0.000319590475864312	0.000319590475864312	0.0254783747789345	DDX3X/AQP1/APLP2/TIMP1/PCSK1N/XIAP/VEGFA/RPS6KA3/TIMP3/WFDC2/SERPINA1/SERPINA3/BIRC3/INTS1/TNF	15
	GO:0030278	Biological Process (BP)	GO:0030278	regulation of ossification	10/420	119/18614	0.000366905741978947	0.000366905741978947	0.0278305780793778	ZBTB16/ISG15/DKK1/DDR2/TENT5A/VDR/MEF2C/HIF1A/SRGN/PBX1	10
	GO:0002831	Biological Process (BP)	GO:0002831	regulation of response to biotic stimulus	23/420	463/18614	0.000370386761452444	0.000370386761452444	0.0278305780793778	S100A14/DDX3X/HSPA1A/NFKBIZ/ISG15/PAK3/PELI1/IRAK1/XIAP/RPS6KA3/CEACAM1/CYBA/PLCG2/PTPN22/RASGRP1/BIRC3/RAB7B/MIF/RBM47/TNF/ZC3H12A/OAS1/IRF7	23
	GO:0043154	Biological Process (BP)	GO:0043154	negative regulation of cysteine-type endopeptidase activity involved in apoptotic process	8/420	78/18614	0.000370895803123877	0.000370895803123877	0.0278305780793778	DDX3X/AQP1/XIAP/VEGFA/RPS6KA3/BIRC3/INTS1/TNF	8
	GO:0072001	Biological Process (BP)	GO:0072001	renal system development	18/420	320/18614	0.000375442402341382	0.000375442402341382	0.0278305780793778	AQP1/ZBTB16/HPGD/IRX2/CD24/NRP1/VEGFA/EGR1/GCNT3/SDC4/NFIA/MEF2C/NOTCH2/ITGA3/ASS1/TIPARP/PBX1/EFNB2	18
	GO:0034142	Biological Process (BP)	GO:0034142	toll-like receptor 4 signaling pathway	6/420	43/18614	0.00038285037675076	0.00038285037675076	0.0278904067563984	S100A14/PELI1/IRAK1/PTPN22/RAB7B/OAS1	6
	GO:0042326	Biological Process (BP)	GO:0042326	negative regulation of phosphorylation	20/420	383/18614	0.000472636393250804	0.000472636393250804	0.0335605841677389	IER3/DUSP1/DKK1/NUPR1/GPRC5A/CEACAM1/ERRFI1/PTPN22/DDR2/SPRY4/MVP/DUSP6/OCLN/XDH/SPRED1/ZC3H12A/WASHC1/CDKN1A/GADD45A/DDIT4	20
	GO:0034138	Biological Process (BP)	GO:0034138	toll-like receptor 3 signaling pathway	4/420	17/18614	0.000481619518663885	0.000481619518663885	0.0335605841677389	PELI1/PTPN22/TNF/OAS1	4
	GO:1901214	Biological Process (BP)	GO:1901214	regulation of neuron death	18/420	327/18614	0.000485325547869629	0.000485325547869629	0.0335605841677389	ITGA1/CPEB4/TOX3/PAK3/DKK1/NUPR1/FOXQ1/NRP1/DDR2/EGR1/LGMN/MEF2C/HIF1A/TNF/VSTM2L/CHMP4A/DDIT4/EFNB2	18
	GO:1900744	Biological Process (BP)	GO:1900744	regulation of p38MAPK cascade	6/420	45/18614	0.000492456005849482	0.000492456005849482	0.0335605841677389	DUSP1/VEGFA/PTPN22/XDH/ZC3H12A/GADD45A	6
	GO:0031334	Biological Process (BP)	GO:0031334	positive regulation of protein-containing complex assembly	13/420	195/18614	0.000503572540915451	0.000503572540915451	0.0337734365786904	DDX3X/HSPA1A/ISG15/FNIP2/CTTN/VEGFA/PLCG2/PTPN22/CSF2/OCLN/TNF/GNL3L/RHOC	13
	GO:1903706	Biological Process (BP)	GO:1903706	regulation of hemopoiesis	21/420	415/18614	0.00051929181596905	0.00051929181596905	0.0342835090345356	HSPA1A/NFKBIZ/ZBTB16/ISG15/HMGB3/CD83/CEACAM1/ZFP36L2/SLC4A2/RASGRP1/MEF2C/NOTCH2/RAB7B/RUNX1/HIF1A/IL18/TNF/ZC3H12A/MAFB/TMEM176B/IRF7	21
	GO:0051353	Biological Process (BP)	GO:0051353	positive regulation of oxidoreductase activity	7/420	63/18614	0.00052759405243217	0.00052759405243217	0.0342957494164005	PDP1/CYBA/VDR/COX17/HIF1A/ATP7A/TNF	7
	GO:0032479	Biological Process (BP)	GO:0032479	regulation of type I interferon production	9/420	104/18614	0.000577379341178941	0.000577379341178941	0.0356950873184831	DDX3X/ISG15/IRAK1/ZBTB20/PLCG2/PTPN22/DTX4/OAS1/IRF7	9
	GO:0032606	Biological Process (BP)	GO:0032606	type I interferon production	9/420	104/18614	0.000577379341178941	0.000577379341178941	0.0356950873184831	DDX3X/ISG15/IRAK1/ZBTB20/PLCG2/PTPN22/DTX4/OAS1/IRF7	9
	GO:0006959	Biological Process (BP)	GO:0006959	humoral immune response	15/420	250/18614	0.00058559035455686	0.00058559035455686	0.0356950873184831	S100A9/CXCL2/CXCL14/C4BPA/CD83/C2/C4BPB/IGHA1/WFDC2/CXCL8/MEF2C/NOTCH2/PSMB10/TNF/CXCL3	15
	GO:0097205	Biological Process (BP)	GO:0097205	renal filtration	5/420	31/18614	0.000597963893237163	0.000597963893237163	0.0356950873184831	AQP1/CYBA/IGHA1/ITGA3/TBC1D8B	5
	GO:0001558	Biological Process (BP)	GO:0001558	regulation of cell growth	21/420	420/18614	0.000606272260725001	0.000606272260725001	0.0356950873184831	DDX3X/S100A9/HSPA1A/MEG3/CTTN/NRP1/VEGFA/GNG4/RPS6KA3/CEACAM1/CYBA/IFRD1/CDC42/EFNA5/TEAD1/CRABP2/DCUN1D3/CDKN1A/ADAM15/SPP1/S100A8	21
	GO:0036003	Biological Process (BP)	GO:0036003	positive regulation of transcription from RNA polymerase II promoter in response to stress	4/420	18/18614	0.000608257093319442	0.000608257093319442	0.0356950873184831	ATF3/MUC1/VEGFA/HIF1A	4
	GO:0150078	Biological Process (BP)	GO:0150078	positive regulation of neuroinflammatory response	4/420	18/18614	0.000608257093319442	0.000608257093319442	0.0356950873184831	NUPR1/PLCG2/IL18/TNF	4
	GO:0036293	Biological Process (BP)	GO:0036293	response to decreased oxygen levels	17/420	306/18614	0.000622910338797292	0.000622910338797292	0.0360542480163278	AQP1/CPEB4/LMNA/IRAK1/CD24/VEGFA/CYBA/DDR2/EGR1/PLAU/HIF1A/ATP7A/TNF/ADAM15/EPAS1/DDIT4/DPP4	17
	GO:0043588	Biological Process (BP)	GO:0043588	skin development	17/420	308/18614	0.000670007335802096	0.000670007335802096	0.037047727546188	COL1A2/NFKBIZ/PLAAT4/DKK1/FOXQ1/ERRFI1/ST14/VDR/ITGA3/IL18/ATP7A/TNF/ARRDC3/KRT7/MAFB/SCEL/KRT80	17
	GO:0097191	Biological Process (BP)	GO:0097191	extrinsic apoptotic signaling pathway	14/420	227/18614	0.000675516292342037	0.000675516292342037	0.037047727546188	DDX3X/HSPA1A/ATF3/NFKBIZ/KRT18/LMNA/G0S2/ICAM1/CTTN/NRP1/TIMP3/CSF2/MLLT11/TNF	14
	GO:0046685	Biological Process (BP)	GO:0046685	response to arsenic-containing substance	5/420	32/18614	0.000695706439266609	0.000695706439266609	0.037047727546188	DDX3X/ATF3/SLC38A2/ZFAND2A/ZC3H12A	5
	GO:0006110	Biological Process (BP)	GO:0006110	regulation of glycolytic process	6/420	48/18614	0.000700938609929477	0.000700938609929477	0.037047727546188	IER3/OGT/NUPR1/ZBTB20/HIF1A/DDIT4	6
	GO:0060759	Biological Process (BP)	GO:0060759	regulation of response to cytokine stimulus	12/420	177/18614	0.000706544762036288	0.000706544762036288	0.037047727546188	HSPA1A/ISG15/IRAK1/CD24/XIAP/PXDN/TLE5/RBM47/HIF1A/OAS1/IL1RN/IRF7	12
	GO:0030593	Biological Process (BP)	GO:0030593	neutrophil chemotaxis	9/420	107/18614	0.000710219889058087	0.000710219889058087	0.037047727546188	S100A9/CXCL2/ITGA1/SAA1/CKLF/CXCL8/CXCL3/S100A8/DPP4	9
	GO:0062207	Biological Process (BP)	GO:0062207	regulation of pattern recognition receptor signaling pathway	9/420	107/18614	0.000710219889058087	0.000710219889058087	0.037047727546188	DDX3X/HSPA1A/PELI1/XIAP/CYBA/PTPN22/BIRC3/RAB7B/IRF7	9
	GO:1901655	Biological Process (BP)	GO:1901655	cellular response to ketone	9/420	107/18614	0.000710219889058087	0.000710219889058087	0.037047727546188	AQP1/ERRFI1/P2RY6/SCNN1A/EFNA5/ADAM15/SPP1/ASS1/DDIT4	9
	GO:0001822	Biological Process (BP)	GO:0001822	kidney development	17/420	310/18614	0.000720125217024661	0.000720125217024661	0.0371063237629909	AQP1/ZBTB16/HPGD/IRX2/CD24/NRP1/VEGFA/EGR1/GCNT3/SDC4/MEF2C/NOTCH2/ITGA3/ASS1/TIPARP/PBX1/EFNB2	17
	GO:0043542	Biological Process (BP)	GO:0043542	endothelial cell migration	16/420	283/18614	0.000740580263370396	0.000740580263370396	0.0377005602684689	S100A9/SRPX2/NRP1/VEGFA/CEACAM1/LGMN/MEF2C/PIK3R3/SPRED1/HIF1A/TNF/ZC3H12A/GADD45A/DPP4/EFNB2/NRP2	16
	GO:0060326	Biological Process (BP)	GO:0060326	cell chemotaxis	17/420	312/18614	0.000773419800618984	0.000773419800618984	0.0384972973631116	S100A14/S100A9/DUSP1/CXCL2/ITGA1/CXCL14/SAA1/CKLF/NRP1/VEGFA/CXCL8/LGMN/MIF/CCL28/CXCL3/S100A8/DPP4	17
	GO:0001659	Biological Process (BP)	GO:0001659	temperature homeostasis	12/420	179/18614	0.000780082159075674	0.000780082159075674	0.0384972973631116	SQSTM1/OGT/G0S2/VEGFA/RHEB/ALPL/EGR1/IL18/TNF/ARRDC3/EPAS1/LCN2	12
	GO:0071621	Biological Process (BP)	GO:0071621	granulocyte chemotaxis	10/420	131/18614	0.000783564821765376	0.000783564821765376	0.0384972973631116	S100A14/S100A9/CXCL2/ITGA1/SAA1/CKLF/CXCL8/CXCL3/S100A8/DPP4	10
	GO:1901185	Biological Process (BP)	GO:1901185	negative regulation of ERBB signaling pathway	5/420	33/18614	0.000804917432007167	0.000804917432007167	0.0390918157541049	ITGA1/GPRC5A/ERRFI1/MVP/LGMN	5
	GO:0010631	Biological Process (BP)	GO:0010631	epithelial cell migration	19/420	371/18614	0.000820302040607966	0.000820302040607966	0.0393862726196217	S100A9/SRPX2/NRP1/VEGFA/CEACAM1/PLCG2/LGMN/MEF2C/PIK3R3/ITGA3/SPRED1/HIF1A/TNF/ZC3H12A/PTPRG/GADD45A/DPP4/EFNB2/NRP2	19
	GO:2001236	Biological Process (BP)	GO:2001236	regulation of extrinsic apoptotic signaling pathway	11/420	156/18614	0.000844894331650876	0.000844894331650876	0.0399158750105064	DDX3X/HSPA1A/ATF3/LMNA/G0S2/ICAM1/CTTN/NRP1/TIMP3/CSF2/TNF	11
	GO:0019221	Biological Process (BP)	GO:0019221	cytokine-mediated signaling pathway	23/420	492/18614	0.000851616631332278	0.000851616631332278	0.0399158750105064	HSPA1A/CXCL2/NFKBIZ/KRT18/ISG15/IRAK1/CD24/XIAP/CEACAM1/EGR1/CXCL8/PXDN/CSF2/MX1/BIRC3/RBM47/HIF1A/IL18/TNF/OAS1/IL1RN/CXCL3/IRF7	23
	GO:0070372	Biological Process (BP)	GO:0070372	regulation of ERK1 and ERK2 cascade	17/420	315/18614	0.00085967299318841	0.00085967299318841	0.0399158750105064	ATF3/ICAM1/NRP1/CEACAM1/ERRFI1/P2RY6/PTPN22/DDR2/TIMP3/CHI3L1/DUSP6/RASGRP1/NOTCH2/MIF/SPRED1/TNF/ARRB1	17
	GO:0070997	Biological Process (BP)	GO:0070997	neuron death	19/420	373/18614	0.000874267729831068	0.000874267729831068	0.0401522959672987	ITGA1/CPEB4/TOX3/PAK3/DKK1/NUPR1/FOXQ1/XIAP/NRP1/DDR2/EGR1/LGMN/MEF2C/HIF1A/TNF/VSTM2L/CHMP4A/DDIT4/EFNB2	19
	GO:0090132	Biological Process (BP)	GO:0090132	epithelium migration	19/420	374/18614	0.000902374889660586	0.000902374889660586	0.0409013150324648	S100A9/SRPX2/NRP1/VEGFA/CEACAM1/PLCG2/LGMN/MEF2C/PIK3R3/ITGA3/SPRED1/HIF1A/TNF/ZC3H12A/PTPRG/GADD45A/DPP4/EFNB2/NRP2	19
	GO:0016049	Biological Process (BP)	GO:0016049	cell growth	23/420	495/18614	0.000923666018800049	0.000923666018800049	0.0409013150324648	DDX3X/S100A9/HSPA1A/MEG3/CTTN/NRP1/VEGFA/GNG4/RPS6KA3/CEACAM1/CYBA/IFRD1/CDC42/EFNA5/TEAD1/CRABP2/DCUN1D3/CDKN1A/ADAM15/SPP1/S100A8/SORBS2/NRP2	23
	GO:0002544	Biological Process (BP)	GO:0002544	chronic inflammatory response	4/420	20/18614	0.000929297441694267	0.000929297441694267	0.0409013150324648	S100A9/NFKBIZ/TNF/S100A8	4
	GO:0048670	Biological Process (BP)	GO:0048670	regulation of collateral sprouting	4/420	20/18614	0.000929297441694267	0.000929297441694267	0.0409013150324648	IFRD1/EFNA5/CRABP2/SPP1	4
	GO:0032722	Biological Process (BP)	GO:0032722	positive regulation of chemokine production	7/420	70/18614	0.000998965297259066	0.000998965297259066	0.0430703190461642	DDX3X/EGR1/MIF/HIF1A/IL18/TNF/OAS1	7
	GO:2000379	Biological Process (BP)	GO:2000379	positive regulation of reactive oxygen species metabolic process	7/420	70/18614	0.000998965297259066	0.000998965297259066	0.0430703190461642	SLC5A3/CYBA/PLCG2/XDH/ZC3H12A/CDKN1A/GADD45A	7
	GO:0072593	Biological Process (BP)	GO:0072593	reactive oxygen species metabolic process	14/420	237/18614	0.00102675914002794	0.00102675914002794	0.0438214905696137	IER3/SLC5A3/SH3PXD2A/CYBA/PLCG2/PXDN/XDH/HIF1A/ATP7A/TNF/ZC3H12A/CDKN1A/GADD45A/DDIT4	14
	GO:2000117	Biological Process (BP)	GO:2000117	negative regulation of cysteine-type endopeptidase activity	8/420	91/18614	0.00104312497188466	0.00104312497188466	0.0438497362676939	DDX3X/AQP1/XIAP/VEGFA/RPS6KA3/BIRC3/INTS1/TNF	8
	GO:0090130	Biological Process (BP)	GO:0090130	tissue migration	19/420	379/18614	0.00105483781394229	0.00105483781394229	0.0438497362676939	S100A9/SRPX2/NRP1/VEGFA/CEACAM1/PLCG2/LGMN/MEF2C/PIK3R3/ITGA3/SPRED1/HIF1A/TNF/ZC3H12A/PTPRG/GADD45A/DPP4/EFNB2/NRP2	19
	GO:0042060	Biological Process (BP)	GO:0042060	wound healing	21/420	439/18614	0.00106227709573903	0.00106227709573903	0.0438497362676939	AQP1/TIMP1/SAA1/VEGFA/CEACAM1/PLCG2/C4BPB/DDR2/SDC4/TSPAN8/SERPINA1/OCLN/NOTCH2/PLAU/HIF1A/TNF/CDKN1A/RHOC/CHMP4A/SFTA3/S100A8	21
	GO:0001666	Biological Process (BP)	GO:0001666	response to hypoxia	16/420	293/18614	0.00106893290826952	0.00106893290826952	0.0438497362676939	AQP1/LMNA/IRAK1/CD24/VEGFA/CYBA/DDR2/EGR1/PLAU/HIF1A/ATP7A/TNF/ADAM15/EPAS1/DDIT4/DPP4	16
	GO:2001233	Biological Process (BP)	GO:2001233	regulation of apoptotic signaling pathway	19/420	381/18614	0.00112172099225194	0.00112172099225194	0.0455727536730698	IER3/DDX3X/S100A9/HSPA1A/ATF3/MUC1/LMNA/G0S2/ICAM1/NUPR1/CTTN/NRP1/TIMP3/HERPUD1/CSF2/MIF/HIF1A/TNF/S100A8	19
	GO:0045637	Biological Process (BP)	GO:0045637	regulation of myeloid cell differentiation	13/420	214/18614	0.00119292911602618	0.00119292911602618	0.0475812504322815	HSPA1A/ZBTB16/ISG15/HMGB3/CEACAM1/MEF2C/NOTCH2/RAB7B/RUNX1/HIF1A/TNF/MAFB/IRF7	13
	GO:0030595	Biological Process (BP)	GO:0030595	leukocyte chemotaxis	14/420	241/18614	0.00120494123229731	0.00120494123229731	0.0475812504322815	S100A14/S100A9/DUSP1/CXCL2/ITGA1/SAA1/CKLF/VEGFA/CXCL8/LGMN/MIF/CXCL3/S100A8/DPP4	14
	GO:0097529	Biological Process (BP)	GO:0097529	myeloid leukocyte migration	14/420	241/18614	0.00120494123229731	0.00120494123229731	0.0475812504322815	S100A14/S100A9/DUSP1/CXCL2/ITGA1/SAA1/CKLF/VEGFA/CXCL8/LGMN/MIF/CXCL3/S100A8/DPP4	14
	GO:0030307	Biological Process (BP)	GO:0030307	positive regulation of cell growth	11/420	164/18614	0.00127111047906324	0.00127111047906324	0.0496148128661465	DDX3X/S100A9/NRP1/VEGFA/RPS6KA3/CYBA/CDC42/EFNA5/TEAD1/CRABP2/S100A8	11
	GO:0046637	Biological Process (BP)	GO:0046637	regulation of alpha-beta T cell differentiation	7/420	73/18614	0.00128167708647354	0.00128167708647354	0.0496148128661465	NFKBIZ/ZBTB16/CD83/SLC4A2/RUNX1/IL18/ZC3H12A	7
	GO:0051251	Biological Process (BP)	GO:0051251	positive regulation of lymphocyte activation	17/420	327/18614	0.00129166615458702	0.00129166615458702	0.0496148128661465	NFKBIZ/ZBTB16/HLA-DQA2/PELI1/CD24/CD83/PTPN22/RASGRP1/MEF2C/HLA-DRB5/MIF/RUNX1/IL18/EFNB1/CDKN1A/DPP4/EFNB2	17
	GO:0001959	Biological Process (BP)	GO:0001959	regulation of cytokine-mediated signaling pathway	11/420	165/18614	0.00133501338974653	0.00133501338974653	0.0508178638828126	HSPA1A/ISG15/IRAK1/CD24/XIAP/PXDN/RBM47/HIF1A/OAS1/IL1RN/IRF7	11
	GO:0070555	Biological Process (BP)	GO:0070555	response to interleukin-1	10/420	141/18614	0.00137573318071505	0.00137573318071505	0.051900310031863	IRAK1/CYBA/EGR1/CXCL8/CHI3L1/TLE5/HIF1A/ZC3H12A/IL1RN/GBP3	10
	GO:0031960	Biological Process (BP)	GO:0031960	response to corticosteroid	11/420	166/18614	0.00140153099239303	0.00140153099239303	0.0519357173042891	FOSB/AQP1/CYBA/ERRFI1/ALPL/SCNN1A/ZFP36L2/TNF/IL1RN/ASS1/DDIT4	11
	GO:0097193	Biological Process (BP)	GO:0097193	intrinsic apoptotic signaling pathway	16/420	301/18614	0.00141364037073776	0.00141364037073776	0.0519357173042891	IER3/DDX3X/S100A9/HSPA1A/MUC1/NUPR1/CD24/FNIP2/HERPUD1/MLLT11/MIF/HIF1A/TNF/CDKN1A/DDIT4/S100A8	16
	GO:0045861	Biological Process (BP)	GO:0045861	negative regulation of proteolysis	17/420	330/18614	0.00142464400964806	0.00142464400964806	0.0519357173042891	DDX3X/AQP1/APLP2/TIMP1/OGT/PCSK1N/XIAP/VEGFA/RPS6KA3/TIMP3/WFDC2/SERPINA1/SERPINA3/BIRC3/INTS1/PLAU/TNF	17
	GO:1903039	Biological Process (BP)	GO:1903039	positive regulation of leukocyte cell-cell adhesion	15/420	273/18614	0.00142583857671466	0.00142583857671466	0.0519357173042891	NFKBIZ/ZBTB16/HLA-DQA2/IRAK1/CD24/CD83/PTPN22/RASGRP1/HLA-DRB5/RUNX1/IL18/EFNB1/TNF/DPP4/EFNB2	15
	GO:0002429	Biological Process (BP)	GO:0002429	immune response-activating cell surface receptor signaling pathway	16/420	302/18614	0.00146267290406266	0.00146267290406266	0.0519761550536839	S100A14/NFKBIZ/PAK3/PELI1/IRAK1/CEACAM1/CYBA/PLCG2/PTPN22/IGHA1/IGLC1/MEF2C/RAB7B/DENND1B/ZC3H12A/OAS1	16
	GO:0042176	Biological Process (BP)	GO:0042176	regulation of protein catabolic process	18/420	361/18614	0.00150330082022598	0.00150330082022598	0.0519761550536839	IER3/HSPA1A/SEC22B/TIMP1/OGT/CSNK1A1/RNF19A/LPCAT1/C4BPA/NUPR1/C4BPB/TIMP3/HERPUD1/ZFAND2A/TNF/RNF128/SGSM3/TIPARP	18
	GO:0046632	Biological Process (BP)	GO:0046632	alpha-beta T cell differentiation	9/420	119/18614	0.00151305772745963	0.00151305772745963	0.0519761550536839	NFKBIZ/ZBTB16/CD83/SLC4A2/RUNX1/KMT2A/IL18/ATP7A/ZC3H12A	9
	GO:0030098	Biological Process (BP)	GO:0030098	lymphocyte differentiation	20/420	422/18614	0.00154770133569207	0.00154770133569207	0.0524548765478182	NFKBIZ/ZBTB16/HMGB3/CD83/PLCG2/PTPN22/EGR1/KLF6/ZFP36L2/SLC4A2/RASGRP1/NOTCH2/PIK3R3/RUNX1/KMT2A/IL18/ATP7A/ZC3H12A/MAFB/PBX1	20
	GO:0032728	Biological Process (BP)	GO:0032728	positive regulation of interferon-beta production	5/420	38/18614	0.00155223414990038	0.00155223414990038	0.0524548765478182	DDX3X/ISG15/ZBTB20/OAS1/IRF7	5
	GO:0070482	Biological Process (BP)	GO:0070482	response to oxygen levels	17/420	333/18614	0.00156901871089481	0.00156901871089481	0.0524548765478182	AQP1/CPEB4/LMNA/IRAK1/CD24/VEGFA/CYBA/DDR2/EGR1/PLAU/HIF1A/ATP7A/TNF/ADAM15/EPAS1/DDIT4/DPP4	17
	GO:1903321	Biological Process (BP)	GO:1903321	negative regulation of protein modification by small protein conjugation or removal	8/420	97/18614	0.00157833717531457	0.00157833717531457	0.0524548765478182	HSPA1A/SQSTM1/OGT/ISG15/DCUN1D3/ARRB1/GNL3L/HDAC8	8
	GO:0038066	Biological Process (BP)	GO:0038066	p38MAPK cascade	6/420	56/18614	0.00159426109312294	0.00159426109312294	0.0524548765478182	DUSP1/VEGFA/PTPN22/XDH/ZC3H12A/GADD45A	6
	GO:0050900	Biological Process (BP)	GO:0050900	leukocyte migration	19/420	393/18614	0.00160401050374804	0.00160401050374804	0.0524548765478182	S100A14/S100A9/DUSP1/CXCL2/ITGA1/SAA1/ICAM1/CKLF/VEGFA/CDC42/CXCL8/LGMN/MIF/ITGA3/TNF/CCL28/CXCL3/S100A8/DPP4	19
	GO:0031272	Biological Process (BP)	GO:0031272	regulation of pseudopodium assembly	3/420	11/18614	0.00164445882286883	0.00164445882286883	0.0524548765478182	CDC42EP1/CDC42/WASHC1	3
	GO:0031274	Biological Process (BP)	GO:0031274	positive regulation of pseudopodium assembly	3/420	11/18614	0.00164445882286883	0.00164445882286883	0.0524548765478182	CDC42EP1/CDC42/WASHC1	3
	GO:0061418	Biological Process (BP)	GO:0061418	regulation of transcription from RNA polymerase II promoter in response to hypoxia	3/420	11/18614	0.00164445882286883	0.00164445882286883	0.0524548765478182	VEGFA/EGR1/HIF1A	3
	GO:0050867	Biological Process (BP)	GO:0050867	positive regulation of cell activation	19/420	394/18614	0.00165113942496682	0.00165113942496682	0.0524548765478182	NFKBIZ/ZBTB16/HLA-DQA2/PELI1/CD24/CD83/PTPN22/DDR2/RASGRP1/MEF2C/HLA-DRB5/MIF/RUNX1/IL18/EFNB1/TNF/CDKN1A/DPP4/EFNB2	19
	GO:0030282	Biological Process (BP)	GO:0030282	bone mineralization	9/420	121/18614	0.00169911677448629	0.00169911677448629	0.0535762351358049	COL1A2/ISG15/ALPL/DDR2/TENT5A/VDR/MEF2C/HIF1A/SRGN	9
	GO:0052548	Biological Process (BP)	GO:0052548	regulation of endopeptidase activity	17/420	336/18614	0.00172554965307981	0.00172554965307981	0.0539266484357612	DDX3X/S100A9/AQP1/TIMP1/PCSK1N/XIAP/VEGFA/RPS6KA3/TIMP3/LGMN/SERPINA1/SERPINA3/XDH/BIRC3/INTS1/TNF/S100A8	17
	GO:0001706	Biological Process (BP)	GO:0001706	endoderm formation	6/420	57/18614	0.00174851850869814	0.00174851850869814	0.0539266484357612	DUSP1/DKK1/MMP15/LAMB3/COL8A1/DUSP5	6
	GO:0043470	Biological Process (BP)	GO:0043470	regulation of carbohydrate catabolic process	6/420	57/18614	0.00174851850869814	0.00174851850869814	0.0539266484357612	IER3/OGT/NUPR1/ZBTB20/HIF1A/DDIT4	6
	GO:2001237	Biological Process (BP)	GO:2001237	negative regulation of extrinsic apoptotic signaling pathway	8/420	99/18614	0.00179842784841173	0.00179842784841173	0.055063992246565	DDX3X/HSPA1A/LMNA/ICAM1/CTTN/NRP1/CSF2/TNF	8
	GO:0045926	Biological Process (BP)	GO:0045926	negative regulation of growth	14/420	252/18614	0.00183323314322901	0.00183323314322901	0.0557258450353747	DDX3X/HSPA1A/MEG3/NRP1/GNG4/MT1E/IFRD1/GDF15/LGMN/HIF1A/DCUN1D3/CDKN1A/ADAM15/SPP1	14
	GO:0035162	Biological Process (BP)	GO:0035162	embryonic hemopoiesis	4/420	24/18614	0.00189798877965309	0.00189798877965309	0.0572821576054698	VEGFA/KMT2A/HIF1A/PBX1	4
	GO:0001755	Biological Process (BP)	GO:0001755	neural crest cell migration	6/420	58/18614	0.00191383603409235	0.00191383603409235	0.0573507864191616	NRP1/CDC42/HIF1A/EFNB1/FOLR1/NRP2	6
	GO:0031214	Biological Process (BP)	GO:0031214	biomineral tissue development	11/420	173/18614	0.00194726686465532	0.00194726686465532	0.0579416545198404	COL1A2/ISG15/ALPL/DDR2/SLC4A2/TENT5A/VDR/MEF2C/HIF1A/SPP1/SRGN	11
	GO:0070167	Biological Process (BP)	GO:0070167	regulation of biomineral tissue development	8/420	101/18614	0.00204206586013543	0.00204206586013543	0.0603375219917821	ISG15/DDR2/SLC4A2/TENT5A/VDR/MEF2C/HIF1A/SRGN	8
	GO:2000377	Biological Process (BP)	GO:2000377	regulation of reactive oxygen species metabolic process	10/420	150/18614	0.00218073115716817	0.00218073115716817	0.0636632736531161	IER3/SLC5A3/CYBA/PLCG2/XDH/HIF1A/TNF/ZC3H12A/CDKN1A/GADD45A	10
	GO:0030500	Biological Process (BP)	GO:0030500	regulation of bone mineralization	7/420	80/18614	0.00218475733575404	0.00218475733575404	0.0636632736531161	ISG15/DDR2/TENT5A/VDR/MEF2C/HIF1A/SRGN	7
	GO:0070423	Biological Process (BP)	GO:0070423	nucleotide-binding oligomerization domain containing signaling pathway	4/420	25/18614	0.00221970528645529	0.00221970528645529	0.0642386230701626	HSPA1A/XIAP/PTPN22/BIRC3	4
	GO:0051346	Biological Process (BP)	GO:0051346	negative regulation of hydrolase activity	17/420	345/18614	0.00227617142154883	0.00227617142154883	0.0646452789878659	DDX3X/AQP1/APLP2/TIMP1/PPP1R14D/PCSK1N/XIAP/VEGFA/RPS6KA3/TIMP3/WFDC2/SERPINA1/SERPINA3/BIRC3/INTS1/TNF/GCHFR	17
	GO:0090497	Biological Process (BP)	GO:0090497	mesenchymal cell migration	6/420	60/18614	0.00227965601413364	0.00227965601413364	0.0646452789878659	NRP1/CDC42/HIF1A/EFNB1/FOLR1/NRP2	6
	GO:2000630	Biological Process (BP)	GO:2000630	positive regulation of miRNA metabolic process	6/420	60/18614	0.00227965601413364	0.00227965601413364	0.0646452789878659	KCNQ1OT1/EGR1/TEAD1/HIF1A/TNF/ZC3H12A	6
	GO:0008630	Biological Process (BP)	GO:0008630	intrinsic apoptotic signaling pathway in response to DNA damage	8/420	103/18614	0.00231095855292389	0.00231095855292389	0.0650960535539404	IER3/MUC1/NUPR1/FNIP2/MIF/TNF/CDKN1A/DDIT4	8
	GO:0002696	Biological Process (BP)	GO:0002696	positive regulation of leukocyte activation	18/420	377/18614	0.00241130502519078	0.00241130502519078	0.0670289360880594	NFKBIZ/ZBTB16/HLA-DQA2/PELI1/CD24/CD83/PTPN22/RASGRP1/MEF2C/HLA-DRB5/MIF/RUNX1/IL18/EFNB1/TNF/CDKN1A/DPP4/EFNB2	18
	GO:0050863	Biological Process (BP)	GO:0050863	regulation of T cell activation	18/420	377/18614	0.00241130502519078	0.00241130502519078	0.0670289360880594	NFKBIZ/ZBTB16/HLA-DQA2/PELI1/CD24/CD83/CEACAM1/PTPN22/SDC4/SLC4A2/RASGRP1/HLA-DRB5/RUNX1/IL18/EFNB1/ZC3H12A/DPP4/EFNB2	18
	GO:0007595	Biological Process (BP)	GO:0007595	lactation	5/420	42/18614	0.0024438836207517	0.0024438836207517	0.0674905321891802	VEGFA/VDR/XDH/HIF1A/ATP7A	5
	GO:0022408	Biological Process (BP)	GO:0022408	negative regulation of cell-cell adhesion	12/420	205/18614	0.0024762410169985	0.0024762410169985	0.067940064540205	PELI1/VEGFA/CEACAM1/PTPN22/SDC4/MUC21/SLC4A2/RUNX1/ZC3H12A/IL1RN/ASS1/CCL28	12
	GO:1990266	Biological Process (BP)	GO:1990266	neutrophil migration	9/420	128/18614	0.00249928896284698	0.00249928896284698	0.0679798710263043	S100A9/CXCL2/ITGA1/SAA1/CKLF/CXCL8/CXCL3/S100A8/DPP4	9
	GO:0003151	Biological Process (BP)	GO:0003151	outflow tract morphogenesis	7/420	82/18614	0.00251633393667137	0.00251633393667137	0.0679798710263043	NRP1/VEGFA/CDC42/MEF2C/HIF1A/FOLR1/NRP2	7
	GO:2001234	Biological Process (BP)	GO:2001234	negative regulation of apoptotic signaling pathway	13/420	233/18614	0.00253660778471478	0.00253660778471478	0.0679798710263043	IER3/DDX3X/HSPA1A/MUC1/LMNA/ICAM1/CTTN/NRP1/HERPUD1/CSF2/MIF/HIF1A/TNF	13
	GO:1902105	Biological Process (BP)	GO:1902105	regulation of leukocyte differentiation	16/420	319/18614	0.00254204749403295	0.00254204749403295	0.0679798710263043	NFKBIZ/ZBTB16/HMGB3/CD83/CEACAM1/ZFP36L2/SLC4A2/RASGRP1/NOTCH2/RUNX1/IL18/TNF/ZC3H12A/MAFB/TMEM176B/IRF7	16
	GO:0035872	Biological Process (BP)	GO:0035872	nucleotide-binding domain, leucine rich repeat containing receptor signaling pathway	4/420	26/18614	0.00257711081942668	0.00257711081942668	0.0680560712445967	HSPA1A/XIAP/PTPN22/BIRC3	4
	GO:0051238	Biological Process (BP)	GO:0051238	sequestering of metal ion	4/420	26/18614	0.00257711081942668	0.00257711081942668	0.0680560712445967	S100A9/COX17/LCN2/S100A8	4
	GO:0019079	Biological Process (BP)	GO:0019079	viral genome replication	9/420	129/18614	0.00263460012182625	0.00263460012182625	0.0687153014230705	DDX3X/ISG15/CXCL8/MX1/NFIA/TNF/ZC3H12A/OAS1/APOBEC3A	9
	GO:0032874	Biological Process (BP)	GO:0032874	positive regulation of stress-activated MAPK cascade	9/420	129/18614	0.00263460012182625	0.00263460012182625	0.0687153014230705	XIAP/VEGFA/TNIK/IGFBP6/RASGRP1/XDH/TNF/ZC3H12A/GADD45A	9
	GO:0007492	Biological Process (BP)	GO:0007492	endoderm development	7/420	83/18614	0.00269598235834246	0.00269598235834246	0.0696696185379008	DUSP1/DKK1/MMP15/LAMB3/COL8A1/NKX2-1/DUSP5	7
	GO:0022409	Biological Process (BP)	GO:0022409	positive regulation of cell-cell adhesion	16/420	321/18614	0.00270416705735051	0.00270416705735051	0.0696696185379008	NFKBIZ/ZBTB16/HLA-DQA2/IRAK1/CD24/CEACAM6/CD83/PTPN22/RASGRP1/HLA-DRB5/RUNX1/IL18/EFNB1/TNF/DPP4/EFNB2	16
	GO:0075509	Biological Process (BP)	GO:0075509	endocytosis involved in viral entry into host cell	3/420	13/18614	0.00275629261683785	0.00275629261683785	0.0705821917957713	TPCN1/DPP4/RNASEK	3
	GO:0097530	Biological Process (BP)	GO:0097530	granulocyte migration	10/420	156/18614	0.00290190087935174	0.00290190087935174	0.0721716812447589	S100A14/S100A9/CXCL2/ITGA1/SAA1/CKLF/CXCL8/CXCL3/S100A8/DPP4	10
	GO:0070304	Biological Process (BP)	GO:0070304	positive regulation of stress-activated protein kinase signaling cascade	9/420	131/18614	0.00292260712477661	0.00292260712477661	0.0721716812447589	XIAP/VEGFA/TNIK/IGFBP6/RASGRP1/XDH/TNF/ZC3H12A/GADD45A	9
	GO:0048668	Biological Process (BP)	GO:0048668	collateral sprouting	4/420	27/18614	0.00297209240402557	0.00297209240402557	0.0721716812447589	IFRD1/EFNA5/CRABP2/SPP1	4
	GO:0060547	Biological Process (BP)	GO:0060547	negative regulation of necrotic cell death	4/420	27/18614	0.00297209240402557	0.00297209240402557	0.0721716812447589	PELI1/NUPR1/DDR2/BIRC3	4
	GO:0071549	Biological Process (BP)	GO:0071549	cellular response to dexamethasone stimulus	4/420	27/18614	0.00297209240402557	0.00297209240402557	0.0721716812447589	AQP1/ERRFI1/ASS1/DDIT4	4
	GO:0042771	Biological Process (BP)	GO:0042771	intrinsic apoptotic signaling pathway in response to DNA damage by p53 class mediator	5/420	44/18614	0.00300739328731438	0.00300739328731438	0.0722233283912776	MUC1/NUPR1/MIF/CDKN1A/DDIT4	5
	GO:0010632	Biological Process (BP)	GO:0010632	regulation of epithelial cell migration	15/420	295/18614	0.00300840570678167	0.00300840570678167	0.0722233283912776	SRPX2/NRP1/VEGFA/CEACAM1/PLCG2/LGMN/MEF2C/ITGA3/SPRED1/HIF1A/TNF/ZC3H12A/PTPRG/GADD45A/NRP2	15
	GO:0036294	Biological Process (BP)	GO:0036294	cellular response to decreased oxygen levels	10/420	157/18614	0.00303872503602479	0.00303872503602479	0.0725390561677283	AQP1/CPEB4/LMNA/IRAK1/VEGFA/DDR2/EGR1/HIF1A/ATP7A/EPAS1	10
	GO:0031397	Biological Process (BP)	GO:0031397	negative regulation of protein ubiquitination	7/420	85/18614	0.00308466423152538	0.00308466423152538	0.0732220119771903	HSPA1A/SQSTM1/OGT/ISG15/ARRB1/GNL3L/HDAC8	7
	GO:0032963	Biological Process (BP)	GO:0032963	collagen metabolic process	8/420	108/18614	0.00310535285692499	0.00310535285692499	0.0733013017800465	COL1A2/MMP15/ERRFI1/DDR2/RUNX1/HIF1A/ADAM15/CIITA	8
	GO:0007160	Biological Process (BP)	GO:0007160	cell-matrix adhesion	13/420	239/18614	0.00315683828749791	0.00315683828749791	0.0739163370109282	ITGA1/CTTN/CEACAM6/NRP1/VEGFA/VWA2/SDC4/EFNA5/ITGA3/PLAU/BCAM/ADAM15/CCL28	13
	GO:0071384	Biological Process (BP)	GO:0071384	cellular response to corticosteroid stimulus	6/420	64/18614	0.00316639615072972	0.00316639615072972	0.0739163370109282	AQP1/ERRFI1/SCNN1A/ZFP36L2/ASS1/DDIT4	6
	GO:0044000	Biological Process (BP)	GO:0044000	movement in host	11/420	185/18614	0.00327706345596087	0.00327706345596087	0.076063385739072	HSPA1A/ICAM1/NRP1/CXCL8/TPCN1/VPS37B/CIITA/CHMP4A/DPP4/EFNB2/RNASEK	11
	GO:0045069	Biological Process (BP)	GO:0045069	regulation of viral genome replication	7/420	86/18614	0.00329437459161377	0.00329437459161377	0.076063385739072	DDX3X/ISG15/CXCL8/MX1/TNF/OAS1/APOBEC3A	7
	GO:0062208	Biological Process (BP)	GO:0062208	positive regulation of pattern recognition receptor signaling pathway	5/420	45/18614	0.00332176044749749	0.00332176044749749	0.0762788697726255	DDX3X/HSPA1A/PELI1/CYBA/PTPN22	5
	GO:0042059	Biological Process (BP)	GO:0042059	negative regulation of epidermal growth factor receptor signaling pathway	4/420	28/18614	0.00340650148943283	0.00340650148943283	0.0767155840122259	ITGA1/GPRC5A/ERRFI1/MVP	4
	GO:0043405	Biological Process (BP)	GO:0043405	regulation of MAP kinase activity	11/420	186/18614	0.00341455178021492	0.00341455178021492	0.0767155840122259	DUSP1/DKK1/IRAK1/CD24/VEGFA/PTPN22/SPRY4/RASGRP1/MEF2C/MIF/TNF	11
	GO:0031589	Biological Process (BP)	GO:0031589	cell-substrate adhesion	17/420	359/18614	0.00342027973819599	0.00342027973819599	0.0767155840122259	ITGA1/CTTN/CEACAM6/NRP1/VEGFA/CDC42/VWA2/SPRY4/SDC4/EFNA5/MICALL2/COL8A1/ITGA3/PLAU/BCAM/ADAM15/CCL28	17
	GO:0031663	Biological Process (BP)	GO:0031663	lipopolysaccharide-mediated signaling pathway	6/420	65/18614	0.0034234424557042	0.0034234424557042	0.0767155840122259	IRAK1/PLCG2/PTPN22/MIF/IL18/TNF	6
	GO:0030099	Biological Process (BP)	GO:0030099	myeloid cell differentiation	19/420	421/18614	0.00344705149042605	0.00344705149042605	0.0767155840122259	HSPA1A/ZBTB16/ISG15/HMGB3/SH3PXD2A/VEGFA/CEACAM1/CDC42/SLC4A2/CSF2/MEF2C/NOTCH2/RAB7B/RUNX1/HIF1A/TNF/MAFB/EPAS1/IRF7	19
	GO:0031269	Biological Process (BP)	GO:0031269	pseudopodium assembly	3/420	14/18614	0.00344971672003158	0.00344971672003158	0.0767155840122259	CDC42EP1/CDC42/WASHC1	3
	GO:0030217	Biological Process (BP)	GO:0030217	T cell differentiation	15/420	300/18614	0.00352027074582343	0.00352027074582343	0.0778747135504836	NFKBIZ/ZBTB16/CD83/PTPN22/EGR1/ZFP36L2/SLC4A2/RASGRP1/PIK3R3/RUNX1/KMT2A/IL18/ATP7A/ZC3H12A/MAFB	15
	GO:0043467	Biological Process (BP)	GO:0043467	regulation of generation of precursor metabolites and energy	9/420	135/18614	0.00357295052412575	0.00357295052412575	0.0786284177842146	IER3/OGT/NUPR1/ZBTB20/COX17/HIF1A/ATP7A/TNF/DDIT4	9
	GO:0002683	Biological Process (BP)	GO:0002683	negative regulation of immune system process	21/420	487/18614	0.00368042622876712	0.00368042622876712	0.0805739344547108	DUSP1/ISG15/HMGB3/TSC22D3/C4BPA/PELI1/CEACAM1/PTPN22/C4BPB/SDC4/SLC4A2/RAB7B/MIF/RUNX1/TNF/ZC3H12A/OAS1/MAFB/TMEM176B/CCL28/DPP4	21
	GO:0052547	Biological Process (BP)	GO:0052547	regulation of peptidase activity	19/420	425/18614	0.0038169356870321	0.0038169356870321	0.0831317408993317	DDX3X/S100A9/AQP1/APLP2/TIMP1/PCSK1N/XIAP/VEGFA/RPS6KA3/TIMP3/WFDC2/LGMN/SERPINA1/SERPINA3/XDH/BIRC3/INTS1/TNF/S100A8	19
	GO:0007229	Biological Process (BP)	GO:0007229	integrin-mediated signaling pathway	8/420	112/18614	0.00388182946571874	0.00388182946571874	0.0836893078085067	ITGA1/TIMP1/ISG15/NRP1/CEACAM1/CDC42/ITGA3/ADAM15	8
	GO:0003094	Biological Process (BP)	GO:0003094	glomerular filtration	4/420	29/18614	0.00388214975434578	0.00388214975434578	0.0836893078085067	AQP1/CYBA/IGHA1/TBC1D8B	4
	GO:0007589	Biological Process (BP)	GO:0007589	body fluid secretion	7/420	89/18614	0.00398911289216792	0.00398911289216792	0.0846987524420102	AQP1/VEGFA/CYBA/VDR/XDH/HIF1A/ATP7A	7
	GO:0043367	Biological Process (BP)	GO:0043367	CD4-positive, alpha-beta T cell differentiation	7/420	89/18614	0.00398911289216792	0.00398911289216792	0.0846987524420102	NFKBIZ/CD83/RUNX1/KMT2A/IL18/ATP7A/ZC3H12A	7
	GO:0071229	Biological Process (BP)	GO:0071229	cellular response to acid chemical	7/420	89/18614	0.00398911289216792	0.00398911289216792	0.0846987524420102	COL1A2/CPEB4/VEGFA/CYBA/ATP7A/TNF/ASS1	7
	GO:0043523	Biological Process (BP)	GO:0043523	regulation of neuron apoptotic process	12/420	219/18614	0.00422566277953998	0.00422566277953998	0.0878310913555794	ITGA1/CPEB4/TOX3/PAK3/NUPR1/FOXQ1/NRP1/LGMN/MEF2C/HIF1A/TNF/VSTM2L	12
	GO:0031268	Biological Process (BP)	GO:0031268	pseudopodium organization	3/420	15/18614	0.00424057436589718	0.00424057436589718	0.0878310913555794	CDC42EP1/CDC42/WASHC1	3
	GO:0045820	Biological Process (BP)	GO:0045820	negative regulation of glycolytic process	3/420	15/18614	0.00424057436589718	0.00424057436589718	0.0878310913555794	IER3/NUPR1/DDIT4	3
	GO:0090110	Biological Process (BP)	GO:0090110	COPII-coated vesicle cargo loading	3/420	15/18614	0.00424057436589718	0.00424057436589718	0.0878310913555794	SEC24A/SEC24D/SEC23A	3
	GO:1902902	Biological Process (BP)	GO:1902902	negative regulation of autophagosome assembly	3/420	15/18614	0.00424057436589718	0.00424057436589718	0.0878310913555794	SEC22B/NUPR1/CHMP4A	3
	GO:0046634	Biological Process (BP)	GO:0046634	regulation of alpha-beta T cell activation	8/420	114/18614	0.00432234540913333	0.00432234540913333	0.0890880332336904	NFKBIZ/ZBTB16/CD83/PTPN22/SLC4A2/RUNX1/IL18/ZC3H12A	8
	GO:0043094	Biological Process (BP)	GO:0043094	cellular metabolic compound salvage	4/420	30/18614	0.0044008053004456	0.0044008053004456	0.0902648568011682	NAPRT/BHMT2/UPP1/TK2	4
	GO:0050870	Biological Process (BP)	GO:0050870	positive regulation of T cell activation	13/420	249/18614	0.00446124022331617	0.00446124022331617	0.0910623862516711	NFKBIZ/ZBTB16/HLA-DQA2/CD24/CD83/PTPN22/RASGRP1/HLA-DRB5/RUNX1/IL18/EFNB1/DPP4/EFNB2	13
	GO:0032872	Biological Process (BP)	GO:0032872	regulation of stress-activated MAPK cascade	11/420	193/18614	0.00451154838578198	0.00451154838578198	0.0916465345168466	DUSP1/XIAP/VEGFA/PTPN22/TNIK/IGFBP6/RASGRP1/XDH/TNF/ZC3H12A/GADD45A	11
	GO:0010810	Biological Process (BP)	GO:0010810	regulation of cell-substrate adhesion	12/420	222/18614	0.00470594278428025	0.00470594278428025	0.0926805429588559	CEACAM6/NRP1/VEGFA/CDC42/SPRY4/SDC4/EFNA5/COL8A1/ITGA3/PLAU/ADAM15/CCL28	12
	GO:0071559	Biological Process (BP)	GO:0071559	response to transforming growth factor beta	14/420	280/18614	0.00473074504830678	0.00473074504830678	0.0926805429588559	HSPA1A/COL1A2/NFKBIZ/OGT/HPGD/GDF15/DDR2/ZFP36L2/MEF2C/ZFHX3/ITGA3/SPRED1/FOLR1/NKX2-1	14
	GO:0050808	Biological Process (BP)	GO:0050808	synapse organization	20/420	466/18614	0.00477490319284688	0.00477490319284688	0.0926805429588559	SRPX2/SPTB/OGT/PAK3/DKK1/CTTN/NRP1/CDC42/LGMN/EFNA5/TANC2/NFIA/SEZ6L2/ADGRF1/MEF2C/GRIPAP1/ITGA3/TNF/EFNB2/NRP2	20
	GO:0001933	Biological Process (BP)	GO:0001933	negative regulation of protein phosphorylation	16/420	341/18614	0.00485008257943624	0.00485008257943624	0.0926805429588559	DUSP1/DKK1/GPRC5A/CEACAM1/ERRFI1/PTPN22/SPRY4/MVP/DUSP6/OCLN/XDH/SPRED1/ZC3H12A/CDKN1A/GADD45A/DDIT4	16
	GO:0002224	Biological Process (BP)	GO:0002224	toll-like receptor signaling pathway	6/420	70/18614	0.00494749039240327	0.00494749039240327	0.0926805429588559	NFKBIZ/IRAK1/RPS6KA3/PLCG2/BIRC3/IRF7	6
	GO:0019886	Biological Process (BP)	GO:0019886	antigen processing and presentation of exogenous peptide antigen via MHC class II	4/420	31/18614	0.00496418921262463	0.00496418921262463	0.0926805429588559	HLA-DQA2/CTSE/LGMN/HLA-DRB5	4
	GO:0035335	Biological Process (BP)	GO:0035335	peptidyl-tyrosine dephosphorylation	4/420	31/18614	0.00496418921262463	0.00496418921262463	0.0926805429588559	DUSP1/PTPN22/DUSP6/DUSP5	4
	GO:0061437	Biological Process (BP)	GO:0061437	renal system vasculature development	4/420	31/18614	0.00496418921262463	0.00496418921262463	0.0926805429588559	AQP1/NRP1/EGR1/NOTCH2	4
	GO:0061440	Biological Process (BP)	GO:0061440	kidney vasculature development	4/420	31/18614	0.00496418921262463	0.00496418921262463	0.0926805429588559	AQP1/NRP1/EGR1/NOTCH2	4
	GO:1900225	Biological Process (BP)	GO:1900225	regulation of NLRP3 inflammasome complex assembly	4/420	31/18614	0.00496418921262463	0.00496418921262463	0.0926805429588559	DDX3X/CSNK1A1/PLCG2/PTPN22	4
	GO:1900745	Biological Process (BP)	GO:1900745	positive regulation of p38MAPK cascade	4/420	31/18614	0.00496418921262463	0.00496418921262463	0.0926805429588559	VEGFA/XDH/ZC3H12A/GADD45A	4
	GO:0051384	Biological Process (BP)	GO:0051384	response to glucocorticoid	9/420	142/18614	0.00497921252841985	0.00497921252841985	0.0926805429588559	FOSB/AQP1/ERRFI1/ALPL/ZFP36L2/TNF/IL1RN/ASS1/DDIT4	9
	GO:0043406	Biological Process (BP)	GO:0043406	positive regulation of MAP kinase activity	8/420	117/18614	0.00505405452345879	0.00505405452345879	0.0933609069542507	DKK1/IRAK1/CD24/VEGFA/RASGRP1/MEF2C/MIF/TNF	8
	GO:0070302	Biological Process (BP)	GO:0070302	regulation of stress-activated protein kinase signaling cascade	11/420	196/18614	0.00505995647929677	0.00505995647929677	0.0933609069542507	DUSP1/XIAP/VEGFA/PTPN22/TNIK/IGFBP6/RASGRP1/XDH/TNF/ZC3H12A/GADD45A	11
	GO:0006825	Biological Process (BP)	GO:0006825	copper ion transport	3/420	16/18614	0.00513264302863308	0.00513264302863308	0.0942902934413418	COX17/CP/ATP7A	3
	GO:1903900	Biological Process (BP)	GO:1903900	regulation of viral life cycle	9/420	143/18614	0.0052109140425826	0.0052109140425826	0.0953137797535955	DDX3X/ISG15/CXCL8/MX1/TNF/OAS1/VPS37B/APOBEC3A/CIITA	9
	GO:0008544	Biological Process (BP)	GO:0008544	epidermis development	17/420	375/18614	0.00527285304148424	0.00527285304148424	0.0960309986774853	NFKBIZ/PLAAT4/DKK1/FOXQ1/ERRFI1/ST14/LAMB3/VDR/CRABP2/EMP1/IL18/ATP7A/TNF/KRT7/MAFB/SCEL/KRT80	17
	GO:0070265	Biological Process (BP)	GO:0070265	necrotic cell death	6/420	71/18614	0.00530383253072693	0.00530383253072693	0.0961806359988158	OGT/PELI1/NUPR1/DDR2/BIRC3/TNF	6
	GO:0042742	Biological Process (BP)	GO:0042742	defense response to bacterium	15/420	314/18614	0.00534432493400052	0.00534432493400052	0.0965007660147463	S100A14/S100A9/AQP1/NFKBIZ/ISG15/RNASE1/CYBA/IGHA1/WFDC2/NOTCH2/IL18/TNF/OAS1/LCN2/S100A8	15
	GO:0050730	Biological Process (BP)	GO:0050730	regulation of peptidyl-tyrosine phosphorylation	13/420	255/18614	0.005432479812736	0.005432479812736	0.097675135356427	GPRC5A/NRP1/VEGFA/PLCG2/ERRFI1/MVP/EHD4/EFNA5/CSF2/DLG3/MIF/IL18/TNF	13
	GO:0032770	Biological Process (BP)	GO:0032770	positive regulation of monooxygenase activity	4/420	32/18614	0.00557397246596148	0.00557397246596148	0.0997944936590963	VDR/HIF1A/ATP7A/TNF	4
	GO:0043254	Biological Process (BP)	GO:0043254	regulation of protein-containing complex assembly	18/420	409/18614	0.00562575818207762	0.00562575818207762	0.100296661527247	DDX3X/HSPA1A/SPTB/ISG15/CSNK1A1/PAK3/DKK1/FNIP2/CTTN/VEGFA/PLCG2/PTPN22/CDC42/CSF2/OCLN/TNF/GNL3L/RHOC	18
	GO:0046635	Biological Process (BP)	GO:0046635	positive regulation of alpha-beta T cell activation	6/420	72/18614	0.00567861170119109	0.00567861170119109	0.100315637510399	NFKBIZ/ZBTB16/CD83/PTPN22/RUNX1/IL18	6
	GO:0014033	Biological Process (BP)	GO:0014033	neural crest cell differentiation	7/420	95/18614	0.00570549704715631	0.00570549704715631	0.100315637510399	NRP1/CDC42/MEF2C/HIF1A/EFNB1/FOLR1/NRP2	7
	GO:0010939	Biological Process (BP)	GO:0010939	regulation of necrotic cell death	5/420	51/18614	0.00572179003687241	0.00572179003687241	0.100315637510399	OGT/PELI1/NUPR1/DDR2/BIRC3	5
	GO:0045778	Biological Process (BP)	GO:0045778	positive regulation of ossification	5/420	51/18614	0.00572179003687241	0.00572179003687241	0.100315637510399	ZBTB16/ISG15/TENT5A/VDR/MEF2C	5
	GO:0071453	Biological Process (BP)	GO:0071453	cellular response to oxygen levels	10/420	172/18614	0.00577976796372074	0.00577976796372074	0.100913391067312	AQP1/CPEB4/LMNA/IRAK1/VEGFA/DDR2/EGR1/HIF1A/ATP7A/EPAS1	10
	GO:0072073	Biological Process (BP)	GO:0072073	kidney epithelium development	9/420	146/18614	0.00595640609750203	0.00595640609750203	0.102454791994447	AQP1/IRX2/CD24/VEGFA/SDC4/MEF2C/NOTCH2/PBX1/EFNB2	9
	GO:0045927	Biological Process (BP)	GO:0045927	positive regulation of growth	13/420	258/18614	0.00597789509979688	0.00597789509979688	0.102454791994447	DDX3X/S100A9/NRP1/VEGFA/RPS6KA3/CYBA/CDC42/EFNA5/TEAD1/CRABP2/MEF2C/TFCP2L1/S100A8	13
	GO:0072080	Biological Process (BP)	GO:0072080	nephron tubule development	7/420	96/18614	0.00603810663720201	0.00603810663720201	0.102454791994447	AQP1/IRX2/CD24/VEGFA/MEF2C/NOTCH2/PBX1	7
	GO:0034329	Biological Process (BP)	GO:0034329	cell junction assembly	19/420	444/18614	0.00605291811276952	0.00605291811276952	0.102454791994447	VMP1/SRPX2/OGT/CTNND1/DKK1/CTTN/NRP1/VEGFA/CDC42/SDC4/EFNA5/CLDN2/MICALL2/OCLN/ADGRF1/MEF2C/TNF/RHOC/EFNB2	19
	GO:0008228	Biological Process (BP)	GO:0008228	opsonization	3/420	17/18614	0.00612929092362647	0.00612929092362647	0.102454791994447	SFTPA1/C4BPA/C4BPB	3
	GO:0010763	Biological Process (BP)	GO:0010763	positive regulation of fibroblast migration	3/420	17/18614	0.00612929092362647	0.00612929092362647	0.102454791994447	AQP1/PAK3/DDR2	3
	GO:0036005	Biological Process (BP)	GO:0036005	response to macrophage colony-stimulating factor	3/420	17/18614	0.00612929092362647	0.00612929092362647	0.102454791994447	ALPL/TNF/SPP1	3
	GO:0070206	Biological Process (BP)	GO:0070206	protein trimerization	3/420	17/18614	0.00612929092362647	0.00612929092362647	0.102454791994447	COL1A2/PXDN/MIF	3
	GO:1902916	Biological Process (BP)	GO:1902916	positive regulation of protein polyubiquitination	3/420	17/18614	0.00612929092362647	0.00612929092362647	0.102454791994447	DDX3X/XIAP/PTPN22	3
	GO:0031667	Biological Process (BP)	GO:0031667	response to nutrient levels	20/420	477/18614	0.00614058190439568	0.00614058190439568	0.102454791994447	ATF3/NFKBIZ/OGT/CPEB4/PCSK1N/UPP1/CYBA/SLC38A2/ALPL/GDF15/DSC2/VDR/WDR45/TNF/ZC3H12A/FOLR1/CDKN1A/SPP1/ASS1/CCL28	20
	GO:0051402	Biological Process (BP)	GO:0051402	neuron apoptotic process	13/420	259/18614	0.00616910767280188	0.00616910767280188	0.102454791994447	ITGA1/CPEB4/TOX3/PAK3/NUPR1/FOXQ1/XIAP/NRP1/LGMN/MEF2C/HIF1A/TNF/VSTM2L	13
	GO:0046638	Biological Process (BP)	GO:0046638	positive regulation of alpha-beta T cell differentiation	5/420	52/18614	0.00621580017815408	0.00621580017815408	0.102454791994447	NFKBIZ/ZBTB16/CD83/RUNX1/IL18	5
	GO:0051496	Biological Process (BP)	GO:0051496	positive regulation of stress fiber assembly	5/420	52/18614	0.00621580017815408	0.00621580017815408	0.102454791994447	FHOD1/NRP1/CDC42/SDC4/RHOC	5
	GO:0120161	Biological Process (BP)	GO:0120161	regulation of cold-induced thermogenesis	9/420	147/18614	0.00622234512045054	0.00622234512045054	0.102454791994447	OGT/G0S2/VEGFA/RHEB/ALPL/IL18/ARRDC3/EPAS1/LCN2	9
	GO:1903715	Biological Process (BP)	GO:1903715	regulation of aerobic respiration	4/420	33/18614	0.00623177316030002	0.00623177316030002	0.102454791994447	NUPR1/HIF1A/ATP7A/TNF	4
	GO:1903578	Biological Process (BP)	GO:1903578	regulation of ATP metabolic process	6/420	74/18614	0.00648563637670242	0.00648563637670242	0.10575273658176	IER3/OGT/NUPR1/ZBTB20/HIF1A/DDIT4	6
	GO:0106106	Biological Process (BP)	GO:0106106	cold-induced thermogenesis	9/420	148/18614	0.00649733062434519	0.00649733062434519	0.10575273658176	OGT/G0S2/VEGFA/RHEB/ALPL/IL18/ARRDC3/EPAS1/LCN2	9
	GO:0046631	Biological Process (BP)	GO:0046631	alpha-beta T cell activation	10/420	175/18614	0.0065074553900585	0.0065074553900585	0.10575273658176	NFKBIZ/ZBTB16/CD83/PTPN22/SLC4A2/RUNX1/KMT2A/IL18/ATP7A/ZC3H12A	10
	GO:0010594	Biological Process (BP)	GO:0010594	regulation of endothelial cell migration	12/420	232/18614	0.00662990246723599	0.00662990246723599	0.106123025315816	SRPX2/NRP1/VEGFA/CEACAM1/LGMN/MEF2C/SPRED1/HIF1A/TNF/ZC3H12A/GADD45A/NRP2	12
	GO:0031346	Biological Process (BP)	GO:0031346	positive regulation of cell projection organization	16/420	353/18614	0.00669825096018922	0.00669825096018922	0.106123025315816	S100A9/CREB3L2/PAK3/NRP1/VEGFA/PROM2/CDC42EP1/CDC42/DDR2/EFNA5/OCLN/CRABP2/ITGA3/ATP7A/WASHC1/SEPTIN7	16
	GO:0070169	Biological Process (BP)	GO:0070169	positive regulation of biomineral tissue development	5/420	53/18614	0.0067390125943803	0.0067390125943803	0.106123025315816	ISG15/SLC4A2/TENT5A/VDR/MEF2C	5
	GO:0097300	Biological Process (BP)	GO:0097300	programmed necrotic cell death	5/420	53/18614	0.0067390125943803	0.0067390125943803	0.106123025315816	OGT/PELI1/NUPR1/BIRC3/TNF	5
	GO:0032642	Biological Process (BP)	GO:0032642	regulation of chemokine production	7/420	98/18614	0.00674647251338379	0.00674647251338379	0.106123025315816	DDX3X/EGR1/MIF/HIF1A/IL18/TNF/OAS1	7
	GO:0120162	Biological Process (BP)	GO:0120162	positive regulation of cold-induced thermogenesis	7/420	98/18614	0.00674647251338379	0.00674647251338379	0.106123025315816	OGT/G0S2/VEGFA/ALPL/IL18/EPAS1/LCN2	7
	GO:0071456	Biological Process (BP)	GO:0071456	cellular response to hypoxia	9/420	149/18614	0.00678155946359299	0.00678155946359299	0.106123025315816	AQP1/LMNA/IRAK1/VEGFA/DDR2/EGR1/HIF1A/ATP7A/EPAS1	9
	GO:0043281	Biological Process (BP)	GO:0043281	regulation of cysteine-type endopeptidase activity involved in apoptotic process	11/420	204/18614	0.00678286750566609	0.00678286750566609	0.106123025315816	DDX3X/S100A9/AQP1/XIAP/VEGFA/RPS6KA3/XDH/BIRC3/INTS1/TNF/S100A8	11
	GO:0016242	Biological Process (BP)	GO:0016242	negative regulation of macroautophagy	4/420	34/18614	0.00693915406412248	0.00693915406412248	0.106123025315816	SEC22B/NUPR1/QSOX1/CHMP4A	4
	GO:0044546	Biological Process (BP)	GO:0044546	NLRP3 inflammasome complex assembly	4/420	34/18614	0.00693915406412248	0.00693915406412248	0.106123025315816	DDX3X/CSNK1A1/PLCG2/PTPN22	4
	GO:1903038	Biological Process (BP)	GO:1903038	negative regulation of leukocyte cell-cell adhesion	9/420	150/18614	0.00707522935549246	0.00707522935549246	0.106123025315816	PELI1/CEACAM1/PTPN22/SDC4/SLC4A2/RUNX1/ZC3H12A/ASS1/CCL28	9
	GO:2000116	Biological Process (BP)	GO:2000116	regulation of cysteine-type endopeptidase activity	12/420	234/18614	0.00708025812928915	0.00708025812928915	0.106123025315816	DDX3X/S100A9/AQP1/XIAP/VEGFA/RPS6KA3/LGMN/XDH/BIRC3/INTS1/TNF/S100A8	12
	GO:0032602	Biological Process (BP)	GO:0032602	chemokine production	7/420	99/18614	0.00712295417267516	0.00712295417267516	0.106123025315816	DDX3X/EGR1/MIF/HIF1A/IL18/TNF/OAS1	7
	GO:0048661	Biological Process (BP)	GO:0048661	positive regulation of smooth muscle cell proliferation	7/420	99/18614	0.00712295417267516	0.00712295417267516	0.106123025315816	IRAK1/HPGD/CYBA/P2RY6/DDR2/IL18/TNF	7
	GO:0002923	Biological Process (BP)	GO:0002923	regulation of humoral immune response mediated by circulating immunoglobulin	3/420	18/18614	0.00723349768968788	0.00723349768968788	0.106123025315816	C4BPA/C4BPB/TNF	3
	GO:0035970	Biological Process (BP)	GO:0035970	peptidyl-threonine dephosphorylation	3/420	18/18614	0.00723349768968788	0.00723349768968788	0.106123025315816	DUSP1/PDP1/DUSP5	3
	GO:0072567	Biological Process (BP)	GO:0072567	chemokine (C-X-C motif) ligand 2 production	3/420	18/18614	0.00723349768968788	0.00723349768968788	0.106123025315816	MIF/TNF/OAS1	3
	GO:0090594	Biological Process (BP)	GO:0090594	inflammatory response to wounding	3/420	18/18614	0.00723349768968788	0.00723349768968788	0.106123025315816	TIMP1/NFKBIZ/HIF1A	3
	GO:2000341	Biological Process (BP)	GO:2000341	regulation of chemokine (C-X-C motif) ligand 2 production	3/420	18/18614	0.00723349768968788	0.00723349768968788	0.106123025315816	MIF/TNF/OAS1	3
	GO:0051701	Biological Process (BP)	GO:0051701	biological process involved in interaction with host	11/420	206/18614	0.00727806691364642	0.00727806691364642	0.106202087600685	HSPA1A/ICAM1/NRP1/CXCL8/TPCN1/VPS37B/CIITA/CHMP4A/DPP4/EFNB2/RNASEK	11
	GO:0071385	Biological Process (BP)	GO:0071385	cellular response to glucocorticoid stimulus	5/420	54/18614	0.00729228290634294	0.00729228290634294	0.106202087600685	AQP1/ERRFI1/ZFP36L2/ASS1/DDIT4	5
	GO:0071356	Biological Process (BP)	GO:0071356	cellular response to tumor necrosis factor	12/420	235/18614	0.00731429175814881	0.00731429175814881	0.106202087600685	HSPA1A/KRT18/XIAP/CYBA/CXCL8/CHI3L1/ZFP36L2/BIRC3/TNF/ZC3H12A/ASS1/GBP3	12
	GO:0001952	Biological Process (BP)	GO:0001952	regulation of cell-matrix adhesion	8/420	125/18614	0.00747015702278431	0.00747015702278431	0.107358432830133	CEACAM6/NRP1/VEGFA/SDC4/EFNA5/PLAU/ADAM15/CCL28	8
	GO:0010811	Biological Process (BP)	GO:0010811	positive regulation of cell-substrate adhesion	8/420	125/18614	0.00747015702278431	0.00747015702278431	0.107358432830133	CEACAM6/NRP1/VEGFA/CDC42/SDC4/COL8A1/ITGA3/CCL28	8
	GO:0031623	Biological Process (BP)	GO:0031623	receptor internalization	8/420	125/18614	0.00747015702278431	0.00747015702278431	0.107358432830133	DKK1/VEGFA/CEACAM1/PLCG2/CXCL8/RAB31/ARRB1/EFNB2	8
	GO:0061326	Biological Process (BP)	GO:0061326	renal tubule development	7/420	100/18614	0.00751478528238434	0.00751478528238434	0.107633713197112	AQP1/IRX2/CD24/VEGFA/MEF2C/NOTCH2/PBX1	7
	GO:0043534	Biological Process (BP)	GO:0043534	blood vessel endothelial cell migration	10/420	179/18614	0.00758617482472411	0.00758617482472411	0.108289138500863	SRPX2/NRP1/VEGFA/MEF2C/PIK3R3/SPRED1/HIF1A/TNF/GADD45A/EFNB2	10
	GO:0071496	Biological Process (BP)	GO:0071496	cellular response to external stimulus	15/420	327/18614	0.00766097137474519	0.00766097137474519	0.10841490697244	AQP1/ATF3/CPEB4/UPP1/CYBA/SLC38A2/TLE5/DSC2/VDR/WDR45/ZC3H12A/FOLR1/CDKN1A/GADD45A/MAP3K1	15
	GO:0072006	Biological Process (BP)	GO:0072006	nephron development	9/420	152/18614	0.00769168697780068	0.00769168697780068	0.10841490697244	AQP1/IRX2/CD24/VEGFA/EGR1/MEF2C/NOTCH2/ITGA3/PBX1	9
	GO:0002495	Biological Process (BP)	GO:0002495	antigen processing and presentation of peptide antigen via MHC class II	4/420	35/18614	0.00769762045021064	0.00769762045021064	0.10841490697244	HLA-DQA2/CTSE/LGMN/HLA-DRB5	4
	GO:0062098	Biological Process (BP)	GO:0062098	regulation of programmed necrotic cell death	4/420	35/18614	0.00769762045021064	0.00769762045021064	0.10841490697244	OGT/PELI1/NUPR1/BIRC3	4
	GO:0051403	Biological Process (BP)	GO:0051403	stress-activated MAPK cascade	12/420	237/18614	0.00780059014054867	0.00780059014054867	0.109143959591866	DUSP1/IRAK1/XIAP/VEGFA/PTPN22/TNIK/IGFBP6/RASGRP1/XDH/TNF/ZC3H12A/GADD45A	12
	GO:1901654	Biological Process (BP)	GO:1901654	response to ketone	11/420	208/18614	0.0078010468377943	0.0078010468377943	0.109143959591866	FOSB/AQP1/CYBA/ERRFI1/P2RY6/SCNN1A/EFNA5/ADAM15/SPP1/ASS1/DDIT4	11
	GO:0050853	Biological Process (BP)	GO:0050853	B cell receptor signaling pathway	6/420	77/18614	0.00784787592184352	0.00784787592184352	0.10943676897787	NFKBIZ/PLCG2/PTPN22/IGHA1/IGLC1/MEF2C	6
	GO:0043370	Biological Process (BP)	GO:0043370	regulation of CD4-positive, alpha-beta T cell differentiation	5/420	55/18614	0.00787645408066446	0.00787645408066446	0.109473984348293	NFKBIZ/CD83/RUNX1/IL18/ZC3H12A	5
	GO:0050731	Biological Process (BP)	GO:0050731	positive regulation of peptidyl-tyrosine phosphorylation	10/420	181/18614	0.00817482188797737	0.00817482188797737	0.11310314160675	NRP1/VEGFA/PLCG2/EHD4/EFNA5/CSF2/DLG3/MIF/IL18/TNF	10
	GO:0001704	Biological Process (BP)	GO:0001704	formation of primary germ layer	8/420	127/18614	0.0081911019594126	0.0081911019594126	0.11310314160675	DUSP1/DKK1/MMP15/LAMB3/COL8A1/ITGA3/TAF10/DUSP5	8
	GO:0033673	Biological Process (BP)	GO:0033673	negative regulation of kinase activity	12/420	239/18614	0.00831189566599242	0.00831189566599242	0.113410571078634	DUSP1/GPRC5A/CEACAM1/ERRFI1/PTPN22/DDR2/SPRY4/MVP/SPRED1/WASHC1/CDKN1A/GADD45A	12
	GO:0002523	Biological Process (BP)	GO:0002523	leukocyte migration involved in inflammatory response	3/420	19/18614	0.00844787425724322	0.00844787425724322	0.113410571078634	S100A9/TNF/S100A8	3
	GO:0034162	Biological Process (BP)	GO:0034162	toll-like receptor 9 signaling pathway	3/420	19/18614	0.00844787425724322	0.00844787425724322	0.113410571078634	IRAK1/PTPN22/RAB7B	3
	GO:0060977	Biological Process (BP)	GO:0060977	coronary vasculature morphogenesis	3/420	19/18614	0.00844787425724322	0.00844787425724322	0.113410571078634	NRP1/VEGFA/SPRED1	3
	GO:2000434	Biological Process (BP)	GO:2000434	regulation of protein neddylation	3/420	19/18614	0.00844787425724322	0.00844787425724322	0.113410571078634	HIF1A/DCUN1D3/EPAS1	3
	GO:0001954	Biological Process (BP)	GO:0001954	positive regulation of cell-matrix adhesion	5/420	56/18614	0.00849235535395285	0.00849235535395285	0.113410571078634	CEACAM6/NRP1/VEGFA/SDC4/CCL28	5
	GO:0032608	Biological Process (BP)	GO:0032608	interferon-beta production	5/420	56/18614	0.00849235535395285	0.00849235535395285	0.113410571078634	DDX3X/ISG15/ZBTB20/OAS1/IRF7	5
	GO:0032648	Biological Process (BP)	GO:0032648	regulation of interferon-beta production	5/420	56/18614	0.00849235535395285	0.00849235535395285	0.113410571078634	DDX3X/ISG15/ZBTB20/OAS1/IRF7	5
	GO:0045071	Biological Process (BP)	GO:0045071	negative regulation of viral genome replication	5/420	56/18614	0.00849235535395285	0.00849235535395285	0.113410571078634	ISG15/MX1/TNF/OAS1/APOBEC3A	5
	GO:2000107	Biological Process (BP)	GO:2000107	negative regulation of leukocyte apoptotic process	5/420	56/18614	0.00849235535395285	0.00849235535395285	0.113410571078634	TSC22D3/PIP/MIF/HIF1A/IRF7	5
	GO:0140632	Biological Process (BP)	GO:0140632	inflammasome complex assembly	4/420	36/18614	0.00850861820636036	0.00850861820636036	0.113410571078634	DDX3X/CSNK1A1/PLCG2/PTPN22	4
	GO:0060541	Biological Process (BP)	GO:0060541	respiratory system development	11/420	211/18614	0.00863982634884792	0.00863982634884792	0.114797295479231	SPDEF/VEGFA/ERRFI1/CDC42/CHI3L1/ITGA3/ATP7A/TNF/NKX2-1/EPAS1/ASS1	11
	GO:0045639	Biological Process (BP)	GO:0045639	positive regulation of myeloid cell differentiation	7/420	103/18614	0.00878599583876142	0.00878599583876142	0.116168406252794	HSPA1A/ISG15/NOTCH2/RAB7B/RUNX1/HIF1A/TNF	7
	GO:0043409	Biological Process (BP)	GO:0043409	negative regulation of MAPK cascade	10/420	183/18614	0.00879800585472079	0.00879800585472079	0.116168406252794	DUSP1/ATF3/ERRFI1/PTPN22/SPRY4/TIMP3/DUSP6/DUSP8/SPRED1/DUSP5	10
	GO:0060562	Biological Process (BP)	GO:0060562	epithelial tube morphogenesis	15/420	334/18614	0.00920585263710242	0.00920585263710242	0.117105474617133	IRX2/NRP1/VEGFA/ST14/SDC4/VDR/MEF2C/NOTCH2/HIF1A/TNF/FOLR1/NKX2-1/MICAL2/PBX1/EFNB2	15
	GO:0045860	Biological Process (BP)	GO:0045860	positive regulation of protein kinase activity	16/420	366/18614	0.00930207848001027	0.00930207848001027	0.117105474617133	DDX3X/DKK1/IRAK1/CD24/VEGFA/DDR2/EGR1/SDC4/CHI3L1/RASGRP1/MEF2C/DLG3/MIF/IL18/TNF/CDKN1A	16
	GO:0002504	Biological Process (BP)	GO:0002504	antigen processing and presentation of peptide or polysaccharide antigen via MHC class II	4/420	37/18614	0.00937353220515803	0.00937353220515803	0.117105474617133	HLA-DQA2/CTSE/LGMN/HLA-DRB5	4
	GO:0016486	Biological Process (BP)	GO:0016486	peptide hormone processing	4/420	37/18614	0.00937353220515803	0.00937353220515803	0.117105474617133	PCSK1N/BACE2/PCSK7/DPP4	4
	GO:0048536	Biological Process (BP)	GO:0048536	spleen development	4/420	37/18614	0.00937353220515803	0.00937353220515803	0.117105474617133	NFKBIZ/SLC40A1/KMT2A/PBX1	4
	GO:0071230	Biological Process (BP)	GO:0071230	cellular response to amino acid stimulus	6/420	80/18614	0.00940486721463013	0.00940486721463013	0.117105474617133	COL1A2/CPEB4/CYBA/ATP7A/TNF/ASS1	6
	GO:0097061	Biological Process (BP)	GO:0097061	dendritic spine organization	6/420	80/18614	0.00940486721463013	0.00940486721463013	0.117105474617133	PAK3/CTTN/CDC42/LGMN/TANC2/ITGA3	6
	GO:0048872	Biological Process (BP)	GO:0048872	homeostasis of number of cells	14/420	304/18614	0.00948674424806347	0.00948674424806347	0.117105474617133	HSPA1A/NFKBIZ/ISG15/TSC22D3/XIAP/VEGFA/SLC40A1/MEF2C/MIF/KMT2A/HIF1A/OCIAD2/MAFB/EPAS1	14
	GO:0071560	Biological Process (BP)	GO:0071560	cellular response to transforming growth factor beta stimulus	13/420	274/18614	0.0096670390202024	0.0096670390202024	0.117105474617133	HSPA1A/COL1A2/NFKBIZ/OGT/HPGD/GDF15/DDR2/ZFP36L2/MEF2C/ITGA3/SPRED1/FOLR1/NKX2-1	13
	GO:0061387	Biological Process (BP)	GO:0061387	regulation of extent of cell growth	7/420	105/18614	0.00971683948933592	0.00971683948933592	0.117105474617133	CTTN/NRP1/VEGFA/IFRD1/EFNA5/CRABP2/SPP1	7
	GO:0042454	Biological Process (BP)	GO:0042454	ribonucleoside catabolic process	3/420	20/18614	0.0097746819305754	0.0097746819305754	0.117105474617133	UPP1/XDH/APOBEC3A	3
	GO:0097709	Biological Process (BP)	GO:0097709	connective tissue replacement	3/420	20/18614	0.0097746819305754	0.0097746819305754	0.117105474617133	TIMP1/RUNX1/HIF1A	3
	GO:1900227	Biological Process (BP)	GO:1900227	positive regulation of NLRP3 inflammasome complex assembly	3/420	20/18614	0.0097746819305754	0.0097746819305754	0.117105474617133	DDX3X/PLCG2/PTPN22	3
	GO:2001185	Biological Process (BP)	GO:2001185	regulation of CD8-positive, alpha-beta T cell activation	3/420	20/18614	0.0097746819305754	0.0097746819305754	0.117105474617133	PTPN22/SLC4A2/RUNX1	3
	GO:0038127	Biological Process (BP)	GO:0038127	ERBB signaling pathway	8/420	131/18614	0.00978800598222732	0.00978800598222732	0.117105474617133	ITGA1/GPRC5A/PIGR/CEACAM1/ERRFI1/MVP/LGMN/FAM83A	8
	GO:0030324	Biological Process (BP)	GO:0030324	lung development	10/420	186/18614	0.0098003166546678	0.0098003166546678	0.117105474617133	SPDEF/VEGFA/ERRFI1/CDC42/CHI3L1/ITGA3/ATP7A/TNF/NKX2-1/EPAS1	10
	GO:2000628	Biological Process (BP)	GO:2000628	regulation of miRNA metabolic process	6/420	81/18614	0.00996957376909322	0.00996957376909322	0.117665007671685	KCNQ1OT1/EGR1/TEAD1/HIF1A/TNF/ZC3H12A	6
	GO:0031098	Biological Process (BP)	GO:0031098	stress-activated protein kinase signaling cascade	12/420	245/18614	0.0100043466833176	0.0100043466833176	0.117746511030162	DUSP1/IRAK1/XIAP/VEGFA/PTPN22/TNIK/IGFBP6/RASGRP1/XDH/TNF/ZC3H12A/GADD45A	12
	GO:0007565	Biological Process (BP)	GO:0007565	female pregnancy	10/420	187/18614	0.0101530674781748	0.0101530674781748	0.11916494987542	FOSB/VMP1/TIMP1/HPGD/VEGFA/SLC38A2/VDR/ITGA3/ATP7A/SPP1	10
	GO:0070229	Biological Process (BP)	GO:0070229	negative regulation of lymphocyte apoptotic process	4/420	38/18614	0.0102936849175413	0.0102936849175413	0.120480685986327	TSC22D3/PIP/MIF/HIF1A	4
	GO:0033619	Biological Process (BP)	GO:0033619	membrane protein proteolysis	5/420	59/18614	0.0105385049225945	0.0105385049225945	0.122418385229664	NAPSA/TIMP1/BACE2/TIMP3/TNF	5
	GO:0014032	Biological Process (BP)	GO:0014032	neural crest cell development	6/420	82/18614	0.0105579874400739	0.0105579874400739	0.122418385229664	NRP1/CDC42/HIF1A/EFNB1/FOLR1/NRP2	6
	GO:1901184	Biological Process (BP)	GO:1901184	regulation of ERBB signaling pathway	6/420	82/18614	0.0105579874400739	0.0105579874400739	0.122418385229664	ITGA1/GPRC5A/CEACAM1/ERRFI1/MVP/LGMN	6
	GO:0044409	Biological Process (BP)	GO:0044409	entry into host	9/420	160/18614	0.0105751308117553	0.0105751308117553	0.122418385229664	HSPA1A/ICAM1/NRP1/CXCL8/TPCN1/CIITA/DPP4/EFNB2/RNASEK	9
	GO:0051017	Biological Process (BP)	GO:0051017	actin filament bundle assembly	9/420	161/18614	0.0109858629646519	0.0109858629646519	0.126480005564643	PLS3/FHOD1/NRP1/CDC42/CALD1/SHROOM1/SDC4/ARRB1/RHOC	9
	GO:1990845	Biological Process (BP)	GO:1990845	adaptive thermogenesis	9/420	161/18614	0.0109858629646519	0.0109858629646519	0.126480005564643	OGT/G0S2/VEGFA/RHEB/ALPL/IL18/ARRDC3/EPAS1/LCN2	9
	GO:0001570	Biological Process (BP)	GO:0001570	vasculogenesis	6/420	83/18614	0.0111706112126763	0.0111706112126763	0.127326557038526	NRP1/VEGFA/CEACAM1/XDH/SPRED1/TIPARP	6
	GO:0034340	Biological Process (BP)	GO:0034340	response to type I interferon	6/420	83/18614	0.0111706112126763	0.0111706112126763	0.127326557038526	ISG15/IRAK1/MX1/RBM47/OAS1/IRF7	6
	GO:0031290	Biological Process (BP)	GO:0031290	retinal ganglion cell axon guidance	3/420	21/18614	0.0112158507113146	0.0112158507113146	0.127326557038526	NRP1/VEGFA/EFNA5	3
	GO:1903428	Biological Process (BP)	GO:1903428	positive regulation of reactive oxygen species biosynthetic process	3/420	21/18614	0.0112158507113146	0.0112158507113146	0.127326557038526	SLC5A3/CYBA/PLCG2	3
	GO:1903579	Biological Process (BP)	GO:1903579	negative regulation of ATP metabolic process	3/420	21/18614	0.0112158507113146	0.0112158507113146	0.127326557038526	IER3/NUPR1/DDIT4	3
	GO:0030323	Biological Process (BP)	GO:0030323	respiratory tube development	10/420	190/18614	0.011269501896304	0.011269501896304	0.127326557038526	SPDEF/VEGFA/ERRFI1/CDC42/CHI3L1/ITGA3/ATP7A/TNF/NKX2-1/EPAS1	10
	GO:0030279	Biological Process (BP)	GO:0030279	negative regulation of ossification	4/420	39/18614	0.0112703352555526	0.0112703352555526	0.127326557038526	DKK1/MEF2C/HIF1A/SRGN	4
	GO:0016485	Biological Process (BP)	GO:0016485	protein processing	12/420	250/18614	0.0116091988449401	0.0116091988449401	0.130805120459199	OGT/PCSK1N/CTSE/BACE2/XIAP/PCSK7/LGMN/RUNX1/PLAU/MAFB/SRGN/DPP4	12
	GO:0030308	Biological Process (BP)	GO:0030308	negative regulation of cell growth	10/420	191/18614	0.0116615748968753	0.0116615748968753	0.13104580525212	DDX3X/HSPA1A/MEG3/NRP1/GNG4/IFRD1/DCUN1D3/CDKN1A/ADAM15/SPP1	10
	GO:0120034	Biological Process (BP)	GO:0120034	positive regulation of plasma membrane bounded cell projection assembly	7/420	109/18614	0.011791467122951	0.011791467122951	0.131804369344264	NRP1/CDC42EP1/CDC42/OCLN/ATP7A/WASHC1/SEPTIN7	7
	GO:1902106	Biological Process (BP)	GO:1902106	negative regulation of leukocyte differentiation	7/420	109/18614	0.011791467122951	0.011791467122951	0.131804369344264	HMGB3/CEACAM1/SLC4A2/RUNX1/ZC3H12A/MAFB/TMEM176B	7
	GO:0044403	Biological Process (BP)	GO:0044403	biological process involved in symbiotic interaction	14/420	313/18614	0.0120243318958405	0.0120243318958405	0.132326318260192	HSPA1A/ICAM1/NRP1/CDC42/ZDHHC9/CXCL8/TPCN1/ZC3H12A/VPS37B/CIITA/CHMP4A/DPP4/EFNB2/RNASEK	14
	GO:0090287	Biological Process (BP)	GO:0090287	regulation of cellular response to growth factor stimulus	15/420	345/18614	0.0121218358589963	0.0121218358589963	0.132326318260192	HSPA1A/OGT/KCNQ1OT1/DKK1/XIAP/NRP1/VEGFA/SPRY4/XDH/NOTCH2/ITGA3/SPRED1/HIF1A/FOLR1/NKX2-1	15
	GO:0002478	Biological Process (BP)	GO:0002478	antigen processing and presentation of exogenous peptide antigen	4/420	40/18614	0.0123046776303544	0.0123046776303544	0.132326318260192	HLA-DQA2/CTSE/LGMN/HLA-DRB5	4
	GO:0010762	Biological Process (BP)	GO:0010762	regulation of fibroblast migration	4/420	40/18614	0.0123046776303544	0.0123046776303544	0.132326318260192	AQP1/PAK3/DDR2/SDC4	4
	GO:0140448	Biological Process (BP)	GO:0140448	signaling receptor ligand precursor processing	4/420	40/18614	0.0123046776303544	0.0123046776303544	0.132326318260192	PCSK1N/BACE2/PCSK7/DPP4	4
	GO:0070374	Biological Process (BP)	GO:0070374	positive regulation of ERK1 and ERK2 cascade	11/420	222/18614	0.0123259024513931	0.0123259024513931	0.132326318260192	ICAM1/NRP1/P2RY6/PTPN22/DDR2/CHI3L1/RASGRP1/NOTCH2/MIF/TNF/ARRB1	11
	GO:0030198	Biological Process (BP)	GO:0030198	extracellular matrix organization	14/420	314/18614	0.0123360655540597	0.0123360655540597	0.132326318260192	COL1A2/ELF3/MMP15/DDR2/PXDN/COL18A1/COL8A1/RUNX1/QSOX1/ATP7A/TNF/WASHC1/ADAM15/DPP4	14
	GO:0006096	Biological Process (BP)	GO:0006096	glycolytic process	6/420	85/18614	0.0124704692123896	0.0124704692123896	0.132326318260192	IER3/OGT/NUPR1/ZBTB20/HIF1A/DDIT4	6
	GO:0035050	Biological Process (BP)	GO:0035050	embryonic heart tube development	6/420	85/18614	0.0124704692123896	0.0124704692123896	0.132326318260192	CDC42/MEF2C/NOTCH2/HIF1A/FOLR1/MICAL2	6
	GO:0043062	Biological Process (BP)	GO:0043062	extracellular structure organization	14/420	315/18614	0.0126540480338038	0.0126540480338038	0.132326318260192	COL1A2/ELF3/MMP15/DDR2/PXDN/COL18A1/COL8A1/RUNX1/QSOX1/ATP7A/TNF/WASHC1/ADAM15/DPP4	14
	GO:0050792	Biological Process (BP)	GO:0050792	regulation of viral process	9/420	165/18614	0.0127492971050877	0.0127492971050877	0.132326318260192	DDX3X/ISG15/CXCL8/MX1/TNF/OAS1/VPS37B/APOBEC3A/CIITA	9
	GO:0061572	Biological Process (BP)	GO:0061572	actin filament bundle organization	9/420	165/18614	0.0127492971050877	0.0127492971050877	0.132326318260192	PLS3/FHOD1/NRP1/CDC42/CALD1/SHROOM1/SDC4/ARRB1/RHOC	9
	GO:0006907	Biological Process (BP)	GO:0006907	pinocytosis	3/420	22/18614	0.0127729968895114	0.0127729968895114	0.132326318260192	PROM2/CDC42/EHD4	3
	GO:0062099	Biological Process (BP)	GO:0062099	negative regulation of programmed necrotic cell death	3/420	22/18614	0.0127729968895114	0.0127729968895114	0.132326318260192	PELI1/NUPR1/BIRC3	3
	GO:2000725	Biological Process (BP)	GO:2000725	regulation of cardiac muscle cell differentiation	3/420	22/18614	0.0127729968895114	0.0127729968895114	0.132326318260192	DKK1/MEF2C/EFNB2	3
	GO:0022617	Biological Process (BP)	GO:0022617	extracellular matrix disassembly	5/420	62/18614	0.0128985532319958	0.0128985532319958	0.132326318260192	MMP15/DDR2/WASHC1/ADAM15/DPP4	5
	GO:0032233	Biological Process (BP)	GO:0032233	positive regulation of actin filament bundle assembly	5/420	62/18614	0.0128985532319958	0.0128985532319958	0.132326318260192	FHOD1/NRP1/CDC42/SDC4/RHOC	5
	GO:0051341	Biological Process (BP)	GO:0051341	regulation of oxidoreductase activity	7/420	111/18614	0.0129408742279565	0.0129408742279565	0.132326318260192	PDP1/CYBA/VDR/COX17/HIF1A/ATP7A/TNF	7
	GO:0071347	Biological Process (BP)	GO:0071347	cellular response to interleukin-1	7/420	111/18614	0.0129408742279565	0.0129408742279565	0.132326318260192	IRAK1/EGR1/CXCL8/HIF1A/ZC3H12A/IL1RN/GBP3	7
	GO:0006757	Biological Process (BP)	GO:0006757	ATP generation from ADP	6/420	86/18614	0.0131586763089478	0.0131586763089478	0.133008105962126	IER3/OGT/NUPR1/ZBTB20/HIF1A/DDIT4	6
	GO:0006970	Biological Process (BP)	GO:0006970	response to osmotic stress	6/420	86/18614	0.0131586763089478	0.0131586763089478	0.133008105962126	DDX3X/AQP1/TSC22D3/ERRFI1/TNF/TSC22D2	6
	GO:0034103	Biological Process (BP)	GO:0034103	regulation of tissue remodeling	6/420	86/18614	0.0131586763089478	0.0131586763089478	0.133008105962126	CEACAM1/DDR2/SLC4A2/RUNX1/IL18/SPP1	6
	GO:0030856	Biological Process (BP)	GO:0030856	regulation of epithelial cell differentiation	9/420	166/18614	0.013221284075458	0.013221284075458	0.133008105962126	PLAAT4/CD24/VEGFA/CEACAM1/ERRFI1/VDR/XDH/SPRED1/TNF	9
	GO:0070665	Biological Process (BP)	GO:0070665	positive regulation of leukocyte proliferation	9/420	166/18614	0.013221284075458	0.013221284075458	0.133008105962126	PELI1/CD24/PTPN22/CSF2/MEF2C/MIF/IL18/EFNB1/CDKN1A	9
	GO:0045229	Biological Process (BP)	GO:0045229	external encapsulating structure organization	14/420	317/18614	0.0133090811497418	0.0133090811497418	0.13357332600341	COL1A2/ELF3/MMP15/DDR2/PXDN/COL18A1/COL8A1/RUNX1/QSOX1/ATP7A/TNF/WASHC1/ADAM15/DPP4	14
	GO:0032965	Biological Process (BP)	GO:0032965	regulation of collagen biosynthetic process	4/420	41/18614	0.0133978412122082	0.0133978412122082	0.133828380305596	ERRFI1/DDR2/RUNX1/CIITA	4
	GO:0150077	Biological Process (BP)	GO:0150077	regulation of neuroinflammatory response	4/420	41/18614	0.0133978412122082	0.0133978412122082	0.133828380305596	NUPR1/PLCG2/IL18/TNF	4
	GO:1903322	Biological Process (BP)	GO:1903322	positive regulation of protein modification by small protein conjugation or removal	8/420	139/18614	0.0136606169979044	0.0136606169979044	0.13613137197018	DDX3X/PELI1/XIAP/PTPN22/BIRC3/ZC3H12A/ARRDC3/DCUN1D3	8
	GO:0002090	Biological Process (BP)	GO:0002090	regulation of receptor internalization	5/420	63/18614	0.0137584265904632	0.0137584265904632	0.136636918514937	DKK1/VEGFA/PLCG2/ARRB1/EFNB2	5
	GO:0006898	Biological Process (BP)	GO:0006898	receptor-mediated endocytosis	12/420	256/18614	0.0137887559103333	0.0137887559103333	0.136636918514937	DKK1/CTTN/VEGFA/CEACAM1/PLCG2/CXCL8/RAB31/FOLR1/ARRB1/DPP4/EFNB2/RNASEK	12
	GO:0010507	Biological Process (BP)	GO:0010507	negative regulation of autophagy	6/420	87/18614	0.0138730384007879	0.0138730384007879	0.136636918514937	SEC22B/NUPR1/PTPN22/QSOX1/WASHC1/CHMP4A	6
	GO:0032456	Biological Process (BP)	GO:0032456	endocytic recycling	6/420	87/18614	0.0138730384007879	0.0138730384007879	0.136636918514937	EHD4/MICALL2/GRIPAP1/DENND1B/WASHC1/VPS51	6
	GO:0048145	Biological Process (BP)	GO:0048145	regulation of fibroblast proliferation	6/420	87/18614	0.0138730384007879	0.0138730384007879	0.136636918514937	AQP1/NUPR1/DDR2/MIF/KMT2A/CDKN1A	6
	GO:0007264	Biological Process (BP)	GO:0007264	small GTPase mediated signal transduction	19/420	483/18614	0.0139943567412818	0.0139943567412818	0.137511255714823	SQSTM1/RND1/COL1A2/OGT/NRP1/RHEB/CDC42/SPRY4/RRAD/RASGRP1/NOTCH2/ITGA3/ARHGEF12/SGSM3/ARRB1/CDKN1A/RHOC/TRIO/RAB12	19
	GO:0034612	Biological Process (BP)	GO:0034612	response to tumor necrosis factor	12/420	257/18614	0.0141804610820862	0.0141804610820862	0.139016658403941	HSPA1A/KRT18/XIAP/CYBA/CXCL8/CHI3L1/ZFP36L2/BIRC3/TNF/ZC3H12A/ASS1/GBP3	12
	GO:0002573	Biological Process (BP)	GO:0002573	myeloid leukocyte differentiation	11/420	227/18614	0.0143516131135768	0.0143516131135768	0.139472285308263	SH3PXD2A/VEGFA/CEACAM1/CDC42/SLC4A2/CSF2/NOTCH2/RUNX1/TNF/MAFB/IRF7	11
	GO:0002070	Biological Process (BP)	GO:0002070	epithelial cell maturation	3/420	23/18614	0.0144474399277859	0.0144474399277859	0.139472285308263	TFCP2L1/HIF1A/EPAS1	3
	GO:0002689	Biological Process (BP)	GO:0002689	negative regulation of leukocyte chemotaxis	3/420	23/18614	0.0144474399277859	0.0144474399277859	0.139472285308263	DUSP1/MIF/DPP4	3
	GO:0046794	Biological Process (BP)	GO:0046794	transport of virus	3/420	23/18614	0.0144474399277859	0.0144474399277859	0.139472285308263	TPCN1/DPP4/RNASEK	3
	GO:0072574	Biological Process (BP)	GO:0072574	hepatocyte proliferation	3/420	23/18614	0.0144474399277859	0.0144474399277859	0.139472285308263	CEACAM1/NOTCH2/TNF	3
	GO:0072575	Biological Process (BP)	GO:0072575	epithelial cell proliferation involved in liver morphogenesis	3/420	23/18614	0.0144474399277859	0.0144474399277859	0.139472285308263	CEACAM1/NOTCH2/TNF	3
	GO:0032733	Biological Process (BP)	GO:0032733	positive regulation of interleukin-10 production	4/420	42/18614	0.0145508893797299	0.0145508893797299	0.139472285308263	ISG15/CD83/PLCG2/RBM47	4
	GO:0060338	Biological Process (BP)	GO:0060338	regulation of type I interferon-mediated signaling pathway	4/420	42/18614	0.0145508893797299	0.0145508893797299	0.139472285308263	ISG15/RBM47/OAS1/IRF7	4
	GO:0085029	Biological Process (BP)	GO:0085029	extracellular matrix assembly	4/420	42/18614	0.0145508893797299	0.0145508893797299	0.139472285308263	COL1A2/PXDN/QSOX1/ATP7A	4
	GO:0048864	Biological Process (BP)	GO:0048864	stem cell development	6/420	88/18614	0.0146140228371784	0.0146140228371784	0.139472285308263	NRP1/CDC42/HIF1A/EFNB1/FOLR1/NRP2	6
	GO:0071277	Biological Process (BP)	GO:0071277	cellular response to calcium ion	6/420	88/18614	0.0146140228371784	0.0146140228371784	0.139472285308263	FOSB/SYT12/PLCG2/CPNE7/LGMN/MEF2C	6
	GO:0030199	Biological Process (BP)	GO:0030199	collagen fibril organization	5/420	64/18614	0.0146560562887458	0.0146560562887458	0.139472285308263	COL1A2/DDR2/PXDN/COL18A1/ATP7A	5
	GO:0051568	Biological Process (BP)	GO:0051568	histone H3-K4 methylation	5/420	64/18614	0.0146560562887458	0.0146560562887458	0.139472285308263	NNMT/NFKBIZ/OGT/KMT2C/KMT2A	5
	GO:0007173	Biological Process (BP)	GO:0007173	epidermal growth factor receptor signaling pathway	7/420	114/18614	0.0148128410921787	0.0148128410921787	0.139679316287305	ITGA1/GPRC5A/PIGR/CEACAM1/ERRFI1/MVP/FAM83A	7
	GO:0048568	Biological Process (BP)	GO:0048568	embryonic organ development	18/420	453/18614	0.0150406181913059	0.0150406181913059	0.139679316287305	VEGFA/ST14/CDC42/CXCL8/CSF2/TEAD1/MEF2C/COL18A1/NOTCH2/KMT2A/HIF1A/TNF/FOLR1/MAFB/TAF10/EPAS1/MICAL2/PBX1	18
	GO:0038061	Biological Process (BP)	GO:0038061	NIK/NF-kappaB signaling	8/420	142/18614	0.0153675386682602	0.0153675386682602	0.139679316287305	DDX3X/IRAK1/PTPN22/CHI3L1/BIRC3/IL18/TNF/ZC3H12A	8
	GO:0035710	Biological Process (BP)	GO:0035710	CD4-positive, alpha-beta T cell activation	7/420	115/18614	0.0154776014364904	0.0154776014364904	0.139679316287305	NFKBIZ/CD83/RUNX1/KMT2A/IL18/ATP7A/ZC3H12A	7
	GO:1903707	Biological Process (BP)	GO:1903707	negative regulation of hemopoiesis	7/420	115/18614	0.0154776014364904	0.0154776014364904	0.139679316287305	HMGB3/CEACAM1/SLC4A2/RUNX1/ZC3H12A/MAFB/TMEM176B	7
	GO:0001947	Biological Process (BP)	GO:0001947	heart looping	5/420	65/18614	0.0155921074414992	0.0155921074414992	0.139679316287305	MEF2C/NOTCH2/HIF1A/FOLR1/MICAL2	5
	GO:0071248	Biological Process (BP)	GO:0071248	cellular response to metal ion	10/420	200/18614	0.0156698128939132	0.0156698128939132	0.139679316287305	FOSB/AQP1/SYT12/MT1E/PLCG2/CPNE7/LGMN/SLC40A1/MEF2C/ATP7A	10
	GO:0016266	Biological Process (BP)	GO:0016266	O-glycan processing	4/420	43/18614	0.0157648193463187	0.0157648193463187	0.139679316287305	GALNT6/GALNT10/GCNT3/GALNT7	4
	GO:0021879	Biological Process (BP)	GO:0021879	forebrain neuron differentiation	4/420	43/18614	0.0157648193463187	0.0157648193463187	0.139679316287305	NRP1/ATP7A/NKX2-1/NRP2	4
	GO:0030501	Biological Process (BP)	GO:0030501	positive regulation of bone mineralization	4/420	43/18614	0.0157648193463187	0.0157648193463187	0.139679316287305	ISG15/TENT5A/VDR/MEF2C	4
	GO:0031952	Biological Process (BP)	GO:0031952	regulation of protein autophosphorylation	4/420	43/18614	0.0157648193463187	0.0157648193463187	0.139679316287305	DDX3X/VEGFA/ERRFI1/MVP	4
	GO:0060428	Biological Process (BP)	GO:0060428	lung epithelium development	4/420	43/18614	0.0157648193463187	0.0157648193463187	0.139679316287305	SPDEF/ERRFI1/CDC42/NKX2-1	4
	GO:0071548	Biological Process (BP)	GO:0071548	response to dexamethasone	4/420	43/18614	0.0157648193463187	0.0157648193463187	0.139679316287305	AQP1/ERRFI1/ASS1/DDIT4	4
	GO:0072009	Biological Process (BP)	GO:0072009	nephron epithelium development	7/420	116/18614	0.0161632960227737	0.0161632960227737	0.139679316287305	AQP1/IRX2/CD24/VEGFA/MEF2C/NOTCH2/PBX1	7
	GO:0014910	Biological Process (BP)	GO:0014910	regulation of smooth muscle cell migration	6/420	90/18614	0.0161776860072762	0.0161776860072762	0.139679316287305	NRP1/P2RY6/DDR2/MEF2C/PLAU/ATP7A	6
	GO:0048525	Biological Process (BP)	GO:0048525	negative regulation of viral process	6/420	90/18614	0.0161776860072762	0.0161776860072762	0.139679316287305	ISG15/MX1/TNF/OAS1/APOBEC3A/CIITA	6
	GO:0106027	Biological Process (BP)	GO:0106027	neuron projection organization	6/420	90/18614	0.0161776860072762	0.0161776860072762	0.139679316287305	PAK3/CTTN/CDC42/LGMN/TANC2/ITGA3	6
	GO:2000106	Biological Process (BP)	GO:2000106	regulation of leukocyte apoptotic process	6/420	90/18614	0.0161776860072762	0.0161776860072762	0.139679316287305	TSC22D3/PIP/MEF2C/MIF/HIF1A/IRF7	6
	GO:0002082	Biological Process (BP)	GO:0002082	regulation of oxidative phosphorylation	3/420	24/18614	0.0162402186632334	0.0162402186632334	0.139679316287305	NUPR1/ATP7A/TNF	3
	GO:0006213	Biological Process (BP)	GO:0006213	pyrimidine nucleoside metabolic process	3/420	24/18614	0.0162402186632334	0.0162402186632334	0.139679316287305	UPP1/TK2/APOBEC3A	3
	GO:0007097	Biological Process (BP)	GO:0007097	nuclear migration	3/420	24/18614	0.0162402186632334	0.0162402186632334	0.139679316287305	FHOD1/LMNA/CDC42	3
	GO:0009162	Biological Process (BP)	GO:0009162	deoxyribonucleoside monophosphate metabolic process	3/420	24/18614	0.0162402186632334	0.0162402186632334	0.139679316287305	UPP1/TK2/XDH	3
	GO:0021884	Biological Process (BP)	GO:0021884	forebrain neuron development	3/420	24/18614	0.0162402186632334	0.0162402186632334	0.139679316287305	NRP1/ATP7A/NRP2	3
	GO:0051043	Biological Process (BP)	GO:0051043	regulation of membrane protein ectodomain proteolysis	3/420	24/18614	0.0162402186632334	0.0162402186632334	0.139679316287305	TIMP1/TIMP3/TNF	3
	GO:0070233	Biological Process (BP)	GO:0070233	negative regulation of T cell apoptotic process	3/420	24/18614	0.0162402186632334	0.0162402186632334	0.139679316287305	TSC22D3/PIP/HIF1A	3
	GO:0072576	Biological Process (BP)	GO:0072576	liver morphogenesis	3/420	24/18614	0.0162402186632334	0.0162402186632334	0.139679316287305	CEACAM1/NOTCH2/TNF	3
	GO:1900273	Biological Process (BP)	GO:1900273	positive regulation of long-term synaptic potentiation	3/420	24/18614	0.0162402186632334	0.0162402186632334	0.139679316287305	SQSTM1/NRGN/LGMN	3
	GO:1900543	Biological Process (BP)	GO:1900543	negative regulation of purine nucleotide metabolic process	3/420	24/18614	0.0162402186632334	0.0162402186632334	0.139679316287305	IER3/NUPR1/DDIT4	3
	GO:0003007	Biological Process (BP)	GO:0003007	heart morphogenesis	12/420	262/18614	0.0162674784546222	0.0162674784546222	0.139679316287305	DKK1/NRP1/VEGFA/CDC42/MEF2C/NOTCH2/CERT1/HIF1A/FOLR1/ADAM15/MICAL2/NRP2	12
	GO:0001894	Biological Process (BP)	GO:0001894	tissue homeostasis	12/420	263/18614	0.0167113460667149	0.0167113460667149	0.141219669709039	AZGP1/NFKBIZ/XIAP/VEGFA/PIGR/IGHA1/PIP/SLC4A2/OCLN/SERPINA3/KMT2A/SPP1	12
	GO:0060249	Biological Process (BP)	GO:0060249	anatomical structure homeostasis	12/420	263/18614	0.0167113460667149	0.0167113460667149	0.141219669709039	AZGP1/NFKBIZ/XIAP/VEGFA/PIGR/IGHA1/PIP/SLC4A2/OCLN/SERPINA3/KMT2A/SPP1	12
	GO:0071887	Biological Process (BP)	GO:0071887	leukocyte apoptotic process	7/420	117/18614	0.0168702477545482	0.0168702477545482	0.142211618517462	NFKBIZ/TSC22D3/PIP/MEF2C/MIF/HIF1A/IRF7	7
	GO:2001242	Biological Process (BP)	GO:2001242	regulation of intrinsic apoptotic signaling pathway	9/420	173/18614	0.016896044063522	0.016896044063522	0.142211618517462	DDX3X/S100A9/HSPA1A/MUC1/NUPR1/HERPUD1/MIF/HIF1A/S100A8	9
	GO:0001709	Biological Process (BP)	GO:0001709	cell fate determination	4/420	44/18614	0.0170405619522192	0.0170405619522192	0.142294186969436	IFRD1/CDC42/MEF2C/NOTCH2	4
	GO:0002347	Biological Process (BP)	GO:0002347	response to tumor cell	4/420	44/18614	0.0170405619522192	0.0170405619522192	0.142294186969436	CEACAM1/NOTCH2/RBMS3/ADAM15	4
	GO:0006509	Biological Process (BP)	GO:0006509	membrane protein ectodomain proteolysis	4/420	44/18614	0.0170405619522192	0.0170405619522192	0.142294186969436	TIMP1/BACE2/TIMP3/TNF	4
	GO:2000785	Biological Process (BP)	GO:2000785	regulation of autophagosome assembly	4/420	44/18614	0.0170405619522192	0.0170405619522192	0.142294186969436	SEC22B/NUPR1/WDR45/CHMP4A	4
	GO:0016064	Biological Process (BP)	GO:0016064	immunoglobulin mediated immune response	8/420	145/18614	0.0172239938562169	0.0172239938562169	0.143259658804092	NFKBIZ/HLA-DQA2/C4BPA/C2/C4BPB/HLA-DRB5/TNF/IRF7	8
	GO:0050671	Biological Process (BP)	GO:0050671	positive regulation of lymphocyte proliferation	8/420	145/18614	0.0172239938562169	0.0172239938562169	0.143259658804092	PELI1/CD24/PTPN22/MEF2C/MIF/IL18/EFNB1/CDKN1A	8
	GO:0030216	Biological Process (BP)	GO:0030216	keratinocyte differentiation	9/420	174/18614	0.0174763336196803	0.0174763336196803	0.145072904868983	NFKBIZ/PLAAT4/ERRFI1/ST14/VDR/KRT7/MAFB/SCEL/KRT80	9
	GO:0050807	Biological Process (BP)	GO:0050807	regulation of synapse organization	11/420	234/18614	0.0175974661939369	0.0175974661939369	0.145510742550458	SRPX2/OGT/PAK3/DKK1/CDC42/EFNA5/TANC2/MEF2C/GRIPAP1/TNF/NRP2	11
	GO:0050878	Biological Process (BP)	GO:0050878	regulation of body fluid levels	15/420	361/18614	0.0175979546514997	0.0175979546514997	0.145510742550458	AQP1/SAA1/VEGFA/CEACAM1/CYBA/PLCG2/C4BPB/SCNN1A/TSPAN8/SERPINA1/VDR/XDH/PLAU/HIF1A/ATP7A	15
	GO:0060761	Biological Process (BP)	GO:0060761	negative regulation of response to cytokine stimulus	6/420	92/18614	0.0178532308785723	0.0178532308785723	0.147333200548087	ISG15/XIAP/PXDN/TLE5/OAS1/IL1RN	6
	GO:0009164	Biological Process (BP)	GO:0009164	nucleoside catabolic process	3/420	25/18614	0.0181521068509759	0.0181521068509759	0.148638426968212	UPP1/XDH/APOBEC3A	3
	GO:0034114	Biological Process (BP)	GO:0034114	regulation of heterotypic cell-cell adhesion	3/420	25/18614	0.0181521068509759	0.0181521068509759	0.148638426968212	CEACAM6/TNF/IL1RN	3
	GO:0045980	Biological Process (BP)	GO:0045980	negative regulation of nucleotide metabolic process	3/420	25/18614	0.0181521068509759	0.0181521068509759	0.148638426968212	IER3/NUPR1/DDIT4	3
	GO:2000209	Biological Process (BP)	GO:2000209	regulation of anoikis	3/420	25/18614	0.0181521068509759	0.0181521068509759	0.148638426968212	CEACAM6/TLE5/PIK3R3	3
	GO:0002819	Biological Process (BP)	GO:0002819	regulation of adaptive immune response	10/420	205/18614	0.0182973728240981	0.0182973728240981	0.149051888448172	NFKBIZ/C4BPA/CEACAM1/C4BPB/MEF2C/DENND1B/IL18/TNF/ZC3H12A/IRF7	10
	GO:0010876	Biological Process (BP)	GO:0010876	lipid localization	19/420	497/18614	0.0183146411783967	0.0183146411783967	0.149051888448172	SMIM22/VMP1/SFTPA1/CLPTM1L/ATP10B/ABCC3/PLTP/CEACAM1/SLC43A3/FABP3/SEC24A/ATP11A/CRABP2/MIF/CERT1/TNF/ZC3H12A/SPP1/VPS51	19
	GO:0002286	Biological Process (BP)	GO:0002286	T cell activation involved in immune response	7/420	119/18614	0.0183491917951942	0.0183491917951942	0.149051888448172	NFKBIZ/ICAM1/CEACAM1/KMT2A/IL18/ATP7A/ZC3H12A	7
	GO:0030890	Biological Process (BP)	GO:0030890	positive regulation of B cell proliferation	4/420	45/18614	0.0183789816112164	0.0183789816112164	0.149051888448172	PELI1/MEF2C/MIF/CDKN1A	4
	GO:0031295	Biological Process (BP)	GO:0031295	T cell costimulation	4/420	45/18614	0.0183789816112164	0.0183789816112164	0.149051888448172	CD24/EFNB1/DPP4/EFNB2	4
	GO:0033674	Biological Process (BP)	GO:0033674	positive regulation of kinase activity	17/420	430/18614	0.0186130034962435	0.0186130034962435	0.150341526504729	DDX3X/DKK1/IRAK1/CD24/VEGFA/CDC42/DDR2/EGR1/SDC4/CHI3L1/RASGRP1/MEF2C/DLG3/MIF/IL18/TNF/CDKN1A	17
	GO:0006909	Biological Process (BP)	GO:0006909	phagocytosis	11/420	236/18614	0.0186181272206848	0.0186181272206848	0.150341526504729	SFTPA1/C4BPA/CYBA/C2/PLCG2/P2RY6/CDC42/C4BPB/RAB7B/RAB31/TNF	11
	GO:0010634	Biological Process (BP)	GO:0010634	positive regulation of epithelial cell migration	9/420	176/18614	0.0186803279382745	0.0186803279382745	0.150341526504729	SRPX2/NRP1/VEGFA/PLCG2/LGMN/ITGA3/HIF1A/ZC3H12A/NRP2	9
	GO:0048660	Biological Process (BP)	GO:0048660	regulation of smooth muscle cell proliferation	9/420	176/18614	0.0186803279382745	0.0186803279382745	0.150341526504729	IRAK1/HPGD/CYBA/P2RY6/DDR2/MEF2C/IL18/TNF/CDKN1A	9
	GO:1900542	Biological Process (BP)	GO:1900542	regulation of purine nucleotide metabolic process	6/420	93/18614	0.0187340320341156	0.0187340320341156	0.150487101430739	IER3/OGT/NUPR1/ZBTB20/HIF1A/DDIT4	6
	GO:0001701	Biological Process (BP)	GO:0001701	in utero embryonic development	16/420	398/18614	0.0191774645630832	0.0191774645630832	0.153522635406891	ELF3/SH3PXD2A/VEGFA/ST14/SLC34A2/ATP11A/CSF2/NOTCH2/INTS1/CERT1/SMIM14/HIF1A/ATP7A/SEC24D/TAF10/EPAS1	16
	GO:0019724	Biological Process (BP)	GO:0019724	B cell mediated immunity	8/420	148/18614	0.0192365775795637	0.0192365775795637	0.153522635406891	NFKBIZ/HLA-DQA2/C4BPA/C2/C4BPB/HLA-DRB5/TNF/IRF7	8
	GO:0032946	Biological Process (BP)	GO:0032946	positive regulation of mononuclear cell proliferation	8/420	148/18614	0.0192365775795637	0.0192365775795637	0.153522635406891	PELI1/CD24/PTPN22/MEF2C/MIF/IL18/EFNB1/CDKN1A	8
	GO:0044703	Biological Process (BP)	GO:0044703	multi-organism reproductive process	10/420	207/18614	0.0194343823689203	0.0194343823689203	0.153522635406891	FOSB/VMP1/TIMP1/HPGD/VEGFA/SLC38A2/VDR/ITGA3/ATP7A/SPP1	10
	GO:0007265	Biological Process (BP)	GO:0007265	Ras protein signal transduction	14/420	333/18614	0.0195382658046052	0.0195382658046052	0.153522635406891	SQSTM1/COL1A2/OGT/NRP1/CDC42/SPRY4/RASGRP1/NOTCH2/ITGA3/ARHGEF12/SGSM3/ARRB1/CDKN1A/RAB12	14
	GO:0006140	Biological Process (BP)	GO:0006140	regulation of nucleotide metabolic process	6/420	94/18614	0.0196440714897448	0.0196440714897448	0.153522635406891	IER3/OGT/NUPR1/ZBTB20/HIF1A/DDIT4	6
	GO:0046031	Biological Process (BP)	GO:0046031	ADP metabolic process	6/420	94/18614	0.0196440714897448	0.0196440714897448	0.153522635406891	IER3/OGT/NUPR1/ZBTB20/HIF1A/DDIT4	6
	GO:0032835	Biological Process (BP)	GO:0032835	glomerulus development	5/420	69/18614	0.0197330518330156	0.0197330518330156	0.153522635406891	AQP1/CD24/EGR1/MEF2C/NOTCH2	5
	GO:0042093	Biological Process (BP)	GO:0042093	T-helper cell differentiation	5/420	69/18614	0.0197330518330156	0.0197330518330156	0.153522635406891	NFKBIZ/KMT2A/IL18/ATP7A/ZC3H12A	5
	GO:0002455	Biological Process (BP)	GO:0002455	humoral immune response mediated by circulating immunoglobulin	4/420	46/18614	0.0197808764014838	0.0197808764014838	0.153522635406891	C4BPA/C2/C4BPB/TNF	4
	GO:0010712	Biological Process (BP)	GO:0010712	regulation of collagen metabolic process	4/420	46/18614	0.0197808764014838	0.0197808764014838	0.153522635406891	ERRFI1/DDR2/RUNX1/CIITA	4
	GO:0014911	Biological Process (BP)	GO:0014911	positive regulation of smooth muscle cell migration	4/420	46/18614	0.0197808764014838	0.0197808764014838	0.153522635406891	NRP1/P2RY6/DDR2/ATP7A	4
	GO:0042789	Biological Process (BP)	GO:0042789	mRNA transcription by RNA polymerase II	4/420	46/18614	0.0197808764014838	0.0197808764014838	0.153522635406891	NFKBIZ/VDR/TAF10/EPAS1	4
	GO:0070266	Biological Process (BP)	GO:0070266	necroptotic process	4/420	46/18614	0.0197808764014838	0.0197808764014838	0.153522635406891	OGT/PELI1/BIRC3/TNF	4
	GO:0031398	Biological Process (BP)	GO:0031398	positive regulation of protein ubiquitination	7/420	121/18614	0.0199169239827033	0.0199169239827033	0.153522635406891	DDX3X/PELI1/XIAP/PTPN22/BIRC3/ARRDC3/DCUN1D3	7
	GO:0098876	Biological Process (BP)	GO:0098876	vesicle-mediated transport to the plasma membrane	8/420	149/18614	0.0199432452740869	0.0199432452740869	0.153522635406891	KRT18/EHD4/MICALL2/GRIPAP1/DENND1B/RAB31/WASHC1/VPS51	8
	GO:0008361	Biological Process (BP)	GO:0008361	regulation of cell size	9/420	178/18614	0.0199434629533006	0.0199434629533006	0.153522635406891	AQP1/CTTN/NRP1/VEGFA/IFRD1/EFNA5/CRABP2/ATP7A/SPP1	9
	GO:0009435	Biological Process (BP)	GO:0009435	NAD biosynthetic process	3/420	26/18614	0.0201836280724823	0.0201836280724823	0.153522635406891	NNMT/NAPRT/QPRT	3
	GO:0021854	Biological Process (BP)	GO:0021854	hypothalamus development	3/420	26/18614	0.0201836280724823	0.0201836280724823	0.153522635406891	NRP1/NKX2-1/NRP2	3
	GO:0051894	Biological Process (BP)	GO:0051894	positive regulation of focal adhesion assembly	3/420	26/18614	0.0201836280724823	0.0201836280724823	0.153522635406891	NRP1/VEGFA/SDC4	3
	GO:0099563	Biological Process (BP)	GO:0099563	modification of synaptic structure	3/420	26/18614	0.0201836280724823	0.0201836280724823	0.153522635406891	SPTB/CDC42/GRIPAP1	3
	GO:0016050	Biological Process (BP)	GO:0016050	vesicle organization	15/420	368/18614	0.0205181936679405	0.0205181936679405	0.155089030003038	SQSTM1/AQP1/SEC22B/BACE2/SDC4/SEC24A/RAB7B/ATP6V0C/VPS37B/SEC24D/SEC23A/CHMP4A/RAB12/SRGN/RNASEK	15
	GO:1904705	Biological Process (BP)	GO:1904705	regulation of vascular associated smooth muscle cell proliferation	6/420	95/18614	0.0205837506656496	0.0205837506656496	0.155306720247965	HPGD/P2RY6/DDR2/MEF2C/TNF/CDKN1A	6
	GO:0050803	Biological Process (BP)	GO:0050803	regulation of synapse structure or activity	11/420	240/18614	0.0207904604047655	0.0207904604047655	0.15658674934746	SRPX2/OGT/PAK3/DKK1/CDC42/EFNA5/TANC2/MEF2C/GRIPAP1/TNF/NRP2	11
	GO:0061371	Biological Process (BP)	GO:0061371	determination of heart left/right asymmetry	5/420	70/18614	0.0208704027130627	0.0208704027130627	0.156909152444716	MEF2C/NOTCH2/HIF1A/FOLR1/MICAL2	5
	GO:0071900	Biological Process (BP)	GO:0071900	regulation of protein serine/threonine kinase activity	15/420	369/18614	0.0209636890017505	0.0209636890017505	0.157330555581988	DDX3X/DUSP1/DKK1/IRAK1/CD24/VEGFA/PTPN22/SPRY4/RASGRP1/MEF2C/SERTAD1/MIF/TNF/CDKN1A/GADD45A	15
	GO:0002064	Biological Process (BP)	GO:0002064	epithelial cell development	10/420	210/18614	0.0212358363072997	0.0212358363072997	0.157648425470122	ICAM1/SPDEF/VEGFA/ST14/RHEB/NOTCH2/TFCP2L1/HIF1A/TNF/EPAS1	10
	GO:0031294	Biological Process (BP)	GO:0031294	lymphocyte costimulation	4/420	47/18614	0.021246978290599	0.021246978290599	0.157648425470122	CD24/EFNB1/DPP4/EFNB2	4
	GO:0045601	Biological Process (BP)	GO:0045601	regulation of endothelial cell differentiation	4/420	47/18614	0.021246978290599	0.021246978290599	0.157648425470122	VEGFA/CEACAM1/XDH/TNF	4
	GO:0045646	Biological Process (BP)	GO:0045646	regulation of erythrocyte differentiation	4/420	47/18614	0.021246978290599	0.021246978290599	0.157648425470122	HSPA1A/ISG15/HIF1A/MAFB	4
	GO:0046677	Biological Process (BP)	GO:0046677	response to antibiotic	4/420	47/18614	0.021246978290599	0.021246978290599	0.157648425470122	ALPL/MEF2C/ATP7A/CIITA	4
	GO:1900271	Biological Process (BP)	GO:1900271	regulation of long-term synaptic potentiation	4/420	47/18614	0.021246978290599	0.021246978290599	0.157648425470122	SQSTM1/NRGN/CALB2/LGMN	4
	GO:0048659	Biological Process (BP)	GO:0048659	smooth muscle cell proliferation	9/420	180/18614	0.0212672203268737	0.0212672203268737	0.157648425470122	IRAK1/HPGD/CYBA/P2RY6/DDR2/MEF2C/IL18/TNF/CDKN1A	9
	GO:0009895	Biological Process (BP)	GO:0009895	negative regulation of catabolic process	14/420	337/18614	0.0213939192628312	0.0213939192628312	0.158309875418941	IER3/SEC22B/TIMP1/OGT/NUPR1/PTPN22/TIMP3/TENT5A/RBM47/QSOX1/TNF/WASHC1/CHMP4A/DDIT4	14
	GO:0002042	Biological Process (BP)	GO:0002042	cell migration involved in sprouting angiogenesis	6/420	96/18614	0.0215534602675461	0.0215534602675461	0.159211611177641	SRPX2/NRP1/VEGFA/PIK3R3/SPRED1/EFNB2	6
	GO:0002294	Biological Process (BP)	GO:0002294	CD4-positive, alpha-beta T cell differentiation involved in immune response	5/420	71/18614	0.0220496883329366	0.0220496883329366	0.162027366532554	NFKBIZ/KMT2A/IL18/ATP7A/ZC3H12A	5
	GO:0003143	Biological Process (BP)	GO:0003143	embryonic heart tube morphogenesis	5/420	71/18614	0.0220496883329366	0.0220496883329366	0.162027366532554	MEF2C/NOTCH2/HIF1A/FOLR1/MICAL2	5
	GO:0048002	Biological Process (BP)	GO:0048002	antigen processing and presentation of peptide antigen	5/420	71/18614	0.0220496883329366	0.0220496883329366	0.162027366532554	HLA-DQA2/CTSE/LGMN/ERAP2/HLA-DRB5	5
	GO:0046651	Biological Process (BP)	GO:0046651	lymphocyte proliferation	13/420	306/18614	0.022166098587074	0.022166098587074	0.162094425622236	NFKBIZ/PELI1/CD24/PTPN22/SDC4/SLC4A2/RASGRP1/MEF2C/MIF/PSMB10/IL18/EFNB1/CDKN1A	13
	GO:0001890	Biological Process (BP)	GO:0001890	placenta development	8/420	152/18614	0.0221739036146412	0.0221739036146412	0.162094425622236	ST14/CSF2/VDR/NOTCH2/HIF1A/SPP1/TAF10/EPAS1	8
	GO:0043535	Biological Process (BP)	GO:0043535	regulation of blood vessel endothelial cell migration	8/420	152/18614	0.0221739036146412	0.0221739036146412	0.162094425622236	SRPX2/NRP1/VEGFA/MEF2C/SPRED1/HIF1A/TNF/GADD45A	8
	GO:0002092	Biological Process (BP)	GO:0002092	positive regulation of receptor internalization	3/420	27/18614	0.0223350700310394	0.0223350700310394	0.162150427029467	VEGFA/PLCG2/ARRB1	3
	GO:0034143	Biological Process (BP)	GO:0034143	regulation of toll-like receptor 4 signaling pathway	3/420	27/18614	0.0223350700310394	0.0223350700310394	0.162150427029467	PELI1/PTPN22/RAB7B	3
	GO:0046639	Biological Process (BP)	GO:0046639	negative regulation of alpha-beta T cell differentiation	3/420	27/18614	0.0223350700310394	0.0223350700310394	0.162150427029467	SLC4A2/RUNX1/ZC3H12A	3
	GO:0071280	Biological Process (BP)	GO:0071280	cellular response to copper ion	3/420	27/18614	0.0223350700310394	0.0223350700310394	0.162150427029467	AQP1/MT1E/ATP7A	3
	GO:0045619	Biological Process (BP)	GO:0045619	regulation of lymphocyte differentiation	10/420	212/18614	0.022502507895698	0.022502507895698	0.162619130836638	NFKBIZ/ZBTB16/HMGB3/CD83/ZFP36L2/SLC4A2/RASGRP1/RUNX1/IL18/ZC3H12A	10
	GO:0010586	Biological Process (BP)	GO:0010586	miRNA metabolic process	6/420	97/18614	0.0225535800041745	0.0225535800041745	0.162619130836638	KCNQ1OT1/EGR1/TEAD1/HIF1A/TNF/ZC3H12A	6
	GO:0014909	Biological Process (BP)	GO:0014909	smooth muscle cell migration	6/420	97/18614	0.0225535800041745	0.0225535800041745	0.162619130836638	NRP1/P2RY6/DDR2/MEF2C/PLAU/ATP7A	6
	GO:1990874	Biological Process (BP)	GO:1990874	vascular associated smooth muscle cell proliferation	6/420	97/18614	0.0225535800041745	0.0225535800041745	0.162619130836638	HPGD/P2RY6/DDR2/MEF2C/TNF/CDKN1A	6
	GO:0043484	Biological Process (BP)	GO:0043484	regulation of RNA splicing	9/420	182/18614	0.0226530531832347	0.0226530531832347	0.16305811078186	RBM3/HSPA1A/HNRNPH1/CELF2/SLC38A2/FASTK/RBM47/FAM50A/TAF10	9
	GO:0035987	Biological Process (BP)	GO:0035987	endodermal cell differentiation	4/420	48/18614	0.0227779534852241	0.0227779534852241	0.163678312369655	DKK1/MMP15/LAMB3/COL8A1	4
	GO:0046718	Biological Process (BP)	GO:0046718	viral entry into host cell	8/420	153/18614	0.0229550914720332	0.0229550914720332	0.164671141397089	HSPA1A/ICAM1/NRP1/TPCN1/CIITA/DPP4/EFNB2/RNASEK	8
	GO:0002260	Biological Process (BP)	GO:0002260	lymphocyte homeostasis	5/420	72/18614	0.0232714104696341	0.0232714104696341	0.166094312989173	TSC22D3/SLC40A1/MEF2C/MIF/HIF1A	5
	GO:0002287	Biological Process (BP)	GO:0002287	alpha-beta T cell activation involved in immune response	5/420	72/18614	0.0232714104696341	0.0232714104696341	0.166094312989173	NFKBIZ/KMT2A/IL18/ATP7A/ZC3H12A	5
	GO:0002293	Biological Process (BP)	GO:0002293	alpha-beta T cell differentiation involved in immune response	5/420	72/18614	0.0232714104696341	0.0232714104696341	0.166094312989173	NFKBIZ/KMT2A/IL18/ATP7A/ZC3H12A	5
	GO:0042113	Biological Process (BP)	GO:0042113	B cell activation	12/420	276/18614	0.0233467033461487	0.0233467033461487	0.16635070068597	NFKBIZ/HMGB3/PELI1/PLCG2/KLF6/ZFP36L2/RASGRP1/MEF2C/NOTCH2/PIK3R3/MIF/CDKN1A	12
	GO:0007015	Biological Process (BP)	GO:0007015	actin filament organization	17/420	442/18614	0.0235414942868423	0.0235414942868423	0.166620799509162	RND1/PLS3/SPTB/FHOD1/PAK3/CTTN/NRP1/CDC42/CALD1/SHROOM1/SDC4/MICALL2/ARPC1B/WASHC1/ARRB1/RHOC/MICAL2	17
	GO:0050729	Biological Process (BP)	GO:0050729	positive regulation of inflammatory response	8/420	154/18614	0.0237554636467045	0.0237554636467045	0.166620799509162	S100A9/NFKBIZ/NUPR1/PLCG2/IL18/TNF/C2CD4A/S100A8	8
	GO:1901653	Biological Process (BP)	GO:1901653	cellular response to peptide	15/420	375/18614	0.0237921780029518	0.0237921780029518	0.166620799509162	OGT/ICAM1/CEACAM1/CYBA/ERRFI1/PTPN22/VWA2/GDF15/DDR2/SCNN1A/LGMN/PIK3R3/RAB31/TNF/ASS1	15
	GO:0046578	Biological Process (BP)	GO:0046578	regulation of Ras protein signal transduction	9/420	184/18614	0.0241023834597246	0.0241023834597246	0.166620799509162	SQSTM1/OGT/NRP1/SPRY4/RASGRP1/NOTCH2/ITGA3/SGSM3/ARRB1	9
	GO:0002688	Biological Process (BP)	GO:0002688	regulation of leukocyte chemotaxis	7/420	126/18614	0.0242402978744584	0.0242402978744584	0.166620799509162	S100A14/DUSP1/VEGFA/CXCL8/LGMN/MIF/DPP4	7
	GO:0019730	Biological Process (BP)	GO:0019730	antimicrobial humoral response	7/420	126/18614	0.0242402978744584	0.0242402978744584	0.166620799509162	S100A9/CXCL2/CXCL14/IGHA1/WFDC2/CXCL8/CXCL3	7
	GO:0010043	Biological Process (BP)	GO:0010043	response to zinc ion	4/420	49/18614	0.0243744028964027	0.0243744028964027	0.166620799509162	MT1E/ATP7A/ASS1/S100A8	4
	GO:0019884	Biological Process (BP)	GO:0019884	antigen processing and presentation of exogenous antigen	4/420	49/18614	0.0243744028964027	0.0243744028964027	0.166620799509162	HLA-DQA2/CTSE/LGMN/HLA-DRB5	4
	GO:0043114	Biological Process (BP)	GO:0043114	regulation of vascular permeability	4/420	49/18614	0.0243744028964027	0.0243744028964027	0.166620799509162	VEGFA/CEACAM1/OCLN/C2CD4A	4
	GO:0009612	Biological Process (BP)	GO:0009612	response to mechanical stimulus	10/420	215/18614	0.0245039950509309	0.0245039950509309	0.166620799509162	FOSB/AQP1/CYBA/SLC38A2/DDR2/CHI3L1/TNF/SCEL/GADD45A/MAP3K1	10
	GO:0050766	Biological Process (BP)	GO:0050766	positive regulation of phagocytosis	5/420	73/18614	0.0245360460159437	0.0245360460159437	0.166620799509162	CYBA/C2/PLCG2/RAB31/TNF	5
	GO:0071260	Biological Process (BP)	GO:0071260	cellular response to mechanical stimulus	5/420	73/18614	0.0245360460159437	0.0245360460159437	0.166620799509162	AQP1/CYBA/SLC38A2/GADD45A/MAP3K1	5
	GO:0043524	Biological Process (BP)	GO:0043524	negative regulation of neuron apoptotic process	8/420	155/18614	0.0245752350293239	0.0245752350293239	0.166620799509162	CPEB4/TOX3/FOXQ1/NRP1/LGMN/MEF2C/HIF1A/VSTM2L	8
	GO:0019359	Biological Process (BP)	GO:0019359	nicotinamide nucleotide biosynthetic process	3/420	28/18614	0.0246064982560322	0.0246064982560322	0.166620799509162	NNMT/NAPRT/QPRT	3
	GO:0019363	Biological Process (BP)	GO:0019363	pyridine nucleotide biosynthetic process	3/420	28/18614	0.0246064982560322	0.0246064982560322	0.166620799509162	NNMT/NAPRT/QPRT	3
	GO:0036037	Biological Process (BP)	GO:0036037	CD8-positive, alpha-beta T cell activation	3/420	28/18614	0.0246064982560322	0.0246064982560322	0.166620799509162	PTPN22/SLC4A2/RUNX1	3
	GO:0045116	Biological Process (BP)	GO:0045116	protein neddylation	3/420	28/18614	0.0246064982560322	0.0246064982560322	0.166620799509162	HIF1A/DCUN1D3/EPAS1	3
	GO:0051647	Biological Process (BP)	GO:0051647	nucleus localization	3/420	28/18614	0.0246064982560322	0.0246064982560322	0.166620799509162	FHOD1/LMNA/CDC42	3
	GO:1990868	Biological Process (BP)	GO:1990868	response to chemokine	6/420	99/18614	0.0246465121346698	0.0246465121346698	0.166620799509162	DUSP1/CXCL2/CXCL8/HIF1A/ZC3H12A/CXCL3	6
	GO:1990869	Biological Process (BP)	GO:1990869	cellular response to chemokine	6/420	99/18614	0.0246465121346698	0.0246465121346698	0.166620799509162	DUSP1/CXCL2/CXCL8/HIF1A/ZC3H12A/CXCL3	6
	GO:2001243	Biological Process (BP)	GO:2001243	negative regulation of intrinsic apoptotic signaling pathway	6/420	99/18614	0.0246465121346698	0.0246465121346698	0.166620799509162	DDX3X/HSPA1A/MUC1/HERPUD1/MIF/HIF1A	6
	GO:0032640	Biological Process (BP)	GO:0032640	tumor necrosis factor production	9/420	185/18614	0.0248512953203785	0.0248512953203785	0.167442252559376	ZBTB20/CYBA/PLCG2/ERRFI1/PTPN22/RASGRP1/MIF/ZC3H12A/OAS1	9
	GO:0032680	Biological Process (BP)	GO:0032680	regulation of tumor necrosis factor production	9/420	185/18614	0.0248512953203785	0.0248512953203785	0.167442252559376	ZBTB20/CYBA/PLCG2/ERRFI1/PTPN22/RASGRP1/MIF/ZC3H12A/OAS1	9
	GO:0002460	Biological Process (BP)	GO:0002460	adaptive immune response based on somatic recombination of immune receptors built from immunoglobulin superfamily domains	13/420	311/18614	0.024886907791959	0.024886907791959	0.167442252559376	NFKBIZ/HLA-DQA2/C4BPA/CEACAM1/C2/C4BPB/MEF2C/HLA-DRB5/DENND1B/IL18/TNF/ZC3H12A/IRF7	13
	GO:0051348	Biological Process (BP)	GO:0051348	negative regulation of transferase activity	12/420	279/18614	0.0251205059719336	0.0251205059719336	0.168734591027997	DUSP1/GPRC5A/CEACAM1/ERRFI1/PTPN22/DDR2/SPRY4/MVP/SPRED1/WASHC1/CDKN1A/GADD45A	12
	GO:0003014	Biological Process (BP)	GO:0003014	renal system process	7/420	127/18614	0.0251765009695027	0.0251765009695027	0.168734591027997	AQP1/CYBA/IGHA1/LGMN/ITGA3/FOLR1/TBC1D8B	7
	GO:0044706	Biological Process (BP)	GO:0044706	multi-multicellular organism process	10/420	216/18614	0.0251987918763659	0.0251987918763659	0.168734591027997	FOSB/VMP1/TIMP1/HPGD/VEGFA/SLC38A2/VDR/ITGA3/ATP7A/SPP1	10
	GO:0007584	Biological Process (BP)	GO:0007584	response to nutrient	8/420	156/18614	0.0254146168997477	0.0254146168997477	0.169910513383723	NFKBIZ/OGT/ALPL/VDR/FOLR1/SPP1/ASS1/CCL28	8
	GO:0035282	Biological Process (BP)	GO:0035282	segmentation	6/420	100/18614	0.0257400266146029	0.0257400266146029	0.171657897514233	DKK1/IRX2/NRP1/MAFB/TAF10/NRP2	6
	GO:0007585	Biological Process (BP)	GO:0007585	respiratory gaseous exchange by respiratory system	5/420	74/18614	0.0258440467144394	0.0258440467144394	0.171657897514233	SLC5A3/SFTPA1/SFTPA2/CYSLTR1/MAFB	5
	GO:0006469	Biological Process (BP)	GO:0006469	negative regulation of protein kinase activity	10/420	217/18614	0.0259076404920049	0.0259076404920049	0.171657897514233	DUSP1/GPRC5A/CEACAM1/ERRFI1/PTPN22/SPRY4/MVP/SPRED1/CDKN1A/GADD45A	10
	GO:0001974	Biological Process (BP)	GO:0001974	blood vessel remodeling	4/420	50/18614	0.0260368627118695	0.0260368627118695	0.171657897514233	CEACAM1/MEF2C/ATP7A/EPAS1	4
	GO:0038084	Biological Process (BP)	GO:0038084	vascular endothelial growth factor signaling pathway	4/420	50/18614	0.0260368627118695	0.0260368627118695	0.171657897514233	NRP1/VEGFA/XDH/NRP2	4
	GO:0043457	Biological Process (BP)	GO:0043457	regulation of cellular respiration	4/420	50/18614	0.0260368627118695	0.0260368627118695	0.171657897514233	NUPR1/HIF1A/ATP7A/TNF	4
	GO:0044088	Biological Process (BP)	GO:0044088	regulation of vacuole organization	4/420	50/18614	0.0260368627118695	0.0260368627118695	0.171657897514233	SEC22B/NUPR1/WDR45/CHMP4A	4
	GO:1902041	Biological Process (BP)	GO:1902041	regulation of extrinsic apoptotic signaling pathway via death domain receptors	4/420	50/18614	0.0260368627118695	0.0260368627118695	0.171657897514233	DDX3X/ATF3/ICAM1/TIMP3	4
	GO:0032943	Biological Process (BP)	GO:0032943	mononuclear cell proliferation	13/420	313/18614	0.026041623490606	0.026041623490606	0.171657897514233	NFKBIZ/PELI1/CD24/PTPN22/SDC4/SLC4A2/RASGRP1/MEF2C/MIF/PSMB10/IL18/EFNB1/CDKN1A	13
	GO:0006470	Biological Process (BP)	GO:0006470	protein dephosphorylation	11/420	249/18614	0.0263532141923314	0.0263532141923314	0.173441222770976	DUSP1/ITGA1/PPP1R14D/PDP1/PTPN22/NCEH1/DUSP6/DUSP8/TNF/PTPRG/DUSP5	11
	GO:0006910	Biological Process (BP)	GO:0006910	phagocytosis, recognition	3/420	29/18614	0.0269977692369961	0.0269977692369961	0.17603808596053	SFTPA1/C4BPA/C4BPB	3
	GO:0010592	Biological Process (BP)	GO:0010592	positive regulation of lamellipodium assembly	3/420	29/18614	0.0269977692369961	0.0269977692369961	0.17603808596053	CDC42/OCLN/ATP7A	3
	GO:0035640	Biological Process (BP)	GO:0035640	exploration behavior	3/420	29/18614	0.0269977692369961	0.0269977692369961	0.17603808596053	KMT2A/ITGA3/DPP4	3
	GO:0072012	Biological Process (BP)	GO:0072012	glomerulus vasculature development	3/420	29/18614	0.0269977692369961	0.0269977692369961	0.17603808596053	AQP1/EGR1/NOTCH2	3
	GO:0090025	Biological Process (BP)	GO:0090025	regulation of monocyte chemotaxis	3/420	29/18614	0.0269977692369961	0.0269977692369961	0.17603808596053	S100A14/DUSP1/LGMN	3
	GO:0099170	Biological Process (BP)	GO:0099170	postsynaptic modulation of chemical synaptic transmission	3/420	29/18614	0.0269977692369961	0.0269977692369961	0.17603808596053	RNF19A/NRGN/TRIO	3
	GO:0010506	Biological Process (BP)	GO:0010506	regulation of autophagy	14/420	348/18614	0.027180086929007	0.027180086929007	0.176512405955991	SEC22B/NUPR1/CTTN/PTPN22/RHEB/WDR45/ATP6V0C/TPCN1/HIF1A/QSOX1/ZC3H12A/WASHC1/CHMP4A/DEPP1	14
	GO:0070661	Biological Process (BP)	GO:0070661	leukocyte proliferation	14/420	348/18614	0.027180086929007	0.027180086929007	0.176512405955991	NFKBIZ/PELI1/CD24/PTPN22/SDC4/SLC4A2/CSF2/RASGRP1/MEF2C/MIF/PSMB10/IL18/EFNB1/CDKN1A	14
	GO:0042058	Biological Process (BP)	GO:0042058	regulation of epidermal growth factor receptor signaling pathway	5/420	75/18614	0.027195838929617	0.027195838929617	0.176512405955991	ITGA1/GPRC5A/CEACAM1/ERRFI1/MVP	5
	GO:0031330	Biological Process (BP)	GO:0031330	negative regulation of cellular catabolic process	11/420	251/18614	0.0277229353902364	0.0277229353902364	0.178055532464237	SEC22B/TIMP1/OGT/NUPR1/PTPN22/TIMP3/TENT5A/RBM47/QSOX1/WASHC1/CHMP4A	11
	GO:0009299	Biological Process (BP)	GO:0009299	mRNA transcription	4/420	51/18614	0.0277658050671884	0.0277658050671884	0.178055532464237	NFKBIZ/VDR/TAF10/EPAS1	4
	GO:0032964	Biological Process (BP)	GO:0032964	collagen biosynthetic process	4/420	51/18614	0.0277658050671884	0.0277658050671884	0.178055532464237	ERRFI1/DDR2/RUNX1/CIITA	4
	GO:1902895	Biological Process (BP)	GO:1902895	positive regulation of miRNA transcription	4/420	51/18614	0.0277658050671884	0.0277658050671884	0.178055532464237	EGR1/TEAD1/HIF1A/TNF	4
	GO:1904707	Biological Process (BP)	GO:1904707	positive regulation of vascular associated smooth muscle cell proliferation	4/420	51/18614	0.0277658050671884	0.0277658050671884	0.178055532464237	HPGD/P2RY6/DDR2/TNF	4
	GO:2001238	Biological Process (BP)	GO:2001238	positive regulation of extrinsic apoptotic signaling pathway	4/420	51/18614	0.0277658050671884	0.0277658050671884	0.178055532464237	ATF3/G0S2/TIMP3/TNF	4
	GO:0006165	Biological Process (BP)	GO:0006165	nucleoside diphosphate phosphorylation	6/420	102/18614	0.0280228180702143	0.0280228180702143	0.178055532464237	IER3/OGT/NUPR1/ZBTB20/HIF1A/DDIT4	6
	GO:0016241	Biological Process (BP)	GO:0016241	regulation of macroautophagy	8/420	159/18614	0.0280524817633965	0.0280524817633965	0.178055532464237	SEC22B/NUPR1/RHEB/WDR45/ATP6V0C/HIF1A/QSOX1/CHMP4A	8
	GO:0051092	Biological Process (BP)	GO:0051092	positive regulation of NF-kappaB transcription factor activity	8/420	159/18614	0.0280524817633965	0.0280524817633965	0.178055532464237	S100A9/HSPA1A/IRAK1/PLCG2/RAB7B/IL18/TNF/S100A8	8
	GO:0060337	Biological Process (BP)	GO:0060337	type I interferon-mediated signaling pathway	5/420	76/18614	0.0285918234571649	0.0285918234571649	0.178055532464237	ISG15/IRAK1/RBM47/OAS1/IRF7	5
	GO:0002822	Biological Process (BP)	GO:0002822	regulation of adaptive immune response based on somatic recombination of immune receptors built from immunoglobulin superfamily domains	9/420	190/18614	0.028845056549648	0.028845056549648	0.178055532464237	NFKBIZ/C4BPA/CEACAM1/C4BPB/MEF2C/DENND1B/IL18/TNF/ZC3H12A	9
	GO:0071706	Biological Process (BP)	GO:0071706	tumor necrosis factor superfamily cytokine production	9/420	190/18614	0.028845056549648	0.028845056549648	0.178055532464237	ZBTB20/CYBA/PLCG2/ERRFI1/PTPN22/RASGRP1/MIF/ZC3H12A/OAS1	9
	GO:1903555	Biological Process (BP)	GO:1903555	regulation of tumor necrosis factor superfamily cytokine production	9/420	190/18614	0.028845056549648	0.028845056549648	0.178055532464237	ZBTB20/CYBA/PLCG2/ERRFI1/PTPN22/RASGRP1/MIF/ZC3H12A/OAS1	9
	GO:0050673	Biological Process (BP)	GO:0050673	epithelial cell proliferation	18/420	488/18614	0.0290197276774085	0.0290197276774085	0.178111759010222	NFKBIZ/NUPR1/NRP1/VEGFA/CEACAM1/CYBA/ERRFI1/CDC42/VDR/XDH/MEF2C/NOTCH2/COL8A1/HIF1A/ATP7A/TNF/EFNB2/NRP2	18
	GO:0050678	Biological Process (BP)	GO:0050678	regulation of epithelial cell proliferation	16/420	419/18614	0.0290921121978688	0.0290921121978688	0.178111759010222	NUPR1/NRP1/VEGFA/CEACAM1/CYBA/ERRFI1/CDC42/VDR/XDH/MEF2C/NOTCH2/HIF1A/ATP7A/TNF/EFNB2/NRP2	16
	GO:0010595	Biological Process (BP)	GO:0010595	positive regulation of endothelial cell migration	7/420	131/18614	0.029168560969807	0.029168560969807	0.178111759010222	SRPX2/NRP1/VEGFA/LGMN/HIF1A/ZC3H12A/NRP2	7
	GO:0032612	Biological Process (BP)	GO:0032612	interleukin-1 production	7/420	131/18614	0.029168560969807	0.029168560969807	0.178111759010222	S100A13/SAA1/CEACAM1/ERRFI1/EGR1/TNF/ZC3H12A	7
	GO:0032652	Biological Process (BP)	GO:0032652	regulation of interleukin-1 production	7/420	131/18614	0.029168560969807	0.029168560969807	0.178111759010222	S100A13/SAA1/CEACAM1/ERRFI1/EGR1/TNF/ZC3H12A	7
	GO:0050868	Biological Process (BP)	GO:0050868	negative regulation of T cell activation	7/420	131/18614	0.029168560969807	0.029168560969807	0.178111759010222	PELI1/CEACAM1/PTPN22/SDC4/SLC4A2/RUNX1/ZC3H12A	7
	GO:0042100	Biological Process (BP)	GO:0042100	B cell proliferation	6/420	103/18614	0.0292127245999949	0.0292127245999949	0.178111759010222	NFKBIZ/PELI1/RASGRP1/MEF2C/MIF/CDKN1A	6
	GO:0048144	Biological Process (BP)	GO:0048144	fibroblast proliferation	6/420	103/18614	0.0292127245999949	0.0292127245999949	0.178111759010222	AQP1/NUPR1/DDR2/MIF/KMT2A/CDKN1A	6
	GO:0021602	Biological Process (BP)	GO:0021602	cranial nerve morphogenesis	3/420	30/18614	0.0295085430077239	0.0295085430077239	0.178182173098695	NRP1/MAFB/NRP2	3
	GO:0034656	Biological Process (BP)	GO:0034656	nucleobase-containing small molecule catabolic process	3/420	30/18614	0.0295085430077239	0.0295085430077239	0.178182173098695	UPP1/XDH/APOBEC3A	3
	GO:0070498	Biological Process (BP)	GO:0070498	interleukin-1-mediated signaling pathway	3/420	30/18614	0.0295085430077239	0.0295085430077239	0.178182173098695	IRAK1/EGR1/IL1RN	3
	GO:0071480	Biological Process (BP)	GO:0071480	cellular response to gamma radiation	3/420	30/18614	0.0295085430077239	0.0295085430077239	0.178182173098695	CYBA/EGR1/CDKN1A	3
	GO:1902914	Biological Process (BP)	GO:1902914	regulation of protein polyubiquitination	3/420	30/18614	0.0295085430077239	0.0295085430077239	0.178182173098695	DDX3X/XIAP/PTPN22	3
	GO:0021872	Biological Process (BP)	GO:0021872	forebrain generation of neurons	4/420	52/18614	0.0295616388079412	0.0295616388079412	0.178182173098695	NRP1/ATP7A/NKX2-1/NRP2	4
	GO:0045332	Biological Process (BP)	GO:0045332	phospholipid translocation	4/420	52/18614	0.0295616388079412	0.0295616388079412	0.178182173098695	VMP1/CLPTM1L/ATP10B/ATP11A	4
	GO:0048013	Biological Process (BP)	GO:0048013	ephrin receptor signaling pathway	4/420	52/18614	0.0295616388079412	0.0295616388079412	0.178182173098695	PAK3/EFNA5/EFNB1/EFNB2	4
	GO:0010721	Biological Process (BP)	GO:0010721	negative regulation of cell development	12/420	286/18614	0.0296406324227993	0.0296406324227993	0.178403806485405	HMGB3/NRP1/VEGFA/CEACAM1/IFRD1/SLC4A2/RUNX1/TNF/ZC3H12A/MAFB/TMEM176B/SPP1	12
	GO:0035051	Biological Process (BP)	GO:0035051	cardiocyte differentiation	8/420	161/18614	0.0299128118496102	0.0299128118496102	0.179483294472613	LMNA/DKK1/VEGFA/CDC42/MEF2C/FOLR1/SORBS2/EFNB2	8
	GO:0032729	Biological Process (BP)	GO:0032729	positive regulation of type II interferon production	5/420	77/18614	0.0300323753693399	0.0300323753693399	0.179483294472613	ISG15/PTPN22/RASGRP1/IL18/TNF	5
	GO:0043297	Biological Process (BP)	GO:0043297	apical junction assembly	5/420	77/18614	0.0300323753693399	0.0300323753693399	0.179483294472613	CLDN2/MICALL2/OCLN/TNF/RHOC	5
	GO:0071357	Biological Process (BP)	GO:0071357	cellular response to type I interferon	5/420	77/18614	0.0300323753693399	0.0300323753693399	0.179483294472613	ISG15/IRAK1/RBM47/OAS1/IRF7	5
	GO:2000514	Biological Process (BP)	GO:2000514	regulation of CD4-positive, alpha-beta T cell activation	5/420	77/18614	0.0300323753693399	0.0300323753693399	0.179483294472613	NFKBIZ/CD83/RUNX1/IL18/ZC3H12A	5
	GO:0060485	Biological Process (BP)	GO:0060485	mesenchyme development	13/420	320/18614	0.0303946151533416	0.0303946151533416	0.180868424399765	DKK1/NRP1/S100A4/CDC42/MEF2C/SPRED1/HIF1A/EFNB1/FOLR1/ADAM15/NKX2-1/TAF10/NRP2	13
	GO:0015914	Biological Process (BP)	GO:0015914	phospholipid transport	6/420	104/18614	0.030435370518391	0.030435370518391	0.180868424399765	VMP1/CLPTM1L/ATP10B/PLTP/ATP11A/CERT1	6
	GO:0034968	Biological Process (BP)	GO:0034968	histone lysine methylation	6/420	104/18614	0.030435370518391	0.030435370518391	0.180868424399765	NNMT/NFKBIZ/OGT/LMNA/KMT2C/KMT2A	6
	GO:0046939	Biological Process (BP)	GO:0046939	nucleotide phosphorylation	6/420	104/18614	0.030435370518391	0.030435370518391	0.180868424399765	IER3/OGT/NUPR1/ZBTB20/HIF1A/DDIT4	6
	GO:0048762	Biological Process (BP)	GO:0048762	mesenchymal cell differentiation	11/420	255/18614	0.0306150115265905	0.0306150115265905	0.181680449834025	NRP1/S100A4/CDC42/MEF2C/SPRED1/HIF1A/EFNB1/FOLR1/ADAM15/NKX2-1/NRP2	11
	GO:0048146	Biological Process (BP)	GO:0048146	positive regulation of fibroblast proliferation	4/420	53/18614	0.0314247103355789	0.0314247103355789	0.18622394225587	AQP1/DDR2/MIF/CDKN1A	4
	GO:0002437	Biological Process (BP)	GO:0002437	inflammatory response to antigenic stimulus	5/420	78/18614	0.0315178438954034	0.0315178438954034	0.186253405073462	CYSLTR1/RASGRP1/NOTCH2/TNF/IL1RN	5
	GO:0070373	Biological Process (BP)	GO:0070373	negative regulation of ERK1 and ERK2 cascade	5/420	78/18614	0.0315178438954034	0.0315178438954034	0.186253405073462	ATF3/ERRFI1/TIMP3/DUSP6/SPRED1	5
	GO:0006766	Biological Process (BP)	GO:0006766	vitamin metabolic process	6/420	105/18614	0.0316910390656065	0.0316910390656065	0.186754504601548	NNMT/PLTP/ALPL/LGMN/TNF/FOLR1	6
	GO:0032760	Biological Process (BP)	GO:0032760	positive regulation of tumor necrosis factor production	6/420	105/18614	0.0316910390656065	0.0316910390656065	0.186754504601548	ZBTB20/CYBA/PLCG2/RASGRP1/MIF/OAS1	6
	GO:0010039	Biological Process (BP)	GO:0010039	response to iron ion	3/420	31/18614	0.0321382952000559	0.0321382952000559	0.187818471184428	SLC40A1/HIF1A/ATP7A	3
	GO:0033137	Biological Process (BP)	GO:0033137	negative regulation of peptidyl-serine phosphorylation	3/420	31/18614	0.0321382952000559	0.0321382952000559	0.187818471184428	DKK1/GADD45A/DDIT4	3
	GO:0035767	Biological Process (BP)	GO:0035767	endothelial cell chemotaxis	3/420	31/18614	0.0321382952000559	0.0321382952000559	0.187818471184428	NRP1/VEGFA/LGMN	3
	GO:0048873	Biological Process (BP)	GO:0048873	homeostasis of number of cells within a tissue	3/420	31/18614	0.0321382952000559	0.0321382952000559	0.187818471184428	NFKBIZ/XIAP/KMT2A	3
	GO:0072525	Biological Process (BP)	GO:0072525	pyridine-containing compound biosynthetic process	3/420	31/18614	0.0321382952000559	0.0321382952000559	0.187818471184428	NNMT/NAPRT/QPRT	3
	GO:0150117	Biological Process (BP)	GO:0150117	positive regulation of cell-substrate junction organization	3/420	31/18614	0.0321382952000559	0.0321382952000559	0.187818471184428	NRP1/VEGFA/SDC4	3
	GO:0043122	Biological Process (BP)	GO:0043122	regulation of I-kappaB kinase/NF-kappaB signaling	11/420	258/18614	0.032921094943905	0.032921094943905	0.190895942485512	SQSTM1/S100A13/PELI1/IRAK1/S100A4/PLCG2/BIRC3/TNF/ZC3H12A/RHOC/CXXC5	11
	GO:0009135	Biological Process (BP)	GO:0009135	purine nucleoside diphosphate metabolic process	6/420	106/18614	0.0329800005697373	0.0329800005697373	0.190895942485512	IER3/OGT/NUPR1/ZBTB20/HIF1A/DDIT4	6
	GO:0009179	Biological Process (BP)	GO:0009179	purine ribonucleoside diphosphate metabolic process	6/420	106/18614	0.0329800005697373	0.0329800005697373	0.190895942485512	IER3/OGT/NUPR1/ZBTB20/HIF1A/DDIT4	6
	GO:0071902	Biological Process (BP)	GO:0071902	positive regulation of protein serine/threonine kinase activity	9/420	195/18614	0.0332688406358076	0.0332688406358076	0.190895942485512	DDX3X/DKK1/IRAK1/CD24/VEGFA/RASGRP1/MEF2C/MIF/TNF	9
	GO:0016055	Biological Process (BP)	GO:0016055	Wnt signaling pathway	17/420	461/18614	0.0332881097331057	0.0332881097331057	0.190895942485512	DDX3X/CSNK1A1/CTNND1/DKK1/CD24/XIAP/PLCG2/CDC42/EGR1/TNIK/IGFBP6/TLE5/RBMS3/ITGA3/ATP6V0C/FOLR1/SCEL	17
	GO:0034976	Biological Process (BP)	GO:0034976	response to endoplasmic reticulum stress	11/420	259/18614	0.0337164594297282	0.0337164594297282	0.191222703145078	DDX3X/HSPA1A/ATF3/CREB3L2/NUPR1/CXCL8/HERPUD1/UBE2G2/CERT1/SDF2L1/EDEM3	11
	GO:0002685	Biological Process (BP)	GO:0002685	regulation of leukocyte migration	10/420	227/18614	0.0337985833279748	0.0337985833279748	0.191431513303924	S100A14/DUSP1/ICAM1/VEGFA/CXCL8/LGMN/MIF/TNF/CCL28/DPP4	10
	GO:0007369	Biological Process (BP)	GO:0007369	gastrulation	9/420	196/18614	0.0342068731460427	0.0342068731460427	0.193484659773431	DUSP1/DKK1/MMP15/LAMB3/COL8A1/ITGA3/IL1RN/TAF10/DUSP5	9
	GO:0198738	Biological Process (BP)	GO:0198738	cell-cell signaling by wnt	17/420	463/18614	0.0344649656566737	0.0344649656566737	0.194546387479607	DDX3X/CSNK1A1/CTNND1/DKK1/CD24/XIAP/PLCG2/CDC42/EGR1/TNIK/IGFBP6/TLE5/RBMS3/ITGA3/ATP6V0C/FOLR1/SCEL	17
	GO:0060828	Biological Process (BP)	GO:0060828	regulation of canonical Wnt signaling pathway	11/420	260/18614	0.034525331587432	0.034525331587432	0.194546387479607	DDX3X/CSNK1A1/CTNND1/DKK1/XIAP/EGR1/IGFBP6/TLE5/RBMS3/FOLR1/SCEL	11
	GO:0002292	Biological Process (BP)	GO:0002292	T cell differentiation involved in immune response	5/420	80/18614	0.0346247980108199	0.0346247980108199	0.194546387479607	NFKBIZ/KMT2A/IL18/ATP7A/ZC3H12A	5
	GO:0048844	Biological Process (BP)	GO:0048844	artery morphogenesis	5/420	80/18614	0.0346247980108199	0.0346247980108199	0.194546387479607	HPGD/NRP1/VEGFA/FOLR1/EFNB2	5
	GO:0070227	Biological Process (BP)	GO:0070227	lymphocyte apoptotic process	5/420	80/18614	0.0346247980108199	0.0346247980108199	0.194546387479607	NFKBIZ/TSC22D3/PIP/MIF/HIF1A	5
	GO:0001101	Biological Process (BP)	GO:0001101	response to acid chemical	7/420	136/18614	0.0347329159101675	0.0347329159101675	0.194721161017278	COL1A2/CPEB4/VEGFA/CYBA/ATP7A/TNF/ASS1	7
	GO:0002313	Biological Process (BP)	GO:0002313	mature B cell differentiation involved in immune response	3/420	32/18614	0.0348863285863416	0.0348863285863416	0.194721161017278	NFKBIZ/PLCG2/NOTCH2	3
	GO:0033032	Biological Process (BP)	GO:0033032	regulation of myeloid cell apoptotic process	3/420	32/18614	0.0348863285863416	0.0348863285863416	0.194721161017278	MEF2C/MIF/IRF7	3
	GO:0060544	Biological Process (BP)	GO:0060544	regulation of necroptotic process	3/420	32/18614	0.0348863285863416	0.0348863285863416	0.194721161017278	OGT/PELI1/BIRC3	3
	GO:0061099	Biological Process (BP)	GO:0061099	negative regulation of protein tyrosine kinase activity	3/420	32/18614	0.0348863285863416	0.0348863285863416	0.194721161017278	GPRC5A/ERRFI1/MVP	3
	GO:0001503	Biological Process (BP)	GO:0001503	ossification	16/420	429/18614	0.0349691687512223	0.0349691687512223	0.194926042726575	COL1A2/ZBTB16/ISG15/KCNQ1OT1/DKK1/ALPL/DDR2/TENT5A/VDR/MEF2C/HIF1A/TNF/EBP/SPP1/SRGN/PBX1	16
	GO:0031668	Biological Process (BP)	GO:0031668	cellular response to extracellular stimulus	11/420	261/18614	0.0353478127525619	0.0353478127525619	0.195777794035839	ATF3/CPEB4/UPP1/SLC38A2/TLE5/DSC2/VDR/WDR45/ZC3H12A/FOLR1/CDKN1A	11
	GO:0002686	Biological Process (BP)	GO:0002686	negative regulation of leukocyte migration	4/420	55/18614	0.0353536457416239	0.0353536457416239	0.195777794035839	DUSP1/MIF/CCL28/DPP4	4
	GO:0009116	Biological Process (BP)	GO:0009116	nucleoside metabolic process	4/420	55/18614	0.0353536457416239	0.0353536457416239	0.195777794035839	UPP1/TK2/XDH/APOBEC3A	4
	GO:0010761	Biological Process (BP)	GO:0010761	fibroblast migration	4/420	55/18614	0.0353536457416239	0.0353536457416239	0.195777794035839	AQP1/PAK3/DDR2/SDC4	4
	GO:0043525	Biological Process (BP)	GO:0043525	positive regulation of neuron apoptotic process	4/420	55/18614	0.0353536457416239	0.0353536457416239	0.195777794035839	ITGA1/PAK3/NUPR1/TNF	4
	GO:0003158	Biological Process (BP)	GO:0003158	endothelium development	7/420	137/18614	0.0359245586261982	0.0359245586261982	0.198678945061394	ICAM1/NRP1/VEGFA/CEACAM1/SLC40A1/XDH/TNF	7
	GO:0048638	Biological Process (BP)	GO:0048638	regulation of developmental growth	13/420	328/18614	0.0359909871929881	0.0359909871929881	0.198786133598423	CTTN/NRP1/VEGFA/IFRD1/GDF15/DUSP6/LGMN/EFNA5/CRABP2/MEF2C/RUNX1/CDKN1A/SPP1	13
	GO:1902117	Biological Process (BP)	GO:1902117	positive regulation of organelle assembly	5/420	81/18614	0.0362468522372493	0.0362468522372493	0.199937975649744	SDC4/CSF2/WDR45/TNF/SEPTIN7	5
	GO:0031669	Biological Process (BP)	GO:0031669	cellular response to nutrient levels	10/420	230/18614	0.0364619958247722	0.0364619958247722	0.200862487120889	ATF3/CPEB4/UPP1/SLC38A2/DSC2/VDR/WDR45/ZC3H12A/FOLR1/CDKN1A	10
	GO:0030038	Biological Process (BP)	GO:0030038	contractile actin filament bundle assembly	6/420	109/18614	0.0370491494881692	0.0370491494881692	0.202989583446053	FHOD1/NRP1/CDC42/SDC4/ARRB1/RHOC	6
	GO:0043149	Biological Process (BP)	GO:0043149	stress fiber assembly	6/420	109/18614	0.0370491494881692	0.0370491494881692	0.202989583446053	FHOD1/NRP1/CDC42/SDC4/ARRB1/RHOC	6
	GO:1903557	Biological Process (BP)	GO:1903557	positive regulation of tumor necrosis factor superfamily cytokine production	6/420	109/18614	0.0370491494881692	0.0370491494881692	0.202989583446053	ZBTB20/CYBA/PLCG2/RASGRP1/MIF/OAS1	6
	GO:0002366	Biological Process (BP)	GO:0002366	leukocyte activation involved in immune response	12/420	296/18614	0.0370782832284108	0.0370782832284108	0.202989583446053	NFKBIZ/S100A13/ICAM1/CEACAM1/PLCG2/RASGRP1/NOTCH2/KMT2A/IL18/ATP7A/TNF/ZC3H12A	12
	GO:0051250	Biological Process (BP)	GO:0051250	negative regulation of lymphocyte activation	8/420	168/18614	0.0370883309664512	0.0370883309664512	0.202989583446053	HMGB3/PELI1/CEACAM1/PTPN22/SDC4/SLC4A2/RUNX1/ZC3H12A	8
	GO:0007178	Biological Process (BP)	GO:0007178	transmembrane receptor protein serine/threonine kinase signaling pathway	15/420	398/18614	0.037329537148045	0.037329537148045	0.203830650749526	HSPA1A/COL1A2/OGT/KCNQ1OT1/DKK1/HPGD/XIAP/GDF15/EGR1/NCEH1/NOTCH2/ITGA3/SPRED1/FOLR1/NKX2-1	15
	GO:0071241	Biological Process (BP)	GO:0071241	cellular response to inorganic substance	10/420	231/18614	0.0373812946143051	0.0373812946143051	0.203830650749526	FOSB/AQP1/SYT12/MT1E/PLCG2/CPNE7/LGMN/SLC40A1/MEF2C/ATP7A	10
	GO:0002823	Biological Process (BP)	GO:0002823	negative regulation of adaptive immune response based on somatic recombination of immune receptors built from immunoglobulin superfamily domains	4/420	56/18614	0.0374198988483678	0.0374198988483678	0.203830650749526	C4BPA/CEACAM1/C4BPB/ZC3H12A	4
	GO:0006958	Biological Process (BP)	GO:0006958	complement activation, classical pathway	3/420	33/18614	0.0377517841289457	0.0377517841289457	0.203830650749526	C4BPA/C2/C4BPB	3
	GO:0035459	Biological Process (BP)	GO:0035459	vesicle cargo loading	3/420	33/18614	0.0377517841289457	0.0377517841289457	0.203830650749526	SEC24A/SEC24D/SEC23A	3
	GO:1905207	Biological Process (BP)	GO:1905207	regulation of cardiocyte differentiation	3/420	33/18614	0.0377517841289457	0.0377517841289457	0.203830650749526	DKK1/MEF2C/EFNB2	3
	GO:0061844	Biological Process (BP)	GO:0061844	antimicrobial humoral immune response mediated by antimicrobial peptide	5/420	82/18614	0.037914960340962	0.037914960340962	0.203830650749526	S100A9/CXCL2/CXCL14/CXCL8/CXCL3	5
	GO:0045862	Biological Process (BP)	GO:0045862	positive regulation of proteolysis	14/420	365/18614	0.0382848689308565	0.0382848689308565	0.203830650749526	DDX3X/S100A9/HSPA1A/OGT/CSNK1A1/RNF19A/NUPR1/HERPUD1/ZFAND2A/LGMN/XDH/TNF/ZC3H12A/S100A8	14
	GO:0090090	Biological Process (BP)	GO:0090090	negative regulation of canonical Wnt signaling pathway	7/420	139/18614	0.0383881986012053	0.0383881986012053	0.203830650749526	CSNK1A1/CTNND1/DKK1/EGR1/IGFBP6/TLE5/RBMS3	7
	GO:0014812	Biological Process (BP)	GO:0014812	muscle cell migration	6/420	110/18614	0.0384737230909455	0.0384737230909455	0.203830650749526	NRP1/P2RY6/DDR2/MEF2C/PLAU/ATP7A	6
	GO:1901222	Biological Process (BP)	GO:1901222	regulation of NIK/NF-kappaB signaling	6/420	110/18614	0.0384737230909455	0.0384737230909455	0.203830650749526	DDX3X/IRAK1/PTPN22/IL18/TNF/ZC3H12A	6
	GO:0051604	Biological Process (BP)	GO:0051604	protein maturation	13/420	332/18614	0.0390497859115304	0.0390497859115304	0.205567993603694	OGT/PCSK1N/CTSE/BACE2/XIAP/PCSK7/LGMN/NAA10/RUNX1/PLAU/MAFB/SRGN/DPP4	13
	GO:0050851	Biological Process (BP)	GO:0050851	antigen receptor-mediated signaling pathway	9/420	201/18614	0.0391711325845049	0.0391711325845049	0.205567993603694	NFKBIZ/CEACAM1/PLCG2/PTPN22/IGHA1/IGLC1/MEF2C/DENND1B/ZC3H12A	9
	GO:0009267	Biological Process (BP)	GO:0009267	cellular response to starvation	8/420	170/18614	0.0393338857266716	0.0393338857266716	0.205567993603694	ATF3/CPEB4/UPP1/SLC38A2/DSC2/WDR45/ZC3H12A/CDKN1A	8
	GO:1903034	Biological Process (BP)	GO:1903034	regulation of response to wounding	8/420	170/18614	0.0393338857266716	0.0393338857266716	0.205567993603694	CEACAM1/DDR2/TSPAN8/OCLN/PLAU/ATP7A/TNF/SPP1	8
	GO:0002443	Biological Process (BP)	GO:0002443	leukocyte mediated immunity	15/420	401/18614	0.0394372019200898	0.0394372019200898	0.205567993603694	NFKBIZ/HLA-DQA2/S100A13/C4BPA/ICAM1/CEACAM1/C2/PLCG2/C4BPB/RASGRP1/HLA-DRB5/DENND1B/IL18/TNF/IRF7	15
	GO:0030522	Biological Process (BP)	GO:0030522	intracellular receptor signaling pathway	12/420	299/18614	0.0395462156838314	0.0395462156838314	0.205567993603694	DDX3X/HSPA1A/PELI1/IRAK1/XIAP/PTPN22/VDR/BIRC3/RAB7B/TNF/OAS1/IRF7	12
	GO:0002931	Biological Process (BP)	GO:0002931	response to ischemia	4/420	57/18614	0.0395541703686628	0.0395541703686628	0.205567993603694	SQSTM1/CPEB4/EGR1/MEF2C	4
	GO:0006826	Biological Process (BP)	GO:0006826	iron ion transport	4/420	57/18614	0.0395541703686628	0.0395541703686628	0.205567993603694	SLC40A1/CP/ATP7A/LCN2	4
	GO:0007566	Biological Process (BP)	GO:0007566	embryo implantation	4/420	57/18614	0.0395541703686628	0.0395541703686628	0.205567993603694	VMP1/TIMP1/VEGFA/SPP1	4
	GO:0010332	Biological Process (BP)	GO:0010332	response to gamma radiation	4/420	57/18614	0.0395541703686628	0.0395541703686628	0.205567993603694	CYBA/EGR1/DCUN1D3/CDKN1A	4
	GO:0032768	Biological Process (BP)	GO:0032768	regulation of monooxygenase activity	4/420	57/18614	0.0395541703686628	0.0395541703686628	0.205567993603694	VDR/HIF1A/ATP7A/TNF	4
	GO:0034204	Biological Process (BP)	GO:0034204	lipid translocation	4/420	57/18614	0.0395541703686628	0.0395541703686628	0.205567993603694	VMP1/CLPTM1L/ATP10B/ATP11A	4
	GO:0072332	Biological Process (BP)	GO:0072332	intrinsic apoptotic signaling pathway by p53 class mediator	5/420	83/18614	0.0396293416953393	0.0396293416953393	0.205615079725684	MUC1/NUPR1/MIF/CDKN1A/DDIT4	5
	GO:2001235	Biological Process (BP)	GO:2001235	positive regulation of apoptotic signaling pathway	7/420	140/18614	0.039660556920182	0.039660556920182	0.205615079725684	S100A9/ATF3/G0S2/NUPR1/TIMP3/TNF/S100A8	7
	GO:0010038	Biological Process (BP)	GO:0010038	response to metal ion	14/420	367/18614	0.0397774822113	0.0397774822113	0.20596854179071	FOSB/AQP1/SYT12/MT1E/PLCG2/CPNE7/LGMN/SLC40A1/MEF2C/KMT2A/HIF1A/ATP7A/ASS1/S100A8	14
	GO:0002263	Biological Process (BP)	GO:0002263	cell activation involved in immune response	12/420	300/18614	0.0403939174459523	0.0403939174459523	0.2078627985508	NFKBIZ/S100A13/ICAM1/CEACAM1/PLCG2/RASGRP1/NOTCH2/KMT2A/IL18/ATP7A/TNF/ZC3H12A	12
	GO:0002449	Biological Process (BP)	GO:0002449	lymphocyte mediated immunity	12/420	300/18614	0.0403939174459523	0.0403939174459523	0.2078627985508	NFKBIZ/HLA-DQA2/C4BPA/CEACAM1/C2/C4BPB/RASGRP1/HLA-DRB5/DENND1B/IL18/TNF/IRF7	12
	GO:1902905	Biological Process (BP)	GO:1902905	positive regulation of supramolecular fiber organization	8/420	171/18614	0.0404900064044717	0.0404900064044717	0.2078627985508	HSPA1A/FHOD1/CTTN/NRP1/CDC42/SDC4/OCLN/RHOC	8
	GO:0001782	Biological Process (BP)	GO:0001782	B cell homeostasis	3/420	34/18614	0.0407336515545738	0.0407336515545738	0.2078627985508	MEF2C/MIF/HIF1A	3
	GO:0007431	Biological Process (BP)	GO:0007431	salivary gland development	3/420	34/18614	0.0407336515545738	0.0407336515545738	0.2078627985508	NRP1/TFCP2L1/TNF	3
	GO:0032743	Biological Process (BP)	GO:0032743	positive regulation of interleukin-2 production	3/420	34/18614	0.0407336515545738	0.0407336515545738	0.2078627985508	CD83/PLCG2/RUNX1	3
	GO:0034405	Biological Process (BP)	GO:0034405	response to fluid shear stress	3/420	34/18614	0.0407336515545738	0.0407336515545738	0.2078627985508	CSF2/MEF2C/ASS1	3
	GO:0043372	Biological Process (BP)	GO:0043372	positive regulation of CD4-positive, alpha-beta T cell differentiation	3/420	34/18614	0.0407336515545738	0.0407336515545738	0.2078627985508	NFKBIZ/CD83/IL18	3
	GO:0045648	Biological Process (BP)	GO:0045648	positive regulation of erythrocyte differentiation	3/420	34/18614	0.0407336515545738	0.0407336515545738	0.2078627985508	HSPA1A/ISG15/HIF1A	3
	GO:0060914	Biological Process (BP)	GO:0060914	heart formation	3/420	34/18614	0.0407336515545738	0.0407336515545738	0.2078627985508	DKK1/MEF2C/FOLR1	3
	GO:0070633	Biological Process (BP)	GO:0070633	transepithelial transport	3/420	34/18614	0.0407336515545738	0.0407336515545738	0.2078627985508	AQP1/P2RY6/CSF2	3
	GO:1901658	Biological Process (BP)	GO:1901658	glycosyl compound catabolic process	3/420	34/18614	0.0407336515545738	0.0407336515545738	0.2078627985508	UPP1/XDH/APOBEC3A	3
	GO:0006090	Biological Process (BP)	GO:0006090	pyruvate metabolic process	6/420	112/18614	0.0414263995814754	0.0414263995814754	0.211142870827303	IER3/OGT/NUPR1/ZBTB20/HIF1A/DDIT4	6
	GO:0070663	Biological Process (BP)	GO:0070663	regulation of leukocyte proliferation	11/420	268/18614	0.041494409288424	0.041494409288424	0.211234697379498	PELI1/CD24/PTPN22/SDC4/SLC4A2/CSF2/MEF2C/MIF/IL18/EFNB1/CDKN1A	11
	GO:0015804	Biological Process (BP)	GO:0015804	neutral amino acid transport	4/420	58/18614	0.0417565096277139	0.0417565096277139	0.21205798285127	SLC38A2/SLC6A14/SLC1A7/LLGL2	4
	GO:0043616	Biological Process (BP)	GO:0043616	keratinocyte proliferation	4/420	58/18614	0.0417565096277139	0.0417565096277139	0.21205798285127	NFKBIZ/VDR/NOTCH2/EFNB2	4
	GO:0018108	Biological Process (BP)	GO:0018108	peptidyl-tyrosine phosphorylation	14/420	370/18614	0.0420935134208269	0.0420935134208269	0.213512810856384	GPRC5A/NRP1/VEGFA/PLCG2/ERRFI1/DDR2/MVP/EHD4/EFNA5/CSF2/DLG3/MIF/IL18/TNF	14
	GO:1902075	Biological Process (BP)	GO:1902075	cellular response to salt	9/420	204/18614	0.04237361785472	0.04237361785472	0.214675882959543	FOSB/SYT12/PLCG2/SCNN1A/CPNE7/EGR1/LGMN/MEF2C/ZC3H12A	9
	GO:0048732	Biological Process (BP)	GO:0048732	gland development	16/420	441/18614	0.0431137428934455	0.0431137428934455	0.21505812792114	ELF3/NRP1/VEGFA/CEACAM1/VDR/XDH/NOTCH2/TFCP2L1/HIF1A/ATP7A/TNF/MAFB/NKX2-1/TAF10/ASS1/PBX1	16
	GO:0033135	Biological Process (BP)	GO:0033135	regulation of peptidyl-serine phosphorylation	7/420	143/18614	0.0436417852622729	0.0436417852622729	0.21505812792114	DKK1/FNIP2/VEGFA/MIF/TNF/GADD45A/DDIT4	7
	GO:0018212	Biological Process (BP)	GO:0018212	peptidyl-tyrosine modification	14/420	372/18614	0.0436896567534569	0.0436896567534569	0.21505812792114	GPRC5A/NRP1/VEGFA/PLCG2/ERRFI1/DDR2/MVP/EHD4/EFNA5/CSF2/DLG3/MIF/IL18/TNF	14
	GO:0009119	Biological Process (BP)	GO:0009119	ribonucleoside metabolic process	3/420	35/18614	0.0438307794706078	0.0438307794706078	0.21505812792114	UPP1/XDH/APOBEC3A	3
	GO:0043276	Biological Process (BP)	GO:0043276	anoikis	3/420	35/18614	0.0438307794706078	0.0438307794706078	0.21505812792114	CEACAM6/TLE5/PIK3R3	3
	GO:0048333	Biological Process (BP)	GO:0048333	mesodermal cell differentiation	3/420	35/18614	0.0438307794706078	0.0438307794706078	0.21505812792114	DKK1/ITGA3/TAF10	3
	GO:0090050	Biological Process (BP)	GO:0090050	positive regulation of cell migration involved in sprouting angiogenesis	3/420	35/18614	0.0438307794706078	0.0438307794706078	0.21505812792114	SRPX2/NRP1/VEGFA	3
	GO:1901099	Biological Process (BP)	GO:1901099	negative regulation of signal transduction in absence of ligand	3/420	35/18614	0.0438307794706078	0.0438307794706078	0.21505812792114	HSPA1A/CSF2/TNF	3
	GO:2001240	Biological Process (BP)	GO:2001240	negative regulation of extrinsic apoptotic signaling pathway in absence of ligand	3/420	35/18614	0.0438307794706078	0.0438307794706078	0.21505812792114	HSPA1A/CSF2/TNF	3
	GO:0030111	Biological Process (BP)	GO:0030111	regulation of Wnt signaling pathway	13/420	338/18614	0.04397696772121	0.04397696772121	0.21505812792114	DDX3X/CSNK1A1/CTNND1/DKK1/XIAP/EGR1/IGFBP6/TLE5/RBMS3/ITGA3/ATP6V0C/FOLR1/SCEL	13
	GO:0001961	Biological Process (BP)	GO:0001961	positive regulation of cytokine-mediated signaling pathway	4/420	59/18614	0.0440269099699044	0.0440269099699044	0.21505812792114	HSPA1A/RBM47/HIF1A/IRF7	4
	GO:0070228	Biological Process (BP)	GO:0070228	regulation of lymphocyte apoptotic process	4/420	59/18614	0.0440269099699044	0.0440269099699044	0.21505812792114	TSC22D3/PIP/MIF/HIF1A	4
	GO:0051091	Biological Process (BP)	GO:0051091	positive regulation of DNA-binding transcription factor activity	11/420	271/18614	0.0443422551862509	0.0443422551862509	0.216348380111354	S100A9/HSPA1A/IRAK1/VEGFA/PLCG2/DDR2/ADGRF1/RAB7B/IL18/TNF/S100A8	11
	GO:0031532	Biological Process (BP)	GO:0031532	actin cytoskeleton reorganization	6/420	114/18614	0.0445183154152842	0.0445183154152842	0.216956860410309	CTTN/NRP1/CDC42/TNIK/MICALL2/NOTCH2	6
	GO:0009615	Biological Process (BP)	GO:0009615	response to virus	15/420	408/18614	0.0446848827008441	0.0446848827008441	0.217517728791157	DDX3X/ISG15/IFI44L/PTPN22/MX1/RAB7B/HIF1A/TNF/ZC3H12A/OAS1/APOBEC3A/IFI44/IRF7/DDIT4/GBP3	15
	GO:0048545	Biological Process (BP)	GO:0048545	response to steroid hormone	13/420	339/18614	0.044838594487502	0.044838594487502	0.218014800160902	FOSB/HSPA1A/AQP1/CYBA/ERRFI1/ALPL/SCNN1A/ZFP36L2/TNF/IL1RN/SPP1/ASS1/DDIT4	13
	GO:0008625	Biological Process (BP)	GO:0008625	extrinsic apoptotic signaling pathway via death domain receptors	5/420	86/18614	0.0450519313393427	0.0450519313393427	0.218549099517943	DDX3X/ATF3/ICAM1/TIMP3/TNF	5
	GO:0048041	Biological Process (BP)	GO:0048041	focal adhesion assembly	5/420	86/18614	0.0450519313393427	0.0450519313393427	0.218549099517943	CTTN/NRP1/VEGFA/SDC4/EFNA5	5
	GO:0050670	Biological Process (BP)	GO:0050670	regulation of lymphocyte proliferation	10/420	239/18614	0.0453181576931233	0.0453181576931233	0.21958846569314	PELI1/CD24/PTPN22/SDC4/SLC4A2/MEF2C/MIF/IL18/EFNB1/CDKN1A	10
	GO:1902115	Biological Process (BP)	GO:1902115	regulation of organelle assembly	9/420	207/18614	0.0457479815138288	0.0457479815138288	0.221417251819508	HSPA1A/SEC22B/NUPR1/SDC4/CSF2/WDR45/TNF/CHMP4A/SEPTIN7	9
	GO:0045620	Biological Process (BP)	GO:0045620	negative regulation of lymphocyte differentiation	4/420	60/18614	0.0463653100128391	0.0463653100128391	0.223985204653023	HMGB3/SLC4A2/RUNX1/ZC3H12A	4
	GO:0002274	Biological Process (BP)	GO:0002274	myeloid leukocyte activation	10/420	240/18614	0.0463845793143561	0.0463845793143561	0.223985204653023	S100A13/PLCG2/CXCL8/CSF2/RASGRP1/NOTCH2/MIF/IL18/TNF/ZC3H12A	10
	GO:0002285	Biological Process (BP)	GO:0002285	lymphocyte activation involved in immune response	9/420	208/18614	0.0469114715264786	0.0469114715264786	0.225612194935062	NFKBIZ/ICAM1/CEACAM1/PLCG2/NOTCH2/KMT2A/IL18/ATP7A/ZC3H12A	9
	GO:0001960	Biological Process (BP)	GO:0001960	negative regulation of cytokine-mediated signaling pathway	5/420	87/18614	0.0469530833477911	0.0469530833477911	0.225612194935062	ISG15/XIAP/PXDN/OAS1/IL1RN	5
	GO:0033627	Biological Process (BP)	GO:0033627	cell adhesion mediated by integrin	5/420	87/18614	0.0469530833477911	0.0469530833477911	0.225612194935062	ITGA1/MUC1/ITGA3/PLAU/DPP4	5
	GO:0002068	Biological Process (BP)	GO:0002068	glandular epithelial cell development	3/420	36/18614	0.0470418850400848	0.0470418850400848	0.225612194935062	SPDEF/RHEB/HIF1A	3
	GO:0010922	Biological Process (BP)	GO:0010922	positive regulation of phosphatase activity	3/420	36/18614	0.0470418850400848	0.0470418850400848	0.225612194935062	ITGA1/PPP1R14D/MEF2C	3
	GO:0030224	Biological Process (BP)	GO:0030224	monocyte differentiation	3/420	36/18614	0.0470418850400848	0.0470418850400848	0.225612194935062	VEGFA/CSF2/IRF7	3
	GO:0016311	Biological Process (BP)	GO:0016311	dephosphorylation	13/420	342/18614	0.0474940812073993	0.0474940812073993	0.227522666149303	DUSP1/ITGA1/PPP1R14D/PDP1/PTPN22/ALPL/NCEH1/DUSP6/MEF2C/DUSP8/TNF/PTPRG/DUSP5	13
	GO:0006869	Biological Process (BP)	GO:0006869	lipid transport	16/420	447/18614	0.0476589229719736	0.0476589229719736	0.227719361146861	VMP1/SFTPA1/CLPTM1L/ATP10B/ABCC3/PLTP/CEACAM1/SLC43A3/FABP3/SEC24A/ATP11A/CRABP2/MIF/CERT1/SPP1/VPS51	16
	GO:0009185	Biological Process (BP)	GO:0009185	ribonucleoside diphosphate metabolic process	6/420	116/18614	0.0477507190526439	0.0477507190526439	0.227719361146861	IER3/OGT/NUPR1/ZBTB20/HIF1A/DDIT4	6
	GO:0045582	Biological Process (BP)	GO:0045582	positive regulation of T cell differentiation	6/420	116/18614	0.0477507190526439	0.0477507190526439	0.227719361146861	NFKBIZ/ZBTB16/CD83/RASGRP1/RUNX1/IL18	6
	GO:0048640	Biological Process (BP)	GO:0048640	negative regulation of developmental growth	6/420	116/18614	0.0477507190526439	0.0477507190526439	0.227719361146861	NRP1/IFRD1/GDF15/LGMN/CDKN1A/SPP1	6
	GO:0010469	Biological Process (BP)	GO:0010469	regulation of signaling receptor activity	8/420	177/18614	0.0479020463972562	0.0479020463972562	0.227926522331184	DKK1/GPRC5A/NRP1/ERRFI1/MEF2C/PLAU/HIF1A/TNF	8
	GO:0015718	Biological Process (BP)	GO:0015718	monocarboxylic acid transport	8/420	177/18614	0.0479020463972562	0.0479020463972562	0.227926522331184	SLC16A7/ABCC3/CEACAM1/SLC43A3/FABP3/CRABP2/MIF/TNF	8
	GO:0002820	Biological Process (BP)	GO:0002820	negative regulation of adaptive immune response	4/420	61/18614	0.0487715949381354	0.0487715949381354	0.228470467669132	C4BPA/CEACAM1/C4BPB/ZC3H12A	4
	GO:0034113	Biological Process (BP)	GO:0034113	heterotypic cell-cell adhesion	4/420	61/18614	0.0487715949381354	0.0487715949381354	0.228470467669132	CEACAM6/DSC2/TNF/IL1RN	4
	GO:1900024	Biological Process (BP)	GO:1900024	regulation of substrate adhesion-dependent cell spreading	4/420	61/18614	0.0487715949381354	0.0487715949381354	0.228470467669132	NRP1/CDC42/SPRY4/EFNA5	4
	GO:0031058	Biological Process (BP)	GO:0031058	positive regulation of histone modification	5/420	88/18614	0.0489012195231293	0.0489012195231293	0.228470467669132	MUC1/OGT/LMNA/VEGFA/ARRB1	5
	GO:0033273	Biological Process (BP)	GO:0033273	response to vitamin	5/420	88/18614	0.0489012195231293	0.0489012195231293	0.228470467669132	NFKBIZ/ALPL/VDR/FOLR1/SPP1	5
	GO:0099072	Biological Process (BP)	GO:0099072	regulation of postsynaptic membrane neurotransmitter receptor levels	5/420	88/18614	0.0489012195231293	0.0489012195231293	0.228470467669132	OGT/CTNND1/GRIPAP1/DLG3/EFNB2	5
	GO:0032635	Biological Process (BP)	GO:0032635	interleukin-6 production	8/420	178/18614	0.0492177444416776	0.0492177444416776	0.228470467669132	ZBTB20/CYBA/PLCG2/PTPN22/RAB7B/TNF/ZC3H12A/ARRB1	8
	GO:0032675	Biological Process (BP)	GO:0032675	regulation of interleukin-6 production	8/420	178/18614	0.0492177444416776	0.0492177444416776	0.228470467669132	ZBTB20/CYBA/PLCG2/PTPN22/RAB7B/TNF/ZC3H12A/ARRB1	8
	GO:1901800	Biological Process (BP)	GO:1901800	positive regulation of proteasomal protein catabolic process	6/420	117/18614	0.0494199337174059	0.0494199337174059	0.228470467669132	HSPA1A/CSNK1A1/RNF19A/NUPR1/HERPUD1/ZFAND2A	6
	GO:0032944	Biological Process (BP)	GO:0032944	regulation of mononuclear cell proliferation	10/420	243/18614	0.0496851393727712	0.0496851393727712	0.228934339025775	PELI1/CD24/PTPN22/SDC4/SLC4A2/MEF2C/MIF/IL18/EFNB1/CDKN1A	10
	GO:0045930	Biological Process (BP)	GO:0045930	negative regulation of mitotic cell cycle	10/420	243/18614	0.0496851393727712	0.0496851393727712	0.228934339025775	IER3/DUSP1/MUC1/BTG3/ZFP36L2/TNF/DCUN1D3/CDKN1A/ZNF655/ZFYVE19	10
	GO:0005912	Cellular Component（CC）	GO:0005912	adherens junction	15/435	185/19518	1.79863917828644e-05	1.79863917828644e-05	0.00718310127299514	RND1/KRT18/PDLIM3/CTNND1/VEGFA/CEACAM1/CDC42EP1/SHROOM1/EFNA5/CNN3/DSC2/DLG3/LLGL2/ADAM15/EFNB2	15
	GO:0016324	Cellular Component（CC）	GO:0016324	apical plasma membrane	22/435	381/19518	4.98382119438736e-05	4.98382119438736e-05	0.00718310127299514	AQP1/SLC5A3/MUC1/MUC20/CEACAM6/PROM2/CEACAM1/CYBA/P2RY6/DDR2/SCNN1A/SLC34A2/SHROOM1/TNIK/SLC6A14/SLC4A2/OCLN/ATP7A/FOLR1/SORBS2/DPP4/SEPTIN7	22
	GO:0062023	Cellular Component（CC）	GO:0062023	collagen-containing extracellular matrix	23/435	415/19518	6.32800253938549e-05	6.32800253938549e-05	0.00718310127299514	S100A9/AZGP1/COL1A2/SRPX2/TIMP1/ICAM1/S100A4/LAMB3/VWA2/GDF15/A1BG/TIMP3/PXDN/LAD1/EFNA5/SERPINA1/SERPINA3/COL18A1/COL8A1/SDC3/BCAM/COL21A1/S100A8	23
	GO:0045177	Cellular Component（CC）	GO:0045177	apical part of cell	24/435	446/19518	6.9815757094217e-05	6.9815757094217e-05	0.00718310127299514	AQP1/SLC5A3/MUC1/MUC20/CEACAM6/PROM2/CEACAM1/CYBA/P2RY6/CDC42/DDR2/SCNN1A/SLC34A2/SHROOM1/TNIK/SLC6A14/LGMN/SLC4A2/OCLN/ATP7A/FOLR1/SORBS2/DPP4/SEPTIN7	24
	GO:0005925	Cellular Component（CC）	GO:0005925	focal adhesion	23/435	422/19518	8.1431339013668e-05	8.1431339013668e-05	0.00718310127299514	LPP/HSPA1A/ITGA1/ICAM1/CTTN/NRP1/CYBA/CDC42EP1/CDC42/DDR2/SPRY4/SDC4/SLC4A2/CNN3/ARPC1B/RPS9/ZNF185/ITGA3/PLAU/ATP6V0C/SORBS2/DPP4/EFNB2	23
	GO:0005604	Cellular Component（CC）	GO:0005604	basement membrane	9/435	84/19518	0.000104905374165329	0.000104905374165329	0.00727214932506196	TIMP1/LAMB3/VWA2/TIMP3/PXDN/LAD1/EFNA5/COL18A1/COL8A1	9
	GO:0030055	Cellular Component（CC）	GO:0030055	cell-substrate junction	23/435	432/19518	0.000115417167092272	0.000115417167092272	0.00727214932506196	LPP/HSPA1A/ITGA1/ICAM1/CTTN/NRP1/CYBA/CDC42EP1/CDC42/DDR2/SPRY4/SDC4/SLC4A2/CNN3/ARPC1B/RPS9/ZNF185/ITGA3/PLAU/ATP6V0C/SORBS2/DPP4/EFNB2	23
	GO:0031091	Cellular Component（CC）	GO:0031091	platelet alpha granule	9/435	91/19518	0.00019476379019012	0.00019476379019012	0.00945704655681716	APLP2/TIMP1/VEGFA/A1BG/SERPINA1/SERPINA3/PHACTR2/QSOX1/SRGN	9
	GO:0030134	Cellular Component（CC）	GO:0030134	COPII-coated ER to Golgi transport vesicle	9/435	93/19518	0.000229851672900721	0.000229851672900721	0.00945704655681716	ERGIC1/SEC22B/HLA-DQA2/SEC24A/SERPINA1/HLA-DRB5/FOLR1/SEC24D/SEC23A	9
	GO:0030135	Cellular Component（CC）	GO:0030135	coated vesicle	18/435	312/19518	0.000240178452377322	0.000240178452377322	0.00945704655681716	ERGIC1/SFTPA1/SEC22B/SFTPA2/NRGN/HLA-DQA2/SEC24A/SERPINA1/HLA-DRB5/DENND1B/ATP6V0C/ATP7A/FOLR1/SEC24D/SEC23A/RAB12/SFTA3/RNASEK	18
	GO:0045178	Cellular Component（CC）	GO:0045178	basal part of cell	17/435	285/19518	0.000240828284191565	0.000240828284191565	0.00945704655681716	AQP1/SLC5A3/ITGA1/SLC16A7/ABCC3/HPGD/MUC20/PROM2/CEACAM1/SLC43A3/P2RY6/ST14/SLC4A2/SLC40A1/ITGA3/ATP7A/FOLR1	17
	GO:0016323	Cellular Component（CC）	GO:0016323	basolateral plasma membrane	15/435	234/19518	0.000257303891999321	0.000257303891999321	0.00945704655681716	AQP1/SLC5A3/SLC16A7/ABCC3/HPGD/MUC20/PROM2/SLC43A3/P2RY6/ST14/SLC4A2/SLC40A1/ITGA3/ATP7A/FOLR1	15
	GO:0009925	Cellular Component（CC）	GO:0009925	basal plasma membrane	16/435	266/19518	0.000331852630433171	0.000331852630433171	0.0110756868971571	AQP1/SLC5A3/SLC16A7/ABCC3/HPGD/MUC20/PROM2/CEACAM1/SLC43A3/P2RY6/ST14/SLC4A2/SLC40A1/ITGA3/ATP7A/FOLR1	16
	GO:0034774	Cellular Component（CC）	GO:0034774	secretory granule lumen	18/435	322/19518	0.000351567149718828	0.000351567149718828	0.0110756868971571	DDX3X/S100A9/TIMP1/NAPRT/SELENOP/VEGFA/A1BG/MVP/TIMP3/CHI3L1/SERPINA1/SERPINA3/MIF/QSOX1/ACAA1/LCN2/S100A8/SRGN	18
	GO:0060205	Cellular Component（CC）	GO:0060205	cytoplasmic vesicle lumen	18/435	325/19518	0.000392722563663162	0.000392722563663162	0.0115474213456046	DDX3X/S100A9/TIMP1/NAPRT/SELENOP/VEGFA/A1BG/MVP/TIMP3/CHI3L1/SERPINA1/SERPINA3/MIF/QSOX1/ACAA1/LCN2/S100A8/SRGN	18
	GO:0031983	Cellular Component（CC）	GO:0031983	vesicle lumen	18/435	327/19518	0.000422424592417282	0.000422424592417282	0.0116444673830817	DDX3X/S100A9/TIMP1/NAPRT/SELENOP/VEGFA/A1BG/MVP/TIMP3/CHI3L1/SERPINA1/SERPINA3/MIF/QSOX1/ACAA1/LCN2/S100A8/SRGN	18
	GO:0042599	Cellular Component（CC）	GO:0042599	lamellar body	4/435	17/19518	0.000459946518749975	0.000459946518749975	0.011932977792956	NAPSA/SFTPA1/SFTPA2/SFTA3	4
	GO:0012507	Cellular Component（CC）	GO:0012507	ER to Golgi transport vesicle membrane	7/435	63/19518	0.000491025694399205	0.000491025694399205	0.012031565260425	SEC22B/HLA-DQA2/SEC24A/HLA-DRB5/FOLR1/SEC24D/SEC23A	7
	GO:0015629	Cellular Component（CC）	GO:0015629	actin cytoskeleton	23/435	489/19518	0.000669608807530503	0.000669608807530503	0.0155438277205142	LPP/RND1/PLS3/SPTB/FHOD1/PDLIM3/SH3PXD2A/CTTN/TNNC2/CYBA/DDR2/CALD1/SHROOM1/LAD1/CNN3/MICALL2/ARPC1B/KLHL2/LLGL2/TMEM63B/NEURL1B/SORBS2/SEPTIN7	23
	GO:0031093	Cellular Component（CC）	GO:0031093	platelet alpha granule lumen	7/435	67/19518	0.000715197850283301	0.000715197850283301	0.0157719946983528	TIMP1/VEGFA/A1BG/SERPINA1/SERPINA3/QSOX1/SRGN	7
	GO:0030139	Cellular Component（CC）	GO:0030139	endocytic vesicle	18/435	347/19518	0.000843649081341519	0.000843649081341519	0.0177187451168971	SFTPA1/SEC22B/SFTPA2/HLA-DQA2/SAA1/CTTN/CYBA/CDC42/EHD4/OCLN/HLA-DRB5/RAB7B/ATP6V0C/RAB31/ATP7A/RAB11FIP1/SFTA3/DPP4	18
	GO:0005770	Cellular Component（CC）	GO:0005770	late endosome	16/435	296/19518	0.00105104894355486	0.00105104894355486	0.0210712682942338	NAPSA/SMIM22/SQSTM1/SFTPA1/SFTPA2/ATP10B/PARM1/LGMN/HLA-DRB5/RAB7B/ATP13A4/ATP7A/RNF128/WASHC1/VPS37B/CHMP4A	16
	GO:0071745	Cellular Component（CC）	GO:0071745	IgA immunoglobulin complex	3/435	10/19518	0.00117403337834498	0.00117403337834498	0.0225135004817641	PIGR/IGHA1/IGLC1	3
	GO:0005774	Cellular Component（CC）	GO:0005774	vacuolar membrane	21/435	460/19518	0.00163313545804681	0.00163313545804681	0.0287872518093974	VMP1/HLA-DQA2/ATP10B/LPCAT1/FNIP2/CEACAM6/PIGR/RHEB/ATP11A/OCLN/CP/HLA-DRB5/ATP6V0C/TPCN1/TMEM63A/ARRB1/TM9SF1/CHMP4A/RAB12/DPP4/RNASEK	21
	GO:0030670	Cellular Component（CC）	GO:0030670	phagocytic vesicle membrane	7/435	78/19518	0.00176302182022761	0.00176302182022761	0.0287872518093974	SEC22B/CYBA/RAB7B/ATP6V0C/RAB31/ATP7A/RAB11FIP1	7
	GO:0032432	Cellular Component（CC）	GO:0032432	actin filament bundle	7/435	78/19518	0.00176302182022761	0.00176302182022761	0.0287872518093974	LPP/PLS3/FHOD1/PDLIM3/CYBA/MICALL2/SEPTIN7	7
	GO:0055037	Cellular Component（CC）	GO:0055037	recycling endosome	12/435	200/19518	0.00182754390961807	0.00182754390961807	0.0287872518093974	ATP11A/TNIK/EHD4/MICALL2/GRIPAP1/ATP13A4/TPCN1/TNF/WASHC1/RAB11FIP1/VPS51/RAB12	12
	GO:0005765	Cellular Component（CC）	GO:0005765	lysosomal membrane	19/435	415/19518	0.00258895047916231	0.00258895047916231	0.0380621140620704	HLA-DQA2/ATP10B/LPCAT1/FNIP2/CEACAM6/PIGR/RHEB/ATP11A/OCLN/CP/HLA-DRB5/ATP6V0C/TPCN1/TMEM63A/ARRB1/TM9SF1/CHMP4A/RAB12/DPP4	19
	GO:0098852	Cellular Component（CC）	GO:0098852	lytic vacuole membrane	19/435	415/19518	0.00258895047916231	0.00258895047916231	0.0380621140620704	HLA-DQA2/ATP10B/LPCAT1/FNIP2/CEACAM6/PIGR/RHEB/ATP11A/OCLN/CP/HLA-DRB5/ATP6V0C/TPCN1/TMEM63A/ARRB1/TM9SF1/CHMP4A/RAB12/DPP4	19
	GO:0034364	Cellular Component（CC）	GO:0034364	high-density lipoprotein particle	4/435	27/19518	0.00284437163105526	0.00284437163105526	0.0404683094537234	SAA1/PLTP/SAA2/SAA4	4
	GO:0030136	Cellular Component（CC）	GO:0030136	clathrin-coated vesicle	12/435	215/19518	0.00331433685898458	0.00331433685898458	0.0456811560498204	SFTPA1/SFTPA2/NRGN/HLA-DQA2/HLA-DRB5/DENND1B/ATP6V0C/ATP7A/FOLR1/RAB12/SFTA3/RNASEK	12
	GO:0030127	Cellular Component（CC）	GO:0030127	COPII vesicle coat	3/435	15/19518	0.00409750710156105	0.00409750710156105	0.0536015267065863	SEC24A/SEC24D/SEC23A	3
	GO:0001725	Cellular Component（CC）	GO:0001725	stress fiber	6/435	69/19518	0.00434638761610882	0.00434638761610882	0.0536015267065863	LPP/FHOD1/PDLIM3/CYBA/MICALL2/SEPTIN7	6
	GO:0097517	Cellular Component（CC）	GO:0097517	contractile actin filament bundle	6/435	69/19518	0.00434638761610882	0.00434638761610882	0.0536015267065863	LPP/FHOD1/PDLIM3/CYBA/MICALL2/SEPTIN7	6
	GO:0005788	Cellular Component（CC）	GO:0005788	endoplasmic reticulum lumen	15/435	312/19518	0.00452796110525117	0.00452796110525117	0.0536015267065863	APLP2/COL1A2/TIMP1/CALU/SERPINA1/ERAP2/CP/COL18A1/COL8A1/SIL1/QSOX1/COL21A1/SDF2L1/SPP1/EDEM3	15
	GO:0072562	Cellular Component（CC）	GO:0072562	blood microparticle	9/435	144/19518	0.00504638481003261	0.00504638481003261	0.0556430325106228	HSPA1A/C4BPA/A1BG/IGHA1/IGLC1/CP/SERPINA3/GRIPAP1/IGLC2	9
	GO:0070821	Cellular Component（CC）	GO:0070821	tertiary granule membrane	6/435	73/19518	0.00573130574432529	0.00573130574432529	0.0616538409980051	CEACAM1/CYBA/ATP11A/PLAU/ATP6V0C/TMEM63A	6
	GO:0030658	Cellular Component（CC）	GO:0030658	transport vesicle membrane	12/435	234/19518	0.00646145078273656	0.00646145078273656	0.0678533302748526	SEC22B/NRGN/HLA-DQA2/SYT12/CEACAM1/MCTP2/SEC24A/HLA-DRB5/ATP6V0C/FOLR1/SEC24D/SEC23A	12
	GO:0042641	Cellular Component（CC）	GO:0042641	actomyosin	6/435	76/19518	0.00696328272099188	0.00696328272099188	0.0702173881660269	LPP/FHOD1/PDLIM3/CYBA/MICALL2/SEPTIN7	6
	GO:0034358	Cellular Component（CC）	GO:0034358	plasma lipoprotein particle	4/435	36/19518	0.00815829379490746	0.00815829379490746	0.0782225423356116	SAA1/PLTP/SAA2/SAA4	4
	GO:1990777	Cellular Component（CC）	GO:1990777	lipoprotein particle	4/435	36/19518	0.00815829379490746	0.00815829379490746	0.0782225423356116	SAA1/PLTP/SAA2/SAA4	4
	GO:0042581	Cellular Component（CC）	GO:0042581	specific granule	9/435	160/19518	0.0098251645004005	0.0098251645004005	0.0922003118850574	CEACAM1/CYBA/ATP11A/CHI3L1/PLAU/TMEM63A/QSOX1/ACAA1/LCN2	9
	GO:0032994	Cellular Component（CC）	GO:0032994	protein-lipid complex	4/435	39/19518	0.0108130069965171	0.0108130069965171	0.099356358147822	SAA1/PLTP/SAA2/SAA4	4
	GO:0005581	Cellular Component（CC）	GO:0005581	collagen trimer	6/435	85/19518	0.0118005759154964	0.0118005759154964	0.106217858401568	SFTPA1/COL1A2/SFTPA2/COL18A1/COL8A1/COL21A1	6
	GO:0045335	Cellular Component（CC）	GO:0045335	phagocytic vesicle	8/435	141/19518	0.0138349570799254	0.0138349570799254	0.11734508130544	SEC22B/CYBA/CDC42/RAB7B/ATP6V0C/RAB31/ATP7A/RAB11FIP1	8
	GO:0030662	Cellular Component（CC）	GO:0030662	coated vesicle membrane	10/435	202/19518	0.0154675691796287	0.0154675691796287	0.128717209260465	SEC22B/NRGN/HLA-DQA2/SEC24A/HLA-DRB5/ATP6V0C/FOLR1/SEC24D/SEC23A/RNASEK	10
	GO:0098978	Cellular Component（CC）	GO:0098978	glutamatergic synapse	16/435	410/19518	0.0221906818905628	0.0221906818905628	0.174772475792215	SPTB/OGT/PAK3/RNF19A/CTNND1/NRGN/NRP1/CDC42/TNIK/GRIPAP1/DLG3/ITGA3/TRIO/CADPS2/EFNB2/NRP2	16
	GO:0055038	Cellular Component（CC）	GO:0055038	recycling endosome membrane	6/435	102/19518	0.0266133594985936	0.0266133594985936	0.20237745244847	EHD4/GRIPAP1/ATP13A4/TPCN1/WASHC1/RAB12	6
	GO:0005802	Cellular Component（CC）	GO:0005802	trans-Golgi network	11/435	255/19518	0.028389408923912	0.028389408923912	0.206768632894916	HLA-DQA2/PCSK1N/BACE2/PCSK7/HLA-DRB5/RAB7B/RAB31/ATP7A/ARL5B/FAM91A1/VPS51	11
	GO:0031528	Cellular Component（CC）	GO:0031528	microvillus membrane	3/435	30/19518	0.0285972369361823	0.0285972369361823	0.206768632894916	MUC20/PROM2/CEACAM1	3
	GO:0030133	Cellular Component（CC）	GO:0030133	transport vesicle	16/435	425/19518	0.0296022487387146	0.0296022487387146	0.210583059788139	SEC22B/NRGN/HLA-DQA2/SFTA2/SYT12/CEACAM1/MCTP2/SEC24A/SLC40A1/HLA-DRB5/ATP6V0C/ATP7A/FOLR1/SEC24D/SEC23A/RAB12	16
	GO:0030666	Cellular Component（CC）	GO:0030666	endocytic vesicle membrane	9/435	196/19518	0.0320310050724292	0.0320310050724292	0.224243794909738	SEC22B/HLA-DQA2/CYBA/HLA-DRB5/RAB7B/ATP6V0C/RAB31/ATP7A/RAB11FIP1	9
	GO:0033116	Cellular Component（CC）	GO:0033116	endoplasmic reticulum-Golgi intermediate compartment membrane	5/435	80/19518	0.0331120202465104	0.0331120202465104	0.224679133332597	ERGIC1/VMP1/SEC22B/SERPINA1/FOLR1	5
	GO:0070971	Cellular Component（CC）	GO:0070971	endoplasmic reticulum exit site	3/435	32/19518	0.033821959311145	0.033821959311145	0.226019153929342	SEC24A/SEC24D/SEC23A	3
	GO:0031526	Cellular Component（CC）	GO:0031526	brush border membrane	4/435	57/19518	0.0380879186568028	0.0380879186568028	0.239982525070683	AQP1/SLC34A2/ATP7A/FOLR1	4
	GO:0035577	Cellular Component（CC）	GO:0035577	azurophil granule membrane	4/435	58/19518	0.0402166235669802	0.0402166235669802	0.249826023344177	LPCAT1/CEACAM6/PIGR/ATP6V0C	4
	GO:0051233	Cellular Component（CC）	GO:0051233	spindle midzone	3/435	36/19518	0.0456414999546125	0.0456414999546125	0.279587550891559	CTTN/CDC42/GEM	3
	GO:0005776	Cellular Component（CC）	GO:0005776	autophagosome	6/435	117/19518	0.0470809594572654	0.0470809594572654	0.284454535149159	SQSTM1/VMP1/WASHC1/TM9SF1/CHMP4A/RAB12	6
	GO:0000407	Cellular Component（CC）	GO:0000407	phagophore assembly site	3/435	37/19518	0.0488755036382952	0.0488755036382952	0.286654554550887	SQSTM1/VMP1/WDR45	3
	GO:0035580	Cellular Component（CC）	GO:0035580	specific granule lumen	4/435	62/19518	0.0493948898295323	0.0493948898295323	0.286654554550887	CHI3L1/QSOX1/ACAA1/LCN2	4
	GO:0008330	Molecular Function（MF）	GO:0008330	protein tyrosine/threonine phosphatase activity	4/416	10/18369	4.8865885579981e-05	4.8865885579981e-05	0.012893735423209	DUSP1/DUSP6/DUSP8/DUSP5	4
	GO:0033550	Molecular Function（MF）	GO:0033550	MAP kinase tyrosine phosphatase activity	4/416	10/18369	4.8865885579981e-05	4.8865885579981e-05	0.012893735423209	DUSP1/DUSP6/DUSP8/DUSP5	4
	GO:0050786	Molecular Function（MF）	GO:0050786	RAGE receptor binding	4/416	10/18369	4.8865885579981e-05	4.8865885579981e-05	0.012893735423209	S100A9/S100A13/S100A4/S100A8	4
	GO:0005125	Molecular Function（MF）	GO:0005125	cytokine activity	16/416	235/18369	9.59887000803082e-05	9.59887000803082e-05	0.0189956585422084	CXCL2/TIMP1/FAM3B/CXCL14/CKLF/VEGFA/GDF15/CXCL8/CSF2/MIF/IL18/TNF/IL1RN/SPP1/CCL28/CXCL3	16
	GO:0017017	Molecular Function（MF）	GO:0017017	MAP kinase tyrosine/serine/threonine phosphatase activity	4/416	13/18369	0.000157622437932587	0.000157622437932587	0.0249541207000643	DUSP1/DUSP6/DUSP8/DUSP5	4
	GO:0005126	Molecular Function（MF）	GO:0005126	cytokine receptor binding	16/416	270/18369	0.000462801015997614	0.000462801015997614	0.0610572568474046	S100A14/CXCL2/CXCL14/CKLF/VEGFA/CXCL8/PXDN/EFNA5/CSF2/MIF/SPRED1/IL18/TNF/IL1RN/CCL28/CXCL3	16
	GO:0033549	Molecular Function（MF）	GO:0033549	MAP kinase phosphatase activity	4/416	18/18369	0.000616633814491879	0.000616633814491879	0.0697306208267508	DUSP1/DUSP6/DUSP8/DUSP5	4
	GO:0008009	Molecular Function（MF）	GO:0008009	chemokine activity	6/416	49/18369	0.000798650766818921	0.000798650766818921	0.079024391664188	CXCL2/CXCL14/CKLF/CXCL8/CCL28/CXCL3	6
	GO:0042379	Molecular Function（MF）	GO:0042379	chemokine receptor binding	7/416	74/18369	0.0014176708707506	0.0014176708707506	0.0997361579097694	S100A14/CXCL2/CXCL14/CKLF/CXCL8/CCL28/CXCL3	7
	GO:0004857	Molecular Function（MF）	GO:0004857	enzyme inhibitor activity	18/416	359/18369	0.00146995241970868	0.00146995241970868	0.0997361579097694	APLP2/TIMP1/PPP1R14D/PCSK1N/PPP1R12B/XIAP/RPS6KA3/SPRY4/TIMP3/WFDC2/SERPINA1/SERPINA3/BIRC3/PPP1R14B/PHACTR2/ARRB1/CDKN1A/GCHFR	18
	GO:0004190	Molecular Function（MF）	GO:0004190	aspartic-type endopeptidase activity	4/416	26/18369	0.0026112674255728	0.0026112674255728	0.140216246449613	NAPSA/CTSE/BACE2/PIP	4
	GO:0098631	Molecular Function（MF）	GO:0098631	cell adhesion mediator activity	6/416	62/18369	0.00274462470869527	0.00274462470869527	0.140216246449613	ITGA1/KRT18/CDC42EP1/CNN3/DSC2/BCAM	6
	GO:0070001	Molecular Function（MF）	GO:0070001	aspartic-type peptidase activity	4/416	27/18369	0.00301129305872507	0.00301129305872507	0.140216246449613	NAPSA/CTSE/BACE2/PIP	4
	GO:0005548	Molecular Function（MF）	GO:0005548	phospholipid transporter activity	6/416	64/18369	0.00322332861363465	0.00322332861363465	0.14175105950019	VMP1/CLPTM1L/ATP10B/PLTP/ATP11A/CERT1	6
	GO:0046875	Molecular Function（MF）	GO:0046875	ephrin receptor binding	4/416	29/18369	0.00393285604466089	0.00393285604466089	0.163850844630747	AQP1/EFNA5/EFNB1/EFNB2	4
	GO:0002020	Molecular Function（MF）	GO:0002020	protease binding	9/416	138/18369	0.00422897116254299	0.00422897116254299	0.167378227064859	COL1A2/TIMP1/SH3PXD2A/TIMP3/SERPINA1/MIF/ITGA3/TNF/DPP4	9
	GO:0001968	Molecular Function（MF）	GO:0001968	fibronectin binding	4/416	31/18369	0.00502839427211742	0.00502839427211742	0.188733175945997	VEGFA/SDC4/IGFBP6/ITGA3	4
	GO:0005319	Molecular Function（MF）	GO:0005319	lipid transporter activity	10/416	169/18369	0.00524537683147785	0.00524537683147785	0.188733175945997	VMP1/SFTPA1/CLPTM1L/ATP10B/ABCC3/PLTP/CEACAM1/SLC43A3/ATP11A/CERT1	10
	GO:0004866	Molecular Function（MF）	GO:0004866	endopeptidase inhibitor activity	10/416	173/18369	0.00616387073712109	0.00616387073712109	0.19871468963441	APLP2/TIMP1/PCSK1N/XIAP/RPS6KA3/TIMP3/WFDC2/SERPINA1/SERPINA3/BIRC3	10
	GO:0046624	Molecular Function（MF）	GO:0046624	sphingolipid transporter activity	3/416	17/18369	0.00619163142481584	0.00619163142481584	0.19871468963441	ATP10B/PLTP/CERT1	3
	GO:1901618	Molecular Function（MF）	GO:1901618	organic hydroxy compound transmembrane transporter activity	5/416	52/18369	0.00631017329636482	0.00631017329636482	0.19871468963441	AQP1/SLC5A3/SLC16A7/ABCC3/CEACAM1	5
	GO:0005525	Molecular Function（MF）	GO:0005525	GTP binding	17/416	382/18369	0.0065269319600664	0.0065269319600664	0.19871468963441	RND1/IFI44L/RHEB/CDC42/RRAD/EHD4/MX1/RAB7B/GEM/RAB31/ARL5B/GNL3L/CIITA/RHOC/RAB12/GBP3/SEPTIN7	17
	GO:0045236	Molecular Function（MF）	GO:0045236	CXCR chemokine receptor binding	3/416	18/18369	0.00730663094688064	0.00730663094688064	0.199440525301424	CXCL2/CXCL8/CXCL3	3
	GO:0098641	Molecular Function（MF）	GO:0098641	cadherin binding involved in cell-cell adhesion	3/416	18/18369	0.00730663094688064	0.00730663094688064	0.199440525301424	KRT18/CDC42EP1/CNN3	3
	GO:0050840	Molecular Function（MF）	GO:0050840	extracellular matrix binding	5/416	55/18369	0.00799449977095146	0.00799449977095146	0.204677728326933	VEGFA/PXDN/ITGA3/BCAM/SPP1	5
	GO:0030414	Molecular Function（MF）	GO:0030414	peptidase inhibitor activity	10/416	180/18369	0.00806754481534133	0.00806754481534133	0.204677728326933	APLP2/TIMP1/PCSK1N/XIAP/RPS6KA3/TIMP3/WFDC2/SERPINA1/SERPINA3/BIRC3	10
	GO:0004653	Molecular Function（MF）	GO:0004653	polypeptide N-acetylgalactosaminyltransferase activity	3/416	19/18369	0.00853277497745925	0.00853277497745925	0.204677728326933	GALNT6/GALNT10/GALNT7	3
	GO:0036041	Molecular Function（MF）	GO:0036041	long-chain fatty acid binding	3/416	19/18369	0.00853277497745925	0.00853277497745925	0.204677728326933	S100A9/FABP3/S100A8	3
	GO:0004175	Molecular Function（MF）	GO:0004175	endopeptidase activity	18/416	428/18369	0.00911579783750771	0.00911579783750771	0.206418744526342	NAPSA/CTSE/BACE2/MMP15/CAPN8/PCSK7/C2/ST14/PIP/LGMN/ERAP2/MAST4/PRSS8/PLAU/PSMB10/TMPRSS11E/ADAM15/DPP4	18
	GO:0048018	Molecular Function（MF）	GO:0048018	receptor ligand activity	20/416	497/18369	0.00978851702287185	0.00978851702287185	0.206418744526342	CXCL2/TIMP1/FAM3B/CXCL14/DKK1/CKLF/VEGFA/GDF15/CXCL8/EFNA5/CSF2/MACC1/MIF/IL18/TNF/IL1RN/SPP1/CCL28/CXCL3/DPP4	20
	GO:0061135	Molecular Function（MF）	GO:0061135	endopeptidase regulator activity	10/416	187/18369	0.0103947720858633	0.0103947720858633	0.206418744526342	APLP2/TIMP1/PCSK1N/XIAP/RPS6KA3/TIMP3/WFDC2/SERPINA1/SERPINA3/BIRC3	10
	GO:0019838	Molecular Function（MF）	GO:0019838	growth factor binding	8/416	132/18369	0.0104307344308524	0.0104307344308524	0.206418744526342	COL1A2/SRPX2/S100A13/NRP1/PXDN/IGFBP6/IL1RN/NRP2	8
	GO:0019001	Molecular Function（MF）	GO:0019001	guanyl nucleotide binding	17/416	404/18369	0.0110294410459776	0.0110294410459776	0.207873174600882	RND1/IFI44L/RHEB/CDC42/RRAD/EHD4/MX1/RAB7B/GEM/RAB31/ARL5B/GNL3L/CIITA/RHOC/RAB12/GBP3/SEPTIN7	17
	GO:0032561	Molecular Function（MF）	GO:0032561	guanyl ribonucleotide binding	17/416	404/18369	0.0110294410459776	0.0110294410459776	0.207873174600882	RND1/IFI44L/RHEB/CDC42/RRAD/EHD4/MX1/RAB7B/GEM/RAB31/ARL5B/GNL3L/CIITA/RHOC/RAB12/GBP3/SEPTIN7	17
	GO:0043027	Molecular Function（MF）	GO:0043027	cysteine-type endopeptidase inhibitor activity involved in apoptotic process	3/416	21/18369	0.0113272194482533	0.0113272194482533	0.208520661568824	XIAP/RPS6KA3/BIRC3	3
	GO:0005283	Molecular Function（MF）	GO:0005283	amino acid:sodium symporter activity	3/416	22/18369	0.0128990616172453	0.0128990616172453	0.220435142438821	SLC38A2/SLC6A14/SLC1A7	3
	GO:0030020	Molecular Function（MF）	GO:0030020	extracellular matrix structural constituent conferring tensile strength	4/416	41/18369	0.0135626566060527	0.0135626566060527	0.223664863327887	COL1A2/COL18A1/COL8A1/COL21A1	4
	GO:0140303	Molecular Function（MF）	GO:0140303	intramembrane lipid transporter activity	4/416	42/18369	0.0147289787653509	0.0147289787653509	0.23794182667119	VMP1/CLPTM1L/ATP10B/ATP11A	4
	GO:0008138	Molecular Function（MF）	GO:0008138	protein tyrosine/serine/threonine phosphatase activity	4/416	44/18369	0.0172469963593441	0.0172469963593441	0.246865486309641	DUSP1/DUSP6/DUSP8/DUSP5	4
	GO:0004725	Molecular Function（MF）	GO:0004725	protein tyrosine phosphatase activity	6/416	91/18369	0.0172765421746806	0.0172765421746806	0.246865486309641	DUSP1/PTPN22/DUSP6/DUSP8/PTPRG/DUSP5	6
	GO:0003924	Molecular Function（MF）	GO:0003924	GTPase activity	14/416	327/18369	0.0174644200421182	0.0174644200421182	0.246865486309641	DDX3X/RND1/RHEB/CDC42/RRAD/MX1/RAB7B/GEM/RAB31/ARL5B/RHOC/RAB12/GBP3/SEPTIN7	14
	GO:0008375	Molecular Function（MF）	GO:0008375	acetylglucosaminyltransferase activity	4/416	45/18369	0.0186004866892388	0.0186004866892388	0.258311467965053	OGT/PIGA/GCNT3/MGAT4B	4
	GO:0035925	Molecular Function（MF）	GO:0035925	mRNA 3'-UTR AU-rich region binding	3/416	26/18369	0.020378023330929	0.020378023330929	0.273900009810564	ZFP36L2/RBMS3/ZC3H12A	3
	GO:0003779	Molecular Function（MF）	GO:0003779	actin binding	17/416	434/18369	0.0207853203813203	0.0207853203813203	0.274220367136016	PLS3/SPTB/FHOD1/PDLIM3/S100A4/CEACAM1/TNNC2/PIP/CALD1/SHROOM1/CNN3/MICALL2/ARPC1B/KLHL2/PHACTR2/WASHC1/MICAL2	17
	GO:0005178	Molecular Function（MF）	GO:0005178	integrin binding	8/416	151/18369	0.0218237012058493	0.0218237012058493	0.283199711937854	ITGA1/ISG15/ICAM1/TSPAN8/ITGA3/ADAM15/SPP1/ICAM4	8
	GO:0005504	Molecular Function（MF）	GO:0005504	fatty acid binding	4/416	49/18369	0.0246621295703929	0.0246621295703929	0.307238786927137	S100A9/FABP3/CRABP2/S100A8	4
	GO:0005416	Molecular Function（MF）	GO:0005416	amino acid:monoatomic cation symporter activity	3/416	28/18369	0.0248405827728323	0.0248405827728323	0.307238786927137	SLC38A2/SLC6A14/SLC1A7	3
	GO:0043236	Molecular Function（MF）	GO:0043236	laminin binding	3/416	28/18369	0.0248405827728323	0.0248405827728323	0.307238786927137	PXDN/ITGA3/BCAM	3
	GO:0098632	Molecular Function（MF）	GO:0098632	cell-cell adhesion mediator activity	4/416	51/18369	0.0280901480831329	0.0280901480831329	0.328653977712492	KRT18/CDC42EP1/CNN3/DSC2	4
	GO:0048019	Molecular Function（MF）	GO:0048019	receptor antagonist activity	3/416	31/18369	0.032438369735903	0.032438369735903	0.339086337872479	DKK1/PXDN/IL1RN	3
	GO:0001664	Molecular Function（MF）	GO:0001664	G protein-coupled receptor binding	12/416	289/18369	0.0325038762321326	0.0325038762321326	0.339086337872479	S100A14/HSPA1A/CXCL2/CXCL14/SAA1/CKLF/CXCL8/ARHGEF12/ARRDC3/ARRB1/CCL28/CXCL3	12
	GO:0015370	Molecular Function（MF）	GO:0015370	solute:sodium symporter activity	5/416	79/18369	0.0334931538535756	0.0334931538535756	0.339086337872479	SLC5A3/SLC38A2/SLC34A2/SLC6A14/SLC1A7	5
	GO:0004869	Molecular Function（MF）	GO:0004869	cysteine-type endopeptidase inhibitor activity	4/416	54/18369	0.0337388139541467	0.0337388139541467	0.339086337872479	XIAP/RPS6KA3/WFDC2/BIRC3	4
	GO:0033293	Molecular Function（MF）	GO:0033293	monocarboxylic acid binding	5/416	80/18369	0.035088434776834	0.035088434776834	0.347190828318147	S100A9/FABP3/VDR/CRABP2/S100A8	5
	GO:0005201	Molecular Function（MF）	GO:0005201	extracellular matrix structural constituent	8/416	167/18369	0.0366534320699643	0.0366534320699643	0.358198582412127	COL1A2/SRPX2/LAMB3/CHI3L1/PXDN/COL18A1/COL8A1/COL21A1	8
	GO:0061134	Molecular Function（MF）	GO:0061134	peptidase regulator activity	10/416	230/18369	0.0372244090723295	0.0372244090723295	0.359342177437636	APLP2/TIMP1/PCSK1N/XIAP/RPS6KA3/TIMP3/WFDC2/SERPINA1/SERPINA3/BIRC3	10
	GO:0016757	Molecular Function（MF）	GO:0016757	glycosyltransferase activity	11/416	266/18369	0.0405381068915921	0.0405381068915921	0.365670071972007	OGT/QPRT/UPP1/GALNT6/PIGA/GALNT10/GCNT3/GALNT7/MGAT4B/ST3GAL5/TIPARP	11
	GO:0045296	Molecular Function（MF）	GO:0045296	cadherin binding	13/416	333/18369	0.040809992524201	0.040809992524201	0.365670071972007	DDX3X/HSPA1A/KRT18/CTNND1/CTTN/GPRC5A/CDC42EP1/PDXDC1/CALD1/EHD4/LAD1/CNN3/SEPTIN7	13
	GO:0008376	Molecular Function（MF）	GO:0008376	acetylgalactosaminyltransferase activity	3/416	34/18369	0.0411068645917274	0.0411068645917274	0.365670071972007	GALNT6/GALNT10/GALNT7	3
	GO:0000217	Molecular Function（MF）	GO:0000217	DNA secondary structure binding	3/416	35/18369	0.0442298310613353	0.0442298310613353	0.365670071972007	HMGB3/MEF2C/KMT2A	3
	GO:0008194	Molecular Function（MF）	GO:0008194	UDP-glycosyltransferase activity	7/416	143/18369	0.0443534672106041	0.0443534672106041	0.365670071972007	OGT/GALNT6/PIGA/GALNT10/GCNT3/GALNT7/MGAT4B	7
	GO:0005343	Molecular Function（MF）	GO:0005343	organic acid:sodium symporter activity	3/416	36/18369	0.0474674552693219	0.0474674552693219	0.365670071972007	SLC38A2/SLC6A14/SLC1A7	3
	GO:0008028	Molecular Function（MF）	GO:0008028	monocarboxylic acid transmembrane transporter activity	4/416	61/18369	0.049311671465582	0.049311671465582	0.365670071972007	SLC16A7/ABCC3/CEACAM1/SLC43A3	4

## Sheet: Table S5D
Table S5D. Cell-cell communication analysis in the Responder group, including source and target cell types, ligand-receptor pairs, expressing cell proportions, mean expression, interaction score, and statistical significance
Source	Target	Ligand.complex	Ligand	Receptor.complex	Receptor	Receptor.prop	Ligand.prop	Ligand.expr	Receptor.expr	Lr.mean	pvalue
Myeloid_cell	Myeloid_cell	ADAM10	ADAM10	TSPAN15	TSPAN15	0.15783308931185944	0.5809663250366032	0.5814515060901916	0.09466234995054576	0.3380569280203687	0
Myeloid_cell	Myeloid_cell	ADAM10	ADAM10	APP	APP	0.4890190336749634	0.5809663250366032	0.5814515060901916	0.4324635845981123	0.5069575453441519	0
Myeloid_cell	Myeloid_cell	ADAM10	ADAM10	IL6R	IL6R	0.37774524158125916	0.5809663250366032	0.5814515060901916	0.3312908513850173	0.45637117873760447	0
Myeloid_cell	Myeloid_cell	ADAM10	ADAM10	CDH1	CDH1	0.30395314787701316	0.5809663250366032	0.5814515060901916	0.23751320658422434	0.409482356337208	0
Myeloid_cell	Myeloid_cell	ADAM10	ADAM10	CD44	CD44	0.9273792093704246	0.5809663250366032	0.5814515060901916	1.8459028929633987	1.2136771995267952	0
Myeloid_cell	Myeloid_cell	ADAM10	ADAM10	AXL	AXL	0.41200585651537336	0.5809663250366032	0.5814515060901916	0.4496058973232363	0.5155287017067139	0
Myeloid_cell	Myeloid_cell	ADAM10	ADAM10	NOTCH1	NOTCH1	0.1560761346998536	0.5809663250366032	0.5814515060901916	0.09842487680618886	0.3399381914481902	0
Myeloid_cell	Myeloid_cell	ADAM10	ADAM10	NOTCH2	NOTCH2	0.2658857979502196	0.5809663250366032	0.5814515060901916	0.19090722602297425	0.38617936605658293	0
Myeloid_cell	Myeloid_cell	ADAM10	ADAM10	GPNMB	GPNMB	0.6538799414348463	0.5809663250366032	0.5814515060901916	1.5378690990496364	1.059660302569914	0
Myeloid_cell	Myeloid_cell	ADAM10	ADAM10	TSPAN14	TSPAN14	0.5364568081991216	0.5809663250366032	0.5814515060901916	0.5473764315552075	0.5644139688226996	0
Myeloid_cell	Myeloid_cell	ADAM10	ADAM10	TSPAN17	TSPAN17	0.14055636896046853	0.5809663250366032	0.5814515060901916	0.07785762140096852	0.32965456374558005	0
Myeloid_cell	Myeloid_cell	ADAM10	ADAM10	TREM2	TREM2	0.4670571010248902	0.5809663250366032	0.5814515060901916	0.5635632306415652	0.5725073683658783	0
Myeloid_cell	Myeloid_cell	ITGB1BP1	ITGB1BP1	ITGB2	ITGB2	0.9095168374816984	0.3505124450951684	0.26377933972958617	1.7363239744346528	1.0000516570821194	0
Myeloid_cell	Myeloid_cell	ITGB1BP1	ITGB1BP1	ITGB1	ITGB1	0.7215226939970717	0.3505124450951684	0.26377933972958617	0.9317472574083104	0.5977632985689483	0
Myeloid_cell	Myeloid_cell	ITGB1BP1	ITGB1BP1	ITGB5	ITGB5	0.24890190336749635	0.3505124450951684	0.26377933972958617	0.17788396393986405	0.2208316518347251	0
Myeloid_cell	Myeloid_cell	ITGB1BP1	ITGB1BP1	ITGB7	ITGB7	0.10746705710102489	0.3505124450951684	0.26377933972958617	0.08435758370406986	0.17406846171682802	1
Myeloid_cell	Myeloid_cell	NRP1	NRP1	PLXNA1	PLXNA1	0.19912152269399708	0.3068814055636896	0.23896463614464422	0.11791780975393666	0.17844122294929043	0
Myeloid_cell	Myeloid_cell	SIGLEC5	SIGLEC5	IFNGR1	IFNGR1	0.6588579795021962	0.10775988286969253	0.0663162781033467	0.7818052094097786	0.42406074375656266	0
Myeloid_cell	Myeloid_cell	SIGLEC5	SIGLEC5	CD33	CD33	0.4363103953147877	0.10775988286969253	0.0663162781033467	0.3438024842510361	0.2050593811771914	0
Myeloid_cell	Myeloid_cell	SIGLEC5	SIGLEC5	SIGLEC14	SIGLEC14	0.13060029282576865	0.10775988286969253	0.0663162781033467	0.10491877748572988	0.0856175277945383	0
Myeloid_cell	Myeloid_cell	SIGLEC5	SIGLEC5	SIGLEC1	SIGLEC1	0.38448023426061495	0.10775988286969253	0.0663162781033467	0.3711460193094843	0.21873114870641552	0
Myeloid_cell	Myeloid_cell	TNFSF12	TNFSF12	CD163	CD163	0.6436310395314788	0.4992679355783309	0.4696240851096788	0.9298497569388301	0.6997369210242544	0
Myeloid_cell	Myeloid_cell	TNFSF12	TNFSF12	TNFRSF12A	TNFRSF12A	0.10775988286969253	0.4992679355783309	0.4696240851096788	0.08148735136540222	0.2755557182375405	0
Myeloid_cell	Myeloid_cell	TNFSF14	TNFSF14	LTBR	LTBR	0.48052708638360175	0.12474377745241581	0.14991800827461063	0.3975927718303946	0.2737553900525026	0
Myeloid_cell	Myeloid_cell	TNFSF14	TNFSF14	TNFRSF14	TNFRSF14	0.37306002928257687	0.12474377745241581	0.14991800827461063	0.2819612237277496	0.2159396160011801	1
Myeloid_cell	Myeloid_cell	TYROBP	TYROBP	TREM1	TREM1	0.5885797950219619	0.9944363103953148	3.2340166629407587	0.7929442020764079	2.013480432508583	0
Myeloid_cell	Myeloid_cell	NRP2	NRP2	SIGLEC7	SIGLEC7	0.3346998535871157	0.38389458272327964	0.33568730241198763	0.24800437992288105	0.29184584116743434	0
Myeloid_cell	Myeloid_cell	TLR2	TLR2	CD14	CD14	0.8055636896046852	0.40937042459736456	0.3814073533604387	1.4429971747241406	0.9122022640422897	0
Myeloid_cell	Myeloid_cell	TLR2	TLR2	CD36	CD36	0.3759882869692533	0.40937042459736456	0.3814073533604387	0.4357290383950364	0.4085681958777375	0
Myeloid_cell	Myeloid_cell	LILRA1	LILRA1	IFNGR1	IFNGR1	0.6588579795021962	0.11068814055636896	0.11274973052562626	0.7818052094097786	0.44727746996770246	0
Myeloid_cell	Myeloid_cell	LILRA1	LILRA1	CD300E	CD300E	0.28726207906295753	0.11068814055636896	0.11274973052562626	0.38161882651910123	0.24718427852236374	0
Myeloid_cell	Myeloid_cell	LILRA1	LILRA1	NETO2	NETO2	0.10453879941434846	0.11068814055636896	0.11274973052562626	0.07055239734675346	0.09165106393618985	0
Myeloid_cell	Myeloid_cell	SDC3	SDC3	NOTCH1	NOTCH1	0.1560761346998536	0.29692532942898975	0.3173582353453306	0.09842487680618886	0.2078915560757597	0
Myeloid_cell	Myeloid_cell	TNFSF13	TNFSF13	TNFRSF1A	TNFRSF1A	0.4945827232796486	0.2111273792093704	0.2574635703189377	0.4133247495762838	0.33539415994761074	0
Myeloid_cell	Myeloid_cell	TNFSF13	TNFSF13	FAS	FAS	0.18594436310395315	0.2111273792093704	0.2574635703189377	0.12444328837369116	0.19095342934631443	0
Myeloid_cell	Myeloid_cell	TNFSF13	TNFSF13	SDC2	SDC2	0.2644216691068814	0.2111273792093704	0.2574635703189377	0.32323818828670337	0.29035087930282055	0
Myeloid_cell	Myeloid_cell	TNFSF13	TNFSF13	TNFRSF14	TNFRSF14	0.37306002928257687	0.2111273792093704	0.2574635703189377	0.2819612237277496	0.26971239702334365	0
Myeloid_cell	Myeloid_cell	GNAS	GNAS	ADRB2	ADRB2	0.13323572474377746	0.90336749633967794	1.8329683732171749	0.09459951018595697	0.9637839417015659	1
Myeloid_cell	Myeloid_cell	CD4	CD4	CCR5	CCR5	0.19824304538799414	0.6585651537335285	0.9981185530593568	0.15037213165139704	0.5742453423553769	0
Myeloid_cell	Myeloid_cell	CD4	CD4	CXCR4	CXCR4	0.6146412884333822	0.6585651537335285	0.9981185530593568	0.9391692928290731	0.968643922944215	1
Myeloid_cell	Myeloid_cell	HLA-B	HLA-B	LILRA1	LILRA1	0.11068814055636896	0.9932650073206443	3.3281316882319616	0.11274973052562626	1.720440709378794	0.632
Myeloid_cell	Myeloid_cell	HLA-B	HLA-B	LILRB2	LILRB2	0.49224011713030746	0.9932650073206443	3.3281316882319616	0.5405616703369923	1.934346679284477	0
Myeloid_cell	Myeloid_cell	HLA-B	HLA-B	LILRB1	LILRB1	0.4793557833089312	0.9932650073206443	3.3281316882319616	0.47720134835219735	1.9026665182920794	0
Myeloid_cell	Myeloid_cell	HLA-B	HLA-B	SIGLEC10	SIGLEC10	0.2383601756954612	0.9932650073206443	3.3281316882319616	0.2582643682315747	1.793198028231768	0
Myeloid_cell	Myeloid_cell	HLA-DRA	HLA-DRA	CD63	CD63	0.9575402635431918	0.9926793557833089	4.178162405782881	2.6111816918605038	3.3946720488216924	0
Myeloid_cell	Myeloid_cell	HLA-DRA	HLA-DRA	CD37	CD37	0.7745241581259151	0.9926793557833089	4.178162405782881	1.1093182162663506	2.6437403110246156	0
Myeloid_cell	Myeloid_cell	HLA-DRA	HLA-DRA	CD53	CD53	0.886090775988287	0.9926793557833089	4.178162405782881	1.4799228864039036	2.829042646093392	0
Myeloid_cell	Myeloid_cell	HLA-DRA	HLA-DRA	CD82	CD82	0.40029282576866765	0.9926793557833089	4.178162405782881	0.3583930837697282	2.2682777447763045	0
Myeloid_cell	Myeloid_cell	HLA-DRA	HLA-DRA	CD81	CD81	0.7478770131771596	0.9926793557833089	4.178162405782881	1.5389671626377914	2.858564784210336	0
Myeloid_cell	Myeloid_cell	HLA-DRB1	HLA-DRB1	CD37	CD37	0.7745241581259151	0.9464128843338214	3.018201704858301	1.1093182162663506	2.063759960562326	0
Myeloid_cell	Myeloid_cell	HLA-DRB1	HLA-DRB1	CD53	CD53	0.886090775988287	0.9464128843338214	3.018201704858301	1.4799228864039036	2.249062295631102	0
Myeloid_cell	Myeloid_cell	HLA-DRB1	HLA-DRB1	CD82	CD82	0.40029282576866765	0.9464128843338214	3.018201704858301	0.3583930837697282	1.6882973943140147	0
Myeloid_cell	Myeloid_cell	HLA-DRB1	HLA-DRB1	CD81	CD81	0.7478770131771596	0.9464128843338214	3.018201704858301	1.5389671626377914	2.2785844337480463	0
Myeloid_cell	Myeloid_cell	FN1	FN1	ITGB1	ITGB1	0.7215226939970717	0.5045387994143484	1.1520248894725538	0.9317472574083104	1.041886073440432	0
Myeloid_cell	Myeloid_cell	FN1	FN1	ITGAV	ITGAV	0.3183016105417277	0.5045387994143484	1.1520248894725538	0.24795384417670427	0.699989366824629	0
Myeloid_cell	Myeloid_cell	FN1	FN1	ITGA5	ITGA5	0.5150805270863836	0.5045387994143484	1.1520248894725538	0.4963968047488532	0.8242108471107035	0
Myeloid_cell	Myeloid_cell	FN1	FN1	ITGA4	ITGA4	0.3253294289897511	0.5045387994143484	1.1520248894725538	0.3024326117682168	0.7272287506203853	0
Myeloid_cell	Myeloid_cell	FN1	FN1	CD44	CD44	0.9273792093704246	0.5045387994143484	1.1520248894725538	1.8459028929633987	1.4989638912179761	0
Myeloid_cell	Myeloid_cell	FN1	FN1	ENG	ENG	0.4743777452415813	0.5045387994143484	1.1520248894725538	0.39962337060397457	0.7758241300382642	0
Myeloid_cell	Myeloid_cell	FN1	FN1	ITGB5	ITGB5	0.24890190336749635	0.5045387994143484	1.1520248894725538	0.17788396393986405	0.6649544267062089	0
Myeloid_cell	Myeloid_cell	FN1	FN1	C5AR1	C5AR1	0.7238653001464129	0.5045387994143484	1.1520248894725538	1.3128332158074654	1.2324290526400095	0
Myeloid_cell	Myeloid_cell	FN1	FN1	ITGA6	ITGA6	0.15578330893118594	0.5045387994143484	1.1520248894725538	0.10372862987987719	0.6278767596762155	0
Myeloid_cell	Myeloid_cell	FN1	FN1	ITGB7	ITGB7	0.10746705710102489	0.5045387994143484	1.1520248894725538	0.08435758370406986	0.6181912365883118	0
Myeloid_cell	Myeloid_cell	FN1	FN1	SDC4	SDC4	0.3458272327964861	0.5045387994143484	1.1520248894725538	0.29256721246254586	0.7222960509675498	0
Myeloid_cell	Myeloid_cell	FN1	FN1	SDC2	SDC2	0.2644216691068814	0.5045387994143484	1.1520248894725538	0.32323818828670337	0.7376315388796286	0
Myeloid_cell	Myeloid_cell	FN1	FN1	PLAUR	PLAUR	0.8749633967789165	0.5045387994143484	1.1520248894725538	1.6359476686896153	1.3939862790810844	0
Myeloid_cell	Myeloid_cell	FN1	FN1	CD93	CD93	0.2664714494875549	0.5045387994143484	1.1520248894725538	0.2920664159822956	0.7220456527274247	0
Myeloid_cell	Myeloid_cell	ANXA1	ANXA1	FPR1	FPR1	0.6796486090775988	0.9010248901903367	1.8513357714783125	0.8658139438676591	1.358574857672986	0
Myeloid_cell	Myeloid_cell	ANXA1	ANXA1	FPR3	FPR3	0.568081991215227	0.9010248901903367	1.8513357714783125	0.7437943987723633	1.297565085125338	0
Myeloid_cell	Myeloid_cell	ANXA1	ANXA1	FPR2	FPR2	0.15900439238653002	0.9010248901903367	1.8513357714783125	0.12446927942928786	0.9879025254538002	0
Myeloid_cell	Myeloid_cell	CD74	CD74	CXCR4	CXCR4	0.6146412884333822	0.9935578330893119	4.516844602911511	0.9391692928290731	2.728006947870292	0
Myeloid_cell	Myeloid_cell	HLA-A	HLA-A	LILRA1	LILRA1	0.11068814055636896	0.9900439238653002	3.3719670938376214	0.11274973052562626	1.7423584121816238	1
Myeloid_cell	Myeloid_cell	HLA-A	HLA-A	APLP2	APLP2	0.898389458272328	0.9900439238653002	3.3719670938376214	1.6910756393934356	2.5315213666155287	0
Myeloid_cell	Myeloid_cell	HLA-A	HLA-A	LILRB2	LILRB2	0.49224011713030746	0.9900439238653002	3.3719670938376214	0.5405616703369923	1.956264382087307	0
Myeloid_cell	Myeloid_cell	HLA-A	HLA-A	LILRB1	LILRB1	0.4793557833089312	0.9900439238653002	3.3719670938376214	0.47720134835219735	1.9245842210949093	0.015000000000000013
Myeloid_cell	Myeloid_cell	APP	APP	TNFRSF21	TNFRSF21	0.1651537335285505	0.4890190336749634	0.4324635845981123	0.11609983439369236	0.2742817094959023	0
Myeloid_cell	Myeloid_cell	APP	APP	TSPAN15	TSPAN15	0.15783308931185944	0.4890190336749634	0.4324635845981123	0.09466234995054576	0.26356296727432904	0
Myeloid_cell	Myeloid_cell	APP	APP	CD74	CD74	0.9935578330893119	0.4890190336749634	0.4324635845981123	4.516844602911511	2.4746540937548116	0
Myeloid_cell	Myeloid_cell	APP	APP	RPSA	RPSA	0.8617862371888726	0.4890190336749634	0.4324635845981123	1.3798099762621916	0.9061367804301519	0.009000000000000008
Myeloid_cell	Myeloid_cell	APP	APP	FPR2	FPR2	0.15900439238653002	0.4890190336749634	0.4324635845981123	0.12446927942928786	0.2784664320137001	0
Myeloid_cell	Myeloid_cell	APP	APP	PTGER2	PTGER2	0.19443631039531478	0.4890190336749634	0.4324635845981123	0.15002014289435	0.2912418637462312	0
Myeloid_cell	Myeloid_cell	APP	APP	NOTCH1	NOTCH1	0.1560761346998536	0.4890190336749634	0.4324635845981123	0.09842487680618886	0.26544423070215056	0
Myeloid_cell	Myeloid_cell	APP	APP	BACE1	BACE1	0.19472913616398244	0.4890190336749634	0.4324635845981123	0.12931795328663703	0.28089076894237464	0
Myeloid_cell	Myeloid_cell	APP	APP	NOTCH2	NOTCH2	0.2658857979502196	0.4890190336749634	0.4324635845981123	0.19090722602297425	0.3116854053105433	0
Myeloid_cell	Myeloid_cell	APP	APP	APLP2	APLP2	0.898389458272328	0.4890190336749634	0.4324635845981123	1.6910756393934356	1.061769611995774	0
Myeloid_cell	Myeloid_cell	APP	APP	LRP1	LRP1	0.5976573938506589	0.4890190336749634	0.4324635845981123	0.6880018605422624	0.5602327225701873	0
Myeloid_cell	Myeloid_cell	APP	APP	LRP10	LRP10	0.4515373352855051	0.4890190336749634	0.4324635845981123	0.3619123412067223	0.3971879629024173	0
Myeloid_cell	Myeloid_cell	APP	APP	NCSTN	NCSTN	0.5001464128843338	0.4890190336749634	0.4324635845981123	0.4584632278907713	0.4454634062444418	0
Myeloid_cell	Myeloid_cell	APP	APP	SORL1	SORL1	0.38653001464128844	0.4890190336749634	0.4324635845981123	0.3398753741326583	0.38616947936538526	0
Myeloid_cell	Myeloid_cell	ITGB2	ITGB2	ICAM1	ICAM1	0.5484626647144949	0.9095168374816984	1.7363239744346528	0.6372266893896809	1.1867753319121668	0
Myeloid_cell	Myeloid_cell	ITGB2	ITGB2	ICAM2	ICAM2	0.13001464128843337	0.9095168374816984	1.7363239744346528	0.08702450699079681	0.9116742407127248	0
Myeloid_cell	Myeloid_cell	ITGB2	ITGB2	CD82	CD82	0.40029282576866765	0.9095168374816984	1.7363239744346528	0.3583930837697282	1.0473585291021905	0
Myeloid_cell	Myeloid_cell	ITGB2	ITGB2	ICAM3	ICAM3	0.15871156661786237	0.9095168374816984	1.7363239744346528	0.14584585721604962	0.9410849158253513	0
Myeloid_cell	Myeloid_cell	ICAM1	ICAM1	ITGB2	ITGB2	0.9095168374816984	0.5484626647144949	0.6372266893896809	1.7363239744346528	1.1867753319121668	0
Myeloid_cell	Myeloid_cell	ICAM1	ICAM1	ITGAM	ITGAM	0.4808199121522694	0.5484626647144949	0.6372266893896809	0.44516797486968757	0.5411973321296842	0
Myeloid_cell	Myeloid_cell	ICAM1	ICAM1	SPN	SPN	0.4863836017569546	0.5484626647144949	0.6372266893896809	0.6060638359946925	0.6216452626921867	0
Myeloid_cell	Myeloid_cell	ICAM1	ICAM1	ITGAL	ITGAL	0.3994143484626647	0.5484626647144949	0.6372266893896809	0.35234397240970106	0.49478533089969096	0
Myeloid_cell	Myeloid_cell	ICAM1	ICAM1	ITGAX	ITGAX	0.6178623718887262	0.5484626647144949	0.6372266893896809	0.6768968149551915	0.6570617521724362	0
Myeloid_cell	Myeloid_cell	ICAM1	ICAM1	IL2RG	IL2RG	0.5335285505124451	0.5484626647144949	0.6372266893896809	0.6344216822792964	0.6358241858344886	1
Myeloid_cell	Myeloid_cell	ITGB1	ITGB1	ENG	ENG	0.4743777452415813	0.7215226939970717	0.9317472574083104	0.39962337060397457	0.6656853140061425	0
Myeloid_cell	Myeloid_cell	ITGB1	ITGB1	CD151	CD151	0.6424597364568082	0.7215226939970717	0.9317472574083104	0.6912644765915705	0.8115058669999404	0
Myeloid_cell	Myeloid_cell	ITGB1	ITGB1	CD81	CD81	0.7478770131771596	0.7215226939970717	0.9317472574083104	1.5389671626377914	1.235357210023051	0
Myeloid_cell	Myeloid_cell	ITGB1	ITGB1	ADAM9	ADAM9	0.44568081991215225	0.7215226939970717	0.9317472574083104	0.3633499583822376	0.647548607895274	0
Myeloid_cell	Myeloid_cell	GPI	GPI	AMFR	AMFR	0.2796486090775988	0.6	0.6625765189673196	0.17980594982846587	0.42119123439789274	0
Myeloid_cell	Myeloid_cell	ITGAV	ITGAV	ADAM9	ADAM9	0.44568081991215225	0.3183016105417277	0.24795384417670427	0.3633499583822376	0.30565190127947095	0
Myeloid_cell	Myeloid_cell	LPL	LPL	CD44	CD44	0.9273792093704246	0.3367496339677892	0.5162457069617067	1.8459028929633987	1.1810742999625528	0
Myeloid_cell	Myeloid_cell	LPL	LPL	LRP1	LRP1	0.5976573938506589	0.3367496339677892	0.5162457069617067	0.6880018605422624	0.6021237837519846	0
Myeloid_cell	Myeloid_cell	CSF1R	CSF1R	CSF1	CSF1	0.20907759882869692	0.6708638360175695	0.8316315695388204	0.18225944258862273	0.5069455060637216	0
Myeloid_cell	Myeloid_cell	ANXA2	ANXA2	TLR2	TLR2	0.40937042459736456	0.9642752562225476	2.6374270984083323	0.3814073533604387	1.5094172258843854	0
Myeloid_cell	Myeloid_cell	ADRB2	ADRB2	PRNP	PRNP	0.586822840409956	0.13323572474377746	0.09459951018595697	0.6062014731609199	0.35040049167343845	0
Myeloid_cell	Myeloid_cell	ADRB2	ADRB2	CXCR4	CXCR4	0.6146412884333822	0.13323572474377746	0.09459951018595697	0.9391692928290731	0.516884401507515	1
Myeloid_cell	Myeloid_cell	THBS1	THBS1	ITGB1	ITGB1	0.7215226939970717	0.16954612005856515	0.22993787080245212	0.9317472574083104	0.5808425641053813	0
Myeloid_cell	Myeloid_cell	THBS1	THBS1	ITGA4	ITGA4	0.3253294289897511	0.16954612005856515	0.22993787080245212	0.3024326117682168	0.26618524128533444	0.973
Myeloid_cell	Myeloid_cell	THBS1	THBS1	CD36	CD36	0.3759882869692533	0.16954612005856515	0.22993787080245212	0.4357290383950364	0.33283345459874425	0
Myeloid_cell	Myeloid_cell	THBS1	THBS1	ITGA6	ITGA6	0.15578330893118594	0.16954612005856515	0.22993787080245212	0.10372862987987719	0.16683325034116464	0
Myeloid_cell	Myeloid_cell	THBS1	THBS1	SDC4	SDC4	0.3458272327964861	0.16954612005856515	0.22993787080245212	0.29256721246254586	0.261252541632499	0
Myeloid_cell	Myeloid_cell	THBS1	THBS1	LRP1	LRP1	0.5976573938506589	0.16954612005856515	0.22993787080245212	0.6880018605422624	0.45896986567235726	0
Myeloid_cell	Myeloid_cell	THBS1	THBS1	CD47	CD47	0.6734992679355783	0.16954612005856515	0.22993787080245212	0.8271709968529384	0.5285544338276953	0
Myeloid_cell	Myeloid_cell	THBS1	THBS1	PTPRJ	PTPRJ	0.3604685212298682	0.16954612005856515	0.22993787080245212	0.2692620088648061	0.2495999398336291	0
Myeloid_cell	Myeloid_cell	THBS1	THBS1	SCARB1	SCARB1	0.2980966325036603	0.16954612005856515	0.22993787080245212	0.2285835436201146	0.22926070721128336	0
Myeloid_cell	Myeloid_cell	CD55	CD55	CR1	CR1	0.25592972181551976	0.6111273792093704	0.6946245569873449	0.19559259630778666	0.4451085766475658	0
Myeloid_cell	Myeloid_cell	CD55	CD55	ADGRE5	ADGRE5	0.624597364568082	0.6111273792093704	0.6946245569873449	0.6794508635939763	0.6870377102906606	0
Myeloid_cell	Myeloid_cell	CD55	CD55	ADGRE2	ADGRE2	0.4137628111273792	0.6111273792093704	0.6946245569873449	0.3930327096694153	0.5438286333283802	0
Myeloid_cell	Myeloid_cell	CD14	CD14	TLR4	TLR4	0.5537335285505125	0.8055636896046852	1.4429971747241406	0.5793624114360569	1.0111797930800988	0
Myeloid_cell	Myeloid_cell	CD14	CD14	TLR2	TLR2	0.40937042459736456	0.8055636896046852	1.4429971747241406	0.3814073533604387	0.9122022640422897	0
Myeloid_cell	Myeloid_cell	CD14	CD14	ITGB2	ITGB2	0.9095168374816984	0.8055636896046852	1.4429971747241406	1.7363239744346528	1.5896605745793968	0
Myeloid_cell	Myeloid_cell	CD14	CD14	ITGB1	ITGB1	0.7215226939970717	0.8055636896046852	1.4429971747241406	0.9317472574083104	1.1873722160662254	0
Myeloid_cell	Myeloid_cell	CD14	CD14	ITGA4	ITGA4	0.3253294289897511	0.8055636896046852	1.4429971747241406	0.3024326117682168	0.8727148932461787	0
Myeloid_cell	Myeloid_cell	CD14	CD14	TLR1	TLR1	0.272913616398243	0.8055636896046852	1.4429971747241406	0.19830838824369507	0.8206527814839178	0
Myeloid_cell	Myeloid_cell	CD14	CD14	TLR6	TLR6	0.15080527086383602	0.8055636896046852	1.4429971747241406	0.10480698969674565	0.7739020822104431	0
Myeloid_cell	Myeloid_cell	CD14	CD14	PLXND1	PLXND1	0.30922401171303077	0.8055636896046852	1.4429971747241406	0.20951228339460518	0.8262547290593729	0
Myeloid_cell	Myeloid_cell	PTPRC	PTPRC	CD4	CD4	0.6585651537335285	0.8035139092240117	1.5083813143727012	0.9981185530593568	1.253249933716029	1
Myeloid_cell	Myeloid_cell	PTPRC	PTPRC	CD22	CD22	0.12152269399707175	0.8035139092240117	1.5083813143727012	0.06962154221405274	0.7890014282933769	1
Myeloid_cell	Myeloid_cell	PTPRC	PTPRC	MRC1	MRC1	0.6436310395314788	0.8035139092240117	1.5083813143727012	1.357810616415974	1.4330959653943376	0
Myeloid_cell	Myeloid_cell	ITGA5	ITGA5	ENG	ENG	0.4743777452415813	0.5150805270863836	0.4963968047488532	0.39962337060397457	0.4480100876764139	0
Myeloid_cell	Myeloid_cell	ITGA5	ITGA5	ADAM17	ADAM17	0.5534407027818448	0.5150805270863836	0.4963968047488532	0.5706430198800859	0.5335199123144696	0
Myeloid_cell	Myeloid_cell	ITGA5	ITGA5	ADAM15	ADAM15	0.16486090775988288	0.5150805270863836	0.4963968047488532	0.10948458659811504	0.30294069567348414	0
Myeloid_cell	Myeloid_cell	IL6R	IL6R	IL6ST	IL6ST	0.3988286969253294	0.37774524158125916	0.3312908513850173	0.33066177849919864	0.330976314942108	0
Myeloid_cell	Myeloid_cell	IL6R	IL6R	LILRB1	LILRB1	0.4793557833089312	0.37774524158125916	0.3312908513850173	0.47720134835219735	0.4042460998686073	0
Myeloid_cell	Myeloid_cell	HLA-C	HLA-C	LILRA1	LILRA1	0.11068814055636896	0.9891654465592972	3.537503323268719	0.11274973052562626	1.8251265268971726	1
Myeloid_cell	Myeloid_cell	HLA-C	HLA-C	CD53	CD53	0.886090775988287	0.9891654465592972	3.537503323268719	1.4799228864039036	2.5087131048363114	0
Myeloid_cell	Myeloid_cell	HLA-C	HLA-C	CD81	CD81	0.7478770131771596	0.9891654465592972	3.537503323268719	1.5389671626377914	2.538235242953255	0
Myeloid_cell	Myeloid_cell	HLA-C	HLA-C	LILRB2	LILRB2	0.49224011713030746	0.9891654465592972	3.537503323268719	0.5405616703369923	2.0390324968028555	0
Myeloid_cell	Myeloid_cell	HLA-C	HLA-C	LILRB1	LILRB1	0.4793557833089312	0.9891654465592972	3.537503323268719	0.47720134835219735	2.007352335810458	0
Myeloid_cell	Myeloid_cell	ITGAM	ITGAM	ICAM1	ICAM1	0.5484626647144949	0.4808199121522694	0.44516797486968757	0.6372266893896809	0.5411973321296842	0
Myeloid_cell	Myeloid_cell	FCGR1A	FCGR1A	LILRB3	LILRB3	0.16456808199121523	0.5256222547584187	0.5205213938790487	0.1638684178652914	0.34219490587217005	0
Myeloid_cell	Myeloid_cell	FCGR1A	FCGR1A	PILRA	PILRA	0.5850658857979503	0.5256222547584187	0.5205213938790487	0.6043127609868554	0.562417077432952	0
Myeloid_cell	Myeloid_cell	CDH1	CDH1	ITGB7	ITGB7	0.10746705710102489	0.30395314787701316	0.23751320658422434	0.08435758370406986	0.1609353951441471	1
Myeloid_cell	Myeloid_cell	CDH1	CDH1	ITGAE	ITGAE	0.22898975109809663	0.30395314787701316	0.23751320658422434	0.16098925350112522	0.19925123004267478	0.94
Myeloid_cell	Myeloid_cell	ICAM2	ICAM2	ITGB2	ITGB2	0.9095168374816984	0.13001464128843337	0.08702450699079681	1.7363239744346528	0.9116742407127248	0
Myeloid_cell	Myeloid_cell	ICAM2	ICAM2	ITGAM	ITGAM	0.4808199121522694	0.13001464128843337	0.08702450699079681	0.44516797486968757	0.2660962409302422	0
Myeloid_cell	Myeloid_cell	ICAM2	ICAM2	ITGAL	ITGAL	0.3994143484626647	0.13001464128843337	0.08702450699079681	0.35234397240970106	0.21968423970024892	1
Myeloid_cell	Myeloid_cell	VCAN	VCAN	TLR2	TLR2	0.40937042459736456	0.4383601756954612	0.7239835283663376	0.3814073533604387	0.5526954408633882	0
Myeloid_cell	Myeloid_cell	VCAN	VCAN	ITGB1	ITGB1	0.7215226939970717	0.4383601756954612	0.7239835283663376	0.9317472574083104	0.8278653928873241	0
Myeloid_cell	Myeloid_cell	VCAN	VCAN	ITGA4	ITGA4	0.3253294289897511	0.4383601756954612	0.7239835283663376	0.3024326117682168	0.5132080700672772	0
Myeloid_cell	Myeloid_cell	VCAN	VCAN	SELL	SELL	0.21815519765739386	0.4383601756954612	0.7239835283663376	0.24299611992454107	0.48348982414543934	0
Myeloid_cell	Myeloid_cell	VCAN	VCAN	CD44	CD44	0.9273792093704246	0.4383601756954612	0.7239835283663376	1.8459028929633987	1.2849432106648682	0
Myeloid_cell	Myeloid_cell	VCAN	VCAN	SELPLG	SELPLG	0.4357247437774524	0.4383601756954612	0.7239835283663376	0.37570685224430816	0.5498451903053229	0
Myeloid_cell	Myeloid_cell	VCAN	VCAN	TLR1	TLR1	0.272913616398243	0.4383601756954612	0.7239835283663376	0.19830838824369507	0.46114595830501637	0
Myeloid_cell	Myeloid_cell	VCAN	VCAN	TLR6	TLR6	0.15080527086383602	0.4383601756954612	0.7239835283663376	0.10480698969674565	0.4143952590315416	0
Myeloid_cell	Myeloid_cell	ITGA4	ITGA4	CD82	CD82	0.40029282576866765	0.3253294289897511	0.3024326117682168	0.3583930837697282	0.3304128477689725	1
Myeloid_cell	Myeloid_cell	ITGA4	ITGA4	CD81	CD81	0.7478770131771596	0.3253294289897511	0.3024326117682168	1.5389671626377914	0.9206998872030041	0
Myeloid_cell	Myeloid_cell	ITGA4	ITGA4	ADAM28	ADAM28	0.1616398243045388	0.3253294289897511	0.3024326117682168	0.1298228164110384	0.2161277140896276	1
Myeloid_cell	Myeloid_cell	SELL	SELL	SELPLG	SELPLG	0.4357247437774524	0.21815519765739386	0.24299611992454107	0.37570685224430816	0.30935148608442464	1
Myeloid_cell	Myeloid_cell	CD99	CD99	CD81	CD81	0.7478770131771596	0.750805270863836	1.053549349237731	1.5389671626377914	1.2962582559377611	0
Myeloid_cell	Myeloid_cell	CD99	CD99	PILRA	PILRA	0.5850658857979503	0.750805270863836	1.053549349237731	0.6043127609868554	0.8289310551122933	0
Myeloid_cell	Myeloid_cell	IL1R1	IL1R1	IL1RAP	IL1RAP	0.1663250366032211	0.12269399707174232	0.0838211489216518	0.11860219586219892	0.10121167239192536	0
Myeloid_cell	Myeloid_cell	ST6GAL1	ST6GAL1	CD22	CD22	0.12152269399707175	0.19765739385065886	0.13257281027995166	0.06962154221405274	0.10109717624700221	1
Myeloid_cell	Myeloid_cell	SPN	SPN	ICAM1	ICAM1	0.5484626647144949	0.4863836017569546	0.6060638359946925	0.6372266893896809	0.6216452626921867	0
Myeloid_cell	Myeloid_cell	SPN	SPN	SIGLEC1	SIGLEC1	0.38448023426061495	0.4863836017569546	0.6060638359946925	0.3711460193094843	0.4886049276520884	0
Myeloid_cell	Myeloid_cell	CD36	CD36	TLR4	TLR4	0.5537335285505125	0.3759882869692533	0.4357290383950364	0.5793624114360569	0.5075457249155466	0
Myeloid_cell	Myeloid_cell	CD36	CD36	TLR6	TLR6	0.15080527086383602	0.3759882869692533	0.4357290383950364	0.10480698969674565	0.270268014045891	0
Myeloid_cell	Myeloid_cell	IFNAR1	IFNAR1	IFNGR1	IFNGR1	0.6588579795021962	0.5519765739385066	0.5611779879639041	0.7818052094097786	0.6714915986868413	0
Myeloid_cell	Myeloid_cell	ENG	ENG	ITGAV	ITGAV	0.3183016105417277	0.4743777452415813	0.39962337060397457	0.24795384417670427	0.32378860739033943	0
Myeloid_cell	Myeloid_cell	ITGB5	ITGB5	ADAM9	ADAM9	0.44568081991215225	0.24890190336749635	0.17788396393986405	0.3633499583822376	0.27061696116105083	0
Myeloid_cell	Myeloid_cell	CD53	CD53	CD37	CD37	0.7745241581259151	0.886090775988287	1.4799228864039036	1.1093182162663506	1.294620551335127	0
Myeloid_cell	Myeloid_cell	TNFRSF1A	TNFRSF1A	TNFRSF1B	TNFRSF1B	0.6120058565153733	0.4945827232796486	0.4133247495762838	0.706248923057909	0.5597868363170964	0
Myeloid_cell	Myeloid_cell	CD33	CD33	IFNGR1	IFNGR1	0.6588579795021962	0.4363103953147877	0.3438024842510361	0.7818052094097786	0.5628038468304073	0
Myeloid_cell	Myeloid_cell	CD33	CD33	SIGLEC10	SIGLEC10	0.2383601756954612	0.4363103953147877	0.3438024842510361	0.2582643682315747	0.3010334262413054	0
Myeloid_cell	Myeloid_cell	CD33	CD33	SIGLEC1	SIGLEC1	0.38448023426061495	0.4363103953147877	0.3438024842510361	0.3711460193094843	0.3574742517802602	0
Myeloid_cell	Myeloid_cell	CD22	CD22	PTPRC	PTPRC	0.8035139092240117	0.12152269399707175	0.06962154221405274	1.5083813143727012	0.7890014282933769	1
Myeloid_cell	Myeloid_cell	TNFRSF1B	TNFRSF1B	TNFRSF1A	TNFRSF1A	0.4945827232796486	0.6120058565153733	0.706248923057909	0.4133247495762838	0.5597868363170964	0
Myeloid_cell	Myeloid_cell	ITGAL	ITGAL	ICAM1	ICAM1	0.5484626647144949	0.3994143484626647	0.35234397240970106	0.6372266893896809	0.49478533089969096	0
Myeloid_cell	Myeloid_cell	ITGAL	ITGAL	ICAM3	ICAM3	0.15871156661786237	0.3994143484626647	0.35234397240970106	0.14584585721604962	0.24909491481287532	1
Myeloid_cell	Myeloid_cell	MRC1	MRC1	PTPRC	PTPRC	0.8035139092240117	0.6436310395314788	1.357810616415974	1.5083813143727012	1.4330959653943376	0
Myeloid_cell	Myeloid_cell	ITGA6	ITGA6	CD63	CD63	0.9575402635431918	0.15578330893118594	0.10372862987987719	2.6111816918605038	1.3574551608701904	0
Myeloid_cell	Myeloid_cell	ITGA6	ITGA6	CD36	CD36	0.3759882869692533	0.15578330893118594	0.10372862987987719	0.4357290383950364	0.2697288341374568	0
Myeloid_cell	Myeloid_cell	ITGA6	ITGA6	CD82	CD82	0.40029282576866765	0.15578330893118594	0.10372862987987719	0.3583930837697282	0.2310608568248027	1
Myeloid_cell	Myeloid_cell	ITGA6	ITGA6	CD151	CD151	0.6424597364568082	0.15578330893118594	0.10372862987987719	0.6912644765915705	0.39749655323572386	0
Myeloid_cell	Myeloid_cell	ITGA6	ITGA6	CD81	CD81	0.7478770131771596	0.15578330893118594	0.10372862987987719	1.5389671626377914	0.8213478962588343	0
Myeloid_cell	Myeloid_cell	ITGA6	ITGA6	ADAM9	ADAM9	0.44568081991215225	0.15578330893118594	0.10372862987987719	0.3633499583822376	0.2335392941310574	0
Myeloid_cell	Myeloid_cell	ANOS1	ANOS1	SDC2	SDC2	0.2644216691068814	0.19062957540263542	0.13365426297661348	0.32323818828670337	0.22844622563165842	0
Myeloid_cell	Myeloid_cell	IL4R	IL4R	IL2RG	IL2RG	0.5335285505124451	0.3320644216691069	0.2352711895844705	0.6344216822792964	0.43484643593188343	1
Myeloid_cell	Myeloid_cell	IL4R	IL4R	IL13RA1	IL13RA1	0.5651537335285505	0.3320644216691069	0.2352711895844705	0.562060954172822	0.3986660718786462	0
Myeloid_cell	Myeloid_cell	PTAFR	PTAFR	PRNP	PRNP	0.586822840409956	0.6260614934114203	0.8427739224979794	0.6062014731609199	0.7244876978294497	0
Myeloid_cell	Myeloid_cell	CD82	CD82	ITGB2	ITGB2	0.9095168374816984	0.40029282576866765	0.3583930837697282	1.7363239744346528	1.0473585291021905	0
Myeloid_cell	Myeloid_cell	CD82	CD82	CD37	CD37	0.7745241581259151	0.40029282576866765	0.3583930837697282	1.1093182162663506	0.7338556500180394	1
Myeloid_cell	Myeloid_cell	CALR	CALR	ITGAV	ITGAV	0.3183016105417277	0.8752562225475842	1.8198076997099624	0.24795384417670427	1.0338807719433334	0
Myeloid_cell	Myeloid_cell	CALR	CALR	HLA-F	HLA-F	0.7256222547584188	0.8752562225475842	1.8198076997099624	0.9161466578996367	1.3679771788047996	0
Myeloid_cell	Myeloid_cell	CALR	CALR	LRP1	LRP1	0.5976573938506589	0.8752562225475842	1.8198076997099624	0.6880018605422624	1.2539047801261125	0
Myeloid_cell	Myeloid_cell	HLA-F	HLA-F	LILRB2	LILRB2	0.49224011713030746	0.7256222547584188	0.9161466578996367	0.5405616703369923	0.7283541641183144	0
Myeloid_cell	Myeloid_cell	HLA-F	HLA-F	LILRB1	LILRB1	0.4793557833089312	0.7256222547584188	0.9161466578996367	0.47720134835219735	0.696674003125917	0
Myeloid_cell	Myeloid_cell	AXL	AXL	ADAM10	ADAM10	0.5809663250366032	0.41200585651537336	0.4496058973232363	0.5814515060901916	0.5155287017067139	0
Myeloid_cell	Myeloid_cell	AXL	AXL	IL6R	IL6R	0.37774524158125916	0.41200585651537336	0.4496058973232363	0.3312908513850173	0.3904483743541268	0
Myeloid_cell	Myeloid_cell	AXL	AXL	IL2RG	IL2RG	0.5335285505124451	0.41200585651537336	0.4496058973232363	0.6344216822792964	0.5420137898012664	1
Myeloid_cell	Myeloid_cell	AXL	AXL	ADAM17	ADAM17	0.5534407027818448	0.41200585651537336	0.4496058973232363	0.5706430198800859	0.5101244586016611	0
Myeloid_cell	Myeloid_cell	AXL	AXL	IL15RA	IL15RA	0.18448023426061494	0.41200585651537336	0.4496058973232363	0.12291614040583121	0.28626101886453376	0
Myeloid_cell	Myeloid_cell	AXL	AXL	PILRA	PILRA	0.5850658857979503	0.41200585651537336	0.4496058973232363	0.6043127609868554	0.5269593291550458	0
Myeloid_cell	Myeloid_cell	CCR1	CCR1	PRNP	PRNP	0.586822840409956	0.5909224011713031	0.7312840660234475	0.6062014731609199	0.6687427695921837	0
Myeloid_cell	Myeloid_cell	ICAM3	ICAM3	ITGB2	ITGB2	0.9095168374816984	0.15871156661786237	0.14584585721604962	1.7363239744346528	0.9410849158253513	0
Myeloid_cell	Myeloid_cell	ICAM3	ICAM3	ITGAL	ITGAL	0.3994143484626647	0.15871156661786237	0.14584585721604962	0.35234397240970106	0.24909491481287532	1
Myeloid_cell	Myeloid_cell	CD80	CD80	CD274	CD274	0.20790629575402636	0.1212298682284041	0.07848426946949456	0.16566952566901305	0.1220768975692538	0
Myeloid_cell	Myeloid_cell	SDC2	SDC2	PTPRJ	PTPRJ	0.3604685212298682	0.2644216691068814	0.32323818828670337	0.2692620088648061	0.29625009857575474	0
Myeloid_cell	Myeloid_cell	TGFBR1	TGFBR1	CD44	CD44	0.9273792093704246	0.3346998535871157	0.2530493344917851	1.8459028929633987	1.0494761137275919	0
Myeloid_cell	Myeloid_cell	TGFBR1	TGFBR1	ENG	ENG	0.4743777452415813	0.3346998535871157	0.2530493344917851	0.39962337060397457	0.32633635254787985	0
Myeloid_cell	Myeloid_cell	TGFBR1	TGFBR1	ACVRL1	ACVRL1	0.15373352855051245	0.3346998535871157	0.2530493344917851	0.08610445888327797	0.16957689668753156	0
Myeloid_cell	Myeloid_cell	TGFBR1	TGFBR1	TGFBR2	TGFBR2	0.420497803806735	0.3346998535871157	0.2530493344917851	0.3378575089697461	0.2954534217307656	0
Myeloid_cell	Myeloid_cell	TGFBR1	TGFBR1	BMPR2	BMPR2	0.3142020497803807	0.3346998535871157	0.2530493344917851	0.2255490290414578	0.23929918176662146	0
Myeloid_cell	Myeloid_cell	ACVRL1	ACVRL1	ENG	ENG	0.4743777452415813	0.15373352855051245	0.08610445888327797	0.39962337060397457	0.24286391474362629	0
Myeloid_cell	Myeloid_cell	ACVRL1	ACVRL1	TGFBR1	TGFBR1	0.3346998535871157	0.15373352855051245	0.08610445888327797	0.2530493344917851	0.16957689668753156	0
Myeloid_cell	Myeloid_cell	ACVRL1	ACVRL1	TGFBR2	TGFBR2	0.420497803806735	0.15373352855051245	0.08610445888327797	0.3378575089697461	0.21198098392651205	0
Myeloid_cell	Myeloid_cell	TGFBR2	TGFBR2	CD44	CD44	0.9273792093704246	0.420497803806735	0.3378575089697461	1.8459028929633987	1.0918802009665725	0
Myeloid_cell	Myeloid_cell	TGFBR2	TGFBR2	ENG	ENG	0.4743777452415813	0.420497803806735	0.3378575089697461	0.39962337060397457	0.36874043978686033	0
Myeloid_cell	Myeloid_cell	TGFBR2	TGFBR2	TGFBR1	TGFBR1	0.3346998535871157	0.420497803806735	0.3378575089697461	0.2530493344917851	0.2954534217307656	0
Myeloid_cell	Myeloid_cell	NOTCH1	NOTCH1	APP	APP	0.4890190336749634	0.1560761346998536	0.09842487680618886	0.4324635845981123	0.26544423070215056	0
Myeloid_cell	Myeloid_cell	NOTCH1	NOTCH1	ADAM17	ADAM17	0.5534407027818448	0.1560761346998536	0.09842487680618886	0.5706430198800859	0.3345339483431374	0
Myeloid_cell	Myeloid_cell	ADGRE5	ADGRE5	CD55	CD55	0.6111273792093704	0.624597364568082	0.6794508635939763	0.6946245569873449	0.6870377102906606	0
Myeloid_cell	Myeloid_cell	MMP14	MMP14	CD44	CD44	0.9273792093704246	0.42635431918008787	0.4092868367354685	1.8459028929633987	1.1275948648494336	0
Myeloid_cell	Myeloid_cell	MMP14	MMP14	ADAM9	ADAM9	0.44568081991215225	0.42635431918008787	0.4092868367354685	0.3633499583822376	0.38631839755885305	0
Myeloid_cell	Myeloid_cell	CCR5	CCR5	CD4	CD4	0.6585651537335285	0.19824304538799414	0.15037213165139704	0.9981185530593568	0.5742453423553769	0
Myeloid_cell	Myeloid_cell	CCR5	CCR5	CXCR4	CXCR4	0.6146412884333822	0.19824304538799414	0.15037213165139704	0.9391692928290731	0.5447707122402351	1
Myeloid_cell	Myeloid_cell	FCGRT	FCGRT	CD300E	CD300E	0.28726207906295753	0.8691068814055637	1.4532153319527348	0.38161882651910123	0.917417079235918	0
Myeloid_cell	Myeloid_cell	FCGRT	FCGRT	LILRA2	LILRA2	0.23777452415812592	0.8691068814055637	1.4532153319527348	0.19481252764379778	0.8240139297982663	0
Myeloid_cell	Myeloid_cell	FCGRT	FCGRT	LILRB2	LILRB2	0.49224011713030746	0.8691068814055637	1.4532153319527348	0.5405616703369923	0.9968885011448636	0
Myeloid_cell	Myeloid_cell	FCGRT	FCGRT	IGFLR1	IGFLR1	0.26500732064421667	0.8691068814055637	1.4532153319527348	0.2488972811685379	0.8510563065606364	0
Myeloid_cell	Myeloid_cell	CD81	CD81	CD37	CD37	0.7745241581259151	0.7478770131771596	1.5389671626377914	1.1093182162663506	1.3241426894520711	0
Myeloid_cell	Myeloid_cell	CXCR4	CXCR4	CCR5	CCR5	0.19824304538799414	0.6146412884333822	0.9391692928290731	0.15037213165139704	0.5447707122402351	1
Myeloid_cell	Myeloid_cell	SIRPA	SIRPA	CD47	CD47	0.6734992679355783	0.6600292825768668	0.8314376077822335	0.8271709968529384	0.8293043023175859	0
Myeloid_cell	Myeloid_cell	ADAM17	ADAM17	APP	APP	0.4890190336749634	0.5534407027818448	0.5706430198800859	0.4324635845981123	0.5015533022390991	0
Myeloid_cell	Myeloid_cell	ADAM17	ADAM17	ITGB1	ITGB1	0.7215226939970717	0.5534407027818448	0.5706430198800859	0.9317472574083104	0.7511951386441982	0
Myeloid_cell	Myeloid_cell	ADAM17	ADAM17	ITGA5	ITGA5	0.5150805270863836	0.5534407027818448	0.5706430198800859	0.4963968047488532	0.5335199123144696	0
Myeloid_cell	Myeloid_cell	ADAM17	ADAM17	IL6R	IL6R	0.37774524158125916	0.5534407027818448	0.5706430198800859	0.3312908513850173	0.45096693563255164	0
Myeloid_cell	Myeloid_cell	ADAM17	ADAM17	NOTCH1	NOTCH1	0.1560761346998536	0.5534407027818448	0.5706430198800859	0.09842487680618886	0.3345339483431374	0
Myeloid_cell	Myeloid_cell	ADAM17	ADAM17	RHBDF2	RHBDF2	0.3068814055636896	0.5534407027818448	0.5706430198800859	0.2310404157789932	0.4008417178295396	0
Myeloid_cell	Myeloid_cell	ADAM17	ADAM17	HBEGF	HBEGF	0.6243045387994144	0.5534407027818448	0.5706430198800859	0.9898046017155142	0.7802238107978001	0
Myeloid_cell	Myeloid_cell	LRP1	LRP1	APP	APP	0.4890190336749634	0.5976573938506589	0.6880018605422624	0.4324635845981123	0.5602327225701873	0
Myeloid_cell	Myeloid_cell	IL10RB	IL10RB	IFNAR1	IFNAR1	0.5519765739385066	0.13001464128843337	0.11065900466954516	0.5611779879639041	0.3359184963167246	0
Myeloid_cell	Myeloid_cell	IL10RB	IL10RB	IL10RA	IL10RA	0.509809663250366	0.13001464128843337	0.11065900466954516	0.4473643569029221	0.2790116807862336	0
Myeloid_cell	Myeloid_cell	LGALS3BP	LGALS3BP	ITGB1	ITGB1	0.7215226939970717	0.47789165446559295	0.7485828769900462	0.9317472574083104	0.8401650671991783	0
Myeloid_cell	Myeloid_cell	LGALS3BP	LGALS3BP	CD33	CD33	0.4363103953147877	0.47789165446559295	0.7485828769900462	0.3438024842510361	0.5461926806205412	0
Myeloid_cell	Myeloid_cell	CD47	CD47	HLA-C	HLA-C	0.9891654465592972	0.6734992679355783	0.8271709968529384	3.537503323268719	2.1823371600608286	0.46599999999999997
Myeloid_cell	Myeloid_cell	CD47	CD47	SIRPA	SIRPA	0.6600292825768668	0.6734992679355783	0.8271709968529384	0.8314376077822335	0.8293043023175859	0
Myeloid_cell	Myeloid_cell	CD47	CD47	SIGLEC1	SIGLEC1	0.38448023426061495	0.6734992679355783	0.8271709968529384	0.3711460193094843	0.5991585080812114	0
Myeloid_cell	Myeloid_cell	SIGLEC14	SIGLEC14	IFNGR1	IFNGR1	0.6588579795021962	0.13060029282576865	0.10491877748572988	0.7818052094097786	0.44336199344775423	0
Myeloid_cell	Myeloid_cell	SIGLEC14	SIGLEC14	CD33	CD33	0.4363103953147877	0.13060029282576865	0.10491877748572988	0.3438024842510361	0.22436063086838298	0
Myeloid_cell	Myeloid_cell	MERTK	MERTK	BMPR2	BMPR2	0.3142020497803807	0.21464128843338215	0.1913054418342919	0.2255490290414578	0.20842723543787484	0
Myeloid_cell	Myeloid_cell	PTPRJ	PTPRJ	INSR	INSR	0.10131771595900439	0.3604685212298682	0.2692620088648061	0.06835509704959704	0.16880855295720157	0.21099999999999997
Myeloid_cell	Myeloid_cell	PTPRJ	PTPRJ	SDC2	SDC2	0.2644216691068814	0.3604685212298682	0.2692620088648061	0.32323818828670337	0.29625009857575474	0
Myeloid_cell	Myeloid_cell	ADAM9	ADAM9	ITGB1	ITGB1	0.7215226939970717	0.44568081991215225	0.3633499583822376	0.9317472574083104	0.647548607895274	0
Myeloid_cell	Myeloid_cell	ADAM9	ADAM9	ITGAV	ITGAV	0.3183016105417277	0.44568081991215225	0.3633499583822376	0.24795384417670427	0.30565190127947095	0
Myeloid_cell	Myeloid_cell	ADAM9	ADAM9	ITGB5	ITGB5	0.24890190336749635	0.44568081991215225	0.3633499583822376	0.17788396393986405	0.27061696116105083	0
Myeloid_cell	Myeloid_cell	ADAM9	ADAM9	ITGA6	ITGA6	0.15578330893118594	0.44568081991215225	0.3633499583822376	0.10372862987987719	0.2335392941310574	0
Myeloid_cell	Myeloid_cell	ADAM15	ADAM15	ITGB1	ITGB1	0.7215226939970717	0.16486090775988288	0.10948458659811504	0.9317472574083104	0.5206159220032127	0
Myeloid_cell	Myeloid_cell	ADAM15	ADAM15	ITGAV	ITGAV	0.3183016105417277	0.16486090775988288	0.10948458659811504	0.24795384417670427	0.17871921538740965	0
Myeloid_cell	Myeloid_cell	ADAM15	ADAM15	ITGA5	ITGA5	0.5150805270863836	0.16486090775988288	0.10948458659811504	0.4963968047488532	0.30294069567348414	0
Myeloid_cell	Myeloid_cell	ALCAM	ALCAM	NRP1	NRP1	0.3068814055636896	0.5428989751098097	0.6176803848885767	0.23896463614464422	0.42832251051661047	0
Myeloid_cell	Myeloid_cell	SELPLG	SELPLG	SIGLEC5	SIGLEC5	0.10775988286969253	0.4357247437774524	0.37570685224430816	0.0663162781033467	0.22101156517382742	0
Myeloid_cell	Myeloid_cell	SELPLG	SELPLG	ITGB2	ITGB2	0.9095168374816984	0.4357247437774524	0.37570685224430816	1.7363239744346528	1.0560154133394806	0
Myeloid_cell	Myeloid_cell	SELPLG	SELPLG	ITGAM	ITGAM	0.4808199121522694	0.4357247437774524	0.37570685224430816	0.44516797486968757	0.41043741355699787	0
Myeloid_cell	Myeloid_cell	SELPLG	SELPLG	SELL	SELL	0.21815519765739386	0.4357247437774524	0.37570685224430816	0.24299611992454107	0.30935148608442464	1
Myeloid_cell	Myeloid_cell	GAS6	GAS6	AXL	AXL	0.41200585651537336	0.13030746705710103	0.09503672026277138	0.4496058973232363	0.27232130879300387	0
Myeloid_cell	Myeloid_cell	GAS6	GAS6	MERTK	MERTK	0.21464128843338215	0.13030746705710103	0.09503672026277138	0.1913054418342919	0.14317108104853166	0
Myeloid_cell	Myeloid_cell	PTPRO	PTPRO	CD300C	CD300C	0.2980966325036603	0.2869692532942899	0.1872247837145435	0.2136916062956825	0.20045819500511303	0
Myeloid_cell	Myeloid_cell	PTPRO	PTPRO	SIGLEC7	SIGLEC7	0.3346998535871157	0.2869692532942899	0.1872247837145435	0.24800437992288105	0.2176145818187123	0
Myeloid_cell	Myeloid_cell	MICB	MICB	HCST	HCST	0.7909224011713031	0.16808199121522693	0.09967894575963579	1.0964692578145736	0.5980741017871047	1
Myeloid_cell	Myeloid_cell	MICA	MICA	HCST	HCST	0.7909224011713031	0.1171303074670571	0.06815851464545931	1.0964692578145736	0.5823138862300165	1
Myeloid_cell	Myeloid_cell	TCTN1	TCTN1	TCTN3	TCTN3	0.1774524158125915	0.11595900439238653	0.05504407319762792	0.10325389156029018	0.07914898237895905	0.0020000000000000018
Myeloid_cell	Myeloid_cell	LILRA6	LILRA6	CD300E	CD300E	0.28726207906295753	0.35724743777452417	0.28624280794991047	0.38161882651910123	0.33393081723450585	0
Myeloid_cell	Myeloid_cell	SFTPA2	SFTPA2	CD93	CD93	0.2664714494875549	0.19912152269399708	0.12581340746804912	0.2920664159822956	0.20893991172517234	0
Myeloid_cell	Myeloid_cell	LILRB2	LILRB2	IFNGR1	IFNGR1	0.6588579795021962	0.49224011713030746	0.5405616703369923	0.7818052094097786	0.6611834398733855	0
Myeloid_cell	Myeloid_cell	LILRB2	LILRB2	CD33	CD33	0.4363103953147877	0.49224011713030746	0.5405616703369923	0.3438024842510361	0.4421820772940142	0
Myeloid_cell	Myeloid_cell	LILRB2	LILRB2	HLA-F	HLA-F	0.7256222547584188	0.49224011713030746	0.5405616703369923	0.9161466578996367	0.7283541641183144	0
Myeloid_cell	Myeloid_cell	LILRB2	LILRB2	SIGLEC14	SIGLEC14	0.13060029282576865	0.49224011713030746	0.5405616703369923	0.10491877748572988	0.3227402239113611	0
Myeloid_cell	Myeloid_cell	LILRB2	LILRB2	SIGLEC10	SIGLEC10	0.2383601756954612	0.49224011713030746	0.5405616703369923	0.2582643682315747	0.3994130192842835	0
Myeloid_cell	Myeloid_cell	LILRB2	LILRB2	SIGLEC9	SIGLEC9	0.2541727672035139	0.49224011713030746	0.5405616703369923	0.17515310500951833	0.3578573876732553	0
Myeloid_cell	Myeloid_cell	LILRB4	LILRB4	LAIR1	LAIR1	0.7033674963396779	0.6401171303074671	0.7985736930706963	0.9512541272464834	0.8749139101585899	0
Myeloid_cell	Myeloid_cell	LILRB1	LILRB1	LILRA5	LILRA5	0.25856515373352856	0.4793557833089312	0.47720134835219735	0.2396311905355323	0.35841626944386484	0
Myeloid_cell	Myeloid_cell	LILRB1	LILRB1	HLA-F	HLA-F	0.7256222547584188	0.4793557833089312	0.47720134835219735	0.9161466578996367	0.696674003125917	0
Myeloid_cell	Myeloid_cell	CD300LF	CD300LF	SIGLEC5	SIGLEC5	0.10775988286969253	0.47906295754026357	0.4336801325759949	0.0663162781033467	0.24999820533967082	0
Myeloid_cell	Myeloid_cell	NCSTN	NCSTN	APP	APP	0.4890190336749634	0.5001464128843338	0.4584632278907713	0.4324635845981123	0.4454634062444418	0
Myeloid_cell	Myeloid_cell	NCSTN	NCSTN	BACE1	BACE1	0.19472913616398244	0.5001464128843338	0.4584632278907713	0.12931795328663703	0.29389059058870415	0
Myeloid_cell	Myeloid_cell	NCSTN	NCSTN	LRP1	LRP1	0.5976573938506589	0.5001464128843338	0.4584632278907713	0.6880018605422624	0.5732325442165169	0
Myeloid_cell	Myeloid_cell	NECTIN2	NECTIN2	PVR	PVR	0.13118594436310396	0.32767203513909227	0.24616726173165784	0.0737595792584087	0.15996342049503326	0
Myeloid_cell	Myeloid_cell	SEMA4D	SEMA4D	PLXNB2	PLXNB2	0.4377745241581259	0.2617862371888726	0.19270690803153115	0.3643622288903152	0.27853456846092317	0.596
Myeloid_cell	Myeloid_cell	GLG1	GLG1	UNC5B	UNC5B	0.19677891654465593	0.47115666178623716	0.38844712704657114	0.13090537495296953	0.2596762509997703	0
Myeloid_cell	Myeloid_cell	HBEGF	HBEGF	CD44	CD44	0.9273792093704246	0.6243045387994144	0.9898046017155142	1.8459028929633987	1.4178537473394566	0
Myeloid_cell	Myeloid_cell	HBEGF	HBEGF	CD82	CD82	0.40029282576866765	0.6243045387994144	0.9898046017155142	0.3583930837697282	0.6740988427426212	0
Myeloid_cell	Myeloid_cell	SIGLEC1	SIGLEC1	PTPRC	PTPRC	0.8035139092240117	0.38448023426061495	0.3711460193094843	1.5083813143727012	0.9397636668410927	1
Myeloid_cell	Myeloid_cell	SIGLEC1	SIGLEC1	SPN	SPN	0.4863836017569546	0.38448023426061495	0.3711460193094843	0.6060638359946925	0.4886049276520884	0
Myeloid_cell	Myeloid_cell	SEMA4A	SEMA4A	NRP1	NRP1	0.3068814055636896	0.3048316251830161	0.2641467795140871	0.23896463614464422	0.25155570782936565	0
Myeloid_cell	Myeloid_cell	SEMA4A	SEMA4A	PLXNB2	PLXNB2	0.4377745241581259	0.3048316251830161	0.2641467795140871	0.3643622288903152	0.31425450420220113	0
Myeloid_cell	Myeloid_cell	SEMA4A	SEMA4A	LILRB2	LILRB2	0.49224011713030746	0.3048316251830161	0.2641467795140871	0.5405616703369923	0.40235422492553974	0
Myeloid_cell	Myeloid_cell	SEMA4A	SEMA4A	PLXND1	PLXND1	0.30922401171303077	0.3048316251830161	0.2641467795140871	0.20951228339460518	0.23682953145434615	0
Myeloid_cell	Myeloid_cell	TNFRSF12A	TNFRSF12A	LILRA1	LILRA1	0.11068814055636896	0.10775988286969253	0.08148735136540222	0.11274973052562626	0.09711854094551424	0
Myeloid_cell	Myeloid_cell	TNFRSF12A	TNFRSF12A	LILRB3	LILRB3	0.16456808199121523	0.10775988286969253	0.08148735136540222	0.1638684178652914	0.12267788461534682	0
Myeloid_cell	Myeloid_cell	TNFRSF12A	TNFRSF12A	LILRB5	LILRB5	0.163103953147877	0.10775988286969253	0.08148735136540222	0.1348222980907468	0.10815482472807451	0
Myeloid_cell	Myeloid_cell	TNFRSF12A	TNFRSF12A	LILRA6	LILRA6	0.35724743777452417	0.10775988286969253	0.08148735136540222	0.28624280794991047	0.18386507965765636	0
Myeloid_cell	Myeloid_cell	IL1RAP	IL1RAP	IL1R1	IL1R1	0.12269399707174232	0.1663250366032211	0.11860219586219892	0.0838211489216518	0.10121167239192536	0
Myeloid_cell	Myeloid_cell	SEMA4B	SEMA4B	PLXNB2	PLXNB2	0.4377745241581259	0.14875549048316253	0.10059316583428257	0.3643622288903152	0.2324776973622989	0
Myeloid_cell	Myeloid_cell	TREM2	TREM2	TNFRSF12A	TNFRSF12A	0.10775988286969253	0.4670571010248902	0.5635632306415652	0.08148735136540222	0.3225252910034837	0
Myeloid_cell	Myeloid_cell	CD274	CD274	CD80	CD80	0.1212298682284041	0.20790629575402636	0.16566952566901305	0.07848426946949456	0.1220768975692538	0
Myeloid_cell	Myeloid_cell	CD274	CD274	PDCD1LG2	PDCD1LG2	0.1273792093704246	0.20790629575402636	0.16566952566901305	0.0690060982608	0.11733781196490653	0
Myeloid_cell	Myeloid_cell	PLXNA1	PLXNA1	TYROBP	TYROBP	0.9944363103953148	0.19912152269399708	0.11791780975393666	3.2340166629407587	1.6759672363473477	0
Myeloid_cell	Myeloid_cell	PLXNA1	PLXNA1	NOTCH1	NOTCH1	0.1560761346998536	0.19912152269399708	0.11791780975393666	0.09842487680618886	0.10817134328006275	0
Myeloid_cell	Myeloid_cell	PLXNA1	PLXNA1	TREM2	TREM2	0.4670571010248902	0.19912152269399708	0.11791780975393666	0.5635632306415652	0.3407405201977509	0
Myeloid_cell	Myeloid_cell	PILRA	PILRA	LILRA1	LILRA1	0.11068814055636896	0.5850658857979503	0.6043127609868554	0.11274973052562626	0.35853124575624085	0
Myeloid_cell	Myeloid_cell	PILRA	PILRA	LILRB5	LILRB5	0.163103953147877	0.5850658857979503	0.6043127609868554	0.1348222980907468	0.3695675295388011	0
Myeloid_cell	Myeloid_cell	PILRA	PILRA	BTN3A2	BTN3A2	0.4005856515373353	0.5850658857979503	0.6043127609868554	0.33026861564561427	0.4672906883162348	0
Myeloid_cell	Myeloid_cell	PILRA	PILRA	LILRB2	LILRB2	0.49224011713030746	0.5850658857979503	0.6043127609868554	0.5405616703369923	0.5724372156619238	0
Myeloid_cell	Myeloid_cell	ADAM28	ADAM28	ITGA4	ITGA4	0.3253294289897511	0.1616398243045388	0.1298228164110384	0.3024326117682168	0.2161277140896276	1
Myeloid_cell	Myeloid_cell	PROCR	PROCR	SIGLEC10	SIGLEC10	0.2383601756954612	0.2240117130307467	0.1620655364089844	0.2582643682315747	0.21016495232027957	0
Myeloid_cell	Myeloid_cell	TNFSF13B	TNFSF13B	TFRC	TFRC	0.5332357247437775	0.6263543191800879	0.7553874324366668	0.8248585997232598	0.7901230160799633	0
Myeloid_cell	Myeloid_cell	TNFSF13B	TNFSF13B	CD40	CD40	0.4076134699853587	0.6263543191800879	0.7553874324366668	0.3768873349338736	0.5661373836852702	0
Myeloid_cell	Myeloid_cell	SIGLEC7	SIGLEC7	CD4	CD4	0.6585651537335285	0.3346998535871157	0.24800437992288105	0.9981185530593568	0.6230614664911189	0
Myeloid_cell	Myeloid_cell	SIGLEC7	SIGLEC7	CD33	CD33	0.4363103953147877	0.3346998535871157	0.24800437992288105	0.3438024842510361	0.2959034320869586	0
Myeloid_cell	Myeloid_cell	SIGLEC7	SIGLEC7	SIGLEC10	SIGLEC10	0.2383601756954612	0.3346998535871157	0.24800437992288105	0.2582643682315747	0.2531343740772279	0
Myeloid_cell	Myeloid_cell	SIGLEC7	SIGLEC7	LRP12	LRP12	0.10980966325036604	0.3346998535871157	0.24800437992288105	0.0673740087707488	0.15768919434681491	0
Myeloid_cell	Myeloid_cell	TLR6	TLR6	CD36	CD36	0.3759882869692533	0.15080527086383602	0.10480698969674565	0.4357290383950364	0.270268014045891	0
Myeloid_cell	Myeloid_cell	SIGLEC9	SIGLEC9	IFNGR1	IFNGR1	0.6588579795021962	0.2541727672035139	0.17515310500951833	0.7818052094097786	0.47847915720964845	0
Myeloid_cell	Myeloid_cell	SIGLEC9	SIGLEC9	CD33	CD33	0.4363103953147877	0.2541727672035139	0.17515310500951833	0.3438024842510361	0.2594777946302772	0
Myeloid_cell	Myeloid_cell	SIGLEC9	SIGLEC9	SIGLEC10	SIGLEC10	0.2383601756954612	0.2541727672035139	0.17515310500951833	0.2582643682315747	0.21670873662054652	0
Myeloid_cell	Myeloid_cell	SIGLEC9	SIGLEC9	SIGLEC7	SIGLEC7	0.3346998535871157	0.2541727672035139	0.17515310500951833	0.24800437992288105	0.21157874246619968	0
Myeloid_cell	Myeloid_cell	PLXND1	PLXND1	SEMA4A	SEMA4A	0.3048316251830161	0.30922401171303077	0.20951228339460518	0.2641467795140871	0.23682953145434615	0
Myeloid_cell	Myeloid_cell	NRG1	NRG1	SIGLEC7	SIGLEC7	0.3346998535871157	0.1027818448023426	0.12402048992768801	0.24800437992288105	0.18601243492528452	0
Myeloid_cell	Myeloid_cell	BACE1	BACE1	APP	APP	0.4890190336749634	0.19472913616398244	0.12931795328663703	0.4324635845981123	0.28089076894237464	0
Myeloid_cell	Myeloid_cell	BACE1	BACE1	SELPLG	SELPLG	0.4357247437774524	0.19472913616398244	0.12931795328663703	0.37570685224430816	0.2525124027654726	0
Myeloid_cell	Myeloid_cell	LGALS9	LGALS9	PTPRC	PTPRC	0.8035139092240117	0.7950219619326501	1.2614524550863373	1.5083813143727012	1.3849168847295192	0
Myeloid_cell	Myeloid_cell	LGALS9	LGALS9	CD44	CD44	0.9273792093704246	0.7950219619326501	1.2614524550863373	1.8459028929633987	1.553677674024868	0
Myeloid_cell	Myeloid_cell	LGALS9	LGALS9	CD47	CD47	0.6734992679355783	0.7950219619326501	1.2614524550863373	0.8271709968529384	1.0443117259696377	0
Myeloid_cell	Myeloid_cell	LGALS9	LGALS9	HAVCR2	HAVCR2	0.6459736456808199	0.7950219619326501	1.2614524550863373	0.7369521985526087	0.999202326819473	0
Myeloid_cell	Myeloid_cell	TNF	TNF	TNFRSF21	TNFRSF21	0.1651537335285505	0.24890190336749635	0.25017128860497645	0.11609983439369236	0.1831355614993344	0
Myeloid_cell	Myeloid_cell	TNF	TNF	TNFRSF1A	TNFRSF1A	0.4945827232796486	0.24890190336749635	0.25017128860497645	0.4133247495762838	0.3317480190906301	0
Myeloid_cell	Myeloid_cell	TNF	TNF	TNFRSF1B	TNFRSF1B	0.6120058565153733	0.24890190336749635	0.25017128860497645	0.706248923057909	0.47821010583144274	0
Myeloid_cell	Myeloid_cell	TNF	TNF	FAS	FAS	0.18594436310395315	0.24890190336749635	0.25017128860497645	0.12444328837369116	0.1873072884893338	0.973
Myeloid_cell	Myeloid_cell	TNF	TNF	LTBR	LTBR	0.48052708638360175	0.24890190336749635	0.25017128860497645	0.3975927718303946	0.3238820302176855	0
Myeloid_cell	Myeloid_cell	TNF	TNF	NOTCH1	NOTCH1	0.1560761346998536	0.24890190336749635	0.25017128860497645	0.09842487680618886	0.17429808270558267	0.44099999999999995
Myeloid_cell	Myeloid_cell	TNF	TNF	ADAM17	ADAM17	0.5534407027818448	0.24890190336749635	0.25017128860497645	0.5706430198800859	0.41040715424253116	0
Myeloid_cell	Myeloid_cell	TNF	TNF	VSIR	VSIR	0.39970717423133234	0.24890190336749635	0.25017128860497645	0.4307105354768911	0.34044091204093374	0
Myeloid_cell	Myeloid_cell	HLA-DQA2	HLA-DQA2	CD4	CD4	0.6585651537335285	0.3118594436310395	0.4866783321855187	0.9981185530593568	0.7423984426224377	0
Myeloid_cell	Myeloid_cell	HLA-DQB1	HLA-DQB1	CD4	CD4	0.6585651537335285	0.8497803806734993	2.0111256382653844	0.9981185530593568	1.5046220956623706	0
Myeloid_cell	Myeloid_cell	CSF1	CSF1	CSF1R	CSF1R	0.6708638360175695	0.20907759882869692	0.18225944258862273	0.8316315695388204	0.5069455060637216	0
Myeloid_cell	Myeloid_cell	CSF1	CSF1	CSF2RA	CSF2RA	0.37979502196193266	0.20907759882869692	0.18225944258862273	0.29705738379277297	0.23965841319069786	0
Myeloid_cell	Myeloid_cell	CSF1	CSF1	SIRPA	SIRPA	0.6600292825768668	0.20907759882869692	0.18225944258862273	0.8314376077822335	0.5068485251854281	0
Myeloid_cell	Myeloid_cell	CSF1	CSF1	CSF3R	CSF3R	0.5004392386530014	0.20907759882869692	0.18225944258862273	0.5095599263823745	0.3459096844854986	0
Myeloid_cell	Myeloid_cell	HLA-DPA1	HLA-DPA1	CD4	CD4	0.6585651537335285	0.9505124450951684	3.0660918583680314	0.9981185530593568	2.032105205713694	0
Myeloid_cell	Myeloid_cell	HLA-DMA	HLA-DMA	CD74	CD74	0.9935578330893119	0.8644216691068815	1.6295414595228743	4.516844602911511	3.0731930312171927	0
Myeloid_cell	Myeloid_cell	HLA-DMB	HLA-DMB	CD74	CD74	0.9935578330893119	0.7625183016105417	1.4949963598552052	4.516844602911511	3.0059204813833578	0
Myeloid_cell	Myeloid_cell	TNFSF10	TNFSF10	TNFRSF10A	TNFRSF10A	0.12825768667642753	0.4011713030746706	0.457679260970309	0.07720519847672334	0.26744222972351617	0
Myeloid_cell	Myeloid_cell	TNFSF10	TNFSF10	TNFRSF10B	TNFRSF10B	0.20673499267935577	0.4011713030746706	0.457679260970309	0.13529523403638355	0.29648724750334626	0
Myeloid_cell	Myeloid_cell	B2M	B2M	TFRC	TFRC	0.5332357247437775	0.9994143484626647	4.550363025200358	0.8248585997232598	2.687610812461809	0
Myeloid_cell	Myeloid_cell	B2M	B2M	HLA-E	HLA-E	0.9551976573938507	0.9994143484626647	4.550363025200358	2.378721674916504	3.464542350058431	1
Myeloid_cell	Myeloid_cell	B2M	B2M	HLA-F	HLA-F	0.7256222547584188	0.9994143484626647	4.550363025200358	0.9161466578996367	2.7332548415499973	1
Myeloid_cell	Myeloid_cell	B2M	B2M	LILRB2	LILRB2	0.49224011713030746	0.9994143484626647	4.550363025200358	0.5405616703369923	2.5454623477686753	0
Myeloid_cell	Myeloid_cell	B2M	B2M	LILRB1	LILRB1	0.4793557833089312	0.9994143484626647	4.550363025200358	0.47720134835219735	2.513782186776278	0
Myeloid_cell	Myeloid_cell	TGFB1	TGFB1	APP	APP	0.4890190336749634	0.5443631039531479	0.4742965826463618	0.4324635845981123	0.45338008362223703	0
Myeloid_cell	Myeloid_cell	TGFB1	TGFB1	ITGB1	ITGB1	0.7215226939970717	0.5443631039531479	0.4742965826463618	0.9317472574083104	0.7030219200273361	0
Myeloid_cell	Myeloid_cell	TGFB1	TGFB1	ITGAV	ITGAV	0.3183016105417277	0.5443631039531479	0.4742965826463618	0.24795384417670427	0.36112521341153303	0
Myeloid_cell	Myeloid_cell	TGFB1	TGFB1	ENG	ENG	0.4743777452415813	0.5443631039531479	0.4742965826463618	0.39962337060397457	0.43695997662516817	0
Myeloid_cell	Myeloid_cell	TGFB1	TGFB1	ITGB5	ITGB5	0.24890190336749635	0.5443631039531479	0.4742965826463618	0.17788396393986405	0.3260902732931129	0
Myeloid_cell	Myeloid_cell	TGFB1	TGFB1	SDC2	SDC2	0.2644216691068814	0.5443631039531479	0.4742965826463618	0.32323818828670337	0.39876738546653256	0
Myeloid_cell	Myeloid_cell	TGFB1	TGFB1	TGFBR1	TGFBR1	0.3346998535871157	0.5443631039531479	0.4742965826463618	0.2530493344917851	0.36367295856907345	0
Myeloid_cell	Myeloid_cell	TGFB1	TGFB1	ACVRL1	ACVRL1	0.15373352855051245	0.5443631039531479	0.4742965826463618	0.08610445888327797	0.2802005207648199	0
Myeloid_cell	Myeloid_cell	TGFB1	TGFB1	TGFBR2	TGFBR2	0.420497803806735	0.5443631039531479	0.4742965826463618	0.3378575089697461	0.4060770458080539	0
Myeloid_cell	Myeloid_cell	TGFB1	TGFB1	CXCR4	CXCR4	0.6146412884333822	0.5443631039531479	0.4742965826463618	0.9391692928290731	0.7067329377377175	1
Myeloid_cell	Myeloid_cell	APOE	APOE	APP	APP	0.4890190336749634	0.6693997071742314	1.986380297967552	0.4324635845981123	1.2094219412828322	0
Myeloid_cell	Myeloid_cell	APOE	APOE	SDC2	SDC2	0.2644216691068814	0.6693997071742314	1.986380297967552	0.32323818828670337	1.1548092431271277	0
Myeloid_cell	Myeloid_cell	APOE	APOE	LRP1	LRP1	0.5976573938506589	0.6693997071742314	1.986380297967552	0.6880018605422624	1.3371910792549073	0
Myeloid_cell	Myeloid_cell	APOE	APOE	SCARB1	SCARB1	0.2980966325036603	0.6693997071742314	1.986380297967552	0.2285835436201146	1.1074819207938333	0
Myeloid_cell	Myeloid_cell	APOE	APOE	SORL1	SORL1	0.38653001464128844	0.6693997071742314	1.986380297967552	0.3398753741326583	1.1631278360501052	0
Myeloid_cell	Myeloid_cell	APOE	APOE	TREM2	TREM2	0.4670571010248902	0.6693997071742314	1.986380297967552	0.5635632306415652	1.2749717643045586	0
Myeloid_cell	Myeloid_cell	SLPI	SLPI	CD4	CD4	0.6585651537335285	0.10131771595900439	0.05340693043156609	0.9981185530593568	0.5257627417454614	0
Myeloid_cell	Myeloid_cell	MMP2	MMP2	PECAM1	PECAM1	0.6301610541727672	0.13323572474377746	0.11025889528627884	0.8491468483500041	0.4797028718181415	0
Myeloid_cell	Myeloid_cell	MMP2	MMP2	SDC2	SDC2	0.2644216691068814	0.13323572474377746	0.11025889528627884	0.32323818828670337	0.2167485417864911	0
Myeloid_cell	Myeloid_cell	LGALS1	LGALS1	ITGB1	ITGB1	0.7215226939970717	0.9461200585651537	2.3603272529521364	0.9317472574083104	1.6460372551802234	0
Myeloid_cell	Myeloid_cell	LGALS1	LGALS1	PTPRC	PTPRC	0.8035139092240117	0.9461200585651537	2.3603272529521364	1.5083813143727012	1.9343542836624188	0
Myeloid_cell	Myeloid_cell	SPARC	SPARC	ENG	ENG	0.4743777452415813	0.23660322108345536	0.27633683760954136	0.39962337060397457	0.33798010410675794	0
Myeloid_cell	Myeloid_cell	SPP1	SPP1	ITGB1	ITGB1	0.7215226939970717	0.2746705710102489	0.7394899079717542	0.9317472574083104	0.8356185826900323	0
Myeloid_cell	Myeloid_cell	SPP1	SPP1	ITGAV	ITGAV	0.3183016105417277	0.2746705710102489	0.7394899079717542	0.24795384417670427	0.49372187607422924	0
Myeloid_cell	Myeloid_cell	SPP1	SPP1	ITGA5	ITGA5	0.5150805270863836	0.2746705710102489	0.7394899079717542	0.4963968047488532	0.6179433563603037	0
Myeloid_cell	Myeloid_cell	SPP1	SPP1	ITGA4	ITGA4	0.3253294289897511	0.2746705710102489	0.7394899079717542	0.3024326117682168	0.5209612598699855	0
Myeloid_cell	Myeloid_cell	SPP1	SPP1	CD44	CD44	0.9273792093704246	0.2746705710102489	0.7394899079717542	1.8459028929633987	1.2926964004675765	0
Myeloid_cell	Myeloid_cell	SPP1	SPP1	ITGB5	ITGB5	0.24890190336749635	0.2746705710102489	0.7394899079717542	0.17788396393986405	0.4586869359558091	0
Myeloid_cell	Myeloid_cell	SPP1	SPP1	PTGER4	PTGER4	0.48316251830161056	0.2746705710102489	0.7394899079717542	0.4507746336361467	0.5951322708039505	0
Myeloid_cell	Myeloid_cell	TGM2	TGM2	ITGB1	ITGB1	0.7215226939970717	0.42547584187408494	0.48296675242165743	0.9317472574083104	0.707357004914984	0
Myeloid_cell	Myeloid_cell	TGM2	TGM2	ITGA4	ITGA4	0.3253294289897511	0.42547584187408494	0.48296675242165743	0.3024326117682168	0.3926996820949371	0
Myeloid_cell	Myeloid_cell	TGM2	TGM2	SDC4	SDC4	0.3458272327964861	0.42547584187408494	0.48296675242165743	0.29256721246254586	0.3877669824421016	0
Myeloid_cell	Myeloid_cell	SERPINF1	SERPINF1	PLXDC2	PLXDC2	0.7165446559297218	0.2295754026354319	0.19518882897009168	1.0764072990677835	0.6357980640189376	0
Myeloid_cell	Myeloid_cell	LTBP3	LTBP3	ITGB5	ITGB5	0.24890190336749635	0.14084919472913615	0.08283806162803492	0.17788396393986405	0.1303610127839495	0
Myeloid_cell	Myeloid_cell	PLAU	PLAU	ITGB2	ITGB2	0.9095168374816984	0.39824304538799415	0.3812528354339296	1.7363239744346528	1.0587884049342913	0
Myeloid_cell	Myeloid_cell	PLAU	PLAU	ITGB1	ITGB1	0.7215226939970717	0.39824304538799415	0.3812528354339296	0.9317472574083104	0.65650004642112	0
Myeloid_cell	Myeloid_cell	PLAU	PLAU	ITGAV	ITGAV	0.3183016105417277	0.39824304538799415	0.3812528354339296	0.24795384417670427	0.31460333980531696	0
Myeloid_cell	Myeloid_cell	PLAU	PLAU	ITGA5	ITGA5	0.5150805270863836	0.39824304538799415	0.3812528354339296	0.4963968047488532	0.43882482009139145	0
Myeloid_cell	Myeloid_cell	PLAU	PLAU	ITGAM	ITGAM	0.4808199121522694	0.39824304538799415	0.3812528354339296	0.44516797486968757	0.4132104051518086	0
Myeloid_cell	Myeloid_cell	PLAU	PLAU	IGF2R	IGF2R	0.501610541727672	0.39824304538799415	0.3812528354339296	0.4915509610252593	0.43640189822959446	0
Myeloid_cell	Myeloid_cell	PLAU	PLAU	ITGB5	ITGB5	0.24890190336749635	0.39824304538799415	0.3812528354339296	0.17788396393986405	0.27956839968689684	0
Myeloid_cell	Myeloid_cell	PLAU	PLAU	PLAUR	PLAUR	0.8749633967789165	0.39824304538799415	0.3812528354339296	1.6359476686896153	1.0086002520617725	0
Myeloid_cell	Myeloid_cell	PLAU	PLAU	LRP1	LRP1	0.5976573938506589	0.39824304538799415	0.3812528354339296	0.6880018605422624	0.5346273479880961	0
Myeloid_cell	Myeloid_cell	SERPINA1	SERPINA1	LRP1	LRP1	0.5976573938506589	0.8773060029282577	1.8862661821105813	0.6880018605422624	1.287134021326422	0
Myeloid_cell	Myeloid_cell	A2M	A2M	LRP1	LRP1	0.5976573938506589	0.408199121522694	0.5713600827276494	0.6880018605422624	0.6296809716349558	0
Myeloid_cell	Myeloid_cell	TIMP1	TIMP1	CD63	CD63	0.9575402635431918	0.6966325036603221	1.5470406759033692	2.6111816918605038	2.0791111838819365	0
Myeloid_cell	Myeloid_cell	SERPINE1	SERPINE1	ITGAV	ITGAV	0.3183016105417277	0.17364568081991216	0.14603426854960425	0.24795384417670427	0.19699405636315426	0
Myeloid_cell	Myeloid_cell	SERPINE1	SERPINE1	ITGB5	ITGB5	0.24890190336749635	0.17364568081991216	0.14603426854960425	0.17788396393986405	0.16195911624473414	0
Myeloid_cell	Myeloid_cell	SERPINE1	SERPINE1	PLAUR	PLAUR	0.8749633967789165	0.17364568081991216	0.14603426854960425	1.6359476686896153	0.8909909686196098	0
Myeloid_cell	Myeloid_cell	SERPINE1	SERPINE1	LRP1	LRP1	0.5976573938506589	0.17364568081991216	0.14603426854960425	0.6880018605422624	0.4170180645459333	0
Myeloid_cell	Myeloid_cell	SERPING1	SERPING1	LRP1	LRP1	0.5976573938506589	0.4978038067349927	0.9720892882111462	0.6880018605422624	0.8300455743767043	0
Myeloid_cell	Myeloid_cell	TIMP2	TIMP2	ITGB1	ITGB1	0.7215226939970717	0.7224011713030747	1.180004729034473	0.9317472574083104	1.0558759932213917	0
Myeloid_cell	Myeloid_cell	TIMP2	TIMP2	CD44	CD44	0.9273792093704246	0.7224011713030747	1.180004729034473	1.8459028929633987	1.512953810998936	0
Myeloid_cell	Myeloid_cell	CXCL14	CXCL14	CXCR4	CXCR4	0.6146412884333822	0.2828696925329429	0.19154872290206706	0.9391692928290731	0.5653590078655701	1
Myeloid_cell	Myeloid_cell	IL18BP	IL18BP	IL6R	IL6R	0.37774524158125916	0.3033674963396779	0.28869956873264935	0.3312908513850173	0.30999521005883335	0
Myeloid_cell	Myeloid_cell	IL1B	IL1B	ADRB2	ADRB2	0.13323572474377746	0.5106881405563689	1.0420591814696458	0.09459951018595697	0.5683293458278014	0
Myeloid_cell	Myeloid_cell	IL1B	IL1B	IL1R1	IL1R1	0.12269399707174232	0.5106881405563689	1.0420591814696458	0.0838211489216518	0.5629401651956488	0
Myeloid_cell	Myeloid_cell	IL1B	IL1B	SIGIRR	SIGIRR	0.14875549048316253	0.5106881405563689	1.0420591814696458	0.1142075738600304	0.5781333776648381	0
Myeloid_cell	Myeloid_cell	IL1B	IL1B	IL1RAP	IL1RAP	0.1663250366032211	0.5106881405563689	1.0420591814696458	0.11860219586219892	0.5803306886659224	0
Myeloid_cell	Myeloid_cell	CXCL10	CXCL10	TLR4	TLR4	0.5537335285505125	0.1800878477306003	0.3935464704842871	0.5793624114360569	0.486454440960172	0
Myeloid_cell	Myeloid_cell	CXCL10	CXCL10	SDC4	SDC4	0.3458272327964861	0.1800878477306003	0.3935464704842871	0.29256721246254586	0.3430568414734165	0
Myeloid_cell	Myeloid_cell	S100A8	S100A8	TLR4	TLR4	0.5537335285505125	0.7522693997071742	1.6159918014622232	0.5793624114360569	1.0976771064491402	0
Myeloid_cell	Myeloid_cell	S100A8	S100A8	ITGB2	ITGB2	0.9095168374816984	0.7522693997071742	1.6159918014622232	1.7363239744346528	1.676157887948438	0
Myeloid_cell	Myeloid_cell	S100A8	S100A8	CD36	CD36	0.3759882869692533	0.7522693997071742	1.6159918014622232	0.4357290383950364	1.0258604199286299	0
Myeloid_cell	Myeloid_cell	S100A8	S100A8	CD68	CD68	0.6723279648609077	0.7522693997071742	1.6159918014622232	0.9555974306593895	1.2857946160608065	0
Myeloid_cell	Myeloid_cell	S100A9	S100A9	TLR4	TLR4	0.5537335285505125	0.8609077598828697	2.1124987238852952	0.5793624114360569	1.345930567660676	0
Myeloid_cell	Myeloid_cell	S100A9	S100A9	ITGB2	ITGB2	0.9095168374816984	0.8609077598828697	2.1124987238852952	1.7363239744346528	1.924411349159974	0
Myeloid_cell	Myeloid_cell	S100A9	S100A9	CD36	CD36	0.3759882869692533	0.8609077598828697	2.1124987238852952	0.4357290383950364	1.2741138811401658	0
Myeloid_cell	Myeloid_cell	S100A9	S100A9	CD68	CD68	0.6723279648609077	0.8609077598828697	2.1124987238852952	0.9555974306593895	1.5340480772723424	0
Myeloid_cell	Myeloid_cell	S100A9	S100A9	ALCAM	ALCAM	0.5428989751098097	0.8609077598828697	2.1124987238852952	0.6176803848885767	1.365089554386936	0
Myeloid_cell	Myeloid_cell	INHBA	INHBA	ENG	ENG	0.4743777452415813	0.18067349926793558	0.2895085867470825	0.39962337060397457	0.3445659786755285	0
Myeloid_cell	Myeloid_cell	INHBA	INHBA	ACVR1B	ACVR1B	0.23396778916544655	0.18067349926793558	0.2895085867470825	0.14820295343299272	0.21885577009003762	0
Myeloid_cell	Myeloid_cell	INHBA	INHBA	ACVR1	ACVR1	0.15988286969253293	0.18067349926793558	0.2895085867470825	0.08723329190499061	0.18837093932603657	0
Myeloid_cell	Myeloid_cell	CXCL8	CXCL8	SDC3	SDC3	0.29692532942898975	0.4972181551976574	1.0388731906119915	0.3173582353453306	0.678115712978661	0
Myeloid_cell	Myeloid_cell	CXCL8	CXCL8	SDC2	SDC2	0.2644216691068814	0.4972181551976574	1.0388731906119915	0.32323818828670337	0.6810556894493474	0
Myeloid_cell	Myeloid_cell	CCL3	CCL3	CCR1	CCR1	0.5909224011713031	0.6099560761346998	1.283222848006959	0.7312840660234475	1.0072534570152032	0
Myeloid_cell	Myeloid_cell	CCL3	CCL3	CCR5	CCR5	0.19824304538799414	0.6099560761346998	1.283222848006959	0.15037213165139704	0.716797489829178	0
Myeloid_cell	Myeloid_cell	CCL4	CCL4	CCR1	CCR1	0.5909224011713031	0.4474377745241581	0.7520268712373345	0.7312840660234475	0.741655468630391	0
Myeloid_cell	Myeloid_cell	CCL4	CCL4	CCR5	CCR5	0.19824304538799414	0.4474377745241581	0.7520268712373345	0.15037213165139704	0.45119950144436577	1
Myeloid_cell	Myeloid_cell	CCL2	CCL2	CCR1	CCR1	0.5909224011713031	0.32855051244509514	0.8963236818840061	0.7312840660234475	0.8138038739537268	0
Myeloid_cell	Myeloid_cell	CCL2	CCL2	MMP14	MMP14	0.42635431918008787	0.32855051244509514	0.8963236818840061	0.4092868367354685	0.6528052593097373	0
Myeloid_cell	Myeloid_cell	CCL2	CCL2	CCR5	CCR5	0.19824304538799414	0.32855051244509514	0.8963236818840061	0.15037213165139704	0.5233479067677016	0
Myeloid_cell	Myeloid_cell	CCL5	CCL5	SDC4	SDC4	0.3458272327964861	0.19004392386530014	0.16740286759173506	0.29256721246254586	0.22998504002714046	1
Myeloid_cell	Myeloid_cell	CCL5	CCL5	CCR1	CCR1	0.5909224011713031	0.19004392386530014	0.16740286759173506	0.7312840660234475	0.4493434668075913	1
Myeloid_cell	Myeloid_cell	CCL5	CCL5	CCR5	CCR5	0.19824304538799414	0.19004392386530014	0.16740286759173506	0.15037213165139704	0.15888749962156606	1
Myeloid_cell	Myeloid_cell	OSM	OSM	IL6ST	IL6ST	0.3988286969253294	0.22693997071742314	0.2909643026012692	0.33066177849919864	0.31081304055023395	0
Myeloid_cell	Myeloid_cell	CD59	CD59	SIGLEC1	SIGLEC1	0.38448023426061495	0.5267935578330893	0.6100791189720177	0.3711460193094843	0.490612569140751	0
Myeloid_cell	Myeloid_cell	CD59	CD59	STAB1	STAB1	0.22489019033674965	0.5267935578330893	0.6100791189720177	0.24508370395196935	0.4275814114619935	0
Myeloid_cell	Myeloid_cell	MIF	MIF	CD74	CD74	0.9935578330893119	0.37979502196193266	0.7556681214065718	4.516844602911511	2.6362563621590414	0
Myeloid_cell	Myeloid_cell	MIF	MIF	CD44	CD44	0.9273792093704246	0.37979502196193266	0.7556681214065718	1.8459028929633987	1.3007855071849852	0
Myeloid_cell	Myeloid_cell	MIF	MIF	CXCR4	CXCR4	0.6146412884333822	0.37979502196193266	0.7556681214065718	0.9391692928290731	0.8474187071178225	1
Myeloid_cell	Myeloid_cell	VEGFA	VEGFA	NRP1	NRP1	0.3068814055636896	0.3874084919472914	0.48180958187933004	0.23896463614464422	0.3603871090119871	0
Myeloid_cell	Myeloid_cell	VEGFA	VEGFA	NRP2	NRP2	0.38389458272327964	0.3874084919472914	0.48180958187933004	0.33568730241198763	0.40874844214565886	0
Myeloid_cell	Myeloid_cell	VEGFA	VEGFA	ITGB1	ITGB1	0.7215226939970717	0.3874084919472914	0.48180958187933004	0.9317472574083104	0.7067784196438203	0
Myeloid_cell	Myeloid_cell	VEGFA	VEGFA	ITGAV	ITGAV	0.3183016105417277	0.3874084919472914	0.48180958187933004	0.24795384417670427	0.36488171302801714	0
Myeloid_cell	Myeloid_cell	VEGFA	VEGFA	CD44	CD44	0.9273792093704246	0.3874084919472914	0.48180958187933004	1.8459028929633987	1.1638562374213643	0
Myeloid_cell	Myeloid_cell	VEGFA	VEGFA	SIRPA	SIRPA	0.6600292825768668	0.3874084919472914	0.48180958187933004	0.8314376077822335	0.6566235948307818	0
Myeloid_cell	Myeloid_cell	CCL3L1	CCL3L1	CCR1	CCR1	0.5909224011713031	0.15256222547584186	0.261208376582433	0.7312840660234475	0.49624622130294027	0
Myeloid_cell	Myeloid_cell	CCL3L1	CCL3L1	CCR5	CCR5	0.19824304538799414	0.15256222547584186	0.261208376582433	0.15037213165139704	0.20579025411691504	0
Myeloid_cell	Myeloid_cell	LGALS3	LGALS3	ENG	ENG	0.4743777452415813	0.9417276720351391	2.669709603903671	0.39962337060397457	1.534666487253823	0
Myeloid_cell	Myeloid_cell	IL1RN	IL1RN	IL1R1	IL1R1	0.12269399707174232	0.5607613469985359	0.885534455426784	0.0838211489216518	0.4846778021742179	0
Myeloid_cell	Myeloid_cell	MDK	MDK	SDC3	SDC3	0.29692532942898975	0.11742313323572474	0.07530194872980477	0.3173582353453306	0.19633009203756768	0
Myeloid_cell	Myeloid_cell	MDK	MDK	ITGB2	ITGB2	0.9095168374816984	0.11742313323572474	0.07530194872980477	1.7363239744346528	0.9058129615822288	0
Myeloid_cell	Myeloid_cell	MDK	MDK	ITGB1	ITGB1	0.7215226939970717	0.11742313323572474	0.07530194872980477	0.9317472574083104	0.5035246030690576	0.0030000000000000027
Myeloid_cell	Myeloid_cell	MDK	MDK	ITGA4	ITGA4	0.3253294289897511	0.11742313323572474	0.07530194872980477	0.3024326117682168	0.18886728024901078	1
Myeloid_cell	Myeloid_cell	MDK	MDK	ITGA6	ITGA6	0.15578330893118594	0.11742313323572474	0.07530194872980477	0.10372862987987719	0.08951528930484098	0.835
Myeloid_cell	Myeloid_cell	MDK	MDK	SDC4	SDC4	0.3458272327964861	0.11742313323572474	0.07530194872980477	0.29256721246254586	0.18393458059617532	0
Myeloid_cell	Myeloid_cell	MDK	MDK	SDC2	SDC2	0.2644216691068814	0.11742313323572474	0.07530194872980477	0.32323818828670337	0.19927006850825407	0
Myeloid_cell	Myeloid_cell	MDK	MDK	NOTCH2	NOTCH2	0.2658857979502196	0.11742313323572474	0.07530194872980477	0.19090722602297425	0.1331045873763895	0
Myeloid_cell	Myeloid_cell	MDK	MDK	LRP1	LRP1	0.5976573938506589	0.11742313323572474	0.07530194872980477	0.6880018605422624	0.3816519046360336	0
Myeloid_cell	Myeloid_cell	MDK	MDK	SORL1	SORL1	0.38653001464128844	0.11742313323572474	0.07530194872980477	0.3398753741326583	0.20758866143123153	0.793
Myeloid_cell	Myeloid_cell	IL10	IL10	IL10RB	IL10RB	0.13001464128843337	0.10424597364568082	0.09688305514885236	0.11065900466954516	0.10377102990919876	0
Myeloid_cell	Myeloid_cell	IL10	IL10	IL10RA	IL10RA	0.509809663250366	0.10424597364568082	0.09688305514885236	0.4473643569029221	0.2721237060258872	0
Myeloid_cell	Myeloid_cell	S100A4	S100A4	CCR5	CCR5	0.19824304538799414	0.9396778916544656	2.5974739711255976	0.15037213165139704	1.3739230513884972	0
Myeloid_cell	Myeloid_cell	GRN	GRN	TNFRSF1A	TNFRSF1A	0.4945827232796486	0.935285505124451	2.523408202117126	0.4133247495762838	1.468366475846705	0
Myeloid_cell	Myeloid_cell	GRN	GRN	TNFRSF1B	TNFRSF1B	0.6120058565153733	0.935285505124451	2.523408202117126	0.706248923057909	1.6148285625875176	0
Myeloid_cell	Myeloid_cell	GRN	GRN	SORT1	SORT1	0.43250366032210835	0.935285505124451	2.523408202117126	0.4076753658551299	1.465541783986128	0
Myeloid_cell	Myeloid_cell	ADM	ADM	ADRB2	ADRB2	0.13323572474377746	0.26764275256222547	0.3189049339406249	0.09459951018595697	0.20675222206329094	0
Myeloid_cell	Myeloid_cell	ADM	ADM	GPR84	GPR84	0.16076134699853586	0.26764275256222547	0.3189049339406249	0.15177781411831773	0.2353413740294713	0
Myeloid_cell	Myeloid_cell	IL15	IL15	IL2RG	IL2RG	0.5335285505124451	0.1376281112737921	0.08686169641175018	0.6344216822792964	0.3606416893455233	1
Myeloid_cell	Myeloid_cell	IL15	IL15	IL15RA	IL15RA	0.18448023426061494	0.1376281112737921	0.08686169641175018	0.12291614040583121	0.1048889184087907	0
Myeloid_cell	Myeloid_cell	VEGFB	VEGFB	NRP1	NRP1	0.3068814055636896	0.48111273792093706	0.5044040506495947	0.23896463614464422	0.3716843433971195	0
Myeloid_cell	Myeloid_cell	CCL23	CCL23	FPR2	FPR2	0.15900439238653002	0.14904831625183015	0.0983636882115752	0.12446927942928786	0.11141648382043154	0
Myeloid_cell	Myeloid_cell	CCL23	CCL23	CCR1	CCR1	0.5909224011713031	0.14904831625183015	0.0983636882115752	0.7312840660234475	0.41482387711751134	0
Myeloid_cell	Myeloid_cell	CCL18	CCL18	CCR1	CCR1	0.5909224011713031	0.4474377745241581	1.2753936664907457	0.7312840660234475	1.0033388662570966	0
Myeloid_cell	Myeloid_cell	YBX1	YBX1	NOTCH1	NOTCH1	0.1560761346998536	0.9660322108345535	2.2939246950802468	0.09842487680618886	1.196174785943218	0
Myeloid_cell	Myeloid_cell	CCL7	CCL7	CCR1	CCR1	0.5909224011713031	0.10600292825768667	0.18284529712424455	0.7312840660234475	0.45706468157384605	0
Myeloid_cell	Myeloid_cell	CCL7	CCL7	CCR5	CCR5	0.19824304538799414	0.10600292825768667	0.18284529712424455	0.15037213165139704	0.1666087143878208	0
Myeloid_cell	Myeloid_cell	S100A12	S100A12	TLR4	TLR4	0.5537335285505125	0.1800878477306003	0.2957815644889009	0.5793624114360569	0.4375719879624789	0
Myeloid_cell	Myeloid_cell	S100A12	S100A12	CD36	CD36	0.3759882869692533	0.1800878477306003	0.2957815644889009	0.4357290383950364	0.36575530144196866	0
Myeloid_cell	Myeloid_cell	CXCL9	CXCL9	FCGR2A	FCGR2A	0.8090775988286969	0.15226939970717424	0.4494482261390287	1.141498906010907	0.7954735660749679	0
Myeloid_cell	Myeloid_cell	IL16	IL16	CD4	CD4	0.6585651537335285	0.17569546120058566	0.11911976878520396	0.9981185530593568	0.5586191609222804	0
Myeloid_cell	Myeloid_cell	IL16	IL16	CCR5	CCR5	0.19824304538799414	0.17569546120058566	0.11911976878520396	0.15037213165139704	0.1347459502183005	1
Myeloid_cell	Myeloid_cell	IL18	IL18	CD48	CD48	0.6178623718887262	0.46471449487554906	0.4411938094989864	0.7534671732229409	0.5973304913609636	0
Myeloid_cell	Myeloid_cell	SIRPB2	SIRPB2	CD47	CD47	0.6734992679355783	0.11361639824304538	0.06633597094078426	0.8271709968529384	0.4467534838968613	0
Myeloid_cell	Myeloid_cell	MT-RNR2	MT-RNR2	FPR3	FPR3	0.568081991215227	0.6035139092240117	2.9871676283266564	0.7437943987723633	1.86548101354951	0
Myeloid_cell	Myeloid_cell	MT-RNR2	MT-RNR2	FPR2	FPR2	0.15900439238653002	0.6035139092240117	2.9871676283266564	0.12446927942928786	1.555818453877972	0.976
Myeloid_cell	Myeloid_cell	FAM3C	FAM3C	LAMP1	LAMP1	0.7461200585651537	0.27642752562225475	0.18219543832265597	1.2178738884373757	0.7000346633800159	0
Myeloid_cell	Myeloid_cell	SEMA3C	SEMA3C	NRP1	NRP1	0.3068814055636896	0.2609077598828697	0.19225936078931688	0.23896463614464422	0.21561199846698054	0
Myeloid_cell	Myeloid_cell	SEMA3C	SEMA3C	NRP2	NRP2	0.38389458272327964	0.2609077598828697	0.19225936078931688	0.33568730241198763	0.2639733316006523	0
Myeloid_cell	Myeloid_cell	SEMA3C	SEMA3C	PLXND1	PLXND1	0.30922401171303077	0.2609077598828697	0.19225936078931688	0.20951228339460518	0.20088582209196104	0
[truncated: 30,411 more rows]

## Sheet: Table S5E
Table S5E. Cell-cell communication analysis in the Non-responder group, including source and target cell types, ligand-receptor pairs, expressing cell proportions, mean expression, interaction score, and statistical significance
[truncated: 30,253 more rows]
