# Supplementary material for: Single‐Cell Reveal GALNT7‐Dependent Ferroptosis Suppression as a Mechanism of Immunotherapy Resistance in Non‐Small Cell Lung Cancer
Source: Adv Sci (Weinh). 2026 Jun 19:e76082. Online ahead of print. doi: 10.1002/advs.76082 (PMC13336806; doi:10.1002/advs.76082)
Supplement: Supplementary file 3 — Supporting File 3: advs76082‐sup‐0003‐TableS1‐S6.zip. [file ADVS-9999-e76082-s002.zip › Table S6.xlsx]

## Sheet: Table S6
Table S6. Comprehensive Overview of Cell Type Composition and Group Comparison in This Study
Note that this table contains the following worksheets:
Worksheet	Title
A	Summary of T cell counts and proportions across all Individual samples.
B	Comparison of T cell type proportions between Responders and Non-Responders groups.
C	Total T cell counts and proportions of major cell types identified in this study.

## Sheet: Table S6A
Table S6A. Summary of cell counts and proportions across all Individual samples
	T_CD8_CCL5			T_CD8_GZMK			T_CD8_PLAAT4			T_CD4_EEF1G			T_CD4_Treg			T_CD4_CCR7			T_CD4_IL7R			T_CD8_CXCL13			T_CD4_CXCL13			NK_FCGR3A			T_STMN1			NK_GZMH			NK_AREG			T_CD8_ISG15
	Total_cells	Count	Percentage	Total_cells	Count	Percentage	Total_cells	Count	Percentage	Total_cells	Count	Percentage	Total_cells	Count	Percentage	Total_cells	Count	Percentage	Total_cells	Count	Percentage	Total_cells	Count	Percentage	Total_cells	Count	Percentage	Total_cells	Count	Percentage	Total_cells	Count	Percentage	Total_cells	Count	Percentage	Total_cells	Count	Percentage	Total_cells	Count	Percentage
Immune_P02	2006	212	10.57	2006	453	22.58	—	—	—	—	—	—	2006	279	13.91	2006	328	16.35	2006	362	18.05	2006	18	0.9	2006	272	13.56	2006	58	2.89	2006	11	0.55	—	—	—	2006	13	0.65	—	—	—
Immune_P03	4041	1053	26.06	4041	660	16.33	—	—	—	—	—	—	4041	407	10.07	4041	229	5.67	4041	170	4.21	4041	550	13.61	4041	552	13.66	4041	62	1.53	4041	332	8.22	—	—	—	4041	26	0.64	—	—	—
Immune_P04	3348	502	14.99	3348	704	21.03	—	—	—	—	—	—	3348	368	10.99	3348	337	10.07	3348	308	9.2	3348	171	5.11	3348	528	15.77	3348	264	7.89	3348	128	3.82	—	—	—	3348	38	1.14	—	—	—
Immune_P05	619	54	8.72	619	52	8.4	—	—	—	—	—	—	619	87	14.05	619	71	11.47	619	92	14.86	619	33	5.33	619	123	19.87	619	18	2.91	619	72	11.63	—	—	—	619	17	2.75	—	—	—
Immune_P06	1270	330	25.98	1270	240	18.9	—	—	—	—	—	—	1270	109	8.58	1270	107	8.43	1270	56	4.41	1270	66	5.2	1270	80	6.3	1270	263	20.71	1270	9	0.71	—	—	—	1270	10	0.79	—	—	—
Immune_P07	497	65	13.08	497	49	9.86	—	—	—	—	—	—	497	71	14.29	497	53	10.66	497	27	5.43	497	64	12.88	497	35	7.04	497	13	2.62	497	91	18.31	—	—	—	497	29	5.84	—	—	—
Immune_P08	2980	273	9.16	2980	376	12.62	—	—	—	—	—	—	2980	554	18.59	2980	518	17.38	2980	696	23.36	2980	60	2.01	2980	304	10.2	2980	126	4.23	2980	52	1.74	—	—	—	2980	21	0.7	—	—	—
Immune_P09	2954	496	16.79	2954	409	13.85	—	—	—	—	—	—	2954	388	13.13	2954	132	4.47	2954	112	3.79	2954	383	12.97	2954	376	12.73	2954	156	5.28	2954	486	16.45	—	—	—	2954	16	0.54	—	—	—
Immune_P10	3390	854	25.19	3390	260	7.67	—	—	—	—	—	—	3390	452	13.33	3390	90	2.65	3390	126	3.72	3390	741	21.86	3390	239	7.05	3390	65	1.92	3390	523	15.43	—	—	—	3390	40	1.18	—	—	—
Immune_P11	1064	140	13.16	1064	181	17.01	—	—	—	—	—	—	1064	67	6.3	1064	101	9.49	1064	80	7.52	1064	46	4.32	1064	128	12.03	1064	267	25.09	1064	30	2.82	—	—	—	1064	24	2.26	—	—	—
Immune_P12	1328	185	13.93	1328	256	19.28	—	—	—	—	—	—	1328	119	8.96	1328	200	15.06	1328	114	8.58	1328	101	7.61	1328	151	11.37	1328	42	3.16	1328	113	8.51	—	—	—	1328	47	3.54	—	—	—
Immune_P13	1165	136	11.67	1165	193	16.57	—	—	—	—	—	—	1165	139	11.93	1165	231	19.83	1165	141	12.1	1165	34	2.92	1165	169	14.51	1165	29	2.49	1165	58	4.98	—	—	—	1165	35	3	—	—	—
Immune_P14	2040	218	10.69	2040	425	20.83	—	—	—	—	—	—	2040	169	8.28	2040	291	14.26	2040	343	16.81	2040	68	3.33	2040	263	12.89	2040	198	9.71	2040	47	2.3	—	—	—	2040	18	0.88	—	—	—
Immune_P15	917	66	7.2	917	134	14.61	—	—	—	—	—	—	917	63	6.87	917	99	10.8	917	70	7.63	917	9	0.98	917	56	6.11	917	368	40.13	917	35	3.82	—	—	—	917	17	1.85	—	—	—
Immune_P16	1	1	100	—	—	—	—	—	—	—	—	—	—	—	—	—	—	—	—	—	—	—	—	—	—	—	—	—	—	—	—	—	—	—	—	—	—	—	—	—	—	—
Immune_P17	1401	1	0.07	1401	141	10.06	1401	314	22.41	1401	561	40.04	1401	18	1.28	—	—	—	1401	1	0.07	1401	1	0.07	1401	1	0.07	1401	40	2.86	1401	179	12.78	1401	71	5.07	1401	54	3.85	1401	19	1.36
Immune_P18	—	—	—	158	21	13.29	158	62	39.24	158	29	18.35	158	1	0.63	—	—	—	—	—	—	—	—	—	—	—	—	158	1	0.63	158	18	11.39	158	15	9.49	158	8	5.06	158	3	1.9
Immune_P19	—	—	—	1942	201	10.35	1942	201	10.35	1942	446	22.97	1942	7	0.36	—	—	—	1942	1	0.05	1942	1	0.05	—	—	—	1942	215	11.07	1942	37	1.91	1942	603	31.05	1942	135	6.95	1942	95	4.89
Immune_P20	—	—	—	177	29	16.38	177	50	28.25	177	61	34.46	177	3	1.69	—	—	—	—	—	—	—	—	—	—	—	—	177	6	3.39	177	8	4.52	177	11	6.21	177	4	2.26	177	5	2.82
Immune_P21	5517	9	0.16	5517	584	10.59	5517	2515	45.59	5517	946	17.15	5517	22	0.4	5517	1	0.02	5517	11	0.2	5517	17	0.31	5517	14	0.25	5517	81	1.47	5517	401	7.27	5517	378	6.85	5517	383	6.94	5517	155	2.81
Immune_P22	—	—	—	2086	304	14.57	2086	838	40.17	2086	571	27.37	2086	13	0.62	—	—	—	—	—	—	—	—	—	—	—	—	2086	49	2.35	2086	59	2.83	2086	57	2.73	2086	76	3.64	2086	119	5.7

## Sheet: Table S6B
Table S6B. Comparison of T cell type proportions between Responders and Non-Responders
Treatment Group	New_cell_type	Total_cells	Count	Percentage
Responder	T_CD8_CCL5	10741	2455	87.92
	T_CD8_GZMK	12841	1807	87.37
	T_CD8_PLAAT4	2100	263	49.59
	T_CD4_EEF1G	2100	475	41.32
	T_CD4_Treg	12841	1145	41.25
	T_CD4_CCR7	10741	717	31.01
	T_CD4_IL7R	12683	696	29.2
	T_CD8_CXCL13	12683	1426	44.05
	T_CD4_CXCL13	10741	1134	39.9
	NK_FCGR3A	12841	804	45.57
	T_STMN1	12841	966	39.96
	NK_GZMH	2100	618	40.54
	NK_AREG	12841	237	15.5
	T_CD8_ISG15	2100	98	6.79
Non-responder	T_CD8_CCL5	23797	2140	219.5
	T_CD8_GZMK	26059	3865	207.41
	T_CD8_PLAAT4	9181	3717	136.42
	T_CD4_EEF1G	9181	2139	119.02
	T_CD4_Treg	26059	2191	123.01
	T_CD4_CCR7	22395	2071	125.6
	T_CD4_IL7R	23796	2014	110.79
	T_CD8_CXCL13	23796	937	55.41
	T_CD4_CXCL13	23796	2157	123.51
	NK_FCGR3A	26059	1517	106.76
	T_STMN1	26059	1723	100.03
	NK_GZMH	9181	517	20.86
	NK_AREG	26059	774	38.96
	T_CD8_ISG15	9181	298	12.69

## Sheet: Table S6C
Table S6C. Total cell counts and proportions of major cell types identified in this study
Cell_Type	Number	Percentage
NK_AREG	1011	2.6
NK_FCGR3A	2321	5.97
NK_GZMH	1135	2.92
T_CD4_CCR7	2788	7.17
T_CD4_CXCL13	3291	8.46
T_CD4_EEF1G	2614	6.72
T_CD4_IL7R	2710	6.97
T_CD4_Treg	3336	8.58
T_CD8_CCL5	4595	11.81
T_CD8_CXCL13	2363	6.07
T_CD8_GZMK	5672	14.58
T_CD8_ISG15	396	1.02
T_CD8_PLAAT4	3980	10.23
T_STMN1	2689	6.91
